# Supplementary material for: Interleukin-15 response signature predicts RhCMV/SIV vaccine efficacy
Source: PLoS Pathog. 2021 Jul 6;17(7):e1009278. doi: 10.1371/journal.ppat.1009278 (PMC8284654; doi:10.1371/journal.ppat.1009278)
Supplement: S1 Table — Gene expression of SubQ and oral cohort animals was evaluated and is shown as fold-changes (from baseline). Data set includes unadjusted P-values, and adjusted p-values of DE genes of 68–1 oral and subQ cohort RMs vaccinated with RhCMV/SIV. (XLSX) [file ppat.1009278.s001.xlsx]

## Sheet: ExtDataTable1.de
Ensembl.RM.ID	Ensembl.HS.ID	HS.SYMBOL.ID	logFC.W0D1.Prot.Subq	logFC.W0D3.Prot.Subq	logFC.W0D7.Prot.Subq	logFC.W18D0.Prot.Subq	logFC.W18D1.Prot.Subq	logFC.W18D3.Prot.Subq	logFC.W18D7.Prot.Subq	logFC.W88D0.Prot.Subq	logFC.W0D1.Unpr.Subq	logFC.W0D3.Unpr.Subq	logFC.W0D7.Unpr.Subq	logFC.W18D0.Unpr.Subq	logFC.W18D1.Unpr.Subq	logFC.W18D3.Unpr.Subq	logFC.W18D7.Unpr.Subq	logFC.W88D0.Unpr.Subq	logFC.W0D1.Prot.Oral	logFC.W0D3.Prot.Oral	logFC.W0D7.Prot.Oral	logFC.W18D0.Prot.Oral	logFC.W18D1.Prot.Oral	logFC.W18D3.Prot.Oral	logFC.W18D7.Prot.Oral	logFC.W88D0.Prot.Oral	logFC.W0D1.Unpr.Oral	logFC.W0D3.Unpr.Oral	logFC.W0D7.Unpr.Oral	logFC.W18D0.Unpr.Oral	logFC.W18D1.Unpr.Oral	logFC.W18D3.Unpr.Oral	logFC.W18D7.Unpr.Oral	logFC.W88D0.Unpr.Oral	Pval.W0D1.Prot.Subq	Pval.W0D3.Prot.Subq	Pval.W0D7.Prot.Subq	Pval.W18D0.Prot.Subq	Pval.W18D1.Prot.Subq	Pval.W18D3.Prot.Subq	Pval.W18D7.Prot.Subq	Pval.W88D0.Prot.Subq	Pval.W0D1.Unpr.Subq	Pval.W0D3.Unpr.Subq	Pval.W0D7.Unpr.Subq	Pval.W18D0.Unpr.Subq	Pval.W18D1.Unpr.Subq	Pval.W18D3.Unpr.Subq	Pval.W18D7.Unpr.Subq
ENSMMUG00000000005	ENSG00000198951	NAGA	-0.2576	-0.3482	-0.2435	-0.3802	0.2472	-0.176	0.04037	-0.6716	-0.1514	0.3019	0.05434	-0.1087	0.3531	0.03978	0.2468	-0.2858	-0.381	-0.619	-0.1239	-0.5297	-0.4222	-0.3333	-0.4776	-0.5472	-0.3007	-0.4413	0.05096	-0.529	-0.2337	-0.1903	-0.3176	-0.3083	0.05995	0.01869	0.07342	0.005759	0.07983	0.1961	0.7739	1.682e-05	0.3512	0.03723	0.7373	0.4569	0.04165	0.7827	0.1246
ENSMMUG00000000007	ENSG00000105829	BET1	0.5918	0.8351	0.5887	0.4573	-0.4873	0.5193	-0.3602	0.954	0.1643	-0.3312	-0.2237	0.1481	-0.9576	-0.0472	-1.383	0.0605	0.8149	1.082	0.3406	0.838	0.1878	0.3958	0.882	0.8589	0.6417	0.8106	-0.1733	0.6534	-0.1246	-0.2626	0.2465	0.0638	0.07064	0.02052	0.07684	0.1676	0.1976	0.1205	0.3455	0.007765	0.6724	0.3447	0.5699	0.6776	0.04473	0.8936	0.001532
ENSMMUG00000000009	ENSG00000081237	PTPRC	0.6582	0.7599	0.4909	0.6141	-0.02989	0.676	0.07588	0.7424	0.6128	-0.08793	0.03596	0.4628	-0.003463	0.4488	-0.3378	0.2888	1.081	1.104	0.4322	0.5953	0.5119	0.4443	0.6659	0.5763	0.8344	0.753	-0.05932	0.3466	0.1655	-0.09727	0.09984	0.155	0.001021	0.000498	0.01318	0.002074	0.8827	0.0007238	0.7077	0.0006653	0.009457	0.6759	0.8775	0.02863	0.9889	0.03433	0.1462
ENSMMUG00000000013	ENSG00000134152	KATNBL1	0.7088	0.9175	0.5227	0.6702	-0.258	0.6655	-0.2528	1.044	0.6482	-0.1805	-0.1751	0.2849	-0.0519	0.2332	-0.8247	0.113	1.188	1.2	-0.02187	0.7723	0.6506	0.5675	0.7856	0.6909	0.6196	0.4219	-0.7269	0.369	0.09451	-0.6066	-0.2437	-0.1478	0.01891	0.005095	0.08096	0.02571	0.4138	0.02658	0.4286	0.001698	0.06566	0.5683	0.6199	0.3693	0.8947	0.4614	0.02427
ENSMMUG00000000016	ENSG00000035687	ADSS2	0.09015	0.1458	0.09877	0.2007	-0.08785	0.2296	0.09184	0.1128	-0.005603	-0.02058	-0.0393	0.1963	0.07235	0.2609	-0.1057	0.07941	0.1598	0.302	0.3379	0.02949	0.1008	0.1545	0.2275	0.03545	0.5047	0.6298	0.3374	0.2045	0.2369	0.2554	0.3276	0.208	0.3924	0.2051	0.3496	0.05722	0.4268	0.0301	0.4029	0.3273	0.9644	0.8548	0.7548	0.08296	0.5962	0.02082	0.3981
ENSMMUG00000000019	ENSG00000110104	CCDC86	-0.2383	-0.3902	-0.2137	-0.535	0.04733	-0.5029	0.1236	-0.3127	0.01468	0.3573	0.2491	-0.07532	0.02253	-0.1485	0.4863	0.1854	-0.7229	-0.7057	-0.1898	-0.517	-0.3617	-0.2895	-0.6203	-0.1213	-0.4987	-0.4734	0.3284	-0.2111	-0.04317	0.05373	-0.04906	0.3281	0.1819	0.04467	0.2294	0.003655	0.7982	0.006292	0.5023	0.1106	0.9462	0.06827	0.2572	0.7102	0.9233	0.4564	0.02366
ENSMMUG00000000023	ENSG00000125384	PTGER2	0.5914	0.4318	0.1852	0.2464	0.4388	0.4601	-0.1265	0.2312	0.4719	-0.1814	0.008613	0.2216	0.3839	0.3042	-0.2397	-0.4648	0.3253	0.3882	0.3125	0.3171	0.484	0.2777	0.5111	0.3217	-0.06695	-0.03193	-0.3119	0.04621	-0.2652	-0.2718	0.03775	-0.2056	0.004137	0.0612	0.3836	0.2429	0.04481	0.02841	0.5844	0.3297	0.05884	0.4299	0.9733	0.3406	0.1721	0.1796	0.3599
ENSMMUG00000000024	ENSG00000168229	PTGDR	0.1764	0.3764	0.897	0.6506	0.3453	0.8659	0.6084	0.5062	0.1019	0.1088	0.8938	0.6925	0.2094	0.6388	0.3544	0.576	0.4592	0.618	1.109	0.6552	0.6669	0.6649	0.8621	1.114	0.5865	0.4425	0.7326	0.8608	0.5755	0.6195	0.9024	0.3074	0.446	0.1336	6.952e-05	0.004245	0.1512	0.0001496	0.01111	0.04166	0.7244	0.6713	0.001336	0.006878	0.5008	0.01081	0.2074
ENSMMUG00000000032	ENSG00000140932	CMTM2	-0.256	0.01354	-0.05768	-0.1508	-0.1158	-0.1111	-0.2131	0.2393	-0.6873	-0.214	-0.2342	-0.01089	-0.06055	-0.3996	-0.4416	-0.03836	-0.1291	-0.1869	-0.2948	0.3354	-0.3078	-0.2055	0.1229	0.7821	-0.6984	-0.8499	-0.2253	0.1679	-0.2174	-0.5634	-0.2963	0.1378	0.2986	0.9579	0.8087	0.5287	0.6449	0.6472	0.4073	0.3401	0.04404	0.4552	0.4778	0.971	0.8699	0.1755	0.1784
ENSMMUG00000000042	ENSG00000121989	ACVR2A	0.5038	0.9055	0.9524	0.7286	0.3692	1.172	0.507	1.006	0.2009	-0.07013	0.375	0.7166	0.1287	0.8227	-0.2511	0.7996	0.6543	1.463	1.126	1.01	0.8456	0.875	1.101	0.1985	0.7016	0.821	0.2157	0.8636	0.265	0.4323	0.4454	0.1212	0.09325	0.00473	0.001113	0.01234	0.2513	5.046e-05	0.1155	0.001076	0.5731	0.8215	0.2612	0.02169	0.7409	0.006333	0.4806
ENSMMUG00000000043	ENSG00000115947	ORC4	0.6958	0.9179	0.671	0.4896	-0.2587	0.5867	-0.3862	0.7028	0.2237	-0.3016	-0.1859	0.03419	-0.6798	0.02677	-1.025	-0.0494	0.4864	0.736	0.124	0.56	0.4016	0.3235	0.5332	0.4287	0.4098	0.6104	-0.03614	0.699	0.1056	-0.001018	0.2994	-0.2066	0.01133	0.002417	0.01545	0.07741	0.4002	0.03469	0.2158	0.02004	0.4876	0.302	0.5679	0.9081	0.07528	0.927	0.004146
ENSMMUG00000000049	ENSG00000139737	SLAIN1	0.08674	0.3902	0.466	0.4372	-0.06241	0.4218	0.2558	0.1401	0.1632	-0.03869	0.1751	0.3347	0.02014	0.4106	-0.1645	0.1852	0.2203	0.4934	0.3824	0.1904	0.3108	0.2075	0.4056	-0.02696	0.4029	0.6444	0.3729	0.4479	0.311	0.1262	0.2722	0.3326	0.5723	0.02073	0.002392	0.004325	0.7044	0.005952	0.1167	0.4071	0.3847	0.8178	0.3475	0.04814	0.9235	0.01418	0.3801
ENSMMUG00000000051	ENSG00000185621	LMLN	0.7093	0.9004	0.2142	1.065	0.03574	0.6601	0.3682	1.078	0.9956	-0.4284	-0.6221	0.4899	0.3178	0.192	-0.4205	0.4755	2.042	1.542	-0.2755	1.004	0.8612	0.4926	0.8318	0.8329	1.023	0.4317	-1.236	-0.1854	-0.4791	-0.9538	-0.7056	-0.3402	0.04105	0.01918	0.5562	0.002687	0.9254	0.06363	0.3488	0.00825	0.01066	0.2305	0.1239	0.1673	0.4798	0.5873	0.2948
ENSMMUG00000000054	ENSG00000125652	ALKBH7	-0.5567	-0.2089	0.1805	-0.9153	-0.6626	-0.8932	-0.7118	-0.2795	-0.3059	0.4049	0.4669	-0.4294	-1.21	-0.5781	0.04867	0.06825	-0.7281	-0.5329	-0.25	0.214	-0.1699	-0.08176	-0.4683	0.4875	-0.7635	-0.7201	0.3777	-0.1854	-0.05942	0.03683	0.1081	-0.009504	0.02573	0.4273	0.4492	0.0004569	0.01582	0.0006477	0.006709	0.2976	0.3027	0.1153	0.1015	0.1198	0.0003963	0.03383	0.8685
ENSMMUG00000000055	NA	NA	0.1671	0.2113	0.5715	0.4776	-0.08966	0.4661	0.2149	0.1463	0.1193	-0.1171	0.2354	0.2585	-0.105	0.3842	-0.2775	-0.121	-0.2648	0.2511	0.151	0.3422	0.3025	0.2861	0.2329	-0.06523	0.213	0.412	0.4978	0.8843	0.4374	0.6239	0.5713	-0.3726	0.3705	0.3026	0.00211	0.01064	0.6569	0.01254	0.2798	0.4807	0.5968	0.568	0.291	0.2074	0.6785	0.0569	0.2218
ENSMMUG00000000056	ENSG00000163512	AZI2	0.8519	0.7903	0.3555	0.4892	0.2749	0.6005	-0.0001175	0.5446	0.5971	-0.1825	-0.03811	0.4433	0.1867	0.3833	-0.5347	0.09569	0.5888	0.792	0.4003	0.3873	0.3213	0.1958	0.5113	0.3334	0.4919	0.5439	-0.07276	0.3495	0.0443	-0.2381	0.1142	-0.136	9.337e-06	0.0002023	0.06525	0.01112	0.1705	0.001915	0.9995	0.009467	0.008551	0.3729	0.8677	0.03229	0.4526	0.06228	0.02391
ENSMMUG00000000058	ENSG00000091527	CDV3	0.4536	0.4345	0.1283	0.363	0.01399	0.4657	0.1869	0.4805	0.3618	-0.2362	-0.1389	0.2246	0.0494	0.4335	-0.07878	0.2263	0.878	0.8376	0.3976	0.3045	0.3438	0.2435	0.5507	0.335	0.6106	0.5218	-0.06783	-0.02418	0.006287	-0.2128	0.1272	0.227	0.002149	0.006823	0.3825	0.01371	0.9271	0.001661	0.2222	0.003064	0.03516	0.1278	0.4207	0.1479	0.7918	0.005384	0.6465
ENSMMUG00000000063	ENSG00000143847	PPFIA4	0.1876	0.1278	0.006444	-0.1866	0.05721	0.0588	0.11	-0.2937	0.06769	-0.05957	0.03284	-0.07837	-0.01811	-0.2015	-0.202	-0.47	-0.05227	-0.1712	-0.223	0.121	0.1194	-0.2005	-0.1609	-0.4762	-0.2768	-0.6115	-0.3216	-0.1694	-0.1472	-0.4126	-0.4498	-0.6436	0.1833	0.4046	0.9638	0.1971	0.7008	0.6826	0.4609	0.06767	0.6733	0.6778	0.8389	0.5953	0.9184	0.1643	0.2086
ENSMMUG00000000070	ENSG00000087586	AURKA	0.08479	0.04097	0.1695	0.24	0.3866	0.328	0.7858	0.08472	-0.1215	0.02452	0.1323	-0.003949	0.1483	0.4618	0.369	-0.02426	-0.1462	-0.2676	0.0104	-0.09637	-0.03745	-0.1205	-0.153	-0.2419	0.2233	0.005705	0.2587	0.1272	0.2346	0.2742	0.1025	-0.0001867	0.6486	0.8384	0.3588	0.1976	0.04595	0.07237	3.904e-05	0.6795	0.5857	0.9017	0.5536	0.9844	0.5377	0.0179	0.08039
ENSMMUG00000000073	ENSG00000087589	CASS4	0.1186	0.04886	-0.1828	0.3167	0.1261	0.243	0.005653	0.6845	0.1203	-0.07311	-0.2375	0.07458	0.149	0.03641	-0.1132	0.3517	0.6879	0.1637	-0.436	0.1664	-0.02565	-0.1347	0.1473	0.3943	-0.01016	-0.5241	-0.9233	-0.5073	-0.5635	-0.8015	-0.5879	-0.2001	0.527	0.8104	0.3332	0.09216	0.5181	0.196	0.977	0.00104	0.5855	0.7125	0.2867	0.7073	0.5336	0.8542	0.613
ENSMMUG00000000074	ENSG00000022277	RTF2	-0.06129	-0.2458	-0.2798	-0.05488	0.01047	-0.2502	-0.02255	-0.1293	-0.2553	-0.05142	-0.2711	-0.2484	0.09761	-0.4212	0.03532	-0.2454	-0.2238	-0.4764	-0.4652	-0.2715	-0.2668	-0.2242	-0.34	-0.1354	-0.5131	-0.6941	-0.5543	-0.379	-0.2561	-0.4752	-0.5758	-0.2274	0.5281	0.02083	0.004222	0.57	0.9169	0.01033	0.8225	0.2233	0.02686	0.6185	0.01836	0.01648	0.429	6.161e-05	0.7593
ENSMMUG00000000075	ENSG00000163428	LRRC58	0.8066	1.391	0.7819	0.8354	-0.3456	1.224	-0.1346	1.035	1.238	-0.118	0.5596	0.8695	-0.05389	1.464	-0.456	0.4894	1.569	2.002	1.065	1.037	0.9408	0.736	1.358	0.3759	1.53	1.737	0.6382	0.8255	0.2054	0.09178	0.7331	0.1211	0.03362	0.001121	0.04465	0.03083	0.4325	0.001214	0.7607	0.01423	0.006977	0.7778	0.2252	0.039	0.9241	0.0003265	0.3575
ENSMMUG00000000081	ENSG00000114302	PRKAR2A	0.01901	0.2872	0.008891	-0.09343	-0.5071	-0.02125	-0.2977	0.2308	0.2656	-0.3698	0.0007992	-0.1061	-0.5394	0.3036	-0.4573	-0.2031	0.554	0.853	0.2376	0.2992	0.4116	0.08922	0.5442	0.1837	0.548	0.529	-0.1056	0.101	0.06087	-0.04592	0.3975	-0.194	0.9252	0.2047	0.9655	0.6532	0.02432	0.9172	0.1822	0.3064	0.2894	0.1023	0.9974	0.6458	0.06283	0.1752	0.07623
ENSMMUG00000000085	NA	NA	-0.3736	-0.3446	0.01126	-0.4857	-0.02195	-0.693	-0.3793	-0.7815	-0.2697	0.3346	0.4287	-0.4257	-0.1081	-0.4969	0.05952	-0.6109	-0.79	-0.8308	-0.1006	-0.1567	-0.3528	-0.1084	-0.6818	-0.466	-0.6098	-0.6435	0.4075	0.003685	-0.0661	-0.07562	0.06283	-0.1391	0.09917	0.1558	0.9588	0.03799	0.9257	0.003619	0.1074	0.002805	0.3114	0.1542	0.1022	0.09015	0.7073	0.04616	0.8206
ENSMMUG00000000098	ENSG00000182218	HHIPL1	-0.3114	-0.4051	-0.2045	-0.5802	-0.0464	-0.466	-0.5618	-0.5099	0.2514	0.293	0.2087	-0.09838	0.05999	-0.1193	-0.004334	0.06482	-0.7707	-0.6146	-0.1291	-0.1345	-0.5083	-0.3156	-0.5142	-0.2228	-0.7899	-0.5867	-0.1138	-0.6826	-0.3257	-0.4228	-0.5425	-0.07047	0.09438	0.04795	0.2714	0.003063	0.8116	0.0166	0.005727	0.01559	0.2593	0.1396	0.3511	0.6365	0.8049	0.5566	0.9847
ENSMMUG00000000107	ENSG00000196967	ZNF585A	0.5405	0.7187	0.6621	0.3275	-0.1665	0.4887	-0.3517	0.5424	0.3317	-0.3037	-0.1802	0.009394	-0.5271	0.07145	-0.9878	0.09784	0.3608	0.8175	0.289	0.6358	0.2814	0.2371	0.7096	0.5514	0.2781	0.4212	-0.01565	0.511	-0.09617	-0.03705	0.02274	0.01103	0.02564	0.007665	0.007212	0.1862	0.5385	0.04829	0.2065	0.04181	0.2535	0.2491	0.5362	0.9721	0.1195	0.7858	0.002145
ENSMMUG00000000110	ENSG00000162227	TAF6L	-0.3066	-0.2906	-0.01984	-0.509	-0.1786	-0.4924	-0.1721	-0.6828	-0.1348	0.3215	0.2654	-0.1364	-0.2242	-0.3367	0.1505	-0.2667	-0.5028	-0.6164	-0.3732	-0.2201	-0.2983	-0.2184	-0.5171	-0.4774	-0.4418	-0.4055	-0.004891	-0.1817	-0.1178	0.09964	0.02274	-0.2822	0.04703	0.08223	0.8961	0.001299	0.2689	0.001922	0.2827	0.0001074	0.4651	0.04993	0.1464	0.418	0.2587	0.04497	0.4083
ENSMMUG00000000111	ENSG00000123360	PDE1B	-0.1267	-0.2222	-0.1565	-0.2552	0.3535	-0.1801	0.05949	-0.7359	-0.07514	0.1533	-0.01337	-0.1461	0.1707	-0.09501	0.118	-0.5243	-0.8125	-0.7523	-0.2221	-0.2129	-0.2443	-0.05165	-0.4404	-0.728	-0.4128	-0.4376	0.1606	-0.09182	0.2126	0.08911	0.01606	-0.1322	0.3753	0.1542	0.2753	0.07974	0.01674	0.2134	0.6861	1.231e-05	0.6631	0.3219	0.9389	0.3611	0.3496	0.5432	0.4884
ENSMMUG00000000113	ENSG00000135447	PPP1R1A	0.2515	-0.001841	-0.3177	-0.04282	0.05833	-0.2149	-0.23	0.2025	-0.3656	-0.4925	-0.3549	0.2497	0.1252	-0.4084	0.147	-0.3722	-0.1757	-0.5504	-0.604	-0.2231	-0.567	0.1949	-0.5978	-0.3856	-1.354	-1.405	-1.291	-0.9706	-1.155	-0.7926	-1.408	-0.22	0.4695	0.9961	0.3612	0.902	0.8717	0.5365	0.5249	0.5929	0.3757	0.1861	0.3905	0.502	0.7784	0.2726	0.7214
ENSMMUG00000000117	ENSG00000101336	HCK	-0.1734	-0.4762	-0.4182	-0.1501	0.04972	-0.3172	0.06216	-0.1411	-0.1235	-0.01158	-0.2259	-0.1455	0.3078	-0.4612	0.2804	-0.263	-0.07797	-0.5984	-0.5183	-0.3136	-0.2335	-0.3234	-0.4559	-0.1507	-0.313	-0.8024	-0.6702	-0.6808	-0.2592	-0.6387	-0.8528	-0.2806	0.2499	0.004072	0.005755	0.318	0.7508	0.03477	0.6913	0.3876	0.4881	0.9425	0.2026	0.3636	0.1097	0.004346	0.119
ENSMMUG00000000125	ENSG00000124209	RAB22A	0.5364	0.6604	0.4232	0.5465	0.0363	0.6985	0.1051	0.5859	0.398	-0.2162	-0.09088	0.3141	-0.1485	0.4911	-0.4931	0.2226	0.6458	0.8304	0.4702	0.4336	0.321	0.1265	0.6379	0.2706	0.6084	0.5659	0.08278	0.2485	-0.07525	-0.2311	0.1956	-0.2506	0.004709	0.001574	0.02685	0.004295	0.8573	0.0002647	0.6057	0.004716	0.07732	0.2907	0.6901	0.1256	0.5576	0.01611	0.03515
ENSMMUG00000000129	ENSG00000104611	SH2D4A	-0.1343	-0.3583	0.01826	-0.1943	-0.07112	-0.1686	-0.1713	-0.2123	0.3445	0.4154	0.4772	0.3286	1.131	0.6397	0.4537	0.8434	0.6041	0.164	1.495	0.8323	0.8328	0.8903	0.6943	0.4189	-0.02929	-0.3426	1.01	0.04441	0.4473	0.4871	0.7025	0.596	0.6945	0.3369	0.9574	0.57	0.8414	0.622	0.63	0.5692	0.3312	0.2035	0.201	0.3159	0.004115	0.04666	0.2154
ENSMMUG00000000130	ENSG00000147408	CSGALNACT1	1.03	0.4184	0.2556	0.1816	0.2992	0.2524	-0.1862	0.4549	0.7882	0.1234	-0.2311	0.1442	0.4117	0.1936	-0.2381	0.08819	2.272	1.154	0.005801	0.5602	0.864	0.2709	0.497	0.1988	0.7011	0.1486	-0.902	-0.7021	-0.2538	-0.8634	-0.3333	-0.5853	0.0006304	0.2287	0.4235	0.569	0.3569	0.4299	0.5816	0.184	0.02348	0.705	0.5218	0.6688	0.2973	0.5598	0.5161
ENSMMUG00000000134	ENSG00000143742	SRP9	0.6826	0.849	0.6567	0.5474	-0.2493	0.6572	-0.1197	0.6353	0.4549	-0.3197	-0.09016	0.2294	-0.3203	0.1892	-0.9712	-0.1258	0.7276	1.046	0.473	0.7323	0.4269	0.4816	0.8076	0.5943	0.7349	0.8291	0.08886	0.7298	0.1967	-0.0288	0.4258	0.1418	0.009163	0.003098	0.01226	0.03649	0.3701	0.0122	0.6692	0.02638	0.1387	0.249	0.7692	0.4088	0.3502	0.4941	0.00255
ENSMMUG00000000135	ENSG00000106688	SLC1A1	0.8969	0.6057	0.9002	0.972	0.1404	-0.1765	0.571	0.6911	-0.0732	-0.9102	-0.1147	0.1182	-0.5501	-1.389	-0.05317	-0.2792	-0.4059	-0.3631	-0.1273	-0.03921	-0.5442	-0.5701	0.0865	-0.5578	-0.5835	-0.962	-1.039	0.6375	-1.026	-2.554	-0.1372	-0.6193	0.1011	0.3094	0.09985	0.07574	0.8049	0.7467	0.3142	0.2459	0.9053	0.1123	0.8582	0.8347	0.4187	0.01617	0.934
ENSMMUG00000000140	ENSG00000072134	EPN2	-0.1697	0.1525	0.3799	0.1561	-0.4344	0.04216	0.07279	0.1131	-0.3027	-0.2296	0.1505	0.2393	-0.1501	0.1182	-0.2511	-0.4678	-0.001783	-0.03698	0.1244	0.04204	0.2236	-0.1486	0.1678	0.2878	0.2085	0.4103	0.849	0.2391	0.5741	0.461	0.6827	0.6578	0.426	0.503	0.06322	0.4507	0.05728	0.8405	0.7422	0.6272	0.2109	0.2718	0.5139	0.2533	0.5863	0.5697	0.2774
ENSMMUG00000000141	ENSG00000106993	CDC37L1	0.5124	0.6772	0.5787	0.6384	-0.1109	0.6643	0.09498	0.7061	0.3012	-0.035	0.02511	0.4277	-0.1319	0.387	-0.4528	0.09977	0.5347	0.7599	0.4615	0.5858	0.51	0.4869	0.6795	0.4366	0.5872	0.7191	0.06851	0.7459	0.2141	0.13	0.5052	0.02343	0.01258	0.002654	0.005136	0.001965	0.6185	0.001302	0.6681	0.001757	0.2158	0.8734	0.9182	0.05247	0.6354	0.078	0.07496
ENSMMUG00000000149	ENSG00000100379	KCTD17	-0.2872	-0.2729	-0.03002	-0.4239	-0.1544	-0.5197	-0.1736	-0.4236	-0.1178	0.3653	0.3102	-0.1694	-0.2909	-0.3006	0.2598	-0.03353	-0.5157	-0.5339	-0.3694	-0.1721	-0.04265	-0.2248	-0.6576	-0.3033	-0.5347	-0.3945	0.005017	-0.189	0.003734	0.1233	-0.09586	-0.2854	0.08756	0.1324	0.8558	0.01363	0.3816	0.00276	0.3178	0.02342	0.5569	0.04088	0.119	0.3576	0.1811	0.1006	0.1893
ENSMMUG00000000156	ENSG00000167085	PHB	-0.2354	-0.2211	-0.03258	-0.3248	-0.1166	-0.425	-0.1512	-0.2437	-0.2542	0.09279	-0.008263	-0.258	-0.2291	-0.3255	-0.1213	-0.03835	-0.6215	-0.5294	-0.3044	-0.2137	-0.2803	-0.1713	-0.3644	0.1123	-0.2591	-0.2936	0.1718	0.03906	0.1148	0.1978	0.06802	0.2766	0.02248	0.04854	0.7498	0.001895	0.276	5.83e-05	0.1564	0.03049	0.03847	0.3948	0.9457	0.02063	0.08186	0.003466	0.3178
ENSMMUG00000000158	ENSG00000073111	MCM2	-0.1075	-0.2296	-0.1332	-0.2861	0.3178	0.01807	0.4433	-0.4115	-0.1688	0.2996	0.1846	-0.1631	0.2825	0.2533	0.5833	-0.1106	-0.1161	-0.4074	0.03699	-0.3895	-0.2173	-0.1137	-0.388	-0.2588	0.02762	-0.1653	0.3498	-0.3438	-0.09763	0.1814	-0.01165	-0.2658	0.4665	0.1532	0.3672	0.05712	0.03852	0.9025	0.003881	0.01319	0.3417	0.05931	0.3005	0.3174	0.1375	0.1103	0.0007887
ENSMMUG00000000164	ENSG00000114631	PODXL2	0.02416	-0.07718	-0.244	-0.05921	-0.3645	-0.7605	-0.429	0.3476	-0.2252	-0.0283	-0.04266	-0.428	-0.2641	-0.808	-0.3946	0.04735	0.5021	-0.2919	-1.153	0.1787	-0.1973	-0.08223	-0.4585	0.02713	-0.7645	-1.115	-1.911	-0.5131	-0.4728	-1.264	-1.303	-0.3244	0.9301	0.7957	0.3819	0.8338	0.2245	0.01113	0.1569	0.2378	0.4981	0.9256	0.9011	0.1765	0.5114	0.01428	0.2407
ENSMMUG00000000166	ENSG00000114626	ABTB1	-0.1678	-0.3883	-0.2165	-0.3849	-0.1179	-0.6785	-0.5958	-0.01776	-0.124	0.2356	0.08797	-0.354	-0.09462	-0.6964	0.1263	-0.05307	0.154	-0.6039	-0.7593	0.05465	-0.2786	-0.1957	-0.4864	0.07074	-0.6904	-1.129	-0.8815	-0.6515	-0.4863	-0.8387	-0.8432	-0.4893	0.4983	0.1527	0.3823	0.1192	0.6458	0.00612	0.02071	0.9474	0.6716	0.3727	0.763	0.1771	0.7633	0.008285	0.6646
ENSMMUG00000000167	NA	NA	-0.3906	-0.3895	-0.07823	-0.6552	-0.2382	-0.7853	-0.2941	-0.6158	-0.2055	0.3785	0.3766	-0.3362	-0.3506	-0.3723	0.3629	-0.02342	-0.7141	-0.7543	-0.3149	-0.1105	-0.3509	-0.1487	-0.6939	-0.3985	-0.5167	-0.4679	0.2829	-0.1839	-0.01153	0.1735	0.1152	-0.1116	0.07999	0.1063	0.7195	0.004214	0.3101	0.0006983	0.1999	0.01264	0.4362	0.1058	0.1493	0.1688	0.2253	0.125	0.1647
ENSMMUG00000000168	ENSG00000074416	MGLL	-0.3943	-0.5791	-0.2246	-0.3756	-0.1856	-0.4869	-0.1087	-0.42	-0.501	-0.2482	0.01252	-0.2868	-0.2821	-0.3439	-0.001236	-0.5094	-0.4868	-0.5935	-0.1234	-0.3185	-0.2268	-0.2006	-0.3364	-0.226	-0.2309	-0.462	0.4792	-0.2356	0.0756	0.2271	0.1718	0.1	0.01921	0.00185	0.1731	0.02599	0.2842	0.00435	0.5239	0.02221	0.01359	0.1597	0.9493	0.1092	0.1882	0.05295	0.9949
ENSMMUG00000000169	ENSG00000101246	ARFRP1	-0.2681	-0.3145	-0.09472	-0.4917	-0.1588	-0.59	-0.3217	-0.5289	-0.2162	0.4249	0.3303	-0.3366	-0.1365	-0.4677	0.2944	-0.1808	-0.4931	-0.6575	-0.2282	-0.2433	-0.2864	-0.1764	-0.6342	-0.3088	-0.473	-0.4452	0.1008	-0.3521	-0.06713	-0.0009736	-0.1623	-0.3522	0.1584	0.1253	0.6137	0.01181	0.4239	0.002824	0.1033	0.013	0.3366	0.03452	0.1412	0.1064	0.5731	0.02415	0.1902
ENSMMUG00000000170	ENSG00000205413	SAMD9	1.708	1.561	0.6185	0.9077	0.6791	1.193	-0.3974	1.28	1.44	0.00428	-0.2549	0.471	0.1788	0.6993	-1.044	0.4283	1.76	1.774	0.2328	1.16	0.8551	0.5223	1.103	1.148	1.014	0.8343	-0.7271	0.3972	-0.111	-0.6083	-0.2357	0.1495	3.947e-05	0.0003263	0.1094	0.02058	0.09141	0.002699	0.3279	0.003155	0.002312	0.9918	0.5768	0.2534	0.7158	0.09312	0.0283
ENSMMUG00000000171	ENSG00000197114	ZGPAT	-0.368	-0.2937	0.02132	-0.5917	-0.1999	-0.7918	-0.4138	-0.3249	-0.1299	0.482	0.441	-0.2976	-0.3588	-0.4651	0.3231	0.1498	-0.5529	-0.7085	-0.4103	-0.03867	-0.2847	-0.1742	-0.6663	-0.1643	-0.5591	-0.5233	0.1616	-0.1891	-0.0249	0.165	0.05786	-0.1263	0.1045	0.2309	0.9242	0.01088	0.4002	0.0008258	0.0796	0.19	0.6292	0.04508	0.09878	0.2302	0.2187	0.06105	0.2292
ENSMMUG00000000172	ENSG00000136867	SLC31A2	0.1649	-0.0687	-0.1979	0.1284	0.03379	0.06066	-0.3161	0.2594	0.1972	-0.111	-0.3671	-0.1274	0.3121	-0.3079	-0.3056	-0.1995	0.7843	0.07609	-0.5162	0.1709	0.2069	0.02398	0.03591	0.2401	-0.1529	-0.6761	-1.183	-0.3581	-0.2818	-0.8216	-0.7982	-0.4806	0.4012	0.7487	0.3061	0.5103	0.8677	0.7538	0.1132	0.2194	0.3964	0.591	0.1048	0.5351	0.2074	0.1359	0.1746
ENSMMUG00000000179	ENSG00000151882	CCL28	0.837	0.5875	0.8458	0.4509	-0.1581	-0.3068	-0.4435	-0.4944	0.4467	0.01175	-0.1741	0.7341	0.3925	0.2682	0.01304	0.5877	1.089	1.174	0.7703	0.1314	0.6453	0.8452	0.9678	0.4973	0.4991	1.704	0.5016	0.4923	0.05343	-0.2809	-0.6762	1.374	0.1402	0.342	0.1361	0.4261	0.7888	0.589	0.4531	0.4248	0.4771	0.9804	0.7271	0.1219	0.5673	0.5782	0.9801
ENSMMUG00000000180	ENSG00000188064	WNT7B	-0.3212	-0.4004	-0.6633	-0.8214	-0.4208	-1.056	-0.5524	-1.575	-0.3872	0.1085	-0.2329	-0.6151	-0.3236	-0.7521	-0.003103	-0.7157	-0.6995	-1.078	-1.1	-0.7065	-0.6755	-0.8429	-0.7431	-1.143	-1.03	-0.8567	-0.7247	-0.9333	-0.8872	-0.5687	-0.5101	-1.456	0.1394	0.08563	0.002982	0.0004954	0.07445	1.324e-05	0.0153	1.634e-08	0.1634	0.6672	0.4435	0.02969	0.3066	0.007231	0.9913
ENSMMUG00000000182	ENSG00000011275	RNF216	-0.1064	-0.2975	-0.2324	-0.07386	0.00705	-0.1883	-0.0137	-0.04328	-0.1938	-0.03351	-0.06245	-0.1207	-0.05468	-0.1982	0.2058	-0.02365	0.07494	-0.2579	-0.2941	-0.1259	-0.09851	-0.1976	-0.2622	-0.1687	-0.3845	-0.5902	-0.5169	-0.3923	-0.2649	-0.355	-0.4612	-0.3278	0.2882	0.006953	0.02109	0.459	0.9458	0.06037	0.8949	0.6928	0.1017	0.752	0.5946	0.2541	0.6661	0.06222	0.08419
ENSMMUG00000000183	ENSG00000110917	MLEC	-0.1962	-0.3434	-0.2674	-0.1014	0.2679	-0.09605	0.3108	-0.2065	-0.2751	0.06548	-0.06813	-0.05705	0.3939	-0.05586	0.3669	-0.1006	-0.4213	-0.5814	-0.1267	-0.4812	-0.2743	-0.2645	-0.4737	-0.3215	-0.3368	-0.4175	-0.03663	-0.3003	-0.08319	0.01465	-0.1825	-0.09234	0.1014	0.008797	0.02604	0.3953	0.03126	0.4211	0.01233	0.1132	0.05217	0.6053	0.6302	0.6539	0.009897	0.6592	0.009766
ENSMMUG00000000185	ENSG00000062282	DGAT2	-0.003218	-0.3218	-0.3526	-0.01275	0.1701	-0.1789	-0.2298	0.3858	0.002618	-0.0379	-0.3815	-0.1113	0.4183	-0.5121	0.06141	-0.04575	0.4785	-0.3995	-0.6638	-0.1394	-0.05513	-0.2617	-0.3366	0.1926	-0.2267	-0.9958	-1.002	-0.6486	-0.1418	-0.8611	-0.9854	-0.2295	0.9879	0.1666	0.09335	0.9518	0.443	0.3909	0.2909	0.0943	0.9916	0.8653	0.1183	0.6165	0.1196	0.02175	0.804
ENSMMUG00000000190	ENSG00000118263	KLF7	0.03985	-0.0678	-0.2563	-0.09728	-0.5763	-0.2669	-0.1915	0.2922	0.2062	-0.1688	-0.2825	-0.2171	-0.3157	-0.3549	-0.217	-0.158	1.032	0.577	-0.3519	0.1663	0.2324	0.1491	0.1457	0.1532	0.4377	0.02711	-0.4788	-0.2005	-0.07697	-0.2872	-0.4452	-0.1296	0.8137	0.715	0.1404	0.5749	0.001909	0.1274	0.2908	0.1209	0.3074	0.3586	0.1777	0.2465	0.1694	0.0583	0.2892
ENSMMUG00000000194	ENSG00000130304	SLC27A1	-0.6339	-0.4263	0.04085	-0.497	0.08277	-0.4283	-0.03441	-0.4021	-0.3705	0.4611	0.4255	-0.05984	0.02089	-0.1078	0.7106	0.2923	-0.7567	-0.7528	0.07324	-0.06351	-0.2168	-0.00758	-0.373	-0.1176	-0.3913	-0.399	0.5074	0.0004042	0.0782	0.4045	0.2869	0.2611	0.00734	0.08758	0.8559	0.03479	0.7276	0.06777	0.8841	0.113	0.189	0.059	0.1177	0.8126	0.9426	0.6639	0.008448
ENSMMUG00000000195	ENSG00000130313	PGLS	-0.335	-0.3091	-0.1229	-0.425	0.04734	-0.415	-0.1249	-0.3358	-0.2216	0.3328	0.1282	-0.1594	0.09094	-0.2558	0.3697	0.068	-0.496	-0.688	-0.2956	-0.1945	-0.242	-0.2079	-0.5136	-0.05715	-0.6021	-0.6918	-0.06919	-0.2403	-0.1643	-0.2053	-0.3794	-0.02813	0.04316	0.08499	0.4538	0.01084	0.7814	0.01313	0.4641	0.06183	0.2561	0.05632	0.5084	0.3651	0.6622	0.1453	0.05679
ENSMMUG00000000196	ENSG00000167483	NIBAN3	0.0472	0.2172	-0.05656	-0.2401	-0.1534	-0.4066	-0.13	-0.2435	0.254	0.01078	0.07691	0.08315	-0.1298	-0.1044	0.3378	-0.1584	-0.1669	0.1867	-1.001	-0.06259	-0.07434	-0.1673	-0.3575	-0.9494	-0.3753	-0.04992	-0.9324	-0.6787	-0.565	-0.5475	-0.8138	-0.5981	0.796	0.2847	0.7603	0.201	0.4373	0.03411	0.503	0.2408	0.2721	0.9581	0.7433	0.6951	0.6147	0.6226	0.1412
ENSMMUG00000000203	ENSG00000129317	PUS7L	1.019	1.447	1.2	0.7719	0.1748	1.197	0.1401	1.041	0.7645	0.2009	0.3552	0.7657	-0.0031	0.8121	-0.5117	0.461	0.8184	1.211	0.6095	0.6992	0.3021	0.3418	0.8919	0.3532	1.922	1.924	1.328	1.336	1.039	1.118	1.34	0.9142	0.002477	7e-05	0.0004319	0.02399	0.6504	0.0004173	0.7298	0.005079	0.0479	0.568	0.3586	0.03539	0.9947	0.02112	0.245
ENSMMUG00000000220	ENSG00000114686	MRPL3	0.4555	0.751	0.4532	0.4405	0.1329	0.5903	-0.008408	0.4768	0.2669	-0.132	-0.1155	0.3096	-0.111	0.3698	-0.4182	0.1429	0.4877	0.7009	0.4648	0.3896	0.426	0.3091	0.6134	0.252	0.4556	0.5292	0.2333	0.3775	0.05699	0.05424	0.2169	0.2341	0.007734	7.811e-05	0.008562	0.01051	0.4612	0.0006192	0.9634	0.01073	0.1853	0.4684	0.5703	0.09213	0.6199	0.04267	0.04525
ENSMMUG00000000245	ENSG00000066279	ASPM	1.375	1.837	1.401	1.452	0.972	1.639	1.295	1.78	0.968	-0.004767	0.2144	0.6869	0.471	1.301	0.834	0.04187	1.085	1.227	0.952	0.7941	0.7391	0.2075	0.5235	0.5876	1.331	1.19	0.604	1.035	0.6229	0.601	0.4702	0.2212	0.001914	0.0001676	0.002418	0.001361	0.0505	0.000204	0.006067	0.0004018	0.05067	0.9918	0.674	0.1405	0.4263	0.003859	0.08821
ENSMMUG00000000249	NA	NA	-0.3833	-0.597	-0.3634	-0.1942	0.1335	-0.355	0.1563	-0.2332	-0.4506	0.03494	-0.07511	-0.1895	0.1619	-0.377	0.3812	0.05477	-0.4619	-0.8183	-0.3654	-0.4254	-0.3687	-0.2929	-0.5541	-0.1954	-0.6821	-0.8831	-0.3332	-0.4302	-0.1774	-0.2956	-0.4654	-0.1117	0.01461	0.0005578	0.02072	0.214	0.412	0.0232	0.3383	0.1714	0.01485	0.8329	0.6809	0.2517	0.4164	0.02323	0.0408
ENSMMUG00000000250	ENSG00000161281	COX7A1	-0.1667	0.02001	0.0923	-0.5026	-0.6422	-0.5881	-0.3474	-0.3393	0.05014	-0.1619	-0.06384	-0.3971	-0.6221	-0.543	-0.4754	-0.2533	-0.7303	-0.4193	-0.2491	0.08575	-0.1952	-0.03291	-0.2121	0.3889	-0.3411	-0.4376	0.1377	0.312	0.07207	0.2293	0.1017	0.1559	0.3367	0.9163	0.5934	0.006064	0.001242	0.001639	0.06681	0.08306	0.8082	0.3772	0.753	0.04132	0.009995	0.00518	0.02512
ENSMMUG00000000258	NA	NA	-0.4731	-0.4183	-0.09058	-0.6531	-0.1622	-0.7438	-0.3454	-0.4387	-0.1821	0.4286	0.3745	-0.1779	-0.2269	-0.3357	0.3175	0.05794	-0.6974	-0.7669	-0.2483	-0.1429	-0.2672	-0.1647	-0.6241	-0.06867	-0.5338	-0.5106	0.2102	-0.2453	0.005349	0.08425	-0.09431	0.1065	0.02573	0.06692	0.6621	0.002614	0.4606	0.0006929	0.1129	0.05824	0.467	0.05429	0.1314	0.4388	0.3976	0.1415	0.2008
ENSMMUG00000000262	ENSG00000100024	UPB1	0.2285	0.2415	0.1403	-0.1427	-0.1255	-0.1535	-0.2119	-0.1813	-0.1612	0.01121	-0.1645	-0.6608	-0.3444	-0.5846	-0.43	-0.6818	-0.3246	-0.5449	-0.4791	-0.2446	-0.4365	-0.5031	-0.1821	-1.359	-0.4627	-0.05716	-0.4519	-0.06365	-0.1555	-0.3593	-0.07338	-0.655	0.1955	0.2022	0.4285	0.4453	0.5173	0.4125	0.2674	0.3768	0.4549	0.9546	0.4609	0.002514	0.1684	0.005813	0.05738
ENSMMUG00000000268	ENSG00000105255	FSD1	-0.5134	-0.4764	0.1397	-0.05745	-0.05506	-0.236	0.04059	-0.5093	-0.7305	0.3456	0.2229	-0.0815	-0.3929	-0.38	0.2843	0.04472	-0.7015	-0.7762	-0.1101	-0.07168	-0.1958	-0.1747	-0.7591	-0.2267	-0.7511	-0.3707	0.3884	0.07402	0.121	0.3295	0.1641	-0.3387	0.01502	0.03084	0.4785	0.7769	0.7994	0.2577	0.8464	0.02553	0.003629	0.1017	0.3362	0.7065	0.1302	0.08177	0.2187
ENSMMUG00000000273	ENSG00000141985	SH3GL1	-0.3909	-0.4048	-0.1573	-0.5242	-0.2154	-0.6835	-0.2568	-0.3206	-0.3356	0.1986	0.1104	-0.333	-0.4505	-0.4877	0.2541	0.02569	-0.5514	-0.7769	-0.4828	-0.1635	-0.4171	-0.2899	-0.5931	-0.1439	-0.6887	-0.7322	-0.1752	-0.4687	-0.2859	-0.2959	-0.2866	-0.1599	0.03584	0.04568	0.3953	0.005309	0.265	0.0003264	0.1823	0.1142	0.124	0.3105	0.6124	0.09262	0.05609	0.01417	0.2447
ENSMMUG00000000276	ENSG00000148411	NACC2	0.2856	0.4219	0.2862	-0.2176	-0.05871	-0.08284	-0.2663	0.725	0.6897	0.6617	0.5937	0.177	-0.2355	0.4536	0.27	0.7158	0.5466	0.2618	-0.0576	0.3374	0.1532	0.141	-0.05993	0.5987	-0.01052	-0.4795	0.000578	-0.4136	-0.2063	-0.4635	-0.1184	0.184	0.2373	0.1061	0.2394	0.3948	0.8272	0.7423	0.3179	0.005624	0.01804	0.0104	0.04206	0.519	0.4757	0.08796	0.3734
ENSMMUG00000000278	ENSG00000185418	TARS3	-0.0477	0.09898	-0.003443	0.2953	-0.1186	0.2165	0.02767	0.2334	-0.3669	-0.7077	-0.388	-0.07843	-0.4254	-0.07904	-0.5065	-0.01987	-0.01132	0.3527	0.2151	0.1739	0.09681	0.191	0.431	0.1832	0.2182	0.4354	0.2114	0.6313	0.2487	0.4409	0.3199	0.1098	0.7952	0.6227	0.9851	0.1046	0.5474	0.236	0.8874	0.2422	0.08678	0.0003239	0.07494	0.6823	0.073	0.676	0.02033
ENSMMUG00000000290	ENSG00000163864	NMNAT3	-0.2127	-0.2528	-0.2125	-0.06264	-0.2062	-0.1632	-0.4977	0.003197	-0.2028	-0.1392	-0.2244	-0.1399	-0.009357	-0.3498	-0.2574	-0.1013	0.2424	-0.1677	-0.1873	0.0528	0.001284	0.01018	0.08158	0.1552	-0.5743	-0.7039	-0.6649	-0.3367	-0.4021	-0.7404	-0.6296	-0.4121	0.1619	0.127	0.1646	0.6809	0.1953	0.2874	0.002261	0.9846	0.2665	0.3957	0.2229	0.3965	0.9623	0.0346	0.1598
ENSMMUG00000000296	ENSG00000141750	STAC2	-0.2777	-0.641	-0.5589	-0.6185	-0.04971	-1.034	-0.1287	-0.5353	-0.4295	0.195	0.001315	-0.5564	0.04321	-0.9492	-0.08782	-0.3425	-0.4721	-1.253	-0.7398	-0.4797	-0.3419	-0.5354	-0.724	-2.266	-1.438	-1.38	-0.4384	-0.6269	-0.7709	-0.2602	-0.5492	-1.783	0.3098	0.03048	0.04399	0.038	0.8636	0.001097	0.6568	0.08199	0.1677	0.4963	0.997	0.07911	0.9029	0.003163	0.7776
ENSMMUG00000000300	ENSG00000115232	ITGA4	0.3763	0.6191	0.5152	0.373	-0.04188	0.6128	0.06102	0.4194	0.2776	-0.04611	0.1861	0.3123	0.06678	0.5411	-0.3347	0.2226	0.4362	0.6887	0.6637	0.4747	0.4508	0.4462	0.5714	0.7018	0.6347	0.8112	0.4531	0.6734	0.4299	0.3739	0.6344	0.4702	0.01972	0.0004873	0.001573	0.02059	0.7969	0.0001929	0.7085	0.01721	0.1439	0.7888	0.3336	0.06864	0.7381	0.002117	0.07609
ENSMMUG00000000302	ENSG00000198554	WDHD1	0.3173	0.3413	0.347	0.3383	-0.005313	0.6981	0.6351	0.4237	0.1296	0.08899	-0.1995	-0.02607	0.06615	0.7199	-0.1321	0.1195	0.536	0.8486	0.6895	0.3925	0.51	0.4355	0.7473	0.3435	0.6887	0.6384	0.4218	0.4181	0.04418	0.463	0.4162	0.646	0.1144	0.1195	0.08963	0.0976	0.9805	0.0004768	0.00288	0.05378	0.5861	0.6777	0.4116	0.9055	0.8068	0.0006959	0.574
ENSMMUG00000000307	ENSG00000058729	RIOK2	0.2185	0.299	0.1216	0.2315	-0.1831	0.2681	0.06516	0.3797	-0.0825	-0.2433	-0.3167	0.02955	-0.4048	0.005074	-0.4324	0.00938	0.01846	0.2512	-0.04993	-0.02189	-0.1227	-0.1348	0.3352	0.1619	0.4448	0.6452	0.2826	0.5357	0.2592	0.3743	0.6077	0.7332	0.2519	0.1521	0.5267	0.2263	0.3713	0.1617	0.7465	0.06689	0.7164	0.2362	0.1683	0.8861	0.1134	0.9803	0.06057
ENSMMUG00000000312	ENSG00000138443	ABI2	-0.02441	0.4291	0.4209	0.4935	-0.2993	0.5043	0.3297	0.2266	0.02714	0.0471	0.3236	0.4512	-0.1707	0.4914	0.09486	0.4439	0.4271	0.7473	0.6305	0.572	0.4675	0.5275	0.6071	0.3267	0.3306	0.4968	0.3285	0.5575	0.271	0.4399	0.3313	0.04657	0.8759	0.01163	0.006275	0.001397	0.07771	0.00108	0.04308	0.1778	0.8851	0.7725	0.07297	0.006318	0.4093	0.002535	0.6025
ENSMMUG00000000318	ENSG00000111077	TNS2	-0.3692	-0.4423	-0.01625	-0.8039	-0.5005	-0.5489	-1.126	-0.2608	-0.298	0.2296	0.6854	0.1341	-0.3195	0.08255	0.5789	0.6588	-1.429	-0.6352	0.2642	-0.058	-0.7468	-0.1694	-0.1227	0.1854	-0.6744	0.01418	0.7892	0.1568	-0.05115	0.08865	0.3966	0.9499	0.2827	0.224	0.9606	0.02506	0.1899	0.1224	0.003549	0.4911	0.4818	0.5427	0.09327	0.7383	0.5191	0.8317	0.1756
ENSMMUG00000000320	ENSG00000102032	RENBP	-0.06778	-0.2395	-0.1589	-0.5288	0.1235	-0.3259	-0.5074	-0.2839	0.09289	0.5118	0.1086	-0.1754	0.3354	-0.1679	0.04363	-0.07883	-0.3261	-0.7412	-0.3563	-0.2266	-0.3341	-0.3853	-0.5249	-0.1441	-0.5777	-0.9718	-0.228	-0.493	-0.3357	-0.5051	-0.5529	-0.1371	0.7335	0.2631	0.4277	0.01053	0.5488	0.1113	0.01786	0.201	0.6949	0.01556	0.6477	0.4253	0.1849	0.4372	0.856
ENSMMUG00000000321	ENSG00000165914	TTC7B	-0.175	-0.06113	0.133	0.02872	-0.1288	0.03491	-0.1627	0.209	-0.3801	-0.1069	-0.06084	-0.02515	-0.1064	-0.03291	-0.1991	-0.3392	-0.1402	-0.2702	-0.1055	-0.2253	-0.2994	-0.1753	-0.0209	0.1237	-0.3673	-0.6659	-0.1476	-0.2947	-0.3976	-0.5841	-0.2579	-0.1891	0.2163	0.6888	0.339	0.8377	0.3821	0.804	0.2763	0.1725	0.02406	0.4647	0.7093	0.8651	0.5618	0.8217	0.2229
ENSMMUG00000000322	ENSG00000102030	NAA10	-0.3685	-0.3422	-0.09245	-0.2194	-0.02466	-0.3595	0.07262	-0.168	-0.3138	0.145	0.07005	-0.1832	-0.02454	-0.3424	0.2924	0.07993	-0.6995	-0.7591	-0.266	-0.3105	-0.2834	-0.2316	-0.4916	-0.03833	-0.6124	-0.5656	0.01766	-0.1065	0.01459	0.01363	-0.152	0.0485	0.004075	0.01364	0.4639	0.0849	0.8512	0.005212	0.5794	0.2239	0.03742	0.2808	0.6396	0.176	0.8786	0.01182	0.05122
ENSMMUG00000000323	ENSG00000089820	ARHGAP4	-0.3526	-0.38	0.00395	-0.5341	-0.212	-0.8189	-0.4035	-0.2642	-0.1934	0.4403	0.3936	-0.3708	-0.382	-0.5943	0.3376	-0.02558	-0.5225	-0.8141	-0.4346	-0.07243	-0.4014	-0.2289	-0.6151	-0.1449	-0.7425	-0.8028	-0.1429	-0.4602	-0.2973	-0.2357	-0.3311	-0.2249	0.1505	0.1591	0.9872	0.02799	0.4006	0.0007194	0.1136	0.3192	0.5035	0.09674	0.1796	0.1505	0.2199	0.0215	0.2461
ENSMMUG00000000327	ENSG00000134824	FADS2	-0.04326	-0.5503	-0.2592	-0.5161	-0.3105	-0.5039	0.3123	-0.491	-0.1289	-0.3892	-0.08054	-0.1137	0.07092	-0.1999	0.32	-0.6924	-0.6116	-0.472	-0.4585	-0.7073	-0.4805	-0.2233	-0.6628	-0.6656	-0.5108	-0.142	0.5253	-0.4327	-0.2736	0.3094	0.2915	0.05845	0.8621	0.06155	0.3072	0.05357	0.2522	0.05884	0.2214	0.09861	0.6884	0.183	0.8009	0.7012	0.8412	0.4864	0.2934
ENSMMUG00000000328	ENSG00000221968	FADS3	-0.3191	-0.1737	-0.2046	-0.4157	-0.3354	-0.7018	-0.2157	-0.6019	-0.224	0.1918	0.0176	-0.2323	-0.5478	-0.5103	0.144	-0.2258	-0.4421	-0.5753	-0.603	-0.2803	-0.4627	-0.4076	-0.67	-0.5343	-0.6133	-0.2869	-0.1894	-0.4143	-0.3217	0.001086	-0.1315	-0.2676	0.05735	0.3333	0.2166	0.01487	0.06186	7.556e-05	0.2125	0.00125	0.2682	0.2776	0.9303	0.2084	0.01596	0.006381	0.4663
ENSMMUG00000000329	ENSG00000167778	SPRYD3	-0.2997	-0.4073	-0.2478	-0.2499	0.09285	-0.3325	0.0105	-0.2451	-0.237	0.1471	-0.006426	-0.136	0.1703	-0.2202	0.2656	-0.06097	-0.2843	-0.5808	-0.2736	-0.3033	-0.2391	-0.1705	-0.3853	-0.2255	-0.4109	-0.6236	-0.2543	-0.4274	-0.1981	-0.2185	-0.3734	-0.1859	0.0159	0.002926	0.04601	0.04316	0.4717	0.007236	0.9352	0.06926	0.1052	0.2678	0.9647	0.298	0.2825	0.09435	0.07411
ENSMMUG00000000330	ENSG00000134982	APC	0.56	0.6602	0.3258	0.5466	-0.0397	0.6399	0.1003	0.7937	0.4901	-0.2415	-0.03608	0.406	0.01128	0.4787	-0.311	0.4183	1.159	1.083	0.5134	0.5203	0.5293	0.3813	0.7385	0.609	0.8491	0.6302	-0.02114	0.2193	-0.05672	-0.1547	0.1298	0.2096	0.002063	0.001067	0.07595	0.002935	0.8366	0.000505	0.6042	7.781e-05	0.02401	0.2193	0.8692	0.04	0.9627	0.01449	0.1565
ENSMMUG00000000335	NA	NA	0.9198	0.3612	-0.1123	0.3599	1.094	0.5622	0.1649	0.3689	0.7423	0.2474	-0.1969	0.167	0.8891	0.3031	0.006474	0.0391	0.8206	0.2986	-0.2651	0.1192	0.2477	-0.02658	0.07034	0.17	0.1468	-0.2583	-0.9315	-0.4107	-0.1801	-0.5378	-0.753	-0.3199	1.16e-06	0.06555	0.5258	0.04347	3.23e-08	0.001867	0.3693	0.05834	0.0006164	0.194	0.3453	0.3746	0.0001407	0.1116	0.9756
ENSMMUG00000000336	ENSG00000151116	UEVLD	0.3656	0.5192	0.3373	0.3883	-0.1309	0.4409	0.1008	0.2835	0.196	-0.1794	-0.1048	0.1317	-0.1451	0.253	-0.5178	0.07448	0.3375	0.5828	0.3019	0.4461	0.2418	0.2689	0.5118	0.5236	0.3686	0.5999	0.000604	0.4888	0.05677	0.009862	0.3308	0.3646	0.02023	0.002899	0.03445	0.01464	0.4339	0.005589	0.5472	0.1007	0.3	0.2935	0.5832	0.4447	0.4869	0.1375	0.007281
ENSMMUG00000000338	ENSG00000132274	TRIM22	0.8956	0.6162	0.127	0.5366	0.6858	0.6448	0.06423	0.5022	0.8284	0.07017	-0.185	0.3085	0.7097	0.3802	-0.1739	0.04084	0.8768	0.5597	0.05648	0.3569	0.37	0.2068	0.3497	0.33	0.3989	0.09546	-0.5912	-0.06204	-0.05343	-0.5009	-0.4181	-0.1527	2.847e-07	0.0008536	0.4435	0.001495	0.0001116	0.0001514	0.7084	0.006084	4.317e-05	0.6921	0.3445	0.08188	0.0009893	0.03324	0.3737
ENSMMUG00000000340	ENSG00000113658	SMAD5	0.4512	0.7585	0.3832	0.3509	-0.1579	0.7305	0.1524	0.2455	0.5731	-0.1043	0.2455	0.4522	0.1453	0.7001	-0.2566	0.1554	0.6453	0.969	0.6152	0.6131	0.4785	0.3016	0.6611	0.3397	0.6189	0.8221	0.2364	0.6043	0.1082	-0.006038	0.4355	0.1962	0.02613	0.0007996	0.06313	0.08778	0.4752	0.0003539	0.4896	0.2768	0.01799	0.6343	0.3164	0.04284	0.5983	0.001296	0.3017
ENSMMUG00000000345	ENSG00000151287	TEX30	0.4511	0.6194	0.8456	0.1863	-0.3637	0.6058	-0.01459	0.4156	0.2386	-0.2715	-0.09252	0.1229	-0.3575	0.037	-0.8398	-0.01988	-0.05288	0.5247	-0.05906	0.3184	-0.03474	0.02827	0.4613	0.2508	0.5965	0.9064	0.3556	1.111	0.4107	0.6788	0.8905	0.5909	0.1235	0.05642	0.004065	0.5344	0.2796	0.04199	0.9649	0.1994	0.4918	0.384	0.7857	0.7005	0.385	0.905	0.02525
ENSMMUG00000000357	ENSG00000165060	FXN	-0.3857	-0.5114	-0.3138	-0.197	-0.2297	-0.3761	0.07979	0.06761	-0.546	-0.4636	-0.274	-0.2096	-0.07519	-0.5854	0.01272	0.002936	-0.4979	-0.6218	-0.003958	-0.2542	-0.34	-0.1715	-0.06904	0.05397	-0.5667	-0.6479	0.06181	-0.06377	-0.1566	0.1377	0.1074	0.3991	0.008533	0.001525	0.03083	0.1725	0.1295	0.01162	0.5886	0.6612	0.001541	0.002772	0.1124	0.172	0.6848	0.0001914	0.9386
ENSMMUG00000000362	ENSG00000018869	ZNF582	0.5456	0.9736	0.67	0.5545	0.2677	0.6564	0.5537	0.4312	0.3762	0.01293	-0.04884	0.1705	0.05056	0.1865	-0.6233	-0.03658	-0.01516	0.5346	0.4004	0.1446	0.3973	0.5011	0.4732	-0.2369	0.5474	0.5224	0.2013	0.5279	0.269	-0.0008767	0.3709	-0.74	0.03816	0.0008525	0.01273	0.03824	0.3564	0.01418	0.05598	0.1415	0.2476	0.9646	0.8847	0.5744	0.8927	0.527	0.07297
ENSMMUG00000000368	ENSG00000157570	TSPAN18	-0.5182	-0.5318	-0.4476	-0.2233	-0.3064	-0.5007	-0.04316	-0.3162	-0.5308	-0.09057	0.1075	-0.02495	-0.2972	-0.2756	0.2277	-0.08669	-0.2726	-0.1523	-0.7151	-0.1701	-0.2823	-0.2318	-0.4077	-0.3849	-0.8049	-0.7167	-0.7989	-0.472	-0.4001	-0.3384	-0.582	-0.4964	0.01479	0.01896	0.02974	0.2755	0.1695	0.01848	0.8378	0.1582	0.02069	0.6501	0.638	0.9013	0.228	0.1745	0.295
ENSMMUG00000000376	ENSG00000136717	BIN1	-0.3662	-0.3253	-0.04061	-0.5408	-0.02847	-0.5029	-0.08535	-0.3024	-0.1698	0.3284	0.3065	-0.2406	-0.1879	-0.3119	0.2346	0.06243	-0.6297	-0.653	-0.1435	-0.2394	-0.2619	-0.2024	-0.5383	-0.1693	-0.5494	-0.511	0.2383	-0.2639	-0.08371	0.1418	-0.02914	0.0471	0.04343	0.09762	0.8212	0.003207	0.8793	0.006117	0.6472	0.1263	0.4249	0.08627	0.149	0.2126	0.411	0.1055	0.2685
ENSMMUG00000000377	ENSG00000067182	TNFRSF1A	0.1423	-0.3117	-0.3465	-0.01273	0.4216	-0.1643	-0.01539	0.2576	0.1448	0.1104	-0.2912	-0.1096	0.513	-0.3233	0.2991	-0.007591	0.4956	-0.3624	-0.7106	-0.01728	0.001548	-0.1864	-0.3646	0.103	-0.3215	-0.9549	-1.089	-0.6641	-0.1713	-0.7699	-0.9493	-0.4228	0.4595	0.1373	0.06996	0.9469	0.03623	0.3891	0.9383	0.2183	0.5226	0.588	0.1951	0.589	0.03694	0.1124	0.1879
ENSMMUG00000000378	ENSG00000158352	SHROOM4	0.9116	0.6593	-1.291	-1.164	0.6072	0.6747	-1.027	-0.6999	2.282	0.6476	-0.8813	0.2003	1.363	1.298	-0.4333	-1.143	1.08	-0.1625	0.04263	-0.8198	-1.818	-2.029	-0.4314	-0.1721	1.556	0.8857	0.4177	0.1209	1.213	-0.4239	0.6243	0.4723	0.108	0.3568	0.04688	0.06735	0.3335	0.2599	0.1268	0.3245	0.0004011	0.2927	0.2601	0.7692	0.08404	0.03542	0.5697
ENSMMUG00000000381	ENSG00000030419	IKZF2	0.3707	1.052	1.009	0.7592	-0.3813	0.9767	-0.07917	0.4769	0.3666	-0.04455	0.4485	0.6232	-0.3709	0.8073	-0.431	0.1087	0.8437	1.223	0.931	0.7084	0.6634	0.6408	0.7768	0.3701	1.134	1.297	0.5275	0.9217	0.539	0.2331	0.7451	0.0248	0.1998	0.001031	0.0004898	0.008559	0.2347	0.0007001	0.8022	0.1335	0.2781	0.8821	0.1726	0.03994	0.3428	0.006825	0.214
ENSMMUG00000000382	ENSG00000144451	SPAG16	-0.2883	-0.2414	-0.2195	-0.2558	-0.2883	-0.1083	-0.2955	-0.4165	-0.2288	-0.1061	-0.3256	-0.3078	0.01364	-0.4347	-0.3444	-0.2699	-0.7073	-0.5399	-0.4223	-0.4083	-0.2855	-0.161	-0.0357	-0.4267	-0.7237	-0.09176	-0.2979	-0.2569	-0.3411	-0.147	-0.2039	0.04828	0.03659	0.1093	0.1114	0.06671	0.04768	0.4355	0.04144	0.006178	0.174	0.4847	0.06507	0.05082	0.9415	0.005121	0.04602
ENSMMUG00000000386	ENSG00000125703	ATG4C	0.4824	0.7051	0.3593	0.4095	-0.1698	0.5383	0.0423	0.4015	0.2437	-0.1632	-0.07442	0.3392	-0.1229	0.3714	-0.4499	0.08057	0.2772	0.6275	0.2064	0.3782	0.2844	0.2092	0.5073	0.08988	0.5449	0.7162	0.09785	0.5495	0.1297	-0.01138	0.2823	0.02049	0.02593	0.003131	0.1011	0.05895	0.4717	0.01331	0.8572	0.09324	0.3418	0.4795	0.7734	0.1452	0.6748	0.1054	0.09045
ENSMMUG00000000387	ENSG00000114541	FRMD4B	0.4146	0.5933	0.6071	0.5682	0.1631	0.9895	0.6547	0.8337	0.4233	0.3392	0.7641	0.777	0.4579	1.22	0.1711	1.199	0.8158	1.094	1.245	0.3682	0.5121	0.6009	0.8171	1.159	1.37	1.191	1.201	0.2101	0.2862	0.5392	0.8856	1.196	0.03798	0.006117	0.002206	0.004313	0.44	6.562e-07	0.00191	9.19e-05	0.06993	0.1045	0.0009049	0.0002674	0.07379	7.993e-09	0.4598
ENSMMUG00000000388	ENSG00000178209	PLEC	-0.1699	-0.1879	0.0243	-0.6643	-0.09194	-0.7418	-0.1247	-0.2904	0.1023	0.2913	0.5119	-0.3041	-0.5255	-0.2853	0.6315	0.2467	-0.3131	-0.4664	-0.527	0.04359	-0.2768	-0.136	-0.4925	-0.2797	-0.5042	-0.602	-0.02289	-0.4415	-0.2944	0.01767	-0.05114	-0.34	0.5275	0.5227	0.9286	0.01192	0.737	0.004994	0.6567	0.3167	0.7446	0.3081	0.1075	0.2719	0.117	0.3053	0.04749
ENSMMUG00000000389	ENSG00000165271	NOL6	-0.08098	-0.2179	-0.1767	-0.3388	0.0957	-0.323	0.07002	-0.6318	-0.08073	0.1762	0.1568	-0.1236	0.2041	-0.06582	0.3037	-0.2517	-0.1955	-0.3399	-0.05207	-0.3133	-0.1228	-0.04409	-0.2703	-0.4172	-0.02534	-0.1356	0.2101	-0.2161	0.05885	0.2225	0.03609	-0.2586	0.5212	0.1145	0.163	0.009064	0.4657	0.01271	0.592	1.661e-05	0.5982	0.2	0.3099	0.3827	0.215	0.636	0.04623
ENSMMUG00000000390	ENSG00000121940	CLCC1	0.3331	0.5938	0.4256	0.1941	-0.1441	0.4673	-0.05349	0.1966	0.3365	0.1428	0.2168	0.2769	-0.07203	0.3876	-0.3181	0.1554	0.3011	0.6806	0.6099	0.4165	0.4419	0.4606	0.6315	0.4962	0.4481	0.7124	0.5572	0.5777	0.3642	0.4217	0.5132	0.2304	0.0171	0.0001239	0.00261	0.1678	0.3352	0.0009441	0.7207	0.1998	0.04406	0.337	0.1931	0.06869	0.6977	0.009936	0.06107
ENSMMUG00000000391	ENSG00000140995	DEF8	-0.09225	-0.2678	-0.08732	-0.05147	-0.1636	-0.3942	-0.2237	-0.0338	-0.1149	-0.07441	-0.001564	-0.1048	-0.1502	-0.4959	0.08166	-0.1775	0.279	-0.2495	-0.3857	0.2807	0.0204	-0.001427	-0.2542	-0.09082	-0.5489	-0.8579	-0.7624	-0.3232	-0.3248	-0.6927	-0.7035	-0.6215	0.5981	0.1624	0.6183	0.7679	0.3662	0.02443	0.2159	0.8592	0.5767	0.6881	0.9939	0.5698	0.4965	0.007676	0.6928
ENSMMUG00000000397	NA	NA	-0.1644	-0.3289	-0.1034	-0.1882	-0.1531	-0.4352	-0.2905	0.05335	-0.1177	0.2799	0.1528	-0.1922	0.0428	-0.5214	0.2874	0.08365	0.1294	-0.3845	-0.5042	0.0286	-0.1232	-0.1071	-0.4311	0.01162	-0.4378	-0.8489	-0.5295	-0.2846	-0.02282	-0.5077	-0.494	-0.1144	0.3945	0.1156	0.591	0.3339	0.4507	0.0296	0.1503	0.8002	0.604	0.1719	0.5047	0.357	0.8638	0.01374	0.2096
ENSMMUG00000000398	ENSG00000003249	DBNDD1	-0.6189	-0.3878	-0.04531	-0.1719	-0.8245	-0.5308	-0.6754	0.7278	-0.6255	0.03465	0.2021	-0.4562	-0.7988	-0.9012	0.1512	-0.1264	-0.175	-0.9837	-1.338	-0.01981	0.1332	-0.335	-0.1974	0.6486	-1.32	-1.74	-1.97	-0.9257	-1.347	-1.347	-1.192	0.007721	0.1652	0.3859	0.9125	0.6923	0.0871	0.2568	0.1762	0.1198	0.2813	0.9429	0.7115	0.3646	0.2043	0.08984	0.7915
ENSMMUG00000000399	ENSG00000068796	KIF2A	0.446	0.5034	0.4436	0.5109	-0.01341	0.6558	0.1711	0.6482	0.1118	-0.3815	-0.1498	0.1749	-0.3651	0.3439	-0.5935	0.1448	0.6496	0.9594	0.5958	0.4774	0.4324	0.4253	0.7009	0.4757	0.6379	0.9261	0.4397	0.6209	0.2609	0.3178	0.5862	0.3406	0.02015	0.01666	0.02122	0.007867	0.9477	0.0006728	0.4021	0.002156	0.6231	0.0647	0.51	0.3949	0.1545	0.09064	0.01145
ENSMMUG00000000404	NA	NA	0.2832	-0.2705	-0.02276	-0.2915	-0.3061	-0.3451	-0.6861	0.6565	-0.2202	-1.034	-0.5456	-0.4342	-0.7607	-0.929	-1.413	-0.3705	0.1412	0.06003	-0.204	-0.2252	-0.4844	-0.5106	0.1242	0.274	-0.1513	0.1374	0.5245	0.7068	-0.0769	0.199	0.5327	0.3888	0.2779	0.3755	0.9327	0.2878	0.2876	0.2179	0.02703	0.02229	0.4997	0.0008281	0.09539	0.1561	0.03825	0.002699	0.0001287
ENSMMUG00000000406	ENSG00000137976	DNASE2B	-0.4175	0.1548	0.2513	0.4227	-0.1121	0.4002	0.2131	1.238	-0.1097	0.1679	0.1624	0.4231	-0.1012	0.3433	0.0708	0.8679	-0.4129	0.08697	-0.6565	0.4734	0.5124	0.0375	0.05206	0.8225	0.06172	0.1891	-0.05861	0.8509	0.7877	0.4982	0.6025	1.215	0.1793	0.6188	0.3816	0.1382	0.7304	0.1623	0.4934	3.906e-05	0.7598	0.5667	0.6238	0.1509	0.7912	0.2342	0.8335
ENSMMUG00000000413	ENSG00000155465	SLC7A7	0.384	-0.1167	-0.4483	0.09442	0.6064	0.02392	0.2214	0.1466	0.3329	0.1839	-0.3036	0.05049	0.846	-0.0331	0.1972	-0.16	0.4611	-0.1274	-0.3745	-0.05832	0.2143	0.01162	-0.2862	0.009238	-0.07695	-0.6621	-0.9248	-0.4925	-0.1089	-0.5569	-0.9358	-0.3353	0.02166	0.5181	0.005687	0.5633	0.0005914	0.8828	0.1936	0.4046	0.08298	0.2817	0.1019	0.7646	6.237e-05	0.8451	0.3029
ENSMMUG00000000419	ENSG00000145819	ARHGAP26	0.3488	-0.2157	-0.4529	0.1419	0.6393	-0.007128	0.4948	0.1784	0.2505	-0.09489	-0.3647	-0.06584	0.6692	-0.2346	0.4606	-0.1629	0.7797	0.03199	-0.5482	-0.234	-0.09858	-0.1825	-0.2897	0.004332	0.2227	-0.4471	-1.069	-0.7682	-0.2585	-0.639	-0.8901	-0.2412	0.05158	0.2646	0.01164	0.4244	0.0007046	0.968	0.00788	0.3609	0.231	0.6152	0.08477	0.7273	0.0034	0.2145	0.03089
ENSMMUG00000000421	ENSG00000113580	NR3C1	0.4378	0.5502	0.2898	0.5284	-0.2978	0.5066	-0.1999	0.7286	0.3116	-0.1478	-0.06661	0.3067	-0.1797	0.3159	-0.5306	0.304	0.8501	0.8694	0.3291	0.4416	0.3447	0.3123	0.6063	0.6183	0.6106	0.5258	-0.2202	0.2654	-0.02035	-0.2703	0.01963	0.09561	0.0164	0.005424	0.1059	0.003712	0.1092	0.005335	0.2811	0.0002921	0.1416	0.4378	0.7511	0.1073	0.4293	0.09985	0.01281
ENSMMUG00000000422	NA	NA	-0.2868	-0.1015	0.1348	-0.218	-0.5365	-0.2118	-0.43	0.1658	-0.3768	-0.4307	-0.1225	-0.4064	-0.7278	-0.4712	-0.5126	0.2013	-0.6398	-0.2567	-0.3163	0.04628	-0.2017	-0.08092	0.1196	0.5606	-0.4299	-0.2159	0.1627	0.4236	0.001363	0.2592	0.299	0.6168	0.09215	0.583	0.4303	0.1989	0.002275	0.2121	0.01488	0.3743	0.06038	0.01818	0.5451	0.02441	0.0007205	0.009718	0.01032
ENSMMUG00000000424	ENSG00000150347	ARID5B	0.4183	0.4224	0.1229	0.5568	-0.1371	0.4711	0.116	0.6942	0.4466	-0.1704	-0.09976	0.3079	0.02139	0.2984	-0.09847	0.3135	1.171	0.8395	0.08232	0.2048	0.3468	0.1331	0.3548	0.2356	0.6329	0.4003	-0.4297	-0.05499	-0.0983	-0.3455	-0.2018	-0.03775	0.01394	0.02245	0.4719	0.001148	0.4463	0.005858	0.5168	0.0002277	0.02532	0.3464	0.6231	0.08805	0.9236	0.09701	0.6259
ENSMMUG00000000427	ENSG00000106245	BUD31	-0.3424	-0.4273	-0.2279	-0.0808	-0.08847	-0.2608	-0.07036	-0.1928	-0.4161	-0.05795	-0.2132	-0.3428	-0.2096	-0.4633	-0.07538	-0.1694	-0.4188	-0.5977	-0.2538	-0.2356	-0.3423	-0.204	-0.2851	-0.09356	-0.5306	-0.5726	-0.3365	-0.2139	-0.1064	-0.1502	-0.253	-0.07417	0.0003357	3.671e-05	0.01494	0.3856	0.3624	0.006187	0.4657	0.05961	0.0002474	0.5574	0.0569	0.0007668	0.08142	6.45e-06	0.495
ENSMMUG00000000428	ENSG00000112531	QKI	0.9149	1.027	0.4824	0.7667	0.1151	1.061	0.3246	1.036	0.9156	-0.1458	-0.01797	0.6558	0.03225	0.8633	-0.3222	0.2646	1.508	1.569	0.6967	0.7116	0.728	0.4638	1.034	0.6081	1.139	0.9184	0.04615	0.2038	-0.0419	-0.3909	0.1466	-0.1201	0.0001534	0.0001347	0.05054	0.001692	0.6549	1.347e-05	0.2127	0.0001126	0.00142	0.5723	0.9505	0.01195	0.92	0.0007561	0.2685
ENSMMUG00000000431	ENSG00000173212	MAB21L3	0.4383	0.03787	-0.2521	-0.05735	0.08514	-0.02519	-0.09763	0.1441	0.2041	-0.187	-0.01169	-0.07449	0.4527	-0.2104	-0.207	0.03095	0.6234	0.3334	-0.7532	0.04499	-0.06894	0.02457	0.08584	-0.3597	-0.1759	-0.6613	-1.025	-0.4293	-0.4609	-0.6071	-0.7678	-0.4233	0.07033	0.889	0.3277	0.8227	0.7428	0.9221	0.7187	0.5977	0.4893	0.5012	0.9712	0.7956	0.1763	0.456	0.5162
ENSMMUG00000000439	NA	NA	0.4721	-0.1429	-0.3149	0.5036	0.244	0.1109	0.06224	0.7464	0.3572	-0.3838	-0.5841	0.1217	0.5906	-0.306	0.07189	0.1457	1.582	0.4958	-0.5633	0.4249	0.4543	0.09863	0.1369	0.4683	0.1843	-0.7183	-1.69	-0.6977	-0.47	-1.319	-1.311	-0.6708	0.1152	0.6546	0.2789	0.09049	0.4271	0.7041	0.8374	0.02161	0.3088	0.2146	0.08415	0.6964	0.1115	0.3238	0.8341
ENSMMUG00000000449	NA	NA	0.2666	0.02073	-0.03774	-0.5115	0.8213	-0.2749	-0.2043	-0.3211	0.7986	0.7897	0.5574	-0.0473	0.5706	0.1755	0.3853	-0.1018	-0.3856	-0.5724	-0.3249	-0.1706	-0.09034	-0.2051	-0.5667	-0.1216	-0.4374	-0.6619	-0.05482	-0.4273	-0.3363	-0.3579	-0.3699	-0.3082	0.1995	0.9288	0.8581	0.02062	0.0001998	0.2039	0.3558	0.1772	0.006014	0.003269	0.07861	0.8685	0.07833	0.5229	0.1953
ENSMMUG00000000451	NA	NA	-0.292	-0.4799	-0.3319	-0.3484	0.5216	-0.3158	-0.1128	0.4214	-0.2507	0.1698	0.01978	-0.1217	0.3601	-0.2404	0.4898	0.2656	-0.3345	-1.012	-0.5427	-0.2988	-0.4973	-0.3706	-0.5671	0.2491	-0.7688	-1.138	-0.4337	-0.7235	-0.2411	-0.4867	-0.6342	0.04851	0.197	0.05018	0.142	0.1259	0.02469	0.1662	0.627	0.08481	0.3575	0.4875	0.943	0.6264	0.2083	0.3319	0.07024
ENSMMUG00000000452	ENSG00000130332	LSM7	-0.2063	-0.02817	0.3549	-0.2776	-0.2831	-0.4399	-0.2432	0.03294	-0.1164	0.02231	0.2385	-0.3107	-0.7652	-0.3996	-0.1274	0.1195	-0.7651	-0.4296	-0.3179	-0.03663	-0.2236	-0.2144	-0.4522	0.2909	-0.1575	0.08417	0.4019	0.3499	0.1411	0.4235	0.4112	0.323	0.2395	0.882	0.03932	0.12	0.1373	0.0154	0.1872	0.862	0.5813	0.9047	0.2461	0.1084	0.001278	0.03824	0.5458
ENSMMUG00000000453	NA	NA	-0.264	-0.2076	0.1837	-0.4916	-0.1302	-0.6024	-0.2444	-0.1011	-0.09573	0.3869	0.5504	-0.1678	-0.2952	-0.3473	0.5289	0.2812	-0.6129	-0.6923	-0.3956	0.04072	-0.1692	-0.09377	-0.6314	-0.02853	-0.6522	-0.4834	0.275	-0.1538	0.02658	0.08242	0.1425	-0.01663	0.2579	0.4081	0.4229	0.03902	0.5953	0.01283	0.3156	0.6893	0.7311	0.12	0.04647	0.514	0.3282	0.1762	0.05626
ENSMMUG00000000454	ENSG00000107438	PDLIM1	-0.658	-0.7758	-0.5202	-0.3213	-0.1491	-0.6275	-0.0578	-0.5147	-0.8117	-0.2553	-0.3697	-0.39	-0.1795	-0.7376	0.001801	-0.6147	-0.8456	-0.9521	-0.5758	-0.6801	-0.4541	-0.4708	-0.7198	-0.6678	-0.6894	-0.6358	-0.2557	-0.5481	-0.2354	-0.01907	-0.4915	-0.1654	0.0002193	5.555e-05	0.00285	0.06328	0.4045	0.0004366	0.745	0.0073	0.0001627	0.1681	0.0752	0.03625	0.4166	0.0001017	0.9929
ENSMMUG00000000457	ENSG00000141429	GALNT1	0.3343	0.3799	0.2365	0.5333	-0.1253	0.4907	0.03299	0.6843	0.1928	-0.3339	-0.1843	0.3501	-0.05497	0.1641	-0.4573	0.1506	0.5955	0.6948	0.3177	0.4742	0.3504	0.2454	0.5668	0.4976	0.3111	0.3369	-0.1977	0.4392	0.1472	-0.1864	0.1453	0.04561	0.06248	0.05124	0.1847	0.003131	0.4994	0.006377	0.8585	0.0005925	0.3573	0.07864	0.3796	0.06507	0.8086	0.3856	0.03244
ENSMMUG00000000460	ENSG00000171611	PTCRA	0.03132	-0.357	-0.4974	-0.85	0.3775	-0.7178	0.07624	0.3105	-0.3668	-0.02372	-0.137	-0.6274	-0.1519	-0.6842	-0.3244	-0.3285	-0.657	-0.7429	-0.1256	-0.1866	-0.493	0.1275	-0.3619	0.1667	-1.044	-0.9013	0.3034	-0.3559	-0.2127	0.5143	0.04908	0.03645	0.9134	0.2664	0.09863	0.009345	0.2062	0.02527	0.8015	0.3175	0.2143	0.9287	0.6574	0.03298	0.6328	0.01557	0.2759
ENSMMUG00000000464	ENSG00000119314	PTBP3	0.4759	0.4752	0.1487	0.5231	-0.04923	0.5415	-0.01869	0.5487	0.3117	-0.1859	-0.2159	0.3783	0.1123	0.232	-0.2577	-0.01468	1.145	0.8015	0.3716	0.4836	0.4313	0.2911	0.569	0.4114	0.7281	0.467	-0.3259	0.2658	0.08492	-0.4445	-0.04695	-0.1158	0.01559	0.02555	0.4401	0.007962	0.8043	0.005934	0.9248	0.009882	0.1783	0.3699	0.3418	0.06981	0.6422	0.2673	0.2537
ENSMMUG00000000465	ENSG00000120318	ARAP3	0.05859	-0.2486	-0.1929	0.03859	-0.08877	-0.3516	-0.002285	0.1582	0.009871	0.02971	0.04028	-0.05492	0.1772	-0.3269	0.4437	0.1294	0.5609	-0.138	-0.7143	0.1556	0.1185	-0.04913	-0.335	-0.007985	-0.2181	-0.8458	-0.9948	-0.3936	-0.2684	-0.7234	-0.7581	-0.3444	0.7785	0.2717	0.3563	0.8532	0.6835	0.09765	0.9916	0.4876	0.9676	0.8921	0.8691	0.8032	0.5055	0.1409	0.07174
ENSMMUG00000000468	ENSG00000204020	LIPN	0.4446	0.9138	0.4769	0.2709	-0.5131	0.5567	-0.1649	0.5003	0.4561	-0.2165	-0.02189	0.2225	-0.492	0.3316	-0.7433	-0.1812	0.4518	0.9379	0.1286	0.6203	0.5115	0.4394	0.6565	0.246	0.4439	0.6931	-0.03282	0.4119	-0.03218	-0.1335	-0.01862	-0.1338	0.0922	0.001818	0.0738	0.3104	0.08188	0.03676	0.5679	0.08637	0.144	0.4379	0.9439	0.4323	0.1811	0.2363	0.02132
ENSMMUG00000000470	ENSG00000152766	ANKRD22	1.103	0.5586	0.334	0.2424	0.2353	1.01	-0.1416	0.8839	0.6159	-0.00611	-0.7676	0.07317	-0.04083	0.2519	-0.606	-0.1368	0.4843	0.2026	-0.1003	0.1872	-0.337	-0.2084	0.3518	0.2953	-0.2104	-0.163	-0.3337	0.001835	-0.4452	-0.7384	-0.1225	-0.4169	0.0003453	0.1062	0.3194	0.4595	0.4925	0.001474	0.6981	0.01145	0.07788	0.985	0.04231	0.8281	0.9201	0.4283	0.1201
ENSMMUG00000000477	ENSG00000079337	RAPGEF3	-0.2241	-0.1354	-0.2385	-0.8013	-0.2828	-1.082	-0.27	-0.8978	-0.02079	0.1686	0.09624	-0.5412	-0.5262	-0.9467	0.07351	-0.1544	-0.2508	-0.4194	-0.6213	-0.4038	-0.289	-0.3731	-0.6427	-0.6611	-0.3642	-0.6439	-0.07006	-0.2793	-0.06908	-0.177	-0.152	-0.3555	0.39	0.6411	0.3605	0.007098	0.3307	0.0007125	0.3296	0.00423	0.9444	0.5327	0.7615	0.08884	0.1396	0.003693	0.8096
ENSMMUG00000000478	NA	NA	-0.3366	-0.4577	-0.1544	-0.4312	-0.0821	-0.4868	-0.08866	-0.3621	-0.2838	0.1866	0.1192	-0.2999	-0.0832	-0.4301	0.2431	-0.1466	-0.5451	-0.7426	-0.3705	-0.2979	-0.3534	-0.2762	-0.5509	-0.2217	-0.6194	-0.6323	-0.1315	-0.2919	-0.1145	-0.1249	-0.2586	-0.2256	0.02161	0.004452	0.2913	0.003299	0.5858	0.0009444	0.5592	0.02354	0.1	0.2314	0.4884	0.05308	0.6521	0.005833	0.1625
ENSMMUG00000000481	ENSG00000125247	TMTC4	0.301	0.7224	0.452	0.2273	-0.3065	0.5681	-0.09099	0.2688	0.5799	0.006704	0.2721	0.4358	0.1224	0.6621	-0.06772	0.0595	0.6909	0.9427	0.5789	0.3661	0.3798	0.4719	0.6821	0.3006	0.6775	0.8601	0.4116	0.4672	0.199	0.09529	0.5036	0.1332	0.07875	0.0001418	0.008962	0.1894	0.1037	0.0009614	0.6257	0.1603	0.004755	0.9708	0.1836	0.02091	0.599	0.0003252	0.7481
ENSMMUG00000000485	NA	NA	-0.5049	-0.8188	-0.4346	-1.104	-0.1037	-0.964	-0.5112	0.2631	-0.1245	0.2763	0.24	-0.5639	-0.2806	-0.5942	0.3798	0.4051	-0.9727	-1.057	-0.1701	-0.3056	-0.6318	-0.3731	-0.7367	0.1719	-1.476	-1.073	0.5091	-0.1039	-0.2671	0.244	0.2093	-0.01547	0.1057	0.01667	0.1578	0.001131	0.7492	0.004001	0.1143	0.4183	0.744	0.4056	0.5177	0.1225	0.4916	0.09321	0.3061
ENSMMUG00000000490	ENSG00000166192	SENP8	0.2471	0.2065	-0.01544	0.1437	-0.2888	0.0721	-0.1119	0.344	0.3894	-0.3278	-0.1545	0.2414	-0.01293	0.1004	-0.1093	0.1494	0.6842	0.5925	-0.004048	0.2904	0.5045	0.3994	0.4058	0.44	0.04537	0.06241	-0.5312	0.08433	-0.1294	-0.5753	-0.4967	0.3008	0.2171	0.3589	0.9408	0.4812	0.1962	0.7277	0.6094	0.1187	0.115	0.1506	0.5455	0.2896	0.9643	0.6577	0.6665
ENSMMUG00000000495	ENSG00000171448	ZBTB26	0.4119	1.23	0.7095	0.5018	-0.965	1.237	0.03808	0.6317	1.365	-0.06726	0.3177	0.9551	-0.004554	1.042	-0.2335	0.2634	1.102	1.687	0.5412	0.5487	0.7385	0.5361	0.6597	0.1625	1.038	1.385	0.6084	0.4011	0.2963	0.09468	0.3464	-0.2005	0.2909	0.004561	0.08076	0.2048	0.06238	0.001418	0.9334	0.1511	0.003665	0.874	0.5042	0.02674	0.9944	0.0114	0.645
ENSMMUG00000000496	ENSG00000186130	ZBTB6	0.4772	0.8551	0.4115	0.5833	-0.03552	0.7985	0.05582	0.3379	0.7065	-0.04256	0.01581	0.6025	0.004447	0.6591	-0.0993	-0.09859	0.8571	1.077	0.5278	0.6612	0.6201	0.4813	0.8272	0.1556	0.7707	0.8112	-0.02973	0.4823	0.2556	-0.2135	0.2645	-0.3812	0.02651	0.0003547	0.05916	0.007213	0.8769	0.0002506	0.8084	0.1571	0.00615	0.854	0.9513	0.01024	0.9877	0.004409	0.703
ENSMMUG00000000498	ENSG00000115421	PAPOLG	0.4989	0.6064	0.287	0.6338	0.03544	0.7315	0.168	0.7411	0.4115	-0.2373	-0.06305	0.4321	0.2298	0.4761	-0.1933	0.2771	1.048	0.9192	0.2071	0.4417	0.462	0.405	0.6034	0.4465	0.6793	0.5349	-0.3137	0.142	0.04395	-0.305	-0.02416	0.0634	0.00632	0.002769	0.1216	0.0006112	0.8546	7.95e-05	0.3888	0.0002588	0.05884	0.2295	0.7754	0.02931	0.3397	0.01485	0.3784
ENSMMUG00000000505	ENSG00000132436	FIGNL1	0.5986	0.9	0.377	0.522	0.08211	0.718	0.3111	0.3624	0.5239	-0.09656	-0.0386	0.2668	0.1355	0.892	-0.2167	0.3702	0.5816	0.8906	0.2459	0.1219	0.3438	0.2706	0.7685	0.08567	0.7784	1.015	0.2269	0.2018	0.1361	0.2505	0.3743	-0.1194	0.00466	0.0001467	0.08367	0.01537	0.7226	0.0006478	0.1765	0.1201	0.04196	0.6802	0.8855	0.2657	0.6469	0.0001234	0.4161
ENSMMUG00000000513	ENSG00000021762	OSBPL5	-0.2696	-0.1644	0.1691	-0.3018	0.08522	-0.4186	0.2473	-0.725	-0.1894	0.6178	0.5613	-0.1788	0.2095	0.0644	0.1792	-0.3412	-0.3646	-0.6231	0.2995	0.08707	0.04413	-0.01403	-0.2743	-0.03182	-0.1883	-0.2388	1.22	0.4893	0.5387	0.8069	1.055	0.4146	0.3549	0.5848	0.5475	0.3156	0.7772	0.1546	0.4142	0.04006	0.6367	0.07925	0.1669	0.6417	0.6279	0.8587	0.6487
ENSMMUG00000000515	ENSG00000188322	SBK1	-0.665	-0.3374	-0.5408	-0.6717	-0.6154	-0.8238	-0.3822	-1.04	-0.2716	-0.2636	-0.2284	-0.4757	-0.4999	-0.4679	-0.1035	-0.4945	-0.3255	-0.296	-0.3301	-0.03886	-0.3346	-0.2505	-0.4333	-0.8184	-0.3535	-0.4435	-0.2601	-0.4651	-0.3274	-0.08175	-0.1386	-0.8611	0.0003038	0.08532	0.002961	0.0003679	0.001848	1.676e-05	0.04175	1.822e-06	0.2343	0.1849	0.3159	0.02539	0.04647	0.02451	0.6399
ENSMMUG00000000517	ENSG00000122591	FAM126A	0.5664	0.8783	0.5528	0.6003	0.05282	0.8712	0.3383	0.5138	0.4838	-0.1595	0.05547	0.4655	0.09245	0.657	-0.2835	0.07402	0.7163	1.111	0.6947	0.5429	0.584	0.3265	0.7544	0.4626	0.7964	0.8121	0.2924	0.5283	0.2135	0.06673	0.5889	0.1273	0.01073	0.0003528	0.01365	0.007091	0.8242	0.0001009	0.1551	0.03587	0.06968	0.5049	0.8346	0.05352	0.7598	0.005753	0.2903
ENSMMUG00000000521	ENSG00000074527	NTN4	-0.1337	0.4366	0.3756	0.3822	-0.03994	0.642	0.1694	0.6339	0.1682	0.1678	0.3478	0.1869	-0.4762	0.487	-0.2564	0.5854	0.1448	0.7311	0.6335	0.288	0.3298	0.4206	0.2945	0.6955	0.9579	1.366	0.9094	0.8111	0.942	0.7423	1.308	1.011	0.6018	0.121	0.1312	0.1292	0.8855	0.009952	0.5244	0.01557	0.5661	0.5129	0.2128	0.476	0.1481	0.05404	0.373
ENSMMUG00000000522	ENSG00000105258	POLR2I	-0.562	-0.5203	-0.05364	-0.4534	-0.1743	-0.5677	-0.2849	-0.624	-0.2297	0.21	0.2038	-0.2333	-0.2922	-0.375	0.09175	-0.1169	-0.7313	-0.7785	-0.2516	-0.3424	-0.292	-0.2762	-0.6994	-0.2604	-0.4795	-0.4681	0.2252	-0.08528	0.1253	0.1545	0.03576	-0.2763	0.00176	0.007089	0.7561	0.0118	0.3451	0.001892	0.1195	0.001736	0.2798	0.2632	0.3286	0.2294	0.1996	0.05215	0.6603
ENSMMUG00000000523	ENSG00000105254	TBCB	-0.4	-0.3983	-0.1421	-0.5778	-0.4301	-0.7073	-0.3636	-0.4978	-0.3935	0.09016	0.02292	-0.43	-0.5873	-0.5105	-0.1403	-0.1298	-0.5409	-0.5455	-0.2196	-0.1401	-0.232	-0.1083	-0.4595	0.04296	-0.3788	-0.239	0.2023	-0.01688	0.08236	0.174	0.08824	0.1262	0.004101	0.008243	0.2973	5.353e-05	0.003576	1.107e-06	0.01232	0.00114	0.01717	0.5345	0.8879	0.004587	0.001282	0.0007612	0.3899
ENSMMUG00000000535	ENSG00000123505	AMD1	0.3265	0.4224	0.2549	0.5994	-0.07196	0.5377	0.1526	0.6115	0.1466	-0.297	-0.1755	0.2822	0.006537	0.2205	-0.2125	0.1044	0.6028	0.5165	0.1507	0.3929	0.2878	0.28	0.4447	0.3679	0.3065	0.3514	-0.2911	0.3635	0.2409	-0.2169	0.1256	0.003339	0.05731	0.02355	0.1347	0.0005549	0.6838	0.001849	0.3884	0.001248	0.4643	0.1011	0.3807	0.1187	0.9759	0.2241	0.2939
ENSMMUG00000000546	ENSG00000235750	KIAA0040	-0.1232	-0.07984	-0.3695	-0.2958	-0.4373	-0.3857	-0.3595	-0.5819	-0.03446	-0.08041	-0.2961	-0.2955	-0.3025	-0.3733	-0.2861	-0.3211	0.0495	0.03259	-0.2147	-0.2554	-0.1563	-0.2155	-0.1492	-0.5681	-0.02938	0.06528	-0.4306	-0.4342	-0.4047	-0.3432	-0.4301	-0.4943	0.1825	0.4266	8.024e-05	0.00146	7.464e-06	3.812e-05	0.0002125	2.086e-08	0.751	0.4117	0.006442	0.00262	0.009601	0.0001669	0.008832
ENSMMUG00000000547	ENSG00000186017	ZNF566	0.7829	0.924	0.7148	0.6642	0.219	0.876	0.1683	1.012	0.5549	-0.2037	0.2258	0.2323	0.2992	0.7706	-0.6087	0.0476	0.514	1.041	0.7992	0.6493	0.6657	0.3808	0.7966	0.1986	0.8811	0.749	0.4531	0.5665	0.4544	0.1181	0.2534	0.3226	0.002624	0.001512	0.007313	0.01326	0.4458	0.0007856	0.5827	0.0004421	0.06531	0.4672	0.4804	0.4157	0.4081	0.004869	0.07092
ENSMMUG00000000553	ENSG00000100425	BRD1	0.06508	0.1783	0.04831	-0.1629	-0.2414	-0.05329	-0.2903	0.5824	0.1787	0.1802	0.3504	0.03488	-0.3184	0.0866	-0.03512	0.4554	0.4722	0.2035	-0.001852	0.06961	-0.1078	-0.0648	-0.001321	0.2696	0.2923	0.07754	0.02803	-0.3789	-0.3634	-0.3417	-0.1023	0.1049	0.6048	0.1911	0.7009	0.2056	0.07562	0.677	0.03209	2.875e-05	0.2303	0.175	0.01955	0.7989	0.05724	0.5201	0.816
ENSMMUG00000000556	ENSG00000140511	HAPLN3	-0.4372	-0.3318	0.08244	-0.4975	0.07471	-0.3277	-0.3579	-0.3022	-0.1566	0.3845	0.3498	0.1107	0.2752	0.2199	0.347	0.05662	-0.797	-0.8269	-0.189	-0.2122	-0.3048	-0.1345	-0.5114	-0.3979	-0.454	-0.6387	0.01031	-0.2614	0.2176	0.03784	-0.1143	0.03225	0.02556	0.1083	0.6584	0.01139	0.7066	0.09014	0.07702	0.1544	0.5052	0.05577	0.1106	0.5959	0.2589	0.28	0.1203
ENSMMUG00000000560	NA	NA	-0.6182	-0.4197	0.03669	-0.7361	-0.3724	-0.7071	-0.7068	-0.03923	-0.4159	0.248	0.3635	-0.2741	-0.8253	-0.5998	-0.03701	0.4595	-1.052	-0.9383	-0.7172	-0.1072	-0.3979	-0.2612	-0.7502	0.00458	-0.7135	-0.7954	0.06265	-0.2493	-0.1983	-0.005442	0.05026	0.1844	0.01621	0.1209	0.8797	0.005142	0.1728	0.007682	0.008766	0.8832	0.1748	0.3475	0.2171	0.3325	0.01534	0.03258	0.9035
ENSMMUG00000000566	ENSG00000188897	NA	0.1364	-0.01278	0.001196	-0.08501	0.7105	-0.075	-0.022	0.617	0.578	0.7107	0.5124	-0.0174	0.9494	-0.2438	0.4028	0.1294	0.1762	-0.2716	-0.6026	-0.008666	0.238	0.06246	-0.3776	0.2233	-0.6162	-1.296	-1.138	-0.7525	0.05952	-0.5108	-0.6635	0.5345	0.6261	0.9657	0.9967	0.7733	0.01603	0.8073	0.9443	0.05671	0.1053	0.03458	0.2034	0.9613	0.01754	0.5028	0.2895
ENSMMUG00000000568	ENSG00000119457	SLC46A2	0.04917	-0.1752	-0.1739	0.2461	0.1711	-0.04975	0.1625	0.4802	0.005803	0.1578	-0.1337	0.165	0.2757	-0.1149	0.4263	0.3056	0.6058	-0.04329	-0.2316	0.08357	0.2159	-0.004993	-0.2929	0.1231	-0.2209	-0.8306	-1.141	-0.6203	-0.3681	-1.092	-1.079	-0.5926	0.7982	0.3968	0.3719	0.201	0.396	0.7995	0.4184	0.02222	0.9794	0.4373	0.5623	0.4202	0.2498	0.5751	0.06085
ENSMMUG00000000572	ENSG00000158411	MITD1	0.5299	0.5995	0.3255	0.2945	-0.04727	0.512	0.03209	0.3112	0.4023	-0.009354	-0.2339	0.08312	0.008872	0.1026	-0.5148	-0.07243	0.331	0.5699	0.1965	0.436	0.3326	0.232	0.3859	0.3633	0.2781	0.4283	-0.1297	0.3762	0.1555	-0.09061	0.0409	0.1268	0.001754	0.001264	0.05841	0.0857	0.793	0.002926	0.8588	0.0951	0.04655	0.9586	0.2505	0.6519	0.9683	0.5718	0.01285
ENSMMUG00000000577	ENSG00000118507	AKAP7	0.4181	0.6368	0.5871	0.4968	-0.08142	0.71	0.3025	0.3526	0.1676	-0.2316	0.02791	0.3476	0.06707	0.553	-0.7762	0.3099	0.25	0.6845	0.6161	0.3392	0.2782	0.258	0.7687	0.5315	0.4716	0.8017	0.4511	0.4003	0.2572	0.1842	0.5953	0.6111	0.03109	0.003207	0.002726	0.01065	0.6981	0.0002617	0.1507	0.09648	0.4764	0.2785	0.9058	0.1059	0.8015	0.0085	0.001626
ENSMMUG00000000582	ENSG00000055044	NOP58	0.5698	0.5946	0.3876	0.2886	-0.09225	0.3366	-0.1211	0.4835	0.2181	-0.1385	-0.1775	-0.003185	-0.432	0.03948	-0.9244	0.1297	0.2772	0.6307	0.3712	0.3518	0.0454	0.08544	0.642	0.5643	0.835	0.9391	0.6753	0.8886	0.4007	0.5321	0.8541	0.9427	0.02472	0.03243	0.13	0.2598	0.7369	0.1884	0.6618	0.08185	0.4717	0.6132	0.5622	0.9909	0.2067	0.8858	0.004018
ENSMMUG00000000590	ENSG00000103148	NPRL3	-0.6715	-1.002	-0.4617	-0.8268	-0.09706	-0.7886	-0.1595	-0.4098	-0.8094	-0.1866	0.01216	-0.594	-0.2069	-0.7559	0.3036	-0.3267	-0.6687	-1.132	-0.3806	-0.703	-0.8415	-0.427	-0.6986	-0.4924	-0.8381	-0.9518	0.09014	-0.5893	-0.4695	0.09185	-0.121	-0.3055	0.004236	0.0001047	0.04406	0.000518	0.6823	0.001003	0.4969	0.1032	0.003253	0.4422	0.964	0.01854	0.4744	0.002532	0.256
ENSMMUG00000000591	ENSG00000114268	PFKFB4	0.3307	-0.1404	-0.2413	0.03421	0.2503	-0.3749	-0.2731	-0.01508	0.1446	-0.1669	-0.303	-0.1943	0.3273	-0.6482	0.06908	-0.4304	0.6919	-0.2038	-0.7466	0.2341	0.161	-0.1435	-0.3543	-0.2133	-0.3246	-0.9784	-1.382	-0.6591	-0.3157	-1.072	-1.273	-0.7774	0.1539	0.5769	0.2928	0.8811	0.2964	0.1016	0.2485	0.9519	0.5949	0.4958	0.2619	0.4268	0.2662	0.00867	0.7977
ENSMMUG00000000599	ENSG00000167930	FAM234A	-0.4617	-0.4404	-0.1603	-0.6044	-0.03936	-0.6141	-0.2141	-0.6248	-0.3177	0.3412	0.3268	-0.2301	-0.01242	-0.2571	0.2964	0.06603	-0.6898	-0.7135	-0.08383	-0.3013	-0.3186	-0.1465	-0.5847	-0.2167	-0.3257	-0.3225	0.4118	-0.1509	0.1155	0.2346	0.09266	0.1556	0.01656	0.03295	0.3939	0.002003	0.8412	0.001737	0.2754	0.003166	0.1645	0.09144	0.1485	0.2697	0.9589	0.2112	0.1868
ENSMMUG00000000609	ENSG00000086504	MRPL28	-0.4091	-0.4453	-0.1123	-0.5785	-0.1995	-0.7567	-0.2581	-0.5218	-0.2076	0.5085	0.2647	-0.3331	-0.2437	-0.4684	0.46	0.007926	-0.6666	-0.9508	-0.4719	-0.3703	-0.3995	-0.3512	-0.7438	-0.1375	-0.7318	-0.7309	0.003279	-0.3722	-0.168	-0.01878	-0.2792	-0.1303	0.05656	0.05239	0.5921	0.008469	0.3749	0.0006819	0.2387	0.02684	0.4118	0.02284	0.2896	0.1534	0.375	0.04423	0.06583
ENSMMUG00000000610	ENSG00000129925	PGAP6	-0.3306	-0.3204	-0.06607	-0.267	-0.2649	-0.5353	-0.4431	0.1419	-0.1563	0.1261	0.09544	-0.1184	-0.2951	-0.3737	0.0371	0.04575	-0.1279	-0.5843	-0.5067	0.2113	-0.09107	-0.2084	-0.2988	0.2352	-0.8162	-1.114	-0.7	-0.4048	-0.4723	-0.8407	-0.6044	-0.333	0.1048	0.1546	0.7477	0.1888	0.2062	0.00803	0.03506	0.5233	0.5169	0.5681	0.6959	0.5849	0.2499	0.08524	0.8776
ENSMMUG00000000615	ENSG00000103326	CAPN15	-0.4596	-0.3398	0.01451	-0.8464	-0.3546	-0.9155	-0.3334	-0.3388	-0.2338	0.3503	0.3248	-0.4663	-0.7638	-0.511	0.3727	0.1162	-0.769	-0.8182	-0.6138	-0.1532	-0.338	-0.4348	-0.9074	-0.1579	-0.9684	-0.7154	0.01313	-0.409	-0.2488	-0.02091	-0.07175	-0.2342	0.09313	0.2458	0.9566	0.002977	0.2239	0.001393	0.2352	0.2556	0.4735	0.2226	0.311	0.1233	0.03334	0.08786	0.2447
ENSMMUG00000000616	NA	NA	-0.4466	-0.2916	-0.1387	-0.6411	-0.5573	-0.9504	-0.8508	-0.4279	-0.1255	0.4139	0.2332	-0.05332	-0.4718	-0.2804	0.02294	0.4811	-0.4208	-0.1698	-0.5206	-0.08292	-0.2545	-0.3495	-0.416	-0.53	-0.5513	-0.2657	-0.2826	-0.1876	-0.472	-0.1756	-0.5798	0.02228	0.04779	0.242	0.5264	0.005919	0.02646	0.0001026	0.0004177	0.06865	0.6117	0.05329	0.3389	0.8185	0.09866	0.2325	0.9291
ENSMMUG00000000620	ENSG00000278619	MRM1	-0.3217	-0.3287	-0.1575	-0.316	-0.09096	-0.474	-0.1443	-0.3065	-0.2689	0.05396	-0.03512	-0.2059	-0.1318	-0.4682	0.03382	-0.2253	-0.5091	-0.6221	-0.3494	-0.1515	-0.211	-0.2317	-0.432	-0.2635	-0.6037	-0.5869	-0.2092	-0.1356	-0.1176	-0.2201	-0.2831	-0.3135	0.007294	0.01123	0.1829	0.008577	0.4636	0.0001089	0.2448	0.01882	0.05928	0.6709	0.8053	0.1113	0.3917	0.0003624	0.8096
ENSMMUG00000000628	ENSG00000114062	UBE3A	0.6189	0.81	0.46	0.4988	-0.09078	0.6872	0.1547	0.6548	0.4907	-0.1272	0.0183	0.4566	-0.01505	0.4773	-0.3954	0.3173	0.9112	1.114	0.5716	0.5103	0.4057	0.3518	0.7973	0.5101	0.7832	0.7192	0.2794	0.2823	-0.08034	-0.09566	0.3121	0.4043	0.002131	0.0002923	0.02412	0.01392	0.6716	0.0007428	0.471	0.003007	0.03976	0.555	0.9395	0.03651	0.9549	0.02662	0.1035
ENSMMUG00000000630	ENSG00000135870	RC3H1	0.6686	0.4729	-0.231	0.8027	0.02339	0.5052	0.2363	1.071	0.7672	-0.3124	-0.4951	0.3746	0.166	0.2394	0.0305	0.2855	1.88	1.34	-0.4821	0.557	0.6002	0.1656	0.4305	0.1714	0.9174	0.2774	-1.391	-0.3003	-0.06198	-0.8439	-0.8203	-0.3065	0.02405	0.15	0.4563	0.007347	0.9413	0.0924	0.4558	0.001114	0.0297	0.3366	0.1842	0.2459	0.678	0.4572	0.9318
ENSMMUG00000000642	ENSG00000115970	THADA	-0.2999	-0.33	-0.3073	-0.1254	0.1006	-0.1531	0.1341	-0.6559	-0.3372	0.002093	-0.153	-0.06761	0.1353	-0.07623	0.1088	-0.2971	-0.2837	-0.3329	0.0149	-0.3871	-0.2664	-0.1564	-0.3217	-0.6527	-0.2372	-0.2752	-0.09623	-0.2726	-0.2415	-0.02974	-0.2402	-0.3917	0.007816	0.007144	0.006507	0.2601	0.3826	0.1703	0.2429	3.943e-07	0.01227	0.986	0.2546	0.5731	0.3398	0.5213	0.406
ENSMMUG00000000643	ENSG00000198160	MIER1	1.16	1.349	0.7018	1.036	-0.008945	1.233	0.09821	1.489	1.117	-0.2079	0.2623	0.9017	0.09189	1.016	-0.5746	0.6908	1.701	1.796	0.7385	0.9229	0.8287	0.5108	1.237	0.9512	1.297	1.237	0.06723	0.4387	0.1055	-0.3902	0.255	0.1668	0.0004609	0.0002518	0.0375	0.001987	0.9802	0.0002361	0.7902	4.509e-05	0.004443	0.5617	0.5092	0.01201	0.8401	0.004193	0.167
ENSMMUG00000000644	ENSG00000130695	CEP85	-0.3894	-0.5505	-0.1081	-0.4137	-0.07588	-0.5618	-0.1696	0.2667	-0.2708	0.2678	0.2675	-0.3124	-0.1142	-0.4146	0.4622	0.4681	-0.6582	-0.9327	-0.3731	-0.1273	-0.2556	-0.1748	-0.4135	0.441	-0.8256	-1.051	-0.07762	-0.4072	-0.1075	-0.1842	-0.2713	0.4785	0.07044	0.0205	0.6187	0.05293	0.7331	0.00857	0.4507	0.2642	0.2869	0.2487	0.2975	0.1694	0.6767	0.06955	0.07406
ENSMMUG00000000645	ENSG00000116704	SLC35D1	0.1152	0.3607	0.2162	0.3764	-0.2292	0.2715	0.1719	-0.2296	0.1302	-0.1443	-0.032	0.3167	0.07448	0.2845	-0.02168	-0.1978	0.2715	0.4185	0.3066	0.3361	0.3925	0.3206	0.3169	-0.2377	0.2101	0.3347	-0.05646	0.2824	0.05329	-0.06475	0.1106	-0.6269	0.3326	0.006105	0.07171	0.001752	0.06973	0.02387	0.1699	0.08315	0.3566	0.2573	0.8222	0.01385	0.6325	0.02584	0.8774
ENSMMUG00000000649	ENSG00000158062	UBXN11	-0.2393	-0.3759	-0.1212	-0.5518	-0.06406	-0.5516	-0.4235	-0.2023	-0.5091	-0.1373	0.01469	-0.3628	-0.24	-0.4777	0.0318	-0.204	-0.4542	-0.7462	-0.3397	-0.168	-0.3115	-0.2015	-0.2411	0.2929	-0.5703	-1.014	0.1387	-0.1165	-0.2279	-0.09894	-0.115	-0.06126	0.257	0.09943	0.5588	0.0112	0.771	0.01187	0.05742	0.3827	0.03711	0.5254	0.9515	0.1083	0.3563	0.03262	0.8955
ENSMMUG00000000651	ENSG00000081985	IL12RB2	-0.1359	-0.1408	0.1682	0.4328	0.344	0.2357	0.8548	-0.05481	-0.06785	0.2264	0.552	0.326	0.8946	0.6261	0.6519	0.767	-0.3648	-0.3597	0.2509	-0.2989	-0.03788	0.008839	-0.2158	0.227	-0.08388	0.195	0.4281	0.3826	0.3987	0.5061	0.5719	0.2594	0.5629	0.5799	0.4612	0.06111	0.1477	0.302	0.0003383	0.8278	0.8053	0.3494	0.0381	0.1791	0.002094	0.008705	0.01024
ENSMMUG00000000653	NA	NA	-0.1895	0.05479	0.09821	0.5017	0.2878	0.5285	0.7282	0.1582	-0.4919	-0.03035	-0.1609	0.1596	-0.003233	0.4312	0.4207	0.1176	-0.481	-0.2414	0.1417	-0.1358	-0.003848	-0.0186	-0.1697	0.07174	-0.03924	0.08	0.2438	0.3454	0.2598	0.4512	0.3239	0.287	0.1305	0.6852	0.4294	7.033e-05	0.0267	2.891e-05	4.66e-08	0.2419	0.0009563	0.8164	0.2696	0.2231	0.9835	0.001109	0.004264
ENSMMUG00000000654	ENSG00000064547	LPAR2	-0.4489	-0.4144	0.03923	-0.2776	0.04573	-0.4925	0.01352	-0.2611	-0.3485	0.2104	0.4097	0.001194	-0.1921	-0.2077	0.417	0.2359	-0.4589	-0.7806	-0.2582	-0.07713	-0.2664	-0.04707	-0.5453	-0.02177	-0.6586	-0.6069	0.06379	-0.1967	0.01039	0.106	0.03583	0.01422	0.02395	0.05222	0.8379	0.1579	0.823	0.01382	0.9463	0.2194	0.1434	0.3179	0.07803	0.9956	0.4499	0.3327	0.0743
ENSMMUG00000000655	ENSG00000158006	PAFAH2	-0.3753	1.426e-05	0.209	0.06262	-0.1432	0.05772	0.03966	-0.1748	-0.3613	-0.0539	0.2022	0.1341	0.05917	0.1083	-0.004563	-0.1595	-0.4411	-0.1165	0.4462	0.01255	0.1092	0.1575	0.1274	0.2223	0.1082	0.1918	0.8075	0.5053	0.4974	0.6483	0.678	0.5393	0.005775	0.9999	0.1102	0.6352	0.3038	0.6623	0.773	0.2292	0.02238	0.6936	0.1817	0.331	0.7272	0.4278	0.9759
ENSMMUG00000000662	ENSG00000117226	GBP3	1.73	1.232	-0.0792	0.6313	1.827	1.7	0.473	0.4936	1.638	1.12	-0.6746	0.1261	1.51	0.9844	0.05758	-0.3451	0.5363	0.2748	-0.1377	0.05832	0.07453	-0.1459	-0.1953	0.2313	0.6299	0.2326	-0.9486	-0.7725	-0.2395	-0.5018	-0.9298	-0.4253	1.258e-06	0.001165	0.8126	0.06285	8.492e-07	1.597e-06	0.1786	0.1799	5.438e-05	0.001958	0.08179	0.7177	0.0005771	0.006435	0.8831
ENSMMUG00000000663	ENSG00000213512	GBP7	1.557	1.049	-0.0811	0.5642	1.643	1.556	0.4975	0.5514	1.465	0.8726	-0.689	0.1531	1.404	0.7847	0.2341	-0.3651	0.8601	0.4202	-0.1132	0.06628	0.2309	-0.06231	-0.1034	0.3002	0.6386	0.07472	-1.083	-0.8716	-0.3457	-0.7055	-1.031	-0.4294	2.385e-06	0.002372	0.7878	0.06482	1.512e-06	1.68e-06	0.1161	0.09747	0.0001037	0.009131	0.05462	0.6362	0.0005903	0.01931	0.5171
ENSMMUG00000000676	ENSG00000143756	FBXO28	0.4341	0.5726	0.2903	0.4989	-0.01492	0.5779	1.58e-05	0.4797	0.4125	-0.2268	-0.03158	0.3404	-0.1663	0.4321	-0.2826	0.08315	0.8481	0.8415	0.4137	0.4863	0.4252	0.3012	0.5937	0.1467	0.4688	0.6121	-0.1123	0.3356	0.1589	-0.117	0.21	-0.1619	0.01077	0.002251	0.0897	0.003667	0.9343	0.0007744	0.9999	0.01024	0.04237	0.2177	0.8774	0.06457	0.4649	0.01867	0.1761
ENSMMUG00000000681	ENSG00000165959	CLMN	0.306	-0.06607	-0.3261	0.1238	0.3564	0.2673	0.1777	0.1895	0.1819	0.2222	-0.2855	-0.03075	0.515	0.1245	0.3454	0.175	0.304	-0.02201	0.04882	-0.1094	0.2204	-0.2024	-0.07743	0.1416	-0.327	-0.5552	-0.653	-0.6041	-0.3718	-0.5278	-0.6889	-0.2961	0.09684	0.7472	0.09225	0.5104	0.06267	0.1522	0.3517	0.3394	0.4148	0.2672	0.2226	0.8806	0.0352	0.5326	0.1145
ENSMMUG00000000684	ENSG00000196177	ACADSB	0.1649	0.4285	0.339	0.4056	-0.0292	0.5291	0.1592	0.2374	0.1883	-0.04934	0.06518	0.2692	0.09969	0.5416	0.006311	0.1465	0.2287	0.5197	0.4413	0.2912	0.1591	0.2974	0.5074	0.1724	0.4018	0.5972	0.3758	0.39	0.1845	0.09823	0.5184	0.2045	0.2111	0.003226	0.01098	0.002309	0.8336	7.64e-05	0.2512	0.1013	0.2304	0.7264	0.6788	0.05942	0.5616	0.0001406	0.9678
ENSMMUG00000000687	ENSG00000010030	ETV7	1.251	0.683	-0.167	0.09379	1.768	0.9108	-0.07461	-0.1405	1.256	0.9346	-0.2902	-0.1795	1.742	0.274	0.3546	-0.5518	-0.2258	-0.9184	-0.7334	-0.2155	-0.434	-0.6112	-0.8724	0.01319	-0.08419	-0.492	-0.6931	-0.8556	0.3122	-0.4261	-0.6668	-0.6511	6.737e-05	0.04479	0.6185	0.7791	8.032e-08	0.004935	0.8316	0.7071	0.001533	0.00866	0.481	0.6375	1.943e-05	0.4468	0.3935
ENSMMUG00000000688	ENSG00000153283	CD96	-0.2626	-0.01689	0.5311	0.2961	-0.01231	0.3206	0.2626	0.4028	-0.3129	-0.01115	0.4819	0.3628	-0.03843	0.3988	0.1322	0.7229	-0.3102	0.1383	0.6843	0.152	-0.01086	0.1782	0.3071	0.6929	0.2869	0.5491	0.6435	0.617	0.2395	0.6218	0.7251	0.9038	0.09726	0.9207	0.000631	0.05718	0.9404	0.03921	0.1076	0.01612	0.09684	0.9463	0.007392	0.02942	0.8471	0.01589	0.4677
ENSMMUG00000000699	ENSG00000165934	CPSF2	0.3698	0.3887	0.04823	0.3728	0.2156	0.4452	0.2203	0.317	0.319	-0.05048	-0.1412	0.2968	0.3381	0.4633	-0.0621	0.02002	0.7007	0.6848	0.375	0.164	0.2726	0.2306	0.4406	0.08941	0.6265	0.4562	-0.09041	-0.0002641	-0.01346	-0.09545	-0.01522	-0.003493	0.004727	0.006693	0.7165	0.004742	0.1168	0.0007298	0.111	0.02834	0.03905	0.7174	0.3723	0.03558	0.04678	0.0009056	0.6893
ENSMMUG00000000700	NA	NA	-0.1584	-0.3436	-0.1255	-0.2301	0.1412	-0.3975	-0.02712	-0.2179	-0.1704	0.2657	0.181	-0.1012	0.1178	-0.3182	0.3672	0.03527	-0.258	-0.6535	-0.3214	-0.1202	-0.1837	-0.1321	-0.499	-0.1073	-0.4719	-0.7872	-0.263	-0.3518	-0.004378	-0.293	-0.3995	-0.1908	0.3412	0.06042	0.4518	0.1643	0.4145	0.01585	0.8759	0.2269	0.3881	0.1392	0.3586	0.5642	0.5794	0.07125	0.06544
ENSMMUG00000000707	ENSG00000184730	APOBR	-0.2039	-0.5525	-0.448	-0.3903	0.2008	-0.537	-0.1477	-0.1557	-0.229	0.377	0.1213	-0.5144	0.2408	-0.5293	0.6117	0.03941	-0.02075	-0.7716	-0.4639	-0.4804	-0.4981	-0.4055	-0.6781	-0.2124	-0.4185	-0.9522	-0.3919	-0.9673	-0.5295	-0.4611	-0.6969	-0.181	0.4624	0.07098	0.1065	0.1557	0.4884	0.05119	0.6094	0.6044	0.4844	0.2058	0.7079	0.07877	0.5018	0.07101	0.06543
ENSMMUG00000000711	ENSG00000196689	TRPV1	-0.4426	-0.1878	-0.5304	-0.606	0.4181	-0.9961	0.0116	-1.345	0.02457	0.007559	-0.2531	0.1308	0.137	-0.7519	-0.2955	0.2333	0.08936	-0.2801	-0.574	0.173	0.06602	-0.0978	-0.1095	-0.00405	0.4031	0.3217	-0.2579	-0.08052	0.1642	-0.4705	0.5332	-1.372	0.2094	0.6017	0.1363	0.08945	0.2317	0.0074	0.9745	0.006033	0.9465	0.9826	0.6175	0.7198	0.789	0.0432	0.4186
ENSMMUG00000000713	ENSG00000168517	HEXIM2	-0.2037	-0.3983	-0.2926	-0.2478	-0.1277	-0.7758	-0.3079	-0.2584	-0.05134	0.1127	-0.1292	-0.415	-0.1963	-0.7023	0.1147	-0.3591	-0.01014	-0.4765	-0.9124	-0.3786	-0.2916	-0.4511	-0.8133	-0.5824	-0.1862	-0.6286	-0.9169	-0.5526	-0.1206	-0.379	-0.8235	-0.6347	0.2391	0.03555	0.09387	0.1602	0.4812	2.629e-05	0.09211	0.1839	0.8082	0.5519	0.5484	0.03464	0.3979	0.0005106	0.5875
ENSMMUG00000000715	ENSG00000104881	PPP1R13L	-0.6286	-0.6893	-0.07985	-0.7017	-0.1556	-0.8939	-0.3297	-0.4025	-0.3133	0.3088	-0.02989	-0.2899	-0.5169	-0.5221	0.2685	0.09391	-0.4251	-0.6779	-0.3484	-0.3086	-0.2761	-0.3681	-0.6831	-0.2819	-0.3694	-0.4837	-0.1066	-0.5561	-0.2746	0.1372	-0.04387	-0.2787	0.007773	0.00603	0.7203	0.003616	0.5249	0.0003508	0.1681	0.1125	0.2713	0.2121	0.9142	0.2764	0.09133	0.0514	0.3315
ENSMMUG00000000717	ENSG00000117877	CD3EAP	-0.3346	-0.6184	-0.4599	-0.5072	-0.1993	-0.6201	-0.2189	-0.5562	-0.1455	0.04285	-0.1386	-0.3605	-0.1197	-0.4894	0.1801	0.136	-0.5808	-0.558	-0.328	-0.5317	-0.3297	-0.3388	-0.5106	-0.08534	-0.299	-0.3848	-0.132	-0.4312	-0.05788	-0.08532	-0.3001	0.5104	0.009394	1.754e-05	0.0004456	0.0001481	0.1381	5.373e-06	0.09961	0.000118	0.3442	0.756	0.3766	0.01235	0.4706	0.0006665	0.2368
ENSMMUG00000000718	ENSG00000012061	ERCC1	-0.365	-0.254	-0.1149	-0.38	0.05358	-0.3843	0.07145	-0.4187	-0.2752	0.1786	0.1003	-0.1665	-0.01002	-0.2068	0.3715	-0.02238	-0.6754	-0.6287	-0.2169	-0.2396	-0.1964	-0.1622	-0.4668	-0.2046	-0.4059	-0.433	0.1525	-0.04708	0.1526	0.2194	-0.009001	0.08052	0.004995	0.06784	0.366	0.003609	0.6854	0.003321	0.5857	0.003179	0.07224	0.1869	0.5076	0.2291	0.9505	0.1321	0.01363
ENSMMUG00000000719	ENSG00000154839	SKA1	0.1217	0.2842	0.2115	0.2129	0.2782	0.8946	0.64	0.4313	0.1266	-0.08461	0.08412	-0.3282	0.4643	0.4862	-0.05248	-0.2047	0.2578	0.4236	0.5886	-0.03272	0.4005	0.03657	0.205	0.2378	0.3111	0.5928	0.2844	0.5653	0.3118	0.3862	0.708	0.5882	0.627	0.3011	0.4	0.4092	0.2876	0.0002276	0.01441	0.1241	0.6795	0.7544	0.7828	0.2499	0.1658	0.06071	0.8558
ENSMMUG00000000729	NA	NA	0.7991	0.1576	-0.3375	-0.06156	1.365	0.5505	0.4096	-0.551	0.7281	0.9369	-0.4851	-0.003497	1.116	0.4888	0.4338	-0.3666	-0.5878	-0.7663	-0.1413	-0.7421	-0.4488	-0.6602	-0.96	-0.2001	-0.2153	-0.2725	-0.2524	-0.9775	-0.8876	-0.5432	-1.013	-0.4726	0.002823	0.5943	0.24	0.8265	8.94e-07	0.04383	0.1415	0.07233	0.01918	0.0008124	0.13	0.9904	0.0003979	0.07859	0.1604
ENSMMUG00000000730	ENSG00000163554	SPTA1	-0.9444	-1.381	-0.7118	-0.2567	-0.544	-0.09734	-0.1966	0.7779	-1.307	-1.15	-0.3239	-0.288	0.2162	-0.4451	0.3738	0.2363	-0.2608	-0.7687	0.2096	-0.7817	-1.205	-0.3227	0.2312	0.3562	-0.7792	-0.8776	0.669	-0.3153	-0.7828	0.314	0.3055	0.4626	0.007124	0.0003744	0.03361	0.4217	0.1129	0.7656	0.5509	0.02188	0.0003955	0.0007996	0.3764	0.3557	0.564	0.1532	0.2638
ENSMMUG00000000735	ENSG00000204356	NELFE	-0.3876	-0.4502	-0.2976	-0.2971	-0.02337	-0.4081	-0.1014	-0.4772	-0.346	0.1183	0.01513	-0.2773	0.08483	-0.3873	0.1867	-0.1346	-0.5082	-0.6503	-0.2217	-0.4577	-0.2681	-0.2091	-0.534	-0.2053	-0.4134	-0.481	-0.1184	-0.2762	-0.07565	-0.07323	-0.3264	-0.1426	0.001795	0.0008457	0.01559	0.01622	0.8536	0.001084	0.4232	0.0004762	0.01824	0.3632	0.917	0.03603	0.5856	0.003537	0.1969
ENSMMUG00000000736	ENSG00000204351	SKIV2L	-0.2443	-0.3131	-0.0372	-0.1985	0.01523	-0.4036	-0.07958	-0.3605	-0.1244	0.2231	0.2566	-0.06851	-0.03403	-0.2533	0.2431	-0.05763	-0.4448	-0.5863	-0.1579	-0.1464	-0.213	-0.1335	-0.4112	-0.3484	-0.4401	-0.4748	-5.409e-05	-0.1792	-0.04687	-0.03266	-0.08203	-0.217	0.06035	0.02719	0.7734	0.1264	0.9098	0.002125	0.5523	0.01161	0.4156	0.1049	0.09271	0.6179	0.8361	0.06653	0.1125
ENSMMUG00000000738	ENSG00000180185	FAHD1	0.2844	0.3743	0.3247	-0.05542	0.03841	0.07577	-0.1582	0.2322	0.2908	0.2494	-0.04739	0.02296	-0.1604	-0.2608	-0.1761	-0.1165	0.04392	0.2224	0.3094	0.02714	-0.03264	0.2553	0.09748	0.2869	0.2004	0.3368	0.5901	0.3208	0.126	0.4356	0.2904	0.1753	0.07879	0.03304	0.04821	0.7416	0.8277	0.6541	0.3732	0.2006	0.1394	0.1551	0.8129	0.9016	0.4703	0.1543	0.3896
ENSMMUG00000000741	ENSG00000204348	DXO	-0.2731	-0.364	-0.1854	-0.1314	-0.0001711	-0.5178	-0.12	-0.2726	-0.2653	0.1905	0.1679	-0.08929	0.1555	-0.3522	0.2714	-0.005055	-0.4408	-0.61	-0.2468	-0.223	-0.2804	-0.1483	-0.5339	-0.2321	-0.3389	-0.4122	-0.0685	-0.1816	0.06703	0.01378	-0.1637	-0.1324	0.0627	0.02278	0.2034	0.3695	0.9991	0.0005828	0.4284	0.08845	0.1304	0.2235	0.3381	0.5728	0.4086	0.02788	0.1168
ENSMMUG00000000750	ENSG00000092871	RFFL	0.1868	0.0473	0.003956	0.2508	0.0173	0.2155	-0.0103	0.304	0.08931	-0.1438	-0.125	0.2165	0.06446	0.03979	-0.09152	0.0588	0.6838	0.3293	0.15	0.1379	0.2122	0.04499	0.2178	0.256	0.1348	-0.1508	-0.3798	-0.2133	-0.05542	-0.4916	-0.2717	-0.09511	0.1053	0.7052	0.9725	0.02977	0.8849	0.06188	0.9312	0.01676	0.5091	0.2393	0.3577	0.07715	0.6593	0.7438	0.5024
ENSMMUG00000000754	ENSG00000104093	DMXL2	1.34	1.152	0.4907	0.9456	0.179	1.156	0.3357	1.267	1.413	-0.07316	-0.1513	0.7217	0.5147	0.8376	-0.1921	0.2459	2.146	1.676	0.4113	0.8783	0.8455	0.4416	0.9938	0.9046	1.334	0.7392	-0.5496	0.009952	0.08556	-0.7539	-0.211	0.01724	2.404e-05	0.0008454	0.127	0.002853	0.5921	0.0002755	0.3204	0.0002817	0.0002345	0.8352	0.7011	0.04171	0.2401	0.01595	0.6247
ENSMMUG00000000756	NA	NA	-0.2191	-0.2015	-0.0518	-0.5029	-0.07531	-0.492	-0.3736	-0.3154	-0.08405	0.2227	0.1789	-0.1447	-0.1141	-0.2676	0.001116	-0.2232	-0.5083	-0.6438	-0.3338	-0.118	-0.1938	-0.2131	-0.5542	-0.2313	-0.4403	-0.4241	-0.001673	-0.04641	0.06427	-0.03063	-0.01089	-0.3316	0.1203	0.1851	0.7092	0.000564	0.6097	0.0007358	0.01226	0.0433	0.6148	0.1341	0.2793	0.3454	0.5289	0.07934	0.9947
ENSMMUG00000000759	ENSG00000152270	PDE3B	0.4657	0.6969	0.4534	0.5947	0.0143	0.7543	0.1445	0.8301	0.2028	-0.01832	0.1751	0.4099	-0.1445	0.5453	-0.2503	0.5919	0.6713	0.9519	0.1647	0.2571	0.6404	0.3747	0.3569	0.3104	0.3321	0.5057	-0.3078	0.06338	0.1266	0.004069	-0.2168	0.04568	0.008955	0.0003914	0.01128	0.000926	0.9394	2.831e-05	0.4438	2.058e-05	0.3337	0.9229	0.4097	0.03292	0.5319	0.004041	0.2417
ENSMMUG00000000761	ENSG00000186104	CYP2R1	0.2065	0.5888	0.5687	0.2459	-0.002175	0.3671	0.1697	0.2918	0.1467	-0.1107	0.1512	0.1684	-0.06731	0.4425	-0.4841	0.1653	-0.3848	0.4204	0.4397	0.4126	0.2424	0.4221	0.491	0.2562	0.6203	0.8906	0.9266	1.042	0.6472	0.8319	0.8527	0.6084	0.2727	0.00458	0.002467	0.1933	0.9914	0.05104	0.4006	0.1502	0.5313	0.593	0.506	0.4259	0.7953	0.03274	0.04345
ENSMMUG00000000765	ENSG00000121988	ZRANB3	0.2061	0.4589	0.0522	0.2497	-0.2085	0.4289	-0.02139	0.1296	0.1676	0.06327	0.01638	0.1588	0.13	0.4382	-0.1365	0.1585	-0.06094	0.4779	0.3712	0.3757	0.107	0.35	0.4611	0.07209	0.6285	0.7088	0.4081	0.5076	0.1207	0.3682	0.5095	0.3817	0.28	0.02755	0.7881	0.1949	0.315	0.02468	0.9173	0.5388	0.4711	0.7602	0.9444	0.4546	0.6179	0.03463	0.5628
ENSMMUG00000000768	ENSG00000173482	PTPRM	0.1112	0.385	0.6371	0.835	0.2981	0.4928	0.3656	0.5456	-0.2097	0.3089	0.7797	0.3086	-0.09724	0.4111	-0.05819	0.9745	-0.07809	0.05263	0.339	-0.3249	-0.1876	-0.11	0.1526	-0.02505	-0.4164	0.1199	0.1078	0.006606	-0.3536	0.1687	-0.08961	-0.1778	0.7161	0.2221	0.02425	0.00442	0.3674	0.09799	0.2546	0.07954	0.5599	0.3282	0.02279	0.332	0.8057	0.1935	0.8713
ENSMMUG00000000775	ENSG00000131849	ZNF132	-0.1178	-0.1229	-0.2625	-0.428	-0.08824	-0.3171	-0.5038	-0.8979	-0.1268	0.1176	-0.2432	-0.5438	-0.2068	-0.1128	-0.6622	-0.5233	0.07356	0.3515	-0.1814	-0.1903	-0.05255	-0.2242	-0.2092	0.02151	0.1828	0.1406	0.003554	-0.2988	-0.03101	-0.7042	-0.254	-0.6138	0.6547	0.658	0.3323	0.1335	0.7608	0.2457	0.1045	0.007302	0.7135	0.7002	0.5122	0.1132	0.624	0.7245	0.07023
ENSMMUG00000000777	ENSG00000151914	DST	0.2672	0.3991	-0.1496	-0.03104	-0.3273	-0.07271	-0.1139	-0.2584	0.257	-0.1041	-0.1741	-0.3169	-0.2663	-0.1026	-0.2933	-0.4746	0.4911	0.4467	-0.3211	-0.0959	-0.1153	-0.05234	0.08291	-0.7919	0.4047	0.4195	-0.3861	-0.6172	-0.622	-0.4904	-0.4402	-0.5394	0.08093	0.0187	0.3395	0.8432	0.04854	0.6422	0.4886	0.1392	0.1642	0.5357	0.362	0.06724	0.2029	0.5466	0.1208
ENSMMUG00000000784	ENSG00000136122	BORA	0.506	0.7345	0.5788	0.2692	-0.2125	0.63	-0.04121	0.5259	0.5242	-0.05856	0.05842	0.2528	-0.1567	0.6082	-0.589	0.1564	0.3718	0.8595	0.4884	0.4537	0.4783	0.4877	0.6977	0.4336	0.5986	0.9152	0.3884	0.816	0.2872	0.1666	0.6666	0.4972	0.03338	0.00553	0.01686	0.268	0.4209	0.008604	0.8761	0.0451	0.06667	0.8201	0.8384	0.3392	0.6341	0.01774	0.05139
ENSMMUG00000000787	ENSG00000083520	DIS3	0.5799	0.8173	0.5863	0.5444	0.03009	0.7952	0.3699	0.5119	0.4159	-0.01802	0.08296	0.3109	0.0008296	0.5582	-0.3133	0.3319	0.4564	0.8808	0.5076	0.4383	0.3692	0.3716	0.67	0.3518	0.8131	0.8782	0.3052	0.6154	0.354	0.3606	0.5217	0.3014	0.002597	0.0001194	0.002642	0.00511	0.8832	4.409e-05	0.07069	0.01546	0.07027	0.9306	0.7191	0.1388	0.9974	0.006859	0.1793
ENSMMUG00000000789	ENSG00000163626	COX18	0.5964	0.6864	0.4261	0.1013	0.2881	0.8493	0.3532	0.2097	1.074	0.3059	0.6731	0.7969	0.639	0.9217	-0.2892	0.2715	0.4765	0.8327	0.7287	0.3171	0.7838	0.219	0.533	-0.1556	0.5699	0.652	0.2187	0.4359	0.4188	0.2269	0.5388	-0.3236	0.01018	0.0087	0.07424	0.6738	0.2505	0.0003238	0.1761	0.4341	0.000129	0.2331	0.01935	0.002801	0.04343	0.0002864	0.328
ENSMMUG00000000791	ENSG00000115649	CNPPD1	-0.1902	-0.3118	-0.1722	-0.1851	0.05758	-0.3326	-0.06935	-0.3955	-0.08849	0.193	0.08921	-0.1643	0.1352	-0.3249	0.2272	-0.2123	-0.3419	-0.5746	-0.2815	-0.1899	-0.2507	-0.1499	-0.3982	-0.3532	-0.4785	-0.6318	-0.2869	-0.3356	-0.185	-0.2976	-0.3699	-0.3876	0.1379	0.0269	0.1792	0.1456	0.6646	0.008835	0.602	0.00438	0.5569	0.1592	0.5519	0.222	0.406	0.01655	0.1351
ENSMMUG00000000792	NA	NA	-0.1831	-0.2369	-0.1659	-0.1118	0.04664	-0.1852	-0.0641	-0.07565	-0.2321	-0.09889	-0.06718	-0.04518	-0.03574	-0.2033	0.06063	-0.1994	-0.1128	-0.3305	-0.2154	-0.116	-0.06369	-0.1342	-0.2449	-0.2084	-0.3893	-0.5975	-0.3609	-0.2604	-0.06717	-0.2775	-0.3775	-0.369	0.0255	0.008245	0.04276	0.1699	0.5811	0.02289	0.4487	0.3917	0.01662	0.2566	0.4831	0.6005	0.73	0.01972	0.531
ENSMMUG00000000795	ENSG00000151917	BEND6	0.7023	1.008	0.5427	0.2005	-0.3792	0.5852	-0.4358	-0.2217	0.5522	-0.4166	-0.5309	-0.285	-0.4398	-0.08657	-1.166	-0.681	0.6758	1.066	0.2388	0.7923	0.6127	0.5989	0.9575	-0.04369	0.2286	0.5135	-0.1884	0.1185	-0.4153	-0.7474	-0.1655	-0.3815	0.009552	0.001087	0.06034	0.4836	0.2291	0.03875	0.1794	0.4978	0.09332	0.1712	0.1353	0.3749	0.2727	0.7785	0.002963
ENSMMUG00000000797	ENSG00000110723	EXPH5	0.7259	0.9106	0.5402	0.7148	0.2389	0.9537	0.4257	0.5151	0.398	-0.1925	0.1216	0.4645	-0.1656	0.7144	-0.1768	0.3166	0.6927	1.295	1.037	0.838	0.8454	1.11	1.041	0.5317	0.7514	1.128	0.5049	0.5792	0.3828	0.4489	0.7468	0.2991	0.001737	0.000341	0.02232	0.002263	0.347	4.105e-05	0.09081	0.04451	0.1365	0.4298	0.6563	0.058	0.5889	0.002877	0.5208
ENSMMUG00000000798	ENSG00000151929	BAG3	-0.342	-0.3933	-0.05986	0.4851	0.7607	0.05653	0.6918	0.4307	-0.3039	0.08659	0.02491	0.04453	0.1221	-0.2626	0.4048	0.2399	-0.6442	-0.8917	-0.5055	-0.2441	-0.5539	-0.3252	-0.3709	0.2817	-0.5178	-0.7098	-0.05909	-0.2408	-0.1844	-0.01964	0.1426	0.3549	0.163	0.1347	0.803	0.04159	0.001974	0.8159	0.004689	0.09293	0.3116	0.7417	0.9326	0.8646	0.6942	0.3195	0.1448
ENSMMUG00000000800	ENSG00000175166	PSMD2	-0.2214	-0.4025	-0.184	-0.1898	0.1206	-0.2538	0.1557	-0.6013	-0.2941	0.07781	-0.0241	-0.1661	0.1965	-0.1634	0.2786	-0.3491	-0.4613	-0.5561	-0.08804	-0.3814	-0.2691	-0.171	-0.3879	-0.5201	-0.2493	-0.3161	0.03948	-0.1879	0.01989	0.1089	-0.04471	-0.2678	0.04704	0.001061	0.09899	0.08713	0.2984	0.02221	0.184	1.104e-06	0.02583	0.513	0.8537	0.1577	0.1697	0.1676	0.03833
ENSMMUG00000000802	ENSG00000080298	RFX3	0.6335	0.6547	0.2916	0.7091	0.3061	0.8222	0.487	1.038	0.6275	-0.0009829	-0.1839	0.4458	0.1223	0.4535	-0.09382	0.2473	1.156	0.8507	-0.2938	0.3447	0.25	-0.03275	0.399	0.2414	0.7652	0.2734	-0.4117	0.02048	-0.0534	-0.5568	-0.1152	-0.5923	0.003368	0.005764	0.1922	0.001202	0.1876	0.0001791	0.03728	1.498e-05	0.0146	0.9966	0.4954	0.05816	0.6751	0.05026	0.7196
ENSMMUG00000000803	ENSG00000170581	STAT2	1.023	0.6683	-0.04496	0.2692	1.557	0.8334	0.1833	-0.1767	0.9287	0.552	-0.2626	0.1544	1.215	0.5722	0.06441	-0.4517	-0.07937	-0.2192	-0.1173	0.07649	0.01779	-0.07924	-0.1471	-0.3365	-0.1734	-0.4519	-0.5812	-0.4719	-0.2979	-0.3444	-0.5116	-0.6011	2.351e-07	0.001434	0.8079	0.1519	4.144e-13	1.798e-05	0.3447	0.3772	4.166e-05	0.005937	0.2224	0.4269	1.235e-06	0.004472	0.7668
ENSMMUG00000000807	ENSG00000100416	TRMU	-0.3108	-0.04613	0.1772	-0.2767	-0.2316	-0.4001	-0.1841	-0.3044	-0.2705	0.2061	0.2491	-0.2552	-0.2671	-0.255	0.07098	-0.05318	-0.6357	-0.4579	-0.2041	0.07193	-0.06635	-0.06064	-0.3555	-0.1609	-0.3738	-0.1039	0.2427	0.1723	0.1024	0.2066	0.1347	0.1126	0.01937	0.7448	0.1731	0.03796	0.09494	0.002997	0.1822	0.03504	0.09108	0.1441	0.1138	0.07942	0.1221	0.07796	0.6521
ENSMMUG00000000811	ENSG00000143119	CD53	0.1182	-0.134	-0.2235	0.1501	0.1798	0.01115	0.09181	-0.01907	0.01978	-0.1096	-0.3248	-0.03193	0.2962	-0.2232	0.02428	-0.2693	0.2916	-0.101	-0.2319	-0.1427	-0.02007	-0.08283	-0.1743	-0.2194	-0.07593	-0.3603	-0.6245	-0.3236	-0.06388	-0.3965	-0.5673	-0.3583	0.2127	0.1941	0.01842	0.1133	0.06846	0.9058	0.3497	0.8524	0.8595	0.2762	0.003802	0.7503	0.0145	0.02725	0.8281
ENSMMUG00000000812	ENSG00000121931	LRIF1	0.5429	0.6513	0.3297	0.3997	-0.3128	0.4237	-0.2371	0.6232	0.3453	-0.2307	-0.2549	0.07518	-0.3307	0.07941	-0.8479	-0.01227	0.5934	0.7622	0.04936	0.3912	0.2157	0.1149	0.4672	0.3218	0.4275	0.5207	-0.3214	0.3108	-0.07093	-0.3223	-0.04254	0.1546	0.008158	0.003548	0.1054	0.0498	0.1428	0.03777	0.268	0.005573	0.1521	0.2875	0.2898	0.7286	0.2091	0.7132	0.0006058
ENSMMUG00000000823	ENSG00000113368	LMNB1	0.1311	-0.3784	-0.331	0.4734	0.1552	0.02353	0.2676	0.6097	-0.1626	-0.4904	-0.7085	-0.06593	0.2628	-0.3711	0.01782	-0.1644	0.8617	0.1249	-0.1736	-0.004438	0.1134	-0.1755	-0.02626	0.1681	0.05519	-0.3212	-0.8858	-0.3121	-0.18	-0.7163	-0.687	-0.3123	0.5004	0.0727	0.08675	0.01585	0.4427	0.9031	0.1833	0.004315	0.4763	0.0175	0.001978	0.7491	0.2869	0.07148	0.938
ENSMMUG00000000825	ENSG00000185000	DGAT1	-0.2164	-0.2555	-0.038	-0.3588	-0.1317	-0.5328	-0.2509	-0.2902	-0.1399	0.2362	0.2203	-0.1304	-0.1217	-0.2939	0.2229	-0.1087	-0.221	-0.5551	-0.3445	0.04765	-0.149	-0.1173	-0.4549	-0.1148	-0.5017	-0.6549	-0.1887	-0.2467	-0.1717	-0.3536	-0.3618	-0.2813	0.1861	0.1517	0.8158	0.02912	0.4385	0.001356	0.1397	0.1054	0.4664	0.1728	0.2516	0.4524	0.5575	0.09143	0.2494
ENSMMUG00000000827	ENSG00000170185	USP38	0.4643	0.5793	0.3147	0.5127	0.0807	0.6734	0.1504	0.4318	0.3283	-0.1019	-0.01962	0.3698	0.08818	0.5493	-0.2539	0.03202	0.5589	0.6847	0.3566	0.3025	0.3005	0.2173	0.4629	0.1355	0.5641	0.5546	-0.03098	0.2	-0.01301	-0.1827	0.142	-0.128	0.00425	0.001214	0.05528	0.001731	0.6385	3.841e-05	0.3819	0.01565	0.08988	0.5597	0.9204	0.03632	0.6807	0.001589	0.1955
ENSMMUG00000000828	ENSG00000109458	GAB1	1.071	0.7543	0.5019	0.7718	0.3404	1.001	0.2262	0.9245	1.008	-0.2111	-0.1283	0.561	0.1974	0.8508	0.1051	0.2707	1.06	1.031	0.009685	0.2099	0.2553	0.1704	0.6485	0.3292	0.6875	0.8283	0.04687	-0.1071	0.02817	-0.416	0.05989	-0.2584	0.0001014	0.01582	0.08552	0.006451	0.2616	0.0003493	0.4599	0.002528	0.001975	0.4869	0.7074	0.06401	0.5983	0.003813	0.7573
ENSMMUG00000000829	ENSG00000153147	SMARCA5	0.7889	0.7869	0.4043	0.6933	0.2954	0.8261	0.165	0.8162	0.4705	-0.07688	-0.07056	0.4024	0.1143	0.5233	-0.4	0.286	0.859	0.9679	0.4895	0.4224	0.3283	0.2132	0.6635	0.5852	0.7704	0.7198	0.155	0.3218	0.01626	-0.07648	0.2131	0.2864	3.612e-05	0.0001301	0.03009	0.0002349	0.1266	1.463e-05	0.3925	8.764e-05	0.0323	0.6964	0.7464	0.04152	0.6278	0.008677	0.06967
ENSMMUG00000000833	ENSG00000042753	AP2S1	-0.4114	-0.5334	-0.3611	-0.5133	-0.101	-0.5012	-0.1034	-0.6834	-0.2988	0.2408	-0.02652	-0.3159	-0.01191	-0.3519	0.2414	-0.4077	-0.6316	-0.7234	-0.2246	-0.3637	-0.2519	-0.236	-0.5652	-0.4111	-0.6077	-0.5655	-0.01995	-0.3934	-0.02001	-0.03847	-0.2167	-0.3475	0.00884	0.001661	0.02017	0.00129	0.5285	0.0017	0.5161	0.0001131	0.1054	0.1394	0.8855	0.06216	0.9517	0.03492	0.183
ENSMMUG00000000837	ENSG00000105679	GAPDHS	-0.7184	-0.2927	-0.2498	-0.4719	-0.4242	-0.7087	-0.3599	-0.3088	-0.5078	0.3106	0.3081	0.1846	-0.2569	-0.1567	0.1248	0.6654	-0.6258	-0.6487	-0.159	-0.05392	-0.2188	-0.0534	-0.3772	0.08058	-0.8194	-0.2797	-0.1641	0.1836	-0.08418	0.2716	0.003105	0.2813	0.001184	0.1925	0.2228	0.02646	0.06351	0.001528	0.0968	0.1567	0.06704	0.1993	0.2823	0.4687	0.406	0.5446	0.6456
ENSMMUG00000000838	ENSG00000188157	AGRN	0.1722	0.361	-0.1309	-0.9098	0.7992	-0.4502	-0.5791	-0.994	0.6822	0.7098	0.2638	-0.2691	0.4799	-0.1789	0.1411	-0.6335	-0.6282	-0.6541	-0.321	-0.009422	-0.5364	-0.4154	-0.6866	-0.6127	-0.7408	-0.4639	-0.348	-0.7189	-0.6673	-0.3267	-0.4721	-0.4941	0.5353	0.2387	0.646	0.003735	0.006324	0.1346	0.06298	0.004021	0.07516	0.03125	0.4844	0.4785	0.2194	0.616	0.7258
ENSMMUG00000000841	ENSG00000105677	TMEM147	-0.3795	-0.3193	-0.1065	-0.3826	-0.1564	-0.4453	-0.1391	-0.5654	-0.2912	0.1601	0.04355	-0.1535	-0.1548	-0.3116	0.1345	-0.1993	-0.5641	-0.637	-0.1469	-0.2107	-0.1608	-0.1362	-0.4979	-0.1813	-0.426	-0.3917	0.04654	-0.02981	0.1282	0.1021	-0.03753	-0.1134	0.003548	0.0229	0.404	0.003341	0.2426	0.0007332	0.2951	9.275e-05	0.05716	0.2382	0.7733	0.2656	0.3443	0.02411	0.3719
ENSMMUG00000000842	NA	NA	-0.3395	-0.3219	0.1566	-0.6968	-0.1214	-0.8052	-0.3861	-0.3259	-0.2	0.5163	0.4807	-0.3838	-0.3606	-0.4252	0.3131	0.2928	-0.8002	-0.9631	-0.3231	-0.1388	-0.4243	-0.2766	-0.7948	0.01426	-0.5612	-0.5033	0.4312	-0.1174	0.0404	0.1311	0.1362	0.06374	0.1732	0.2298	0.5213	0.006893	0.6413	0.001949	0.1385	0.2292	0.5021	0.0515	0.1028	0.1678	0.263	0.1234	0.292
ENSMMUG00000000843	ENSG00000127586	CHTF18	-0.3273	-0.326	0.07022	-0.7372	-0.3843	-0.7066	-0.397	-0.2329	-0.1889	0.465	0.5605	-0.4486	-0.6853	-0.6184	0.1959	0.03123	-0.8002	-0.7828	-0.3948	0.05862	-0.3158	-0.252	-0.956	0.369	-0.7357	-0.6743	0.3828	-0.4247	-0.1107	0.05946	0.135	0.1057	0.3154	0.3414	0.8203	0.03545	0.2875	0.04518	0.2486	0.5191	0.6134	0.1557	0.1234	0.222	0.1087	0.0854	0.5968
ENSMMUG00000000853	ENSG00000164654	MIOS	0.4618	0.567	0.4896	0.249	0.05933	0.5105	0.2276	0.3016	0.3748	0.03223	0.3203	0.2815	0.04472	0.5728	-0.3455	0.07472	0.4566	0.8031	0.7252	0.2059	0.2382	0.402	0.6416	0.3536	0.7178	0.818	0.6611	0.4891	0.2225	0.3992	0.5981	0.3574	0.007489	0.002784	0.00468	0.1524	0.7474	0.003198	0.2184	0.1143	0.06983	0.8628	0.1219	0.1388	0.8455	0.002184	0.1044
ENSMMUG00000000857	ENSG00000196975	ANXA4	-0.1929	-0.1745	-0.37	-0.2437	-0.132	-0.3219	0.02057	-0.5441	-0.03281	0.009888	-0.271	-0.2438	-0.04881	-0.3436	0.02145	-0.588	-0.3292	-0.3208	-0.311	-0.4313	-0.2776	-0.3021	-0.3354	-0.5603	-0.2533	-0.1214	-0.368	-0.5262	-0.4341	-0.3241	-0.5187	-0.5211	0.04886	0.1007	0.0001899	0.01293	0.1921	0.001135	0.8382	9.378e-07	0.7762	0.9242	0.02031	0.02006	0.6939	0.001118	0.8517
ENSMMUG00000000860	ENSG00000135423	GLS2	-0.5688	-0.5328	-0.05471	-0.2825	-0.3634	-0.523	-0.493	-0.7582	-0.3645	-0.2188	-0.1329	-0.3282	-0.5769	-0.5048	-0.1391	-0.258	-0.4636	-0.306	-0.06237	-0.1714	-0.4588	-0.06207	-0.1458	-0.9733	-0.4517	-0.4136	0.06891	0.03388	-0.1136	0.1439	-0.2858	-0.05552	0.002399	0.01003	0.7595	0.1279	0.06399	0.006014	0.01224	0.0002786	0.1105	0.2696	0.5303	0.1063	0.02241	0.01295	0.5207
ENSMMUG00000000870	ENSG00000187554	TLR5	0.7713	-0.02918	-0.1954	0.3903	0.804	0.5356	0.3348	0.6103	0.5075	-0.1893	-0.5035	0.3461	0.8153	-0.08658	0.5132	-0.04475	1.119	0.1511	-0.4585	-0.2131	0.2478	-0.2441	-0.2729	0.1276	0.05314	-0.3232	-1.071	-0.4474	0.1211	-0.7572	-1.026	-0.3288	0.001277	0.9123	0.4284	0.1058	0.001276	0.02758	0.1829	0.02065	0.08321	0.4837	0.1023	0.1972	0.01175	0.7455	0.08277
ENSMMUG00000000873	ENSG00000137955	RABGGTB	0.5822	0.8538	0.5491	0.4373	-0.08632	0.676	0.2479	0.3655	0.4706	-0.07706	-0.0478	0.2443	-0.2567	0.4492	-0.4372	0.03601	0.6232	0.9225	0.4511	0.5684	0.503	0.5486	0.8079	0.3983	0.6662	0.879	0.4223	0.5975	0.2015	0.1393	0.4066	0.214	0.004236	0.0001394	0.007735	0.03317	0.6981	0.0009777	0.258	0.1051	0.05047	0.7218	0.8436	0.2663	0.3517	0.03784	0.07781
ENSMMUG00000000880	ENSG00000006747	SCIN	0.8647	0.6212	-0.3272	0.5264	1.929	0.5142	0.496	0.5497	0.8284	0.1868	-0.4508	0.2359	2.151	0.4463	0.2908	-0.8261	0.8185	-0.02103	-0.3467	0.6759	0.3759	0.1038	0.4975	0.301	-0.2508	-1.111	-1.169	-0.9364	-0.8853	-1.347	-1.013	-0.4657	0.009118	0.09386	0.3875	0.1316	1.019e-08	0.1374	0.1829	0.1904	0.0645	0.6571	0.3926	0.5833	1.82e-06	0.2824	0.533
ENSMMUG00000000881	NA	NA	0.2931	0.5022	0.3472	0.1472	-0.3119	0.3869	-0.04123	0.2266	0.3375	-0.1129	0.09636	0.1368	-0.2301	0.2449	-0.5059	-0.01611	0.3875	0.7777	0.3251	0.3662	0.3137	0.3601	0.4682	0.3107	0.4648	0.7688	0.1334	0.5033	0.1829	0.09426	0.2787	0.03828	0.08902	0.007794	0.04405	0.3949	0.09404	0.02541	0.8224	0.2331	0.09586	0.5349	0.6327	0.4566	0.3133	0.1772	0.015
ENSMMUG00000000893	ENSG00000100393	EP300	0.3652	0.212	-0.03285	0.1798	0.1294	0.3088	0.1934	0.4823	0.4855	-0.06666	-0.01773	0.1648	0.1718	0.3046	0.09564	0.3133	1.035	0.5823	0.01912	0.2022	0.2212	0.1827	0.3142	0.2438	0.5608	0.1005	-0.3141	-0.3373	-0.258	-0.424	-0.2473	-0.02281	0.00951	0.1597	0.8106	0.1916	0.3641	0.0262	0.1756	0.001582	0.003273	0.6475	0.9122	0.2561	0.3212	0.03851	0.5571
ENSMMUG00000000894	ENSG00000163507	CIP2A	0.814	1.135	0.5974	0.6287	0.454	0.7545	0.6463	0.7452	0.308	-0.2928	-0.3418	0.09188	-0.3219	0.5263	-0.2622	-0.3222	0.9435	1.029	0.5879	0.373	0.5162	0.3495	0.8727	0.4336	1.151	0.8928	0.613	0.4494	0.5051	0.4369	0.4884	0.2911	0.0009645	3.54e-05	0.01972	0.01269	0.09559	0.002353	0.01652	0.007391	0.2939	0.2726	0.2684	0.7383	0.3461	0.04708	0.3858
ENSMMUG00000000895	ENSG00000140691	ARMC5	-0.4452	-0.5962	-0.0593	-0.5742	-0.002676	-0.7715	-0.07436	-0.4618	-0.4198	0.4294	0.3559	-0.4075	-0.4063	-0.3641	0.4688	0.4817	-0.9235	-1.037	-0.4831	-0.3601	-0.5913	-0.529	-0.8994	-0.1871	-0.7693	-0.9957	0.1011	-0.2672	-0.1288	-0.002247	0.02707	-0.1153	0.09044	0.03375	0.8137	0.03297	0.9921	0.004665	0.7787	0.1031	0.1796	0.1174	0.2459	0.1616	0.226	0.2057	0.121
ENSMMUG00000000896	ENSG00000140682	TGFB1I1	-0.5955	-1.088	-0.9823	-1.008	0.298	-0.5143	-0.5572	-0.3672	-0.3893	0.02858	-0.07308	-0.222	0.02876	-0.2986	0.4387	-0.1598	-1.227	-1.419	-0.1837	-0.4625	-0.926	-0.468	-0.7807	-0.1854	-1.142	-1.515	0.3482	-0.2466	-0.3195	0.3263	-0.1157	-0.1521	0.05408	0.001461	0.00217	0.002266	0.3222	0.1011	0.0806	0.2733	0.326	0.9356	0.8594	0.5597	0.9428	0.4009	0.244
ENSMMUG00000000898	ENSG00000198919	DZIP3	0.5751	0.8997	0.4968	0.4548	0.01702	0.6129	0.1247	0.4847	0.6656	0.0007249	-0.009396	0.4714	-0.04136	0.665	-0.2806	0.2038	0.9595	1.36	0.807	0.7879	0.6098	0.8076	1.008	0.5911	1.031	1.072	0.3597	0.4883	0.2085	0.08107	0.3766	0.2856	0.01571	0.0006689	0.04227	0.05978	0.9478	0.01083	0.6338	0.06716	0.01893	0.9977	0.9742	0.07222	0.8986	0.009734	0.3403
ENSMMUG00000000901	ENSG00000169877	AHSP	-0.5881	-1.155	-0.3132	-0.8653	-0.7172	-0.9284	-0.2897	0.2482	-0.9259	-1.406	-0.2759	-0.8212	-0.7066	-1.526	-0.1742	-0.4508	-0.7272	-1.294	-0.3321	-0.513	-0.9463	-0.4281	-0.01248	0.4454	-1.306	-1.662	0.07557	-0.03956	-0.3839	0.02896	0.09519	0.2314	0.02438	9.876e-05	0.2202	0.0011	0.009171	0.0006309	0.2814	0.3729	0.002244	1.072e-06	0.3604	0.003207	0.0311	1.428e-07	0.5651
ENSMMUG00000000902	ENSG00000144837	PLA1A	1.024	0.2115	0.002699	-0.2351	1.521	0.5937	0.08515	-0.6143	0.6366	0.2757	-0.4134	-0.1829	1.133	-0.02671	-0.2524	-0.31	0.8	-0.1299	0.2423	-0.6959	0.2721	-0.03365	-0.09934	0.3375	0.503	0.2084	0.1086	-0.3154	0.01672	0.2985	-0.3355	0.08425	2.333e-05	0.4299	0.9917	0.3749	1.905e-09	0.01866	0.7529	0.03982	0.01614	0.2684	0.1633	0.495	7.645e-05	0.9148	0.3731
ENSMMUG00000000906	ENSG00000138495	COX17	0.2426	0.2566	0.4159	0.125	-0.5152	0.1429	-0.4881	0.6192	0.3964	-0.4977	-0.1255	-0.1335	-0.902	-0.2136	-0.6885	0.142	0.007322	0.4489	-0.3465	0.3513	-0.09846	-0.08199	0.4176	0.7225	-0.05108	0.3118	0.05006	0.4837	-0.1567	-0.1842	0.2182	0.3864	0.3605	0.3928	0.1224	0.6479	0.09281	0.6037	0.1041	0.03289	0.2114	0.0842	0.6876	0.6455	0.01543	0.4568	0.04236
ENSMMUG00000000911	ENSG00000145103	ILDR1	0.4741	0.5938	0.1349	-0.3988	0.02442	-0.2207	0.0992	-0.4249	0.2851	-0.0409	-0.5336	-0.06242	-0.2889	-0.3638	0.03093	-0.8046	0.2796	0.06482	-0.4911	-0.3925	-0.1803	-0.6402	-0.4685	-2.167	0.05867	0.02571	-0.5302	-0.535	-0.5369	-0.1708	-0.6224	-1.519	0.04032	0.02215	0.5829	0.1124	0.9251	0.3873	0.6919	0.1404	0.3061	0.8742	0.08409	0.8262	0.3857	0.1945	0.915
ENSMMUG00000000914	ENSG00000138764	CCNG2	0.6166	0.7717	0.4571	0.716	-0.2802	0.7295	-0.1029	0.9421	0.5439	-0.1509	-0.04351	0.486	-0.1156	0.4501	-0.5576	0.2765	1.183	1.104	0.3151	0.5085	0.454	0.2969	0.7167	0.4579	0.7684	0.6308	-0.3421	0.1428	-0.1675	-0.6463	-0.1309	-0.1494	0.00556	0.001411	0.03813	0.001286	0.2242	0.001045	0.6555	0.0001268	0.03549	0.5152	0.8659	0.0368	0.6809	0.05288	0.03281
ENSMMUG00000000916	ENSG00000205060	SLC35B4	0.5479	0.6295	0.3382	0.3078	0.1798	0.6007	0.3247	0.357	0.6361	-0.1141	0.3984	0.2887	-0.1544	0.7938	0.1412	0.4089	0.6116	0.742	0.3588	0.1044	0.2355	0.2741	0.3734	0.1911	0.6424	0.5705	0.3345	0.2386	-0.003306	0.08769	0.2445	-0.378	0.00576	0.00465	0.0948	0.1319	0.4093	0.002603	0.131	0.1052	0.006515	0.5926	0.09423	0.186	0.5634	0.0001682	0.5507
ENSMMUG00000000917	ENSG00000085662	AKR1B1	-0.3632	-0.3384	-0.1943	-0.3137	-0.1229	-0.3044	0.01651	-0.4634	-0.2236	0.1179	-0.04173	-0.1648	-0.04283	-0.2628	0.146	-0.1252	-0.7128	-0.615	-0.308	-0.3035	-0.2897	-0.2595	-0.4043	-0.3534	-0.4318	-0.3657	-0.03397	-0.09061	-0.0515	0.02073	-0.1104	-0.127	0.0001668	0.001265	0.04075	0.001037	0.2105	0.001442	0.8662	1.155e-05	0.045	0.2424	0.708	0.09943	0.7197	0.009222	0.193
ENSMMUG00000000918	ENSG00000054793	ATP9A	0.05696	-0.1579	-0.3378	0.1611	-0.09014	-0.316	-0.2311	-0.1346	0.2899	-0.05959	0.09395	0.3613	0.193	0.1308	0.1113	0.03712	1.282	0.236	0.1128	0.0441	0.2026	0.1911	0.09505	0.1769	-0.8152	-1.809	-1.573	-1.565	-0.3321	-2.121	-1.576	-0.4095	0.8472	0.6351	0.2731	0.5908	0.7739	0.3098	0.4964	0.7029	0.4501	0.8663	0.8159	0.3004	0.6371	0.7107	0.7824
ENSMMUG00000000931	ENSG00000283761	NA	0.491	0.5604	0.3277	0.5255	0.09972	0.6368	0.1229	0.5752	0.4596	-0.05009	0.1163	0.446	0.2754	0.4939	-0.2276	0.2453	0.6808	0.6792	0.3751	0.3629	0.3288	0.2965	0.5371	0.3928	0.4949	0.4423	-0.05482	0.204	0.0994	-0.1399	0.07808	0.04194	0.0007984	0.000454	0.02463	0.0003428	0.5112	1.726e-05	0.423	0.0003556	0.00724	0.7438	0.4956	0.003978	0.1402	0.001413	0.1878
ENSMMUG00000000933	ENSG00000174579	MSL2	0.698	0.8506	0.3407	0.7241	0.1324	0.8324	0.3046	0.863	0.6883	-0.2413	-0.06046	0.5425	0.0754	0.6278	-0.2773	0.3774	1.224	1.046	0.2047	0.5285	0.6296	0.2743	0.6803	0.2783	0.7137	0.4532	-0.3769	0.2796	0.09032	-0.3215	-0.06817	-0.03045	0.003041	0.001009	0.1536	0.002161	0.5968	0.0004405	0.2258	0.0009118	0.01362	0.3422	0.8323	0.03246	0.8105	0.01249	0.3335
ENSMMUG00000000937	ENSG00000160323	ADAMTS13	-0.5415	-0.1208	0.002309	-0.4914	-0.3424	-0.5824	-0.522	-0.4288	-0.08374	0.3395	0.1534	-0.1756	-0.4371	-0.2883	-0.2607	-0.336	-0.8807	-0.5318	-0.4221	0.104	-0.2565	0.03843	-0.4121	-0.678	-0.7022	-0.2428	0.4282	-0.007608	0.1074	0.3025	0.2116	-0.2881	0.007573	0.5743	0.9906	0.01658	0.1097	0.00496	0.01449	0.05475	0.743	0.1258	0.5428	0.4572	0.1201	0.2171	0.3123
ENSMMUG00000000951	ENSG00000160255	ITGB2	-0.1585	-0.3913	-0.1817	-0.3111	0.17	-0.3511	-0.05008	-0.2483	-0.183	0.2865	0.1761	-0.09884	0.09428	-0.2133	0.4052	-0.1048	-0.06356	-0.6716	-0.1037	-0.211	-0.3308	-0.245	-0.4546	-0.1402	-0.3181	-0.753	0.01142	-0.6484	-0.3135	-0.2858	-0.3843	-0.2527	0.3961	0.05626	0.3314	0.0958	0.382	0.05995	0.7966	0.2215	0.4084	0.1531	0.4268	0.6188	0.6931	0.2845	0.06994
ENSMMUG00000000953	ENSG00000160256	FAM207A	-0.5131	-0.3186	0.05334	-0.5215	-0.03954	-0.604	-0.2104	-0.5134	-0.3041	0.3754	0.3495	-0.2762	-0.3363	-0.4019	0.3667	-0.02909	-0.7452	-0.7737	-0.1731	-0.2293	-0.3866	-0.1603	-0.5728	-0.1641	-0.5379	-0.3659	0.3994	-0.1052	0.02426	0.2022	0.2701	0.01591	0.01861	0.1702	0.8004	0.0174	0.861	0.006324	0.3469	0.03082	0.2412	0.1008	0.1689	0.2429	0.2295	0.08925	0.15
ENSMMUG00000000955	ENSG00000135655	USP15	0.9868	0.8494	0.4454	0.6767	0.05965	0.6634	-0.1483	0.8409	0.4894	-0.2915	-0.3041	0.1405	-0.09516	0.08711	-0.8656	-0.1646	1.045	0.9853	0.2026	0.6673	0.3917	0.3781	0.7259	0.5749	0.534	0.4513	-0.3811	0.4989	0.1207	-0.1683	0.03531	-0.07886	0.0004509	0.004813	0.1002	0.01387	0.8292	0.01563	0.5855	0.004844	0.1373	0.3179	0.3423	0.6276	0.7782	0.7654	0.005801
ENSMMUG00000000956	ENSG00000061987	MON2	0.6251	0.731	0.4923	0.5045	-0.003587	0.6807	0.1362	0.5608	0.5637	-0.05982	0.07202	0.4471	0.06609	0.5004	-0.3524	0.08884	0.9112	0.918	0.4147	0.5755	0.4702	0.4592	0.6785	0.3975	0.6196	0.5152	-0.2114	0.2674	-0.003982	-0.2565	0.07864	-0.1128	0.001101	0.0004871	0.01075	0.008452	0.986	0.0004119	0.5068	0.00826	0.01232	0.7688	0.7518	0.03021	0.795	0.01377	0.1301
ENSMMUG00000000963	ENSG00000169439	SDC2	-0.1401	0.1438	-0.7556	0.08567	0.3183	-0.1659	0.1398	-0.1152	1.495	1.662	0.7419	0.783	1.245	0.8843	0.4228	-0.2927	0.8817	0.5822	-0.8696	-0.533	0.01586	0.1168	-0.1833	-0.0933	0.5048	0.6817	-0.5149	0.5169	0.7557	0.1403	0.5844	-0.4572	0.7164	0.7193	0.07417	0.83	0.4239	0.6813	0.75	0.8019	0.004843	0.0002924	0.1769	0.1114	0.02281	0.06915	0.4276
ENSMMUG00000000965	ENSG00000173273	TNKS	0.3056	0.5306	0.1443	0.4485	-0.1141	0.4833	0.1779	0.5358	0.3637	-0.1081	-0.09887	0.316	0.1392	0.4584	-0.1174	0.1422	0.9175	0.8578	0.3475	0.3496	0.3113	0.4362	0.6156	0.3246	0.5711	0.3994	-0.1775	-0.02948	-0.1752	-0.3867	-0.06268	-0.1121	0.05896	0.002915	0.3751	0.005977	0.5039	0.003028	0.297	0.002601	0.06153	0.5378	0.6164	0.07384	0.5223	0.009274	0.5479
ENSMMUG00000000966	ENSG00000088325	TPX2	0.09672	-0.2281	0.144	0.3223	0.5007	0.5556	1.162	-0.06235	-0.2972	0.04916	0.03491	-0.0628	0.4058	0.4309	0.7981	-0.07881	-0.2665	-0.3069	0.2529	-0.1375	0.07916	-0.08728	-0.1805	0.1161	0.2756	0.027	0.2444	-0.1728	0.3731	0.427	0.1449	0.45	0.5641	0.2122	0.3869	0.0544	0.003757	0.0007697	2.511e-11	0.7356	0.1264	0.7778	0.8575	0.7202	0.05024	0.01117	1.419e-05
ENSMMUG00000000972	ENSG00000061938	TNK2	0.3832	0.1497	0.05279	-0.3822	0.8229	-0.3179	-0.1316	-0.2054	0.3934	0.596	0.385	-0.1585	0.2048	-0.08194	0.399	0.03529	-0.407	-0.6108	-0.455	0.005936	-0.2838	-0.1436	-0.53	-0.259	-0.5759	-0.5982	-0.1029	-0.4961	-0.3382	-0.03904	-0.2511	-0.3155	0.1217	0.5767	0.8288	0.1128	0.001588	0.187	0.6005	0.4367	0.1688	0.02183	0.1751	0.5316	0.5076	0.7467	0.1601
ENSMMUG00000000974	ENSG00000095002	MSH2	0.1316	0.3921	0.2613	0.2237	-0.05623	0.3214	0.05003	0.0008159	-0.08952	-0.1102	-0.01585	0.1439	-0.03674	0.3059	-0.2122	0.1502	0.06573	0.4242	0.2996	0.1386	0.09116	0.1644	0.3301	0.1178	0.5471	0.7404	0.4189	0.4973	0.2532	0.4023	0.5411	0.192	0.3789	0.01688	0.08207	0.1355	0.7209	0.03198	0.7502	0.996	0.6178	0.4928	0.9297	0.3759	0.8505	0.05703	0.2366
ENSMMUG00000000975	ENSG00000205038	PKHD1L1	-0.02916	-0.6925	-0.3592	-0.03564	0.05505	-0.08315	-0.2919	0.9856	-0.9547	-1.173	-0.3727	-0.3645	-0.5155	-0.6671	-0.3116	-0.1978	0.1772	-0.0259	0.2569	-0.4557	-0.4035	-0.2377	0.3435	0.6636	-0.6128	-0.6703	0.2099	-0.009682	-0.3821	0.3356	0.04315	0.4088	0.9142	0.02706	0.1884	0.8944	0.8482	0.7625	0.3114	0.0005731	0.003452	0.0002282	0.2686	0.2195	0.1531	0.0259	0.3495
ENSMMUG00000000980	NA	NA	-0.2537	-0.4533	-0.1538	-0.4295	-0.1383	-0.7043	-0.3665	0.1363	-0.2267	0.2801	0.1203	-0.3899	-0.3054	-0.8081	0.2875	0.1811	-0.02616	-0.6563	-0.6646	-0.02726	-0.3046	-0.2018	-0.5456	0.2011	-0.7295	-1.031	-0.6709	-0.546	-0.348	-0.4738	-0.6336	-0.2476	0.3042	0.09409	0.5336	0.08075	0.588	0.003984	0.1531	0.6129	0.4372	0.2891	0.6805	0.1359	0.3291	0.002107	0.3259
ENSMMUG00000000982	ENSG00000149923	PPP4C	-0.2432	-0.3637	-0.1805	-0.2837	0.002249	-0.4345	-0.1399	-0.249	-0.289	0.1931	0.02882	-0.216	0.03229	-0.3917	0.1845	-0.1052	-0.3552	-0.6564	-0.3558	-0.2825	-0.2952	-0.2294	-0.4973	-0.2317	-0.4888	-0.6324	-0.2421	-0.3189	-0.173	-0.2827	-0.4014	-0.2052	0.08201	0.01833	0.1976	0.04156	0.9876	0.001846	0.3351	0.1009	0.07995	0.1982	0.8606	0.1423	0.8555	0.008341	0.2666
ENSMMUG00000000983	NA	NA	-0.2695	-0.617	-0.3873	-0.2733	0.2293	-0.4827	-0.03508	-0.2182	-0.3581	0.1299	-0.09188	-0.1964	0.1304	-0.4148	0.4284	-0.1302	-0.2524	-0.8521	-0.6851	-0.3256	-0.3495	-0.4216	-0.7534	-0.3992	-0.8024	-1.205	-0.7575	-0.7232	-0.3512	-0.6474	-0.8813	-0.552	0.201	0.007797	0.06665	0.1943	0.2966	0.02202	0.8728	0.3406	0.1495	0.5621	0.7105	0.3789	0.6273	0.06402	0.08749
ENSMMUG00000000990	ENSG00000060971	ACAA1	-0.05779	-0.2251	-0.2874	-0.2305	0.06013	-0.2814	-0.08203	-0.2409	0.07799	0.3126	-0.04898	-0.1156	0.4333	-0.1411	0.2119	-0.2868	0.1213	-0.2235	-0.1616	-0.2718	-0.05806	-0.07659	-0.3599	-0.09564	-0.1303	-0.3911	-0.3311	-0.516	-0.09901	-0.3749	-0.6855	-0.2744	0.6721	0.1307	0.03689	0.09392	0.672	0.04168	0.5636	0.1089	0.6266	0.03161	0.7612	0.4265	0.01302	0.3303	0.1901
ENSMMUG00000000995	ENSG00000172936	MYD88	0.2766	-0.1289	-0.151	0.1362	0.3762	0.0838	0.07605	0.3487	0.3037	-0.07665	-0.2098	0.08599	0.5081	-0.0552	0.1652	-0.01686	0.537	0.06321	-0.2187	0.05143	0.1985	-0.02329	-0.06864	0.2512	0.02861	-0.4503	-0.7284	-0.3882	-0.0148	-0.5855	-0.6686	-0.3005	0.04879	0.3944	0.2743	0.3275	0.01012	0.5449	0.597	0.02242	0.06813	0.6054	0.2004	0.5618	0.004854	0.7101	0.3169
ENSMMUG00000001008	ENSG00000054654	SYNE2	0.3794	0.3543	-0.1167	0.007082	-0.1733	0.09768	-0.0488	0.08197	0.3409	-0.009727	-0.01532	0.04965	0.01044	0.3367	-0.1808	0.1932	0.9969	0.7791	0.08856	-0.1093	-0.1531	-0.01186	0.2367	-0.1305	1.168	0.7798	0.1462	-0.4149	-0.1955	-0.0443	0.1786	-0.03014	0.008273	0.02526	0.4268	0.9613	0.2646	0.4996	0.7521	0.6075	0.05083	0.951	0.9324	0.7598	0.9576	0.03469	0.3116
ENSMMUG00000001016	ENSG00000100298	APOBEC3H	0.3057	-0.1017	-0.07571	-0.04279	0.7645	-0.01186	0.07595	0.05341	0.0357	0.02974	0.0149	-0.1293	0.5171	-0.2452	0.2647	-0.04631	-0.06379	-0.436	0.1927	-0.1069	-0.1989	-0.006192	-0.06306	0.2825	-0.328	-0.5168	-0.02426	-0.2248	-0.1758	-0.06582	-0.184	0.1672	0.01914	0.4712	0.5593	0.7418	4.352e-08	0.9273	0.5722	0.7049	0.8145	0.8287	0.9226	0.3506	0.0018	0.07639	0.08538
ENSMMUG00000001018	ENSG00000124532	MRS2	0.3974	0.763	0.3479	0.2429	-0.06728	0.6229	-0.02304	0.1808	0.3204	-0.1595	0.01866	0.2885	0.04878	0.5217	-0.2985	0.3164	0.6095	0.9417	0.6098	0.4858	0.6207	0.6878	0.7481	0.3077	0.5843	0.7403	0.2947	0.5417	0.289	0.2805	0.499	0.2705	0.01787	4.527e-05	0.04173	0.1526	0.7109	0.0002367	0.8992	0.3267	0.1084	0.3735	0.9264	0.1161	0.8277	0.003545	0.1474
ENSMMUG00000001024	ENSG00000158711	ELK4	0.5055	0.8107	0.3474	0.771	0.1717	1.048	0.1763	1.142	0.9254	-0.08615	0.125	0.837	0.2269	0.984	-0.3774	0.7415	1.313	1.485	0.1345	0.2246	0.1613	-0.1375	0.9138	0.3766	1.262	0.8965	0.4772	0.321	-0.19	-0.03266	0.4195	0.1578	0.1144	0.02312	0.2964	0.01632	0.6251	0.001006	0.6281	0.001026	0.0183	0.809	0.7576	0.01864	0.6201	0.004509	0.3568
ENSMMUG00000001027	NA	NA	-0.2972	-0.4855	-0.3241	-0.2263	0.07297	-0.2791	0.1526	-0.5767	-0.3903	-0.02269	-0.1221	-0.255	0.03683	-0.2786	0.2395	-0.4765	-0.5315	-0.6065	-0.2667	-0.3655	-0.3076	-0.2688	-0.4771	-0.5996	-0.551	-0.4694	-0.2687	-0.3663	-0.1391	-0.07592	-0.2713	-0.5998	0.009134	0.0001157	0.004567	0.04575	0.5369	0.01375	0.2029	4.017e-06	0.003781	0.8514	0.3577	0.034	0.7992	0.02157	0.08014
ENSMMUG00000001028	ENSG00000163788	SNRK	0.4654	0.528	0.3123	0.5472	-0.02288	0.6761	0.009932	0.7784	0.4119	-0.1261	-0.04176	0.4303	0.1296	0.4572	-0.3457	0.3615	1.18	0.991	0.5872	0.4843	0.4225	0.376	0.7404	0.6613	0.8026	0.5334	-0.1103	0.1126	-0.06649	-0.2863	0.1039	0.1162	0.006639	0.004427	0.06373	0.001402	0.8951	9.351e-05	0.9544	3.814e-05	0.03863	0.4785	0.8316	0.01627	0.5409	0.01171	0.08285
ENSMMUG00000001029	ENSG00000160746	ANO10	-0.04202	-0.3763	-0.4761	0.1323	0.05998	-0.1677	-0.006077	0.211	-0.1768	-0.01264	-0.3813	-0.08275	0.2886	-0.3285	0.2862	-0.05546	0.5225	-0.1966	-0.5304	-0.05314	-0.0223	-0.1611	-0.2392	0.08874	-0.3202	-0.8676	-1.161	-0.6708	-0.4447	-0.9545	-1.007	-0.5538	0.8322	0.08283	0.0182	0.5048	0.7708	0.4002	0.9764	0.3325	0.4531	0.9527	0.1126	0.6985	0.2575	0.1259	0.2307
ENSMMUG00000001031	ENSG00000011198	ABHD5	0.3996	0.197	-0.1071	0.5474	-0.1059	0.3618	0.01565	0.6201	0.2223	-0.2516	-0.4159	0.1045	0.1055	-0.09177	-0.276	0.04695	1.241	0.6245	-0.3058	0.4767	0.4418	0.2704	0.3896	0.2781	0.1858	-0.2318	-1.198	-0.1713	-0.2102	-0.7982	-0.7385	-0.4964	0.09881	0.4509	0.6569	0.02389	0.6722	0.1335	0.9503	0.01965	0.4334	0.3265	0.1457	0.6829	0.7316	0.7197	0.3386
ENSMMUG00000001034	ENSG00000066185	ZMYND12	0.1627	0.6335	0.1945	0.1199	0.3268	-0.0628	-0.3443	-0.1865	0.3342	-0.2882	-0.04315	-0.1585	-0.4295	0.001647	-0.4671	-0.6312	0.3883	0.8403	1.008	0.5196	0.5067	0.335	0.6728	0.3248	0.2973	0.388	0.2632	0.6448	0.05859	0.2017	0.29	0.2427	0.4344	0.006501	0.3644	0.5858	0.1554	0.7764	0.1558	0.4554	0.1866	0.2061	0.8666	0.515	0.121	0.9945	0.09468
ENSMMUG00000001040	ENSG00000189233	NUGGC	-0.1169	0.1845	-0.3172	0.04431	-0.09417	-0.1274	-0.1694	-0.2005	0.4159	0.0966	0.3167	0.03407	0.01302	0.09574	0.1128	-0.7092	0.1537	0.3109	-0.1219	-0.3526	-0.1364	-0.1253	0.1317	-1.297	0.2842	0.5021	-0.6106	-0.2577	-0.651	-0.6507	-0.6272	-0.8335	0.5579	0.4029	0.1197	0.8269	0.6578	0.5335	0.4203	0.391	0.1006	0.6726	0.2265	0.8854	0.9629	0.681	0.6616
ENSMMUG00000001043	ENSG00000106772	PRUNE2	1.764	2.031	1.291	1.899	1.878	2.186	1.049	0.9831	1.282	0.2895	0.02579	0.6346	1.6	1.035	0.5085	-0.0112	1.904	0.975	0.6277	1.298	0.3976	-0.1399	1.221	0.9758	0.4806	-0.2564	-0.8505	-0.07067	-0.9281	-1.457	-1.363	-0.694	0.001139	0.0007692	0.02411	0.0006058	0.0007239	7.828e-05	0.0707	0.1129	0.02849	0.5924	0.9667	0.2478	0.006721	0.05264	0.425
ENSMMUG00000001048	ENSG00000145088	EAF2	0.7429	0.4682	0.1468	-0.192	-0.3854	0.05878	-0.3288	-0.000357	0.4331	-0.4291	-0.6367	-0.2858	-0.6942	-0.2825	-1.038	-0.6683	0.2293	0.7006	-0.4831	-0.1594	-0.09685	-0.2233	0.2171	-0.1367	0.5479	0.6993	-0.2098	0.3251	0.05353	0.03983	0.1505	-0.07114	0.01131	0.1592	0.635	0.5377	0.2511	0.8492	0.3249	0.9992	0.2175	0.187	0.08676	0.3995	0.09594	0.3924	0.007824
ENSMMUG00000001049	ENSG00000163406	SLC15A2	0.4889	0.5493	0.06304	0.1591	-0.2371	0.05018	0.2782	-0.4039	0.3211	-0.3088	-0.4215	-0.1563	-0.3106	-0.1783	-0.1548	-0.8522	0.1362	0.5198	-0.5665	0.1627	0.2078	0.1267	0.002612	-1.227	0.07826	0.4445	-0.8955	0.02036	-0.1325	-0.3904	-0.4739	-1.032	0.005959	0.005365	0.7281	0.3783	0.2177	0.7821	0.1367	0.04874	0.1361	0.1154	0.06004	0.4318	0.2047	0.3676	0.4732
ENSMMUG00000001050	ENSG00000221963	APOL6	1.087	0.5339	-0.1029	0.3296	1.494	1.16	0.6207	-0.002981	0.8461	0.6505	-0.6565	-0.01816	1.306	0.6062	0.5303	-0.3917	-0.1457	-0.1016	-0.1416	-0.1404	-0.106	-0.1881	-0.2651	0.02243	0.1069	0.1258	-0.4085	-0.701	-0.2336	-0.308	-0.6686	-0.3203	3.885e-05	0.06346	0.7074	0.222	7.099e-08	1.447e-05	0.02477	0.992	0.007259	0.02113	0.04252	0.9499	8.454e-05	0.03023	0.0898
ENSMMUG00000001051	ENSG00000108984	MAP2K6	0.02184	0.2842	0.4535	0.2085	0.1671	0.3099	0.5656	0.406	-0.1276	0.02843	0.1953	0.2279	-0.3001	0.3302	-0.02876	0.3682	-0.2158	0.1532	0.2183	0.03596	0.05789	0.03444	0.3497	0.3815	0.46	0.5216	0.6294	0.7212	0.4551	0.8437	0.7713	0.6979	0.8873	0.08878	0.002885	0.1724	0.3048	0.04216	0.0004503	0.01375	0.4891	0.8606	0.2756	0.1673	0.1289	0.04153	0.8726
ENSMMUG00000001053	ENSG00000114933	INO80D	0.4837	0.7829	0.5041	0.2384	0.463	0.5261	0.2449	1.09	0.6404	-0.09809	-0.4655	0.2038	0.1453	0.4587	-0.4831	0.5652	1.165	0.9222	-0.06982	0.3573	0.1791	0.4678	0.4569	0.471	0.9046	0.3652	0.4316	0.1072	0.3258	-0.1144	0.0981	0.7343	0.2081	0.06987	0.2212	0.5624	0.2732	0.1893	0.5867	0.008565	0.1813	0.8226	0.3629	0.6606	0.7964	0.3006	0.3391
ENSMMUG00000001054	ENSG00000114942	EEF1B2	-0.1322	-0.03435	0.1364	0.2704	0.06088	0.1871	0.1325	-0.2747	-0.2538	-0.4089	-0.1319	0.1055	-0.1336	-0.02712	-0.09399	-0.3891	-0.6545	-0.1601	0.07161	0.1347	0.1095	0.01419	-0.04461	-0.4409	-0.3217	-0.04125	0.1196	0.4658	0.185	0.2623	0.1667	-0.1987	0.2326	0.7745	0.221	0.01662	0.5942	0.09398	0.2526	0.02185	0.05122	0.0005953	0.314	0.3709	0.3412	0.8188	0.472
ENSMMUG00000001058	ENSG00000100154	TTC28	-0.0306	0.2903	0.2075	0.1546	-0.09661	0.6761	0.2998	0.4376	0.176	-0.2807	0.4081	0.391	-0.162	0.471	0.5367	0.583	0.3919	0.4884	0.4156	0.2908	0.449	0.2434	0.6417	0.276	0.606	0.7467	0.8529	0.4068	-0.1057	0.3113	0.7503	0.4873	0.9103	0.3245	0.4364	0.5665	0.7452	0.009683	0.2834	0.127	0.6012	0.3516	0.2048	0.1991	0.6634	0.09986	0.09205
ENSMMUG00000001063	ENSG00000164151	ICE1	0.4196	0.5857	0.3117	0.3597	0.04262	0.5545	0.1669	0.4483	0.4102	0.01618	0.116	0.2719	0.03838	0.5582	-0.1329	0.3076	0.5657	0.8494	0.5289	0.3672	0.3275	0.3698	0.595	0.4098	0.8331	0.8064	0.459	0.4246	0.1916	0.2858	0.5052	0.31	0.006419	0.0005391	0.04354	0.01979	0.7935	0.0003536	0.3025	0.007946	0.02485	0.9213	0.5239	0.1003	0.8485	0.0007257	0.4698
ENSMMUG00000001074	ENSG00000168038	ULK4	-0.3595	-0.3676	-0.3497	-0.1693	0.1172	-0.2257	-0.0821	-0.4529	-0.2394	-0.1179	-0.311	-0.08669	0.2393	-0.2031	-0.1894	-0.3346	-0.5852	-0.343	-0.07113	-0.2558	-0.2632	-0.174	-0.2272	-0.3658	-0.24	-0.1102	0.03605	-0.1469	-0.07625	0.03778	-0.2066	-0.09502	0.0119	0.01882	0.01475	0.2321	0.4193	0.1136	0.5757	0.004101	0.1818	0.4651	0.09406	0.5965	0.2117	0.2106	0.2867
ENSMMUG00000001090	ENSG00000165617	DACT1	-0.3091	0.2658	0.6212	0.6035	-0.0141	0.6997	0.3258	0.9382	-0.2873	-0.01262	0.4279	0.493	0.001777	0.5978	0.1381	0.965	-0.07298	0.3138	0.4356	0.2684	0.1421	0.1955	0.4839	0.4315	0.3773	0.5117	0.5653	0.296	0.1089	0.3855	0.5984	0.8474	0.08508	0.1442	0.0002738	0.0004108	0.9398	4.225e-05	0.07926	8.927e-07	0.2085	0.9488	0.04958	0.01174	0.9945	0.001863	0.5216
ENSMMUG00000001096	ENSG00000179152	TCAIM	0.4296	0.5565	0.2189	0.2409	-0.1796	0.4547	0.01638	0.2871	0.2742	-0.1444	-0.09802	0.2398	-0.2269	0.4435	-0.4636	0.03231	0.3595	0.7717	0.4172	0.3156	0.385	0.3167	0.3654	0.1401	0.4304	0.5413	0.1117	0.3945	0.1141	-0.04385	0.2176	0.2255	0.01161	0.002991	0.2042	0.1589	0.3337	0.007617	0.9289	0.1249	0.1708	0.4231	0.6281	0.1902	0.3239	0.01358	0.02527
ENSMMUG00000001100	ENSG00000215114	UBXN2B	0.4568	0.4173	0.05104	0.4895	-0.2006	0.4254	-0.03297	0.4998	0.2405	-0.6167	-0.471	0.1801	-0.1664	0.07043	-0.5512	-0.2447	1.085	0.9974	0.122	0.7286	0.574	0.3801	0.626	0.583	0.1975	0.01612	-0.7907	-0.0903	-0.3384	-1.139	-0.5264	-0.06626	0.07921	0.1519	0.8505	0.06214	0.4806	0.1075	0.9084	0.08825	0.4461	0.03462	0.1503	0.5308	0.6444	0.8045	0.09269
ENSMMUG00000001102	ENSG00000152049	KCNE4	-0.4508	-0.3854	-0.04576	0.1096	-0.3766	-0.4489	-0.7046	-1.131	0.05789	-0.2107	-0.2842	0.3478	0.03635	0.08127	0.4288	-0.2118	-0.4889	-0.2442	-0.7883	-0.6793	-0.4979	-0.6147	-0.4463	-1.274	-1.287	-1.038	-1.323	-1.664	-1.63	-0.8051	-0.7761	-1.366	0.1548	0.2908	0.8863	0.7254	0.2714	0.1598	0.04813	0.004479	0.8983	0.566	0.4766	0.3341	0.9404	0.8216	0.311
ENSMMUG00000001105	ENSG00000169313	P2RY12	1.604	1.331	0.9567	0.7585	0.5387	1.593	0.8824	1.727	1.117	0.1533	-0.004642	0.5258	0.4409	1.016	-0.2054	0.4103	1.191	1.47	0.8776	0.2514	0.5788	0.3171	1.063	0.9971	1.056	1.24	0.5343	0.7839	0.1555	0.3247	0.9533	0.4393	4.607e-06	0.0007112	0.009317	0.03879	0.1678	6.758e-06	0.02656	7.905e-06	0.005361	0.6814	0.991	0.1755	0.3565	0.005281	0.6381
ENSMMUG00000001106	ENSG00000170949	ZNF160	0.4907	0.6012	0.1992	0.408	0.1905	0.4952	0.08302	0.4121	0.3033	-0.0953	-0.08461	0.1945	0.09968	0.3522	-0.285	-0.1167	0.7013	0.8481	0.4729	0.2841	0.3979	0.3629	0.5813	0.174	0.5341	0.4625	-0.08033	-0.02758	-0.09612	-0.1942	-0.06892	-0.1378	0.0002856	4.704e-05	0.1416	0.002533	0.178	0.0002632	0.5605	0.005711	0.05345	0.5017	0.5966	0.1741	0.5656	0.01309	0.07744
ENSMMUG00000001110	NA	NA	-0.4761	-0.4185	0.03128	-0.4643	-0.07038	-0.5017	-0.2041	-0.4944	-0.376	0.271	0.3597	-0.2837	-0.2042	-0.2781	0.1705	0.1544	-1.04	-0.6609	0.03918	0.06417	-0.259	0.1558	-0.4008	-0.05582	-0.7584	-0.4947	0.3375	0.1372	-0.06486	0.2729	0.1474	-0.09698	0.04454	0.09646	0.8891	0.05335	0.7735	0.03707	0.3976	0.05463	0.1855	0.2714	0.186	0.277	0.4946	0.2754	0.5335
ENSMMUG00000001116	ENSG00000178691	SUZ12	0.6458	0.9361	0.7234	0.6273	-0.2484	0.8351	-0.1395	0.7341	0.5522	-0.1723	0.1537	0.4581	-0.226	0.6393	-0.6993	0.1514	0.9807	1.247	0.6733	0.711	0.5545	0.5206	0.9205	0.6072	1.024	1.157	0.4156	0.7354	0.4083	0.1473	0.5995	0.2603	0.01189	0.001001	0.005283	0.01516	0.3736	0.001219	0.6182	0.009651	0.07053	0.532	0.6143	0.09947	0.515	0.01976	0.02844
ENSMMUG00000001118	ENSG00000120008	WDR11	0.4041	0.3514	0.271	0.1851	0.1119	0.4743	0.1291	0.1194	0.3883	0.03144	0.1553	0.2555	0.2478	0.4874	-0.08259	-0.1138	0.435	0.5783	0.4484	0.2049	0.2404	0.2731	0.4604	0.05649	0.7072	0.6292	0.337	0.2045	0.1775	0.1958	0.3664	0.0205	0.0006409	0.006469	0.02213	0.119	0.3662	7.278e-05	0.2995	0.3595	0.005357	0.8007	0.2642	0.04426	0.1064	0.0001082	0.5522
ENSMMUG00000001120	ENSG00000157152	SYN2	-0.8098	-0.4925	-0.1378	0.09013	-0.1613	-0.05951	-0.07355	0.1308	-0.8514	0.01009	0.7234	0.6379	0.06336	0.4034	0.672	1.299	-0.3264	0.172	0.7743	0.2581	0.3513	0.6361	0.4246	0.6933	0.1877	0.1889	0.5965	0.2758	0.6349	0.6746	0.8361	0.9923	0.004642	0.07837	0.5688	0.7095	0.5492	0.81	0.7769	0.6058	0.0184	0.9728	0.0262	0.02729	0.8531	0.1575	0.03666
ENSMMUG00000001126	ENSG00000116001	TIA1	0.6275	0.9896	0.7249	0.5977	-0.1238	0.7119	0.1041	0.3887	0.688	-0.211	0.1526	0.4496	-0.1881	0.4769	-0.5963	-0.1429	0.6603	1.11	0.3389	0.8002	0.6632	0.6819	0.8437	0.265	0.6255	0.9126	0.0398	0.7212	0.3058	0.1617	0.4185	-0.07842	0.01019	0.00024	0.003149	0.0146	0.6326	0.003725	0.6874	0.1479	0.01708	0.4155	0.5949	0.08405	0.5575	0.06612	0.04304
ENSMMUG00000001131	ENSG00000112977	DAP	-0.232	-0.4957	-0.2997	-0.3568	0.04466	-0.3097	-0.01672	-0.3302	-0.368	-0.1293	-0.1451	-0.3165	0.05873	-0.3373	0.03883	-0.3774	-0.4033	-0.6034	-0.1193	-0.4553	-0.3781	-0.2963	-0.2874	-0.3134	-0.5771	-0.6068	-0.1754	-0.4345	-0.2676	-0.1881	-0.2482	-0.2811	0.04038	7.7e-05	0.008409	0.001757	0.7022	0.006478	0.8859	0.007816	0.005786	0.2769	0.2737	0.008538	0.6798	0.005051	0.7706
ENSMMUG00000001152	ENSG00000143228	NUF2	0.8043	0.9836	0.7362	0.4232	0.2587	1.087	0.7773	0.6308	0.3245	0.01286	-0.4673	0.02424	-0.1042	0.4377	-0.347	-0.05622	0.4255	0.812	0.2816	0.3887	0.2158	0.2298	0.6891	0.4336	0.6569	0.7501	0.4081	0.7867	0.2068	0.1753	0.93	0.9147	0.02654	0.0133	0.05172	0.2612	0.5375	0.002773	0.05053	0.1221	0.4325	0.9726	0.2762	0.9507	0.832	0.2356	0.4161
ENSMMUG00000001154	NA	NA	0.08119	0.07454	0.1811	-0.392	0.005492	-0.1285	-0.1248	-0.154	-0.0667	0.4244	0.08161	-0.3632	0.01804	-0.3603	0.103	-0.2762	-0.3585	-0.4093	-0.1988	-0.281	-0.1296	-0.178	-0.4217	0.01284	-0.3788	-0.2125	0.2139	-0.06596	0.02961	-0.06407	-0.03611	-0.9259	0.6261	0.6776	0.275	0.0261	0.9752	0.4569	0.4811	0.4092	0.7439	0.01813	0.6858	0.06184	0.9351	0.05432	0.6124
ENSMMUG00000001156	ENSG00000130997	POLN	0.3577	0.7217	0.5035	0.607	-0.0537	0.578	0.1557	0.4914	0.1588	-0.2411	0.04866	0.2145	-0.2792	0.3113	-0.4959	-0.02787	0.3537	0.6679	0.3649	0.5105	0.2961	0.3288	0.6692	0.1457	0.5215	0.7931	0.2239	0.6545	0.4149	0.3348	0.5355	0.2496	0.04833	0.0003207	0.005762	0.0008718	0.7852	0.001538	0.426	0.01409	0.466	0.2165	0.8216	0.2731	0.2622	0.1075	0.02626
ENSMMUG00000001166	ENSG00000104903	LYL1	-0.34	-0.3435	-0.192	-1.024	-0.3709	-1.176	-0.7141	-0.2861	-0.07977	0.4463	0.1128	-0.6876	-0.9996	-0.7836	0.1507	-0.04924	-0.6975	-0.839	-0.8722	-0.4353	-0.6996	-0.6755	-1.048	-0.2646	-0.6241	-0.6405	-0.1426	-0.6242	-0.4147	-0.2305	-0.3367	-0.04208	0.2411	0.2723	0.5053	0.0009807	0.235	0.0001892	0.02016	0.3689	0.8149	0.1427	0.7438	0.03711	0.009894	0.01647	0.6628
ENSMMUG00000001167	ENSG00000104907	TRMT1	-0.3591	-0.45	-0.2162	-0.5521	-0.09205	-0.6697	-0.1145	-0.5077	-0.307	0.3277	0.2161	-0.2924	-0.202	-0.3843	0.4079	0.0311	-0.6316	-0.7164	-0.3564	-0.2611	-0.2648	-0.217	-0.6785	-0.3483	-0.4565	-0.3741	0.07519	-0.1773	0.05908	0.1689	-0.04343	0.03707	0.04871	0.02245	0.229	0.00283	0.6267	0.0003455	0.5398	0.01107	0.1576	0.08903	0.3165	0.1401	0.3887	0.05276	0.0559
ENSMMUG00000001169	ENSG00000163848	ZNF148	0.6237	0.7693	0.4553	0.5659	-0.07623	0.652	-0.06266	0.9299	0.462	-0.2253	-0.03488	0.3092	-0.2334	0.4537	-0.4221	0.2495	1.125	1.184	0.4741	0.7025	0.5638	0.3447	0.8326	0.7109	0.7961	0.6378	-0.01151	0.3472	0.02527	-0.2509	0.1582	0.1832	0.003227	0.001078	0.03422	0.008343	0.7361	0.002335	0.7837	7.42e-05	0.06775	0.3255	0.8915	0.1799	0.4106	0.04649	0.104
ENSMMUG00000001180	ENSG00000178498	DTX3	-0.3908	-0.2928	0.02206	-0.1566	-0.1356	-0.3464	0.01194	-0.6399	-0.2633	0.1831	0.336	-0.1056	0.01567	-0.2885	0.3316	-0.07619	-0.5959	-0.4401	-0.01315	-0.1171	-0.1308	0.05427	-0.3418	-0.365	-0.232	-0.1396	0.3666	0.1354	0.1473	0.3461	0.1398	-0.08305	0.007645	0.06181	0.8767	0.2809	0.371	0.0188	0.9363	8.713e-05	0.1285	0.2333	0.0495	0.4996	0.9332	0.06577	0.05027
ENSMMUG00000001190	NA	NA	-0.5342	-2.009	-0.6563	-1.11	-1.073	-1.508	-1.68	0.1331	-0.6518	-0.4627	0.07072	-1.033	-1.063	-1.543	-0.1787	-0.7802	-1.43	-2.047	-1.257	-0.865	-1.489	-0.9653	-0.766	-0.1784	-0.9981	-1.068	0.6363	0.5581	0.162	0.9307	0.8376	0.4705	0.1961	6.417e-05	0.1208	0.01345	0.02109	0.001357	0.0005551	0.7857	0.09799	0.2568	0.8721	0.01057	0.01775	0.0002091	0.6966
ENSMMUG00000001193	ENSG00000167384	ZNF180	0.5778	1.06	0.7136	0.665	-0.09421	0.866	0.1317	0.6128	0.5689	-0.06483	0.0516	0.3692	-0.1157	0.7616	-0.4608	0.2288	0.673	1.084	0.7481	0.6393	0.5338	0.4148	0.642	0.09733	0.9854	1.117	0.6995	0.8668	0.2865	0.4441	0.6763	0.02086	0.02472	0.0002102	0.00646	0.01082	0.7429	0.0007895	0.6463	0.03125	0.06483	0.8143	0.8677	0.1894	0.7453	0.005574	0.1605
ENSMMUG00000001194	ENSG00000088986	DYNLL1	-0.3896	-0.3967	-0.09123	-0.0616	0.01966	-0.1861	0.143	-0.1372	-0.4953	-0.3019	-0.1398	-0.2581	-0.1625	-0.3432	0.0007233	-0.2606	-0.7453	-0.7253	-0.2486	-0.1546	-0.2419	-0.1257	-0.2164	-0.04135	-0.6407	-0.4297	-0.09938	0.1231	0.08609	0.1477	0.09202	0.04657	8.139e-05	0.00022	0.3479	0.5247	0.8447	0.05494	0.1589	0.1953	2.245e-05	0.003729	0.221	0.01255	0.1845	0.0009945	0.995
ENSMMUG00000001197	NA	NA	-0.5216	-0.4275	-0.02994	-0.4522	-0.2044	-0.4678	-0.3565	0.1591	-0.1972	0.4422	0.6559	0.1309	0.01601	-0.009556	0.4924	0.6088	-0.4217	-0.7195	-0.3466	0.03471	-0.2646	0.02165	-0.5589	0.3347	-0.6244	-0.5165	-0.009361	-0.2852	-0.04543	0.04455	-0.1192	0.4189	0.02015	0.07464	0.888	0.04232	0.384	0.039	0.1217	0.5015	0.5376	0.08559	0.02326	0.6258	0.9623	0.9714	0.0911
ENSMMUG00000001200	NA	NA	-0.6949	-0.4449	-0.02587	-1.151	-1.525	-1.465	-1.02	-1.452	-0.5194	-0.6125	-0.1963	-1.212	-1.583	-1.351	-1.43	-1.031	-0.6702	-0.1563	-0.3366	0.06274	-0.1857	0.1082	0.09597	0.08036	-0.326	-0.1535	0.07685	0.4639	0.365	0.0004581	-0.09737	0.1299	0.0008469	0.0514	0.8935	1.533e-06	5.179e-08	1.086e-08	5.726e-05	7.096e-08	0.04616	0.006605	0.4094	6.424e-06	1.114e-05	6.92e-07	1.252e-06
ENSMMUG00000001205	ENSG00000198677	TTC37	0.6233	0.8301	0.51	0.426	-0.2265	0.5847	-0.03999	0.4602	0.3921	-0.1458	-0.006383	0.1732	-0.4578	0.354	-0.6368	-0.005295	0.8561	1.307	0.6493	0.6529	0.6447	0.5111	0.8074	0.4937	0.9058	1.051	0.3462	0.6912	0.3242	0.3264	0.4942	0.2905	0.004336	0.0005284	0.01985	0.05186	0.3395	0.007569	0.8654	0.05619	0.1328	0.536	0.9808	0.4693	0.1255	0.1324	0.02039
ENSMMUG00000001208	ENSG00000197893	NRAP	0.1172	-0.1459	-0.1116	-0.03475	0.06746	-0.009009	-0.06353	-0.1056	-0.08787	0.398	0.0009682	0.1296	0.1682	-0.07596	-0.1195	-0.01602	-0.06731	-0.4318	-0.156	0.2389	-0.2909	-0.004293	-0.1435	0.09932	-1.46	-1.526	-1.414	-1.173	-1.276	-1.333	-1.534	-0.8121	0.6343	0.5871	0.6505	0.8878	0.7921	0.9708	0.8041	0.6942	0.7636	0.1321	0.9974	0.6227	0.5937	0.7731	0.6826
ENSMMUG00000001210	NA	NA	-0.07377	-0.1708	0.2545	-1.099	-1.612	-1.064	-1.647	-1.24	-0.1184	-0.2308	-0.06701	-0.9747	-1.335	-1.14	-1.471	-0.9573	-0.3077	0.1517	0.01801	0.1143	0.09537	0.1795	0.2545	0.07901	0.0258	0.2835	0.2084	0.4426	0.2214	0.09079	0.3312	0.3217	0.7033	0.4268	0.1872	4.328e-07	5.944e-11	1.102e-06	2.149e-11	2.626e-07	0.6104	0.2683	0.7683	2.331e-05	5.933e-06	7.123e-07	5.135e-08
ENSMMUG00000001212	ENSG00000175449	RFESD	0.1086	0.5392	0.04945	0.03595	-0.3301	0.1695	-0.5933	0.1927	0.08783	-0.5634	-0.223	0.05352	-0.584	0.02463	-0.3646	-0.07022	0.4251	0.8105	0.4548	0.116	0.2453	0.4647	0.592	0.3828	0.5744	0.6455	0.5999	0.798	0.4899	0.1278	0.4999	0.04523	0.6962	0.08438	0.8623	0.899	0.3047	0.5495	0.06848	0.5341	0.7848	0.05448	0.4988	0.8579	0.1386	0.9326	0.3011
ENSMMUG00000001217	NA	NA	0.418	0.2945	0.02302	0.4694	0.3258	0.4242	0.1585	0.6385	0.2092	-0.09134	-0.3476	0.04773	0.1828	0.04797	-0.1686	-0.3696	0.879	0.457	-0.2411	0.167	0.2424	0.05208	0.1125	-0.064	0.3212	-0.2496	-0.8396	-0.4782	-0.199	-0.685	-0.6772	-0.6732	0.01218	0.1071	0.8925	0.005561	0.06377	0.01214	0.3724	0.00063	0.2916	0.6105	0.08841	0.7916	0.4052	0.7888	0.3969
ENSMMUG00000001219	ENSG00000105364	MRPL4	-0.3911	-0.3796	-0.05999	-0.5868	-0.07524	-0.6423	-0.3309	-0.3487	-0.3061	0.438	0.2748	-0.3508	-0.2825	-0.4094	0.1504	0.123	-0.5121	-0.7861	-0.2297	-0.2337	-0.3082	-0.2102	-0.6508	0.1058	-0.2696	-0.3717	0.3905	-0.2854	0.07385	0.2318	0.134	0.1418	0.08234	0.1159	0.7853	0.01098	0.7474	0.005687	0.1568	0.1551	0.2558	0.06557	0.3024	0.1577	0.3274	0.09627	0.5719
ENSMMUG00000001226	ENSG00000112972	HMGCS1	0.6094	0.6337	0.6643	0.4952	0.004233	0.7091	0.6587	0.1582	0.1333	-0.2017	-0.3154	0.1888	-0.1753	0.2513	-0.08209	-0.2187	0.6845	0.6892	0.5077	0.2882	0.2692	0.1317	0.5447	0.156	0.6283	0.8316	0.3134	0.2941	-0.004503	0.1041	0.3547	-0.139	0.0007609	0.001497	0.0003012	0.006534	0.9823	0.0001049	0.0005387	0.4249	0.5285	0.2899	0.1376	0.3263	0.4592	0.1856	0.6942
ENSMMUG00000001228	ENSG00000073350	LLGL2	-0.5899	-0.3204	0.414	-0.4634	-0.1597	-0.508	-0.07692	-0.2411	-0.3177	0.565	0.8593	-0.1424	-0.2903	-0.02733	0.6366	0.6377	-0.8321	-0.692	0.4009	0.331	0.0746	0.3012	-0.3574	0.5913	-0.3639	-0.228	1.04	0.1839	0.4618	0.7104	0.786	0.6613	0.03911	0.2869	0.1266	0.1049	0.5885	0.07469	0.7896	0.4249	0.3517	0.0583	0.008347	0.6448	0.4212	0.9284	0.05433
ENSMMUG00000001233	ENSG00000086200	IPO11	0.2612	0.3931	0.3074	0.2615	-0.1798	0.329	-0.0903	0.06085	0.1919	-0.2246	-0.03391	0.02668	-0.1012	0.1951	-0.3001	-0.02106	0.4577	0.7561	0.3973	0.3263	0.3646	0.3494	0.4218	0.123	0.5127	0.5923	0.1207	0.2947	0.1593	0.03452	0.2567	0.1121	0.141	0.04559	0.08638	0.1458	0.3523	0.06664	0.6388	0.7582	0.369	0.2449	0.8744	0.8915	0.676	0.3087	0.1708
ENSMMUG00000001245	ENSG00000074657	ZNF532	0.4331	0.5593	-0.01063	-0.1068	-0.3916	0.04137	-0.07277	0.0121	0.7196	-0.07112	-0.09481	0.03501	-0.0508	0.1313	-0.1797	-0.08029	0.676	0.7229	0.08794	0.1337	0.1369	-0.002877	0.3261	-0.1362	0.8627	1.01	0.1888	0.04602	-0.02899	-0.206	0.3084	0.2306	0.02928	0.01183	0.9593	0.6072	0.07962	0.8415	0.7363	0.9571	0.003895	0.758	0.7259	0.8848	0.863	0.5776	0.4907
ENSMMUG00000001247	ENSG00000180357	ZNF609	0.1211	-0.1781	-0.2012	0.1766	0.1325	0.1384	0.1845	0.2638	0.05971	-0.06558	-0.08534	0.08311	0.2344	0.02116	0.2417	0.2438	0.7372	0.1213	-0.09303	-0.02633	0.04816	-0.0009573	0.07324	0.1182	0.08987	-0.3458	-0.4933	-0.4439	-0.2354	-0.4308	-0.3537	-0.1823	0.3578	0.2129	0.1257	0.1782	0.3309	0.2914	0.1757	0.06742	0.6988	0.6373	0.5802	0.5493	0.1599	0.8787	0.122
ENSMMUG00000001248	ENSG00000124491	F13A1	0.3724	-0.02391	-0.3408	-0.126	0.3777	0.2086	0.3185	0.6723	0.2207	-0.2543	-0.3655	0.0661	0.512	0.2437	-0.01396	0.1468	0.3397	0.1764	0.08415	-0.1065	0.03026	-0.1781	0.09776	0.3239	0.0231	-0.1823	0.08512	-0.01695	-0.1164	-0.09887	0.02357	0.1991	0.004712	0.8654	0.009293	0.3317	0.005502	0.1086	0.01891	4.403e-06	0.1516	0.0659	0.01776	0.6311	0.002171	0.07817	0.9281
ENSMMUG00000001254	ENSG00000140534	TICRR	0.02942	-0.4224	-0.09924	0.03723	0.4082	0.4019	0.9989	-0.2149	-0.02735	0.5301	0.08985	0.0916	0.7553	0.5014	0.844	-0.4362	-0.07023	-0.1372	0.157	-0.2754	-0.08514	-0.01004	-0.1173	-0.4774	0.3722	-0.0873	-0.08156	0.2889	0.1404	0.2454	0.1051	-0.2101	0.915	0.1548	0.7238	0.8939	0.1434	0.1339	0.0002176	0.5138	0.9342	0.07362	0.7965	0.7647	0.03022	0.08051	0.005101
ENSMMUG00000001258	ENSG00000147118	ZNF182	0.4797	0.6436	0.3344	0.428	-0.07638	0.544	0.1346	0.6213	0.4402	-0.1095	0.07462	0.306	0.1164	0.3007	-0.3261	0.3479	0.5669	0.8639	0.341	0.3006	0.3578	0.3344	0.5611	0.275	0.6378	0.6156	-0.03448	0.2661	-0.08869	0.01149	0.1354	-0.0191	0.003309	0.0003697	0.04334	0.009425	0.6659	0.001013	0.4469	0.0005434	0.02519	0.5388	0.7087	0.09067	0.6006	0.09003	0.1084
ENSMMUG00000001260	ENSG00000156738	MS4A1	0.1912	0.4167	-0.01564	-0.02215	-0.4751	-0.1244	-0.4068	-0.6011	0.173	-0.3116	-0.4761	-0.1792	-0.4669	-0.2219	-0.7585	-0.8943	0.1056	0.5193	-0.2428	0.1745	0.1019	0.04155	0.204	-0.8266	0.06642	0.4037	-0.8271	-0.1167	-0.4465	-0.4965	-0.4492	-0.8503	0.362	0.06731	0.9399	0.9151	0.02704	0.5489	0.05963	0.007315	0.4825	0.1607	0.05122	0.4144	0.07391	0.3141	0.002035
ENSMMUG00000001267	ENSG00000148308	GTF3C5	-0.451	-0.4464	-0.2431	-0.4321	-0.09054	-0.5431	-0.09347	-0.5512	-0.271	0.2773	0.2562	-0.1711	-0.07563	-0.169	0.2122	0.0449	-0.6152	-0.645	-0.2021	-0.3385	-0.2992	-0.1886	-0.4882	-0.2754	-0.4091	-0.2942	0.1975	-0.1295	0.02129	0.155	-0.001107	0.1373	0.005047	0.00984	0.1232	0.007473	0.5852	0.000881	0.5701	0.001827	0.1574	0.1021	0.178	0.3247	0.7114	0.3292	0.2592
ENSMMUG00000001272	ENSG00000170835	CEL	-0.8648	-0.5406	-0.4842	-0.2872	-0.1965	-0.4058	-0.232	-0.985	-0.604	0.03399	0.08025	-0.1642	-0.04378	-0.3754	0.3434	-0.3015	-0.9353	-0.6671	-0.2375	-0.2593	-0.2818	0.1217	-0.4338	-0.4177	-0.7117	-0.7088	-0.01181	0.03813	-0.4656	0.2211	0.2922	-0.3476	0.0004816	0.03062	0.03384	0.2191	0.4221	0.08766	0.3238	0.0003416	0.05156	0.8943	0.7826	0.5449	0.8889	0.1606	0.2133
ENSMMUG00000001273	ENSG00000140104	CLBA1	-0.2799	-0.1868	-0.2658	-0.4233	-0.3477	-0.2213	-0.4472	-0.4164	0.04843	0.1125	-0.2022	-0.1309	-0.3671	-0.3269	-0.3859	-0.1354	-0.2996	-0.2524	-0.4625	-0.4975	0.01812	-0.1846	-0.4394	-0.8247	0.1815	-0.2108	-0.04924	-0.2256	0.2805	0.121	-0.2042	-0.362	0.1329	0.3541	0.1597	0.0289	0.08824	0.2486	0.03081	0.05188	0.8363	0.5846	0.404	0.5551	0.1725	0.1267	0.1138
ENSMMUG00000001276	ENSG00000184916	JAG2	-0.2611	-0.2039	-0.04462	-0.5888	-0.3364	-0.7606	-0.4157	-0.09067	0.09192	0.4741	0.2864	-0.2567	-0.4257	-0.4447	0.2786	0.1045	-0.2476	-0.3924	-0.4762	0.1895	-0.1176	-0.1225	-0.5679	0.1628	-0.6251	-0.7878	-0.3244	-0.2986	-0.2569	-0.3868	-0.3557	-0.196	0.207	0.3576	0.8274	0.006289	0.1325	0.0005674	0.0571	0.69	0.7056	0.02997	0.2394	0.2644	0.121	0.05309	0.2534
ENSMMUG00000001282	ENSG00000115128	SF3B6	0.4364	0.3859	0.4133	0.2279	-0.3384	0.2262	-0.3973	0.5333	0.002209	-0.5602	-0.3856	-0.1742	-0.7708	-0.2853	-1.17	-0.1841	0.232	0.5082	-0.005764	0.3979	0.01116	0.1026	0.5365	0.7086	0.08287	0.2536	0.02559	0.6368	-0.1321	-0.09871	0.2023	0.06061	0.0952	0.1815	0.1166	0.3874	0.2389	0.3938	0.1666	0.06319	0.9943	0.04858	0.2216	0.5409	0.03136	0.3134	0.0004929
ENSMMUG00000001283	ENSG00000115129	TP53I3	-0.1906	-0.01533	0.112	-0.2222	-0.4203	-0.3344	-0.2339	0.3092	-0.8586	-0.1982	-0.07447	0.02035	-0.422	-0.3978	-0.1046	0.1583	0.2218	-0.2259	-0.3697	0.1409	0.03542	0.03384	-0.03153	0.06447	-0.7445	-0.9711	-0.455	-0.3919	-1.24	-1.408	-0.9757	-0.4394	0.4987	0.9588	0.6749	0.4178	0.17	0.2409	0.4132	0.2695	0.007244	0.4425	0.7917	0.9394	0.2197	0.1426	0.7211
ENSMMUG00000001292	ENSG00000151835	SACS	0.8034	1.171	0.6917	0.6312	-0.1878	1.028	0.2407	0.7195	1.019	-0.05139	0.3741	0.7536	-0.04743	0.8904	-0.1179	0.59	1.209	1.57	0.6039	0.6072	0.6686	0.5025	0.9799	0.6775	1.332	1.388	0.45	0.4651	0.1443	0.2328	0.553	0.1994	0.00371	0.0001405	0.01385	0.02353	0.5409	0.000233	0.4247	0.01811	0.002042	0.8643	0.2615	0.0133	0.9028	0.002926	0.7295
ENSMMUG00000001293	ENSG00000168010	ATG16L2	-0.03858	-0.1811	-0.08268	-0.1697	0.0318	-0.3771	-0.1416	-0.08328	-0.0003911	0.3395	0.2163	-0.1092	0.1786	-0.2886	0.2298	0.01829	0.06263	-0.3084	-0.3975	-0.02567	-0.03409	-0.07073	-0.3829	-0.08604	-0.2785	-0.6257	-0.5059	-0.4404	-0.1545	-0.4514	-0.6366	-0.318	0.8025	0.2822	0.5909	0.2691	0.8418	0.01501	0.3754	0.6191	0.9983	0.03912	0.2324	0.5043	0.3612	0.0788	0.2097
ENSMMUG00000001295	ENSG00000109272	PF4V1	-0.06182	-0.5514	-0.2728	-0.45	0.01545	-0.5009	-0.2031	0.2181	-0.108	-0.4713	-0.1823	-0.3694	-0.1239	-0.7884	-0.1142	-0.3127	-0.1845	-0.6537	-0.317	-0.3309	-0.5134	-0.4021	-0.4085	-0.2633	-0.5659	-0.4599	0.2842	0.2193	0.1565	0.1482	0.2183	-0.2148	0.7386	0.00848	0.1471	0.01941	0.9365	0.01016	0.3006	0.2908	0.6244	0.01831	0.4075	0.06734	0.6004	0.0001163	0.6036
ENSMMUG00000001297	ENSG00000162706	CADM3	-0.9024	-0.4447	-0.355	-0.5166	-0.2406	-0.5345	0.2435	-0.3929	-0.06993	0.1369	0.8288	0.189	0.03433	-0.04339	0.6575	0.4845	-1.403	-0.7968	-0.2514	-0.3648	-0.1942	0.2657	-0.2398	-0.0713	-0.4612	-0.6242	0.4644	0.3031	-0.5485	0.218	0.2119	0.9197	0.004769	0.1634	0.2129	0.0907	0.4556	0.08987	0.4213	0.2497	0.8568	0.6693	0.01588	0.5737	0.9337	0.8964	0.04389
ENSMMUG00000001300	ENSG00000213088	ACKR1	-0.5233	-1.306	-0.397	-0.5703	-0.1925	-1.089	-0.4836	-0.6642	-0.754	-0.5107	0.3731	-0.3461	-0.3014	-0.6298	0.1241	-0.471	-0.6779	-1.357	-0.2318	-0.8613	-0.6777	-0.3805	-0.2965	-0.08424	-0.5331	-0.623	0.7618	0.3174	0.5208	0.5495	0.4084	0.2325	0.09562	0.0002493	0.1843	0.0707	0.5448	0.001347	0.1335	0.06816	0.0188	0.07977	0.2234	0.2277	0.3572	0.03232	0.6931
ENSMMUG00000001304	ENSG00000106799	TGFBR1	0.7402	0.8911	0.4029	0.6129	-0.2826	0.7505	-0.3699	0.9117	0.6043	-0.1517	-0.127	0.4144	-0.1582	0.3768	-0.7523	0.1701	1.641	1.349	0.3271	0.7931	0.5887	0.4754	0.9367	0.666	0.83	0.5461	-0.5751	0.2019	-0.1972	-0.7632	-0.2505	-0.2916	0.008573	0.003468	0.1423	0.02729	0.3189	0.007184	0.1944	0.002848	0.06816	0.6057	0.6934	0.1574	0.649	0.2035	0.02091
ENSMMUG00000001306	ENSG00000276045	ORAI1	-0.5534	-0.5063	-0.01524	-0.5923	-0.08089	-0.7407	-0.2671	-0.1757	-0.3294	0.3722	0.4344	-0.2398	-0.405	-0.4009	0.5639	0.4026	-0.7344	-0.9997	-0.4359	-0.1358	-0.4414	-0.2797	-0.6695	0.2868	-0.726	-0.8308	0.2155	-0.3355	-0.07824	0.09209	0.06627	0.18	0.03112	0.06532	0.9508	0.02237	0.7601	0.00479	0.3043	0.5206	0.277	0.1618	0.1418	0.3855	0.2144	0.145	0.05794
ENSMMUG00000001312	ENSG00000136153	LMO7	0.02036	0.05454	-0.06528	-0.04087	-0.03986	0.2661	0.18	0.1943	0.382	0.2133	0.1254	0.2525	0.4295	0.4531	0.2769	0.1247	0.4152	0.5739	0.04309	0.0134	-0.03085	-0.02995	0.2091	0.4289	0.4729	0.7872	-0.02577	-0.1281	0.07429	0.3662	0.1484	0.4688	0.9103	0.7809	0.7225	0.8232	0.8353	0.1395	0.3455	0.3331	0.1059	0.3128	0.6098	0.2466	0.0981	0.03036	0.2368
ENSMMUG00000001313	ENSG00000006607	FARP2	-0.1838	-0.1692	-0.2901	-0.3212	-0.1216	-0.3297	-0.09005	-0.5163	0.1068	0.1059	0.08722	-0.1631	0.02464	-0.1024	0.1674	-0.08969	-0.4591	-0.2518	-0.4002	-0.1753	-0.2399	-0.3296	-0.4011	-0.6662	-0.2181	-0.127	-0.1599	-0.2525	-0.2436	-0.1677	-0.2891	-0.4649	0.06653	0.1215	0.004377	0.001947	0.2512	0.001465	0.388	8.174e-06	0.3767	0.3273	0.478	0.1468	0.8519	0.3524	0.1623
ENSMMUG00000001317	ENSG00000056097	ZFR	0.4303	0.6293	0.3823	0.4668	-0.01181	0.5713	0.1441	0.5757	0.3208	-0.1669	0.02524	0.3022	-0.1177	0.4009	-0.3806	0.2146	0.5942	0.814	0.338	0.3744	0.3144	0.2125	0.5029	0.3992	0.6866	0.7153	0.1774	0.4302	0.1555	0.09239	0.3095	0.4069	0.007997	0.0004135	0.01845	0.004125	0.9445	0.0004764	0.3957	0.001274	0.09212	0.331	0.8947	0.07933	0.5737	0.02001	0.04819
ENSMMUG00000001324	NA	NA	-0.4082	-0.2472	0.3478	-0.2468	-0.1958	-0.5158	-0.4486	-0.006001	-0.2195	0.308	0.5944	0.04695	-0.2306	-0.3872	0.3043	0.2961	-0.4496	-0.6032	0.1629	0.411	-0.08777	0.2215	-0.1281	0.3775	-0.7873	-0.8535	0.2293	0.05318	-0.125	-0.1487	0.06947	0.0277	0.06044	0.2884	0.09791	0.2525	0.3839	0.02005	0.04668	0.9793	0.3868	0.1659	0.01486	0.8346	0.3957	0.08964	0.2235
ENSMMUG00000001332	ENSG00000156587	UBE2L6	0.6213	-0.02705	-0.2071	-0.03227	1.191	0.3907	0.1847	-0.1303	0.4181	0.4664	-0.2219	-0.1472	0.823	-0.01131	0.2868	-0.1116	-0.3895	-0.6065	-0.27	-0.3483	-0.2351	-0.2747	-0.5018	0.01681	-0.1728	-0.4307	-0.3749	-0.5032	-0.04179	-0.1268	-0.4891	-0.02972	0.0005949	0.8873	0.2288	0.8513	1.385e-09	0.02612	0.3101	0.4882	0.04321	0.01246	0.27	0.4146	0.0003949	0.9511	0.163
ENSMMUG00000001338	ENSG00000155096	AZIN1	0.4273	0.4522	0.1932	0.4047	-0.1548	0.4563	-0.1355	0.2826	0.206	-0.2587	-0.1266	0.3159	-0.06383	0.224	-0.5048	-0.1837	0.8532	0.7457	0.4987	0.2523	0.2781	0.1272	0.5197	0.05985	0.5744	0.5445	-0.05663	0.06392	-0.15	-0.3547	-0.01154	-0.2105	0.003432	0.004287	0.181	0.005298	0.3037	0.001748	0.3689	0.075	0.226	0.09139	0.4558	0.03936	0.7277	0.1428	0.00335
ENSMMUG00000001340	NA	NA	-0.3957	-0.2583	-0.01535	-0.2659	-0.4891	-0.3034	-0.2834	-0.3421	-0.496	-0.5203	-0.2958	-0.4493	-0.7476	-0.4316	-0.3329	-0.3965	-0.6754	-0.1789	-0.2207	0.003304	-0.1362	-0.0723	0.08537	0.07753	-0.4551	-0.1549	0.1848	0.4184	-0.0185	0.2995	0.2536	0.005921	0.01755	0.151	0.9266	0.1086	0.00408	0.0671	0.1006	0.05746	0.01126	0.003593	0.1346	0.01091	0.0003841	0.01523	0.089
ENSMMUG00000001341	ENSG00000002587	HS3ST1	-0.1401	-0.04393	-0.4837	-0.874	-0.5637	-0.6942	-0.608	-0.8889	0.1847	0.2161	-0.3099	-0.3867	-0.6216	-0.4481	-0.2173	-0.4465	-0.0764	0.05507	-1.036	-0.4823	-0.2976	-0.5186	-0.5557	-1.354	-0.1267	0.1384	-0.85	-0.7301	-0.6422	-0.7286	-0.6257	-0.7118	0.3664	0.7958	0.002838	3.53e-07	0.001225	3.764e-05	0.0003935	2.262e-06	0.3307	0.2036	0.1245	0.03761	0.004707	0.01343	0.2728
ENSMMUG00000001342	ENSG00000144711	IQSEC1	-0.04155	-0.1485	-0.2341	-0.1682	-0.1234	-0.2844	-0.1645	-0.1812	-0.00174	-0.07738	-0.2466	-0.2173	-0.1393	-0.3225	-0.0279	-0.3826	0.1375	-0.208	-0.4923	-0.1297	-0.2157	-0.2433	-0.2411	-0.466	-0.228	-0.5179	-0.7253	-0.5718	-0.4037	-0.6408	-0.6275	-0.6101	0.6946	0.1984	0.02701	0.1113	0.2597	0.0072	0.1343	0.1116	0.9889	0.4915	0.04746	0.05216	0.2953	0.004302	0.8231
ENSMMUG00000001343	ENSG00000131748	STARD3	-0.32	-0.2968	0.02705	-0.2255	-0.09107	-0.413	-0.1183	-0.3797	-0.2193	0.1675	0.2593	-0.1097	-0.1475	-0.3005	0.3105	0.01856	-0.4503	-0.5952	-0.2726	0.03728	-0.09511	-0.06528	-0.4383	-0.2407	-0.5591	-0.5695	-0.06971	-0.07278	0.06473	0.03528	-0.1446	-0.2405	0.01984	0.04758	0.8438	0.0993	0.5201	0.002764	0.4045	0.01161	0.1742	0.2498	0.1096	0.4488	0.3939	0.03901	0.05653
ENSMMUG00000001347	ENSG00000161395	PGAP3	-0.5338	-0.4472	-0.07942	-0.4431	-0.1367	-0.5158	-0.154	-0.7204	-0.4576	0.2194	0.3004	-0.1577	-0.08599	-0.3287	0.2788	-0.04732	-0.6089	-0.6851	-0.06127	-0.2738	-0.2931	-0.1469	-0.5098	-0.3692	-0.3324	-0.2982	0.3177	-0.02101	0.1159	0.2777	0.2137	-0.07069	0.001735	0.01398	0.6284	0.008789	0.4302	0.00255	0.3682	0.0001282	0.02367	0.2159	0.1273	0.3833	0.6845	0.0685	0.1548
ENSMMUG00000001350	ENSG00000122557	HERPUD2	0.2252	0.1005	0.0275	0.3167	0.09783	0.2914	0.1266	0.3475	0.1542	-0.1356	-0.1642	0.1511	0.2394	0.03762	-0.02295	0.02765	0.6446	0.3643	0.2931	0.0856	0.1352	0.1734	0.312	0.3744	0.4798	0.2245	-0.06993	-0.03387	0.1489	-0.1468	-0.02103	0.1971	0.01655	0.3221	0.7688	0.000825	0.3139	0.002068	0.1933	0.0008254	0.1583	0.1692	0.1356	0.1261	0.04374	0.7023	0.8343
ENSMMUG00000001359	ENSG00000110888	CAPRIN2	0.2604	0.4709	0.4706	0.3786	-0.08569	0.3708	0.3475	0.05524	0.4546	-0.02328	0.2074	0.3451	0.009531	0.4364	-0.2292	0.2598	0.003168	0.5126	0.3655	0.5088	0.456	0.4983	0.5538	0.2462	0.3556	0.6169	0.3946	0.6863	0.3358	0.3777	0.5186	0.4239	0.09799	0.00684	0.003083	0.01728	0.6099	0.01965	0.03738	0.7488	0.01536	0.8904	0.2682	0.04377	0.9634	0.01018	0.2245
ENSMMUG00000001361	ENSG00000133704	IPO8	0.2958	0.3964	0.1725	0.3836	-0.06254	0.4534	0.1235	0.31	0.1764	-0.1267	-0.0749	0.2345	0.05897	0.2567	-0.1874	0.03805	0.6244	0.5935	0.3253	0.35	0.3231	0.3942	0.5219	0.1879	0.4192	0.349	-0.03303	0.2093	-0.07482	-0.1803	0.1262	0.08704	0.01638	0.00323	0.1595	0.001919	0.6236	0.000263	0.3327	0.02149	0.2204	0.3282	0.6038	0.07153	0.7056	0.04811	0.1957
ENSMMUG00000001362	ENSG00000129003	VPS13C	0.8508	1.137	0.646	0.6468	0.0545	0.9777	0.4112	0.8359	1.01	-0.03844	0.3129	0.6644	0.007284	1.089	-0.00177	0.5162	1.225	1.527	0.7515	0.5568	0.606	0.5765	0.9648	0.5124	1.482	1.405	0.7549	0.4147	0.1766	0.1202	0.5507	0.5108	0.001256	0.0001083	0.01632	0.01553	0.8477	0.0002276	0.1447	0.004153	0.001213	0.891	0.3166	0.01974	0.9835	0.0001067	0.9955
ENSMMUG00000001369	ENSG00000163517	HDAC11	-1.24	-1.421	-0.5608	-0.6366	-0.2365	-0.4312	-0.01336	0.8152	-1.326	-1.157	-0.1312	-0.2349	-0.1692	-0.6162	0.4824	-0.1471	-0.8727	-1.223	-0.1435	-0.5846	-0.9968	-0.2998	-0.164	0.2382	-1.184	-1.336	0.5604	-0.1256	-0.1096	0.6852	0.4132	0.4521	3.774e-05	1.314e-05	0.04513	0.024	0.4169	0.1287	0.9623	0.006651	9.002e-05	0.0001755	0.6869	0.4224	0.627	0.03515	0.1228
ENSMMUG00000001374	ENSG00000197321	SVIL	0.1225	-0.1023	-0.2039	0.147	0.03427	0.0994	0.007555	0.3528	0.02205	-0.09223	-0.1229	0.02464	0.281	-0.0752	0.04506	0.1701	0.6977	0.06464	-0.08961	-0.02702	-0.07138	-0.05801	0.08113	0.2306	0.1536	-0.4274	-0.5038	-0.5684	-0.3557	-0.5497	-0.5367	-0.08084	0.4222	0.536	0.1803	0.3322	0.8279	0.513	0.9617	0.03477	0.9016	0.5667	0.4917	0.8782	0.1452	0.6397	0.8028
ENSMMUG00000001375	ENSG00000154153	RETREG1	0.04355	0.5029	0.4701	0.3849	-0.3574	0.4398	-0.2241	0.1239	0.04033	-0.2458	0.06363	0.3403	-0.3573	0.3924	-0.4567	0.08201	0.1922	0.6898	0.3076	0.502	0.3884	0.5423	0.5277	-0.02916	0.4377	0.7265	0.1497	0.7647	0.3333	0.3777	0.4911	0.3245	0.828	0.02207	0.01892	0.05429	0.09847	0.02827	0.2959	0.5716	0.8695	0.2629	0.7932	0.123	0.2027	0.07192	0.06626
ENSMMUG00000001376	ENSG00000047188	YTHDC2	0.57	0.9636	0.4813	0.5041	-0.15	0.6764	-0.05906	0.6396	0.6571	0.1388	0.1692	0.6155	0.05309	0.7191	-0.2832	0.3649	0.8365	1.077	0.5309	0.5871	0.5125	0.4043	0.7695	0.5138	0.9785	1.05	0.1942	0.5005	0.0431	-0.07526	0.2903	0.101	0.008627	5.993e-05	0.02898	0.02111	0.5193	0.001985	0.8003	0.007383	0.01152	0.549	0.5158	0.009359	0.8542	0.002102	0.2851
ENSMMUG00000001377	ENSG00000143970	ASXL2	0.6957	0.6198	0.1773	0.5309	0.1073	0.6527	0.2912	0.6337	0.7244	-0.1876	0.02101	0.4433	0.2431	0.6454	-0.1303	0.2958	1.373	1.185	0.4098	0.3604	0.4895	0.2675	0.7082	0.3117	1.158	0.7132	-0.02975	-0.06717	-0.06902	-0.2459	0.04128	-0.01553	0.0005731	0.005747	0.389	0.009415	0.6167	0.00139	0.1764	0.004661	0.002685	0.3927	0.9321	0.04504	0.3638	0.003105	0.5916
ENSMMUG00000001380	ENSG00000122417	ODF2L	0.6153	1.297	0.9411	0.854	-0.6488	0.9388	-0.1576	0.9095	0.8028	0.01689	-0.05639	0.7406	-0.388	0.6846	-0.181	0.3419	1.253	1.785	0.7848	0.8031	0.9236	0.568	1.064	0.4637	1.437	1.665	0.9857	1.072	0.5385	0.5517	0.8127	0.7831	0.115	0.002453	0.01878	0.0295	0.1885	0.01689	0.7292	0.03301	0.08131	0.9669	0.9008	0.07254	0.5181	0.0916	0.7152
ENSMMUG00000001384	ENSG00000137449	CPEB2	0.499	0.4101	0.2651	0.6271	0.3622	0.8529	0.5717	0.8223	0.6448	0.007428	0.001712	0.6821	0.1127	0.5185	-0.1512	0.3048	1.304	1.162	0.4483	0.291	0.5812	0.06676	0.9476	0.401	0.8837	0.4286	0.005557	-0.02487	0.1077	-0.6702	0.1516	-0.4602	0.05969	0.1634	0.3353	0.01852	0.2047	0.001411	0.04898	0.004873	0.03924	0.9794	0.9958	0.01727	0.7557	0.06421	0.6319
ENSMMUG00000001387	ENSG00000149269	PAK1	0.2848	-0.2507	-0.3811	0.2233	0.2455	0.00597	0.0833	0.2328	-0.1416	-0.2175	-0.4845	-0.08812	0.3897	-0.4125	0.1944	-0.06959	0.7729	-0.03641	-0.7808	0.05188	0.08163	-0.2299	-0.2159	-0.08086	-0.4185	-1.015	-1.737	-0.8225	-0.6449	-1.247	-1.444	-0.8606	0.2466	0.3459	0.1167	0.3601	0.3341	0.9803	0.7422	0.3813	0.6231	0.4	0.08938	0.7327	0.2076	0.1103	0.5012
ENSMMUG00000001388	ENSG00000183578	TNFAIP8L3	0.4598	0.2363	0.08364	0.2663	0.335	0.506	0.9563	0.4598	0.5697	0.1289	-0.4353	0.3559	0.6786	0.6947	0.5203	0.5134	-0.2184	0.2937	0.3466	0.2008	0.2628	0.1913	0.08182	0.4867	0.3865	0.204	0.3837	0.2017	-0.004895	-0.07108	-0.09269	0.02511	0.04604	0.3443	0.7343	0.2598	0.1772	0.02873	5.108e-05	0.06634	0.05618	0.6387	0.1764	0.2091	0.03605	0.009734	0.07193
ENSMMUG00000001392	ENSG00000133302	SLF1	0.3595	0.7726	0.6455	0.4547	0.08903	0.8264	0.2594	0.5509	0.4802	0.03607	0.411	0.482	0.1876	0.6553	-0.06999	0.2543	0.5386	0.8428	0.4767	0.293	0.4061	0.3921	0.7273	0.2612	0.9902	1.148	0.6838	0.878	0.5686	0.6383	0.9504	0.3279	0.07403	0.000538	0.001418	0.02485	0.6806	4.565e-05	0.2299	0.01278	0.04686	0.8676	0.08554	0.02929	0.4888	0.002359	0.7735
ENSMMUG00000001393	ENSG00000124713	GNMT	0.1163	-0.7891	-0.3848	-0.129	0.1246	-0.5877	-0.1053	-0.1203	-0.2675	-0.1775	0.01764	-0.3125	0.0664	-0.6954	0.1521	-0.1875	0.1136	-0.7532	-0.8435	-0.01012	0.08262	-0.195	-0.4565	-0.205	-0.3554	-1.236	-1.486	-0.7641	-0.5023	-1.39	-1.103	-0.6598	0.6511	0.007498	0.1463	0.6291	0.6519	0.03867	0.6911	0.6697	0.3981	0.556	0.9583	0.3021	0.8467	0.02699	0.6419
ENSMMUG00000001397	ENSG00000175471	MCTP1	0.7924	0.5207	0.3392	0.7603	0.07067	0.4333	0.2067	1.059	0.3961	-0.4089	-0.3665	0.304	0.05362	0.1338	-0.1432	0.3438	1.659	1.235	0.4445	0.6394	0.5934	0.5252	0.684	0.66	0.5282	0.04846	-0.3172	0.09537	-0.3369	-0.6254	-0.3259	0.2359	0.004189	0.09757	0.243	0.007151	0.8155	0.1305	0.5101	0.0005252	0.218	0.1782	0.2826	0.3082	0.8858	0.6537	0.6753
ENSMMUG00000001403	ENSG00000174851	YIF1A	-0.3042	-0.3717	-0.1087	-0.6352	0.01335	-0.5524	-0.1887	-0.7525	-0.08075	0.3968	0.3026	-0.1766	-0.02819	-0.2651	0.2296	-0.3393	-0.5796	-0.7105	-0.0978	-0.3864	-0.3169	-0.2231	-0.6769	-0.3928	-0.1992	-0.1999	0.3903	-0.1553	0.1912	0.2133	-0.001254	-0.1827	0.1229	0.08225	0.5787	0.001715	0.9482	0.006258	0.3588	0.0007568	0.73	0.05749	0.1941	0.4126	0.9112	0.2161	0.3227
ENSMMUG00000001405	NA	NA	-1.098	-0.3683	-0.1292	-0.2406	-0.3882	-0.4061	0.0635	-0.9686	-0.7739	0.4145	0.2412	0.2464	-0.686	0.112	0.681	-0.472	-0.9127	-0.6762	-0.1581	-0.3507	-0.4673	-0.2286	-0.1357	-0.196	-0.3419	-0.4237	0.0435	-0.2855	-0.2017	0.1379	-0.1118	-0.1807	0.0005712	0.2091	0.6278	0.3766	0.2228	0.1486	0.8171	0.004448	0.0763	0.2068	0.5107	0.4727	0.1384	0.7438	0.05267
ENSMMUG00000001409	ENSG00000260220	CCDC187	-0.01315	0.2368	0.02885	-0.6249	-0.4857	-0.8905	-0.288	-0.7686	0.3763	0.434	0.6699	-0.3265	-0.5458	-0.5053	0.2027	-0.06727	-0.6386	-0.4292	-0.6344	0.02117	-0.08696	-0.4421	-0.5117	-0.9453	-0.6488	-0.2088	0.1702	-0.249	-0.07921	0.1294	0.04213	-0.649	0.9576	0.3814	0.9065	0.02018	0.08348	0.001241	0.2815	0.007055	0.2107	0.1145	0.03558	0.2829	0.1484	0.09593	0.5151
ENSMMUG00000001418	ENSG00000139187	KLRG1	0.04163	0.5868	0.9084	0.3835	-0.2633	0.485	0.3254	0.7148	-0.04665	-0.1616	0.6514	0.5073	-0.2087	0.6258	-0.07985	0.8638	-0.0008467	0.5028	0.5767	0.3752	0.1161	0.2768	0.6746	0.7813	0.6659	0.9555	1.302	0.8504	0.564	0.8744	1.001	0.9682	0.8656	0.02764	0.0001395	0.1127	0.3209	0.04392	0.207	0.005635	0.8744	0.5294	0.01743	0.0502	0.5364	0.0138	0.7768
ENSMMUG00000001423	ENSG00000047346	FAM214A	0.4983	0.6845	0.4074	0.5989	-0.1402	0.6095	0.04965	0.8358	0.4247	-0.09014	0.06333	0.3943	-0.0589	0.4342	-0.3803	0.3435	1.009	1.067	0.3653	0.5158	0.4313	0.4418	0.707	0.5358	0.5739	0.5929	-0.1472	0.2785	-0.1977	-0.2437	0.1085	0.07588	0.01024	0.00127	0.03749	0.002149	0.5019	0.001814	0.8114	9.367e-05	0.06513	0.6647	0.7852	0.05982	0.8207	0.03575	0.1091
ENSMMUG00000001427	ENSG00000105357	MYH14	-0.1996	-0.6466	-0.4532	-0.2849	0.1589	-0.3631	-0.375	0.02915	-0.2895	0.1018	-0.1014	-0.5916	0.1707	-0.7062	0.3711	-0.0682	0.2268	-0.9249	-0.8584	-0.4965	-0.6545	-0.4332	-0.7161	-0.1582	-1.021	-1.365	-1.091	-0.896	-0.9252	-0.9469	-0.8648	-0.5733	0.5077	0.04437	0.136	0.3502	0.6082	0.238	0.2363	0.9285	0.475	0.7703	0.7903	0.1019	0.6985	0.04987	0.3207
ENSMMUG00000001432	ENSG00000171045	TSNARE1	-0.1689	0.2413	0.4338	-0.1637	-0.0801	-0.2997	-0.2806	0.08877	0.1203	0.2098	0.731	0.09414	-0.5954	0.2035	0.2277	0.4045	-0.5796	-0.4204	-0.04126	0.06827	-0.2682	0.07867	-0.3015	0.1718	-0.0541	0.1442	0.6897	0.2137	0.1735	0.4293	0.5603	0.4507	0.3942	0.2555	0.02352	0.4167	0.7114	0.1382	0.1821	0.6772	0.6141	0.3162	0.001546	0.6678	0.02671	0.3447	0.3404
ENSMMUG00000001434	ENSG00000162378	ZYG11B	0.8122	0.9579	0.5842	0.7213	0.04492	0.8532	0.2324	0.8755	0.9241	-0.1805	0.2199	0.7372	0.1358	0.997	-0.1577	0.3839	1.144	1.507	0.6334	0.5162	0.6065	0.4402	0.9279	0.2964	1.102	0.969	0.125	0.1696	0.05357	-0.0166	0.4415	-0.2985	0.001982	0.001097	0.03022	0.006655	0.8772	0.001242	0.4259	0.002592	0.003994	0.5398	0.5006	0.01252	0.7198	0.0005913	0.6363
ENSMMUG00000001436	ENSG00000197497	ZNF665	0.699	0.7186	0.1698	0.277	0.1786	0.3241	-0.1753	0.3679	0.06506	-0.6953	-0.4383	-0.3256	-0.5657	0.2664	-0.6977	-0.6726	0.01932	0.7713	0.7147	0.0102	0.1517	-0.144	0.4621	-0.1769	0.7503	0.8512	-0.01247	0.3448	0.3528	-0.003303	0.1838	0.2868	0.01201	0.02243	0.5708	0.3526	0.5783	0.2585	0.6022	0.2592	0.86	0.04672	0.2829	0.3732	0.2252	0.438	0.08758
ENSMMUG00000001443	ENSG00000091317	CMTM6	0.5209	0.6493	0.3049	0.6181	-0.06484	0.6651	-0.05762	0.578	0.3384	-0.1954	-0.1228	0.4142	-0.02676	0.3751	-0.4668	0.08273	0.7344	0.7381	0.3549	0.4723	0.4513	0.2709	0.5733	0.395	0.5263	0.4644	-0.1724	0.3029	0.1102	-0.2784	0.06518	0.07197	0.003449	0.0008197	0.08039	0.0005653	0.7149	0.000214	0.7448	0.002732	0.1061	0.2963	0.5489	0.02781	0.9011	0.04856	0.02226
ENSMMUG00000001454	ENSG00000100412	ACO2	-0.2956	-0.4172	-0.2257	-0.349	0.1091	-0.4252	0.05938	-0.433	-0.3094	0.2555	0.05584	-0.2584	-0.0182	-0.2778	0.3635	-0.04644	-0.5907	-0.7891	-0.4072	-0.4822	-0.4702	-0.378	-0.6165	-0.4787	-0.4283	-0.479	0.0006899	-0.4338	-0.22	-0.01981	-0.2059	-0.1924	0.0513	0.0126	0.138	0.02156	0.4881	0.005223	0.7073	0.009436	0.08475	0.1154	0.7541	0.1083	0.9244	0.08466	0.04602
ENSMMUG00000001457	ENSG00000196458	ZNF605	0.6218	0.9185	0.5467	0.5107	-0.1492	0.8386	-0.1087	0.5931	0.8581	-0.1018	0.1938	0.6399	0.2075	0.7337	-0.3485	0.5437	0.9432	1.281	0.6911	0.5652	0.5048	0.4306	0.9345	0.6246	1.234	1.272	0.7279	0.7633	0.3232	0.3114	0.7178	0.58	0.01122	0.0007995	0.02949	0.03974	0.5799	0.0007105	0.691	0.02842	0.003324	0.7011	0.5125	0.01753	0.5357	0.005158	0.2581
ENSMMUG00000001458	ENSG00000284292	NA	-0.2325	-0.3458	-0.1005	-0.4568	-0.2014	-0.6097	-0.4068	-0.2635	-0.1995	0.229	0.1297	-0.381	-0.3871	-0.5637	0.05353	-0.2762	-0.3881	-0.6261	-0.3264	-0.116	-0.2537	-0.2282	-0.4864	-0.1289	-0.7311	-0.716	-0.2532	-0.4024	-0.2411	-0.3079	-0.3594	-0.382	0.1841	0.07131	0.5662	0.009157	0.2655	0.0005351	0.02547	0.1653	0.3343	0.2217	0.531	0.04055	0.08194	0.002634	0.7953
ENSMMUG00000001459	ENSG00000100413	POLR3H	-0.2736	-0.2383	-0.2063	-0.4862	-0.1471	-0.4617	-0.2191	-0.5988	-0.1532	0.2175	0.1381	-0.2001	-0.1127	-0.3003	-0.1125	-0.2723	-0.5115	-0.4544	-0.1101	-0.2291	-0.189	-0.1292	-0.3799	-0.2794	-0.1112	-0.126	0.2286	-0.01785	0.1652	0.2725	0.0931	-0.1299	0.01937	0.05951	0.0768	5.335e-05	0.2285	0.0001233	0.07411	5.959e-06	0.2744	0.08184	0.326	0.1202	0.4578	0.01956	0.4203
ENSMMUG00000001462	NA	NA	0.4917	0.9399	0.6478	0.4923	-0.4345	0.7021	-0.1267	0.5828	0.4876	-0.02511	0.1657	0.3405	-0.1915	0.57	-0.6602	0.0738	0.7665	1.288	0.8486	0.7463	0.7152	0.6231	1.029	0.7101	0.9919	1.117	0.3829	0.6624	0.1714	0.2537	0.3583	0.4006	0.03784	0.0002974	0.006513	0.03852	0.1006	0.00306	0.6295	0.02645	0.08121	0.92	0.5526	0.1793	0.5548	0.02262	0.02674
ENSMMUG00000001467	ENSG00000108821	COL1A1	-0.08788	0.2182	-0.4478	0.4753	-0.9853	-0.8989	0.1063	-0.4341	0.4767	3.394	0.8864	1.632	-0.6291	0.2839	2.113	0.5873	1.371	0.1752	1.201	-0.1592	0.7319	0.3481	0.6957	1.795	-0.6693	-0.3107	-0.233	-0.6253	-0.4532	-1.499	-1.052	-0.856	0.9225	0.8242	0.6202	0.5978	0.2956	0.3209	0.9098	0.6597	0.6549	0.0002542	0.4071	0.09007	0.5851	0.7679	0.04313
ENSMMUG00000001471	ENSG00000170579	DLGAP1	-0.1244	-0.02584	-0.2613	-0.1503	-0.2148	-0.08397	-0.2377	-0.03443	-0.06788	-0.1228	-0.1556	-0.1649	0.07338	-0.1545	-0.4183	-0.1574	-0.05175	0.03309	-0.3705	-0.6189	-0.3237	-0.18	0.1358	-0.6707	0.1447	-0.0107	-0.3338	-0.2632	-0.4513	-0.1911	-0.2249	-0.4275	0.5098	0.9007	0.1772	0.4326	0.2834	0.6641	0.2505	0.8738	0.7523	0.5402	0.5213	0.4279	0.7692	0.4501	0.06721
ENSMMUG00000001476	ENSG00000130165	ELOF1	-0.375	-0.3099	-0.05284	-0.2337	-0.2121	-0.3248	-0.2216	-0.1459	-0.2748	-0.02718	0.007788	-0.2771	-0.2675	-0.4098	0.00509	-0.011	-0.6555	-0.5193	-0.2996	-0.01915	-0.1039	-0.03655	-0.3419	0.1115	-0.4031	-0.456	-0.0264	0.03147	0.1052	0.1421	-0.08824	0.09037	0.0008385	0.0105	0.6286	0.03606	0.06881	0.004068	0.05517	0.223	0.04088	0.8192	0.9532	0.02308	0.06466	0.000797	0.9694
ENSMMUG00000001479	ENSG00000058085	LAMC2	-0.2761	-0.06172	-0.2747	-0.07915	0.5529	0.09824	-0.6713	-0.6935	0.2887	0.6865	-0.2586	0.1718	0.485	-0.5074	-0.4145	-0.4972	0.1517	-0.3137	0.6948	-0.4838	-0.2621	-0.1856	0.0348	0.01937	0.8924	-0.56	0.02224	-0.1863	1.027	-1.253	-2.001	-0.4565	0.6311	0.9214	0.6329	0.8906	0.3552	0.8644	0.2628	0.27	0.6722	0.2647	0.7049	0.7799	0.5088	0.4096	0.5438
ENSMMUG00000001483	ENSG00000166133	RPUSD2	-0.4092	-0.3886	-0.3777	-0.4048	-0.1905	-0.7003	-0.2488	-0.6938	-0.2402	0.1558	0.0966	-0.2351	0.005519	-0.456	0.02221	-0.1584	-0.5322	-0.5129	-0.2927	-0.5671	-0.2711	-0.265	-0.531	-0.6147	-0.1298	-0.1292	0.2198	-0.1374	0.1934	0.2972	-0.07568	-0.07388	0.002766	0.008116	0.00531	0.003448	0.1784	1.274e-06	0.07779	8.018e-06	0.1407	0.2773	0.5553	0.1166	0.9748	0.002691	0.8901
ENSMMUG00000001484	ENSG00000005893	LAMP2	0.4782	0.352	0.05478	0.4929	0.1393	0.3672	0.02445	0.6794	0.4518	-0.09253	-0.2005	0.2698	0.3974	0.1167	-0.1648	0.06599	1.237	0.7217	-0.09782	0.4604	0.4773	0.3102	0.3852	0.4653	0.3757	-0.04314	-1.018	-0.05142	-0.07007	-0.6845	-0.5909	-0.3713	0.02371	0.1247	0.7911	0.01948	0.5188	0.07929	0.9088	0.003135	0.06992	0.6765	0.4124	0.2247	0.1313	0.5996	0.4971
ENSMMUG00000001497	ENSG00000171446	KRT27	0.0249	0.1024	-0.1123	-0.03499	0.1132	-0.009475	0.3856	-0.123	-0.0687	0.06708	0.04941	0.5829	0.1413	0.1508	0.906	0.3496	-0.0971	-0.6933	-0.2431	-0.1297	-0.5563	-0.2589	-0.4054	-0.152	-0.2691	-0.3458	0.169	-0.1355	0.3019	-0.1506	-0.1066	-0.1377	0.9205	0.7065	0.6528	0.8885	0.6627	0.9697	0.1386	0.6513	0.8165	0.8016	0.8677	0.03009	0.6584	0.5725	0.002508
ENSMMUG00000001505	ENSG00000108244	KRT23	-0.4485	-0.204	-0.1633	-0.05608	-0.2234	-0.3866	0.08504	0.3414	-1.068	-0.2417	0.07782	-0.183	-0.3189	-0.4589	-0.3176	0.2082	-0.6798	-0.5856	-0.3554	-0.4252	-0.434	0.05573	-0.6406	0.04972	-0.2562	-0.4326	-0.21	0.412	0.2063	0.3184	0.347	0.5199	0.1744	0.5377	0.5852	0.8585	0.5087	0.2205	0.8022	0.3056	0.003368	0.4146	0.8162	0.5552	0.424	0.1287	0.3222
ENSMMUG00000001508	ENSG00000163635	ATXN7	1.076	0.9549	0.3432	0.5937	0.55	1.028	0.2086	1.253	1.126	-0.2796	-0.2662	0.4704	0.5102	0.6677	-0.3809	0.4105	1.547	1.22	0.3404	0.5264	0.5198	0.233	0.8543	0.7229	1.033	0.439	-0.2844	-0.2872	-0.4072	-0.7031	-0.1602	0.1059	0.000133	0.002251	0.2383	0.03785	0.06423	0.0003127	0.5018	5.514e-05	0.0007613	0.3633	0.4435	0.1287	0.173	0.02727	0.2773
ENSMMUG00000001511	ENSG00000112984	KIF20A	0.03204	-0.04637	-0.06322	0.05474	0.5476	0.392	0.8822	-0.2864	-0.3753	-0.2729	-0.3836	-0.5249	0.3557	0.2226	0.3528	-0.4015	0.1266	-0.1714	0.1255	-0.5171	-0.03164	0.05695	-0.2386	-0.1397	0.04201	-0.4218	-0.1628	-0.4774	-0.03273	0.1241	-0.114	-0.02061	0.9046	0.8733	0.816	0.8427	0.04461	0.1334	0.0009951	0.3592	0.2218	0.3245	0.2324	0.06885	0.2776	0.4036	0.2139
ENSMMUG00000001518	ENSG00000177853	ZNF518A	1.264	1.758	1.146	1.073	0.1219	1.527	-0.02426	1.615	1.212	-0.001568	0.3252	0.91	-0.1608	1.194	-0.8542	0.6524	1.401	1.982	0.9854	1.066	1.005	0.6851	1.276	0.7844	1.471	1.602	0.4311	0.8848	0.4669	-0.02606	0.6372	0.3708	0.0005538	1.644e-05	0.002327	0.003861	0.7674	3.387e-05	0.9547	6.109e-05	0.005491	0.9968	0.4601	0.02378	0.7561	0.002297	0.07863
ENSMMUG00000001519	NA	NA	-0.049	-0.3195	0.4449	0.2152	0.7133	-0.1931	0.7216	-0.7797	-0.3032	0.2936	0.8461	0.3258	0.7751	0.2372	0.8717	-0.02994	0.0245	-0.5481	0.6484	0.09624	0.3023	0.1206	-0.1936	0.09075	0.1149	-0.2534	0.8423	0.1973	0.6211	0.7727	0.685	0.1956	0.8524	0.2722	0.08018	0.4101	0.00595	0.468	0.006684	0.0156	0.2646	0.2321	0.00107	0.1858	0.01325	0.3368	0.0006417
ENSMMUG00000001531	ENSG00000144749	LRIG1	-0.02129	0.3693	0.4668	0.2046	-0.001615	0.3343	0.2542	0.6152	0.165	0.08284	0.5492	0.3731	-0.09471	0.526	0.2223	0.7881	0.2922	0.4628	0.3879	0.2283	0.1542	0.292	0.3325	0.5266	0.5611	0.5487	0.6447	0.1916	0.1434	0.4057	0.5886	0.63	0.8731	0.01112	0.0004628	0.1264	0.9909	0.01226	0.0695	2.448e-05	0.3036	0.5627	0.0005808	0.01075	0.5906	0.0002904	0.1615
ENSMMUG00000001534	ENSG00000092529	CAPN3	-0.1071	-0.2578	-0.2574	-0.2264	0.1231	-0.472	0.0508	-0.7374	-0.145	0.1135	-0.003795	-0.1146	0.2073	-0.3836	0.1899	-0.5003	-0.4726	-0.4885	-0.4543	-0.1371	-0.1958	-0.1476	-0.4411	-0.8245	-0.4636	-0.4808	-0.3516	-0.4556	-0.3193	-0.2671	-0.5973	-0.4934	0.4712	0.1145	0.08585	0.1315	0.4266	0.002173	0.7407	1.959e-05	0.4075	0.4695	0.9828	0.472	0.2678	0.01704	0.2745
ENSMMUG00000001535	ENSG00000134317	GRHL1	0.9256	0.9494	0.4988	0.2841	0.1731	0.6602	0.07099	0.7959	0.8414	0.1295	0.003923	0.394	0.3088	0.727	-0.3415	-0.1168	1.09	1.049	0.4478	0.594	0.5786	0.2903	0.7036	0.313	1.083	0.926	0.4033	0.1421	0.3499	0.05561	0.2457	0.1948	0.0002291	0.0007408	0.05704	0.276	0.5316	0.009885	0.8086	0.005378	0.00367	0.6276	0.9899	0.1572	0.3657	0.006826	0.2849
ENSMMUG00000001536	ENSG00000060749	QSER1	0.6154	0.8942	0.6627	0.5492	-0.1355	0.8357	0.1553	0.6502	0.5901	-0.1246	0.1434	0.5744	-0.2383	0.672	-0.5276	0.2254	0.9293	1.291	0.6319	0.7782	0.6904	0.7246	0.7965	0.4679	0.8786	1.006	0.231	0.611	0.2633	0.09927	0.3509	0.2915	0.008792	0.0005578	0.005096	0.01971	0.5986	0.000407	0.5432	0.01185	0.03517	0.6226	0.6086	0.02447	0.4627	0.007819	0.07065
ENSMMUG00000001537	ENSG00000128335	APOL2	0.8128	0.3147	0.07704	0.052	1.202	0.7544	0.3701	-0.1095	0.6034	0.7587	0.07093	-0.06054	1.039	0.4097	0.4713	-0.09583	-0.3199	-0.3049	0.2817	-0.269	-0.06655	-0.1289	-0.1935	0.2233	0.2252	0.06596	0.1874	-0.3332	0.2224	0.1439	-0.06741	0.08736	3.072e-05	0.1276	0.6773	0.7774	8.29e-09	8.853e-05	0.05916	0.5861	0.007409	0.0002141	0.7471	0.7563	3.616e-05	0.0428	0.03584
ENSMMUG00000001538	ENSG00000089351	GRAMD1A	-0.1624	-0.2764	0.01643	-0.3657	0.08716	-0.4417	-0.107	-0.06716	-0.06631	0.2909	0.2673	-0.1117	-0.1124	-0.2907	0.4451	0.197	-0.1217	-0.5238	-0.1895	-0.07888	-0.1133	-0.1309	-0.4158	0.1606	-0.4312	-0.6434	-0.03985	-0.3692	-0.04596	-0.1862	-0.2222	0.06546	0.3877	0.1783	0.9305	0.05125	0.6535	0.01879	0.5836	0.7431	0.7647	0.1492	0.2305	0.5734	0.6372	0.144	0.0481
ENSMMUG00000001539	ENSG00000120029	ARMH3	-0.2554	-0.2878	-0.2422	-0.1646	0.09031	-0.2211	0.1078	-0.652	-0.1664	0.03702	-0.0606	-0.007186	0.1839	-0.02157	0.1667	-0.3651	-0.2151	-0.2513	-0.01571	-0.2519	-0.05776	-0.04669	-0.1721	-0.6127	-0.2509	-0.2481	-0.1399	-0.213	-0.04392	-0.02347	-0.1287	-0.2859	0.01055	0.007975	0.01509	0.09842	0.3791	0.02697	0.2911	1.33e-08	0.1575	0.7261	0.6109	0.9465	0.1486	0.8391	0.1508
ENSMMUG00000001547	ENSG00000103994	ZNF106	0.7932	0.7267	0.1903	0.5949	0.05977	0.8287	0.2602	0.9083	0.7989	-0.2064	-0.1107	0.4269	0.2232	0.6952	-0.0671	0.478	1.322	1.131	0.1158	0.3351	0.4464	0.2608	0.6406	0.3155	0.8105	0.3138	-0.517	-0.2224	-0.3252	-0.7088	-0.2766	-0.193	0.0007261	0.005497	0.4266	0.01267	0.8103	0.0004808	0.3008	0.0004827	0.004521	0.4204	0.7016	0.09779	0.4757	0.006203	0.8135
ENSMMUG00000001562	ENSG00000122550	KLHL7	0.4026	0.7015	0.5849	0.4682	-0.2029	0.6067	0.3008	0.4148	0.3282	-0.05127	0.2615	0.4532	-0.1291	0.5614	-0.0761	0.256	0.3477	0.754	0.4306	0.5228	0.4342	0.3626	0.5699	0.407	0.5508	0.7959	0.3516	0.6421	0.4674	0.2232	0.6602	0.2169	0.03516	0.0008765	0.002285	0.0144	0.332	0.001527	0.1389	0.04801	0.1508	0.8011	0.2465	0.02834	0.6216	0.005731	0.7385
ENSMMUG00000001564	NA	NA	-0.1093	0.04291	-0.2553	-0.1628	-0.2757	-0.1632	-0.1975	-0.473	-0.02007	-0.06416	-0.004608	-0.1589	-0.1661	-0.2766	-0.1576	-0.5719	0.0455	0.08352	-0.2927	-0.1795	-0.05685	-0.06338	-0.07519	-0.6457	0.004757	0.09752	-0.2864	-0.1553	0.07617	-0.1248	-0.2213	-0.4952	0.28	0.6983	0.01321	0.1127	0.01206	0.1145	0.06567	5.859e-05	0.8748	0.5789	0.9721	0.1829	0.2492	0.01967	0.2212
ENSMMUG00000001565	ENSG00000152061	RABGAP1L	0.3897	0.5997	0.2881	0.4419	-0.09652	0.5326	-0.1133	0.6754	0.3357	-0.1457	-0.07016	0.3039	-0.1037	0.3334	-0.4209	0.2732	0.7802	0.7811	0.2042	0.4643	0.3652	0.3272	0.5609	0.4308	0.4389	0.4027	-0.2431	0.4367	0.04398	-0.1207	0.1016	0.07346	0.03117	0.002512	0.106	0.01429	0.5952	0.003341	0.5322	0.0006794	0.1152	0.4464	0.7391	0.1108	0.6401	0.08487	0.0442
ENSMMUG00000001568	ENSG00000179361	ARID3B	-0.1311	-0.281	-0.1235	-0.08512	-0.09753	-0.2557	-0.1196	0.1549	-0.3228	0.09832	-0.06848	-0.1432	-0.1949	-0.3987	0.1242	0.0992	0.2954	-0.2951	-0.4654	-0.03154	-0.124	-0.1947	-0.3151	0.04259	-0.4496	-0.8347	-0.8452	-0.6215	-0.4623	-0.7795	-0.8013	-0.5317	0.4348	0.1246	0.4618	0.6123	0.5765	0.1301	0.4918	0.3995	0.1033	0.5806	0.7293	0.4227	0.3637	0.02637	0.5328
ENSMMUG00000001569	ENSG00000137959	IFI44L	2.242	2.021	0.1964	0.7664	2.421	1.969	0.2659	0.5096	2.314	1.339	-0.1014	0.6013	1.858	1.847	-0.8813	-0.06469	0.6671	0.4453	-0.2967	0.3435	0.2546	0.1346	0.3146	0.601	0.7085	0.707	-0.132	-0.3497	-0.3605	0.1325	-0.2357	0.3971	1.504e-09	2.385e-07	0.5953	0.03526	2.634e-10	6.341e-08	0.4951	0.1959	1.827e-06	0.001869	0.8361	0.1771	0.0002454	2.073e-05	0.09356
ENSMMUG00000001570	ENSG00000183891	TTC32	1.309	1.725	1.381	1.128	-0.1231	1.456	0.2907	1.18	1.208	0.1771	0.6159	0.8429	-0.1765	1.056	-0.7683	0.2115	1.421	1.9	0.6727	1.219	1.01	0.9646	1.493	0.6944	1.175	1.413	0.4274	0.9168	0.2472	0.2238	0.5881	0.246	0.0007466	6.21e-05	0.0004796	0.004384	0.7886	0.0002146	0.5244	0.006595	0.00756	0.6682	0.1743	0.0454	0.7547	0.01037	0.1309
ENSMMUG00000001571	NA	NA	-0.1211	-0.1078	0.02019	0.2562	-0.3176	-0.05219	-0.1834	0.4183	-0.3093	-0.429	-0.4018	-0.1557	-0.5805	-0.3378	-0.6758	-0.0101	-0.3594	-0.06037	-0.2967	0.2809	-0.1536	-0.1521	0.2332	0.3479	-0.2089	0.1446	-0.1887	0.6793	0.02692	0.2124	0.4264	0.3447	0.5511	0.6267	0.9208	0.2069	0.1371	0.7972	0.388	0.05942	0.2009	0.04867	0.09576	0.4721	0.02908	0.1199	0.005893
ENSMMUG00000001572	ENSG00000141378	PTRH2	0.108	0.1042	0.1215	-0.1396	-0.2071	-0.01647	0.0502	-0.371	0.07969	-0.1362	-0.1454	-0.07283	-0.2912	-0.04288	-0.3048	-0.1722	-0.325	0.1614	-0.06859	0.1224	0.04986	0.05201	0.3277	0.1329	-0.01107	0.378	0.2482	0.6328	0.3411	0.3598	0.487	0.2675	0.4411	0.5014	0.3903	0.3297	0.1754	0.908	0.7364	0.02032	0.636	0.3707	0.3901	0.6403	0.1251	0.7785	0.07546
ENSMMUG00000001575	ENSG00000118965	WDR35	0.2214	0.7583	0.3583	0.4924	-0.1233	0.8632	-0.01026	0.1536	0.5551	-0.09334	0.2215	0.4191	-0.01737	0.6987	-0.07923	0.6645	0.1081	1.029	0.6127	0.5439	0.313	0.1269	0.6919	0.0418	0.988	0.9417	0.9187	0.4035	0.1178	0.2564	0.6129	0.1598	0.4652	0.02379	0.2603	0.1082	0.7214	0.003798	0.9759	0.6418	0.1498	0.7893	0.5797	0.2405	0.9693	0.03886	0.8467
ENSMMUG00000001583	ENSG00000186765	FSCN2	-0.2353	-0.02909	-0.05269	-0.3975	-0.1274	-0.6587	-0.3498	-0.8492	-0.0895	0.5733	0.9497	0.4268	0.2706	0.2723	0.761	0.07456	-0.7952	-0.2032	-0.1735	-0.201	0.1222	-0.09538	-0.3998	-0.6637	-1.27	-1.055	0.006444	-0.03602	-0.4429	-0.1251	0.06435	-0.2468	0.3681	0.9166	0.8315	0.1305	0.6374	0.01559	0.1942	0.005988	0.7857	0.04486	0.002575	0.1634	0.4594	0.3724	0.01603
ENSMMUG00000001585	ENSG00000185504	FAAP100	-0.4381	-0.2971	0.1177	-0.7018	-0.2582	-0.8055	-0.4091	-0.4852	-0.128	0.4258	0.5205	-0.1934	-0.4459	-0.2547	0.3594	0.01196	-0.7464	-0.6778	-0.2543	-0.06075	-0.2383	-0.1332	-0.5898	-0.1303	-0.619	-0.4291	0.4087	-0.1274	0.1105	0.2945	0.1622	-0.07068	0.07588	0.2594	0.6217	0.005639	0.3214	0.001619	0.1086	0.07358	0.6618	0.09755	0.06816	0.4706	0.1601	0.3385	0.2138
ENSMMUG00000001593	ENSG00000113924	HGD	0.02498	-0.3755	-0.07486	-0.239	-0.08935	-0.2554	-0.1677	0.04438	-0.4941	-0.5472	-0.2961	-0.3119	-0.1675	-0.5557	-0.4271	-0.2868	-0.4129	-0.3574	-0.1946	-0.101	-0.1948	-0.1648	-0.0828	0.113	-0.9948	-0.6557	0.07374	0.2514	0.02946	0.04805	0.07596	-0.02215	0.8732	0.03205	0.633	0.1331	0.5863	0.1132	0.3124	0.7969	0.009857	0.001703	0.1169	0.07352	0.4099	0.001481	0.02633
ENSMMUG00000001596	ENSG00000153767	GTF2E1	0.4094	0.5397	0.2591	0.4479	0.03694	0.559	0.1171	0.5024	0.4024	-0.2151	0.0319	0.2746	0.01814	0.3872	-0.2796	0.1133	0.6591	0.6673	0.3758	0.2975	0.3694	0.295	0.5732	0.371	0.4338	0.4673	-0.07411	0.1524	-0.05161	-0.1946	0.02549	-0.106	0.004733	0.0008091	0.0763	0.002232	0.8086	0.0001485	0.4472	0.001645	0.01931	0.1658	0.854	0.07888	0.9232	0.01226	0.1072
ENSMMUG00000001597	ENSG00000145649	GZMA	0.3427	0.5705	0.935	0.9642	0.3018	1.028	0.541	0.2417	-0.008368	0.2685	0.3339	0.3312	0.02207	0.6101	0.07122	0.2842	-0.2992	0.2968	0.9723	0.7415	0.6005	0.6837	0.6545	0.7892	0.4948	0.6318	1.212	1.282	0.9459	1.199	1.486	0.8815	0.2561	0.08236	0.001881	0.001403	0.34	0.0006419	0.08507	0.461	0.9819	0.4172	0.3587	0.3177	0.9559	0.06219	0.8475
ENSMMUG00000001610	ENSG00000159363	ATP13A2	-0.3172	-0.2933	0.04167	-0.5851	-0.02353	-0.7056	-0.1098	-0.47	-0.1589	0.3983	0.4248	-0.1977	-0.348	-0.2544	0.6183	0.1426	-0.6572	-0.6838	-0.2894	-0.1575	-0.2331	-0.1986	-0.6607	-0.2031	-0.4354	-0.333	0.3471	-0.1776	0.1177	0.2748	0.1622	-0.08428	0.1687	0.2429	0.8561	0.01236	0.9217	0.002753	0.6448	0.06386	0.5579	0.1033	0.1177	0.4238	0.2333	0.3027	0.02345
ENSMMUG00000001611	ENSG00000164327	RICTOR	1.512	1.725	0.6086	1.194	0.4975	1.491	0.2198	1.567	1.683	-0.1142	-0.05225	0.9095	0.3963	1.155	-0.4375	0.4811	2.505	2.47	0.5561	1.22	1.02	0.7002	1.425	0.8914	1.732	1.266	-0.1682	0.3884	0.07466	-0.4581	0.03819	-0.1415	0.0001958	0.0001468	0.1504	0.004049	0.2546	0.0003037	0.6294	0.0005495	0.0006161	0.7987	0.9183	0.04275	0.4795	0.009303	0.3993
ENSMMUG00000001612	ENSG00000122490	SLC66A2	-0.1758	-0.1968	-0.01914	-0.6719	-0.1253	-0.7285	-0.647	0.06258	-0.01127	0.4011	0.2159	-0.3206	-0.5777	-0.618	0.06376	0.0562	-0.3355	-0.6612	-0.7284	0.06562	-0.254	-0.2867	-0.6685	0.1329	-0.843	-1.056	-0.6256	-0.4907	-0.4641	-0.5802	-0.5669	-0.3341	0.4551	0.4438	0.9352	0.005579	0.6144	0.002946	0.009679	0.8073	0.9677	0.1077	0.4368	0.2118	0.0578	0.01658	0.8211
ENSMMUG00000001616	ENSG00000117115	PADI2	-0.1641	-0.3855	-0.6553	-0.5101	-0.1334	-0.5207	0.07897	-0.8348	-0.1789	-0.04872	-0.3978	-0.4388	-0.07826	-0.4097	0.219	-0.5799	-0.3272	-0.5302	-0.5784	-0.5184	-0.4093	-0.3982	-0.5067	-1.101	-0.3785	-0.4317	-0.6084	-0.7493	-0.657	-0.5438	-0.7105	-0.7179	0.2042	0.006414	7.742e-07	9.939e-05	0.3177	6.928e-05	0.5564	1.291e-08	0.2451	0.7238	0.00943	0.001547	0.6322	0.003093	0.1574
ENSMMUG00000001619	ENSG00000173145	NOC3L	0.5029	0.7263	0.4485	0.1398	-0.1957	0.4279	0.004149	0.0943	0.425	-0.06819	0.03138	0.2267	-0.1815	0.2722	-0.6398	-0.1589	0.3179	0.808	0.2205	0.4118	0.3277	0.3671	0.5521	-0.02679	0.632	0.8725	0.3506	0.5823	0.285	0.2397	0.4955	0.0779	0.01617	0.001715	0.03445	0.5097	0.3846	0.04329	0.9853	0.6843	0.08946	0.7626	0.9012	0.3272	0.5153	0.2311	0.01363
ENSMMUG00000001632	ENSG00000156639	ZFAND3	0.1273	-0.3813	-0.2518	0.04091	0.1094	-0.165	-0.1458	0.1516	-0.1149	-0.2581	-0.2926	-0.2049	-0.01727	-0.4256	0.02506	-0.1326	0.6093	-0.08719	-0.3664	-0.05075	-0.08781	-0.1933	-0.1682	-0.01464	-0.2019	-0.6907	-0.8365	-0.5351	-0.3284	-0.7031	-0.6912	-0.4477	0.42	0.02588	0.1065	0.7931	0.5012	0.2868	0.3662	0.3718	0.5379	0.1215	0.1102	0.2173	0.9305	0.01089	0.8922
ENSMMUG00000001633	ENSG00000104518	GSDMD	-0.09929	-0.2576	0.04785	-0.3928	0.1412	-0.5108	-0.1579	-0.3892	-0.008194	0.5446	0.4069	-0.2155	0.05853	-0.3474	0.4729	-0.04684	-0.5537	-0.7382	-0.234	-0.1546	-0.3345	-0.1989	-0.6708	-0.1742	-0.4947	-0.607	0.05222	-0.3761	-0.1528	-0.113	-0.2443	-0.2179	0.6393	0.2658	0.8216	0.0647	0.5204	0.01676	0.4716	0.09429	0.9738	0.01671	0.1054	0.3378	0.8269	0.123	0.06001
ENSMMUG00000001635	ENSG00000183779	ZNF703	-0.195	-0.3492	-0.226	-0.3815	0.2149	-0.1582	0.1857	-0.4112	-0.1785	0.4487	0.01353	-0.2261	0.09079	0.009038	0.5009	-0.3055	-0.4513	-0.6579	-0.3702	-0.5268	-0.4252	-0.3249	-0.7036	-0.4959	-0.2719	-0.4425	-0.232	-0.8721	-0.3448	-0.3105	-0.5206	-0.4604	0.2773	0.0706	0.2091	0.03669	0.2487	0.3795	0.3152	0.04184	0.4016	0.01718	0.9483	0.244	0.6895	0.9619	0.01473
ENSMMUG00000001641	ENSG00000147813	NAPRT	-0.445	-0.5294	-0.2741	-0.9947	-0.1217	-0.9791	-0.5538	-0.5547	-0.02622	0.5897	0.36	-0.3132	-0.2618	-0.4048	0.6089	-0.08916	-0.6747	-0.9497	-0.4401	-0.1267	-0.4233	-0.3171	-0.704	-0.1184	-0.9339	-0.8323	0.0873	-0.4338	-0.447	-0.4033	-0.2967	-0.1663	0.09835	0.06485	0.2998	0.0004913	0.6658	0.0006402	0.04811	0.06357	0.9341	0.03499	0.2563	0.299	0.4453	0.1745	0.0543
ENSMMUG00000001642	ENSG00000020426	MNAT1	-0.04206	0.1858	0.186	0.03504	-0.1623	0.2237	0.08134	0.06312	-0.09243	-0.1888	-0.1368	-0.08879	-0.1357	0.02245	-0.3094	-0.03554	-0.3346	0.04757	0.1118	-0.0791	-0.1817	-0.106	0.2735	0.3518	0.2083	0.4227	0.3654	0.5192	0.1945	0.3406	0.5112	0.7418	0.7852	0.2722	0.2277	0.8218	0.3252	0.1478	0.6177	0.7071	0.6232	0.2611	0.466	0.6049	0.5128	0.8932	0.1002
ENSMMUG00000001645	ENSG00000104529	EEF1D	-0.3738	-0.1394	0.1667	-0.4045	-0.2103	-0.5046	-0.2849	0.07707	-0.2915	0.2019	0.3211	-0.2483	-0.5578	-0.3579	0.1382	0.4195	-0.6621	-0.514	-0.2298	-0.04883	-0.245	-0.1464	-0.3983	0.3232	-0.4454	-0.2807	0.4127	0.08675	0.04066	0.3306	0.1892	0.3999	0.0401	0.4851	0.3675	0.02561	0.2587	0.005278	0.1325	0.7012	0.1729	0.3045	0.1414	0.1951	0.01608	0.06366	0.5204
ENSMMUG00000001653	ENSG00000104427	ZC2HC1A	1.269	1.467	1.005	0.899	-0.2045	1.268	-0.001666	1.084	0.5725	-0.4952	0.2464	0.296	-0.7002	0.376	-0.9795	0.2285	2.01	2.152	1.342	1.348	1.13	1.266	1.738	1.385	1.411	1.677	0.6886	1.006	0.03847	0.6451	0.6053	0.7289	0.001024	0.0006956	0.01224	0.02528	0.6649	0.001463	0.9972	0.01239	0.1695	0.2021	0.563	0.4551	0.1928	0.3251	0.05172
ENSMMUG00000001655	ENSG00000104432	IL7	0.3905	0.8153	0.415	0.2636	-0.3825	0.5596	-0.2801	0.5934	0.3351	-0.421	-0.1135	0.07027	-0.4584	0.0531	-0.9218	0.2503	0.9746	1.11	0.7591	0.7649	0.4587	0.6379	1.126	0.7054	0.915	1.015	0.4663	0.4602	0.01794	0.1507	0.4989	0.2307	0.1111	0.003196	0.09822	0.2924	0.1724	0.02529	0.3204	0.02809	0.2509	0.1206	0.7141	0.7992	0.2015	0.8436	0.00501
ENSMMUG00000001657	ENSG00000169413	RNASE6	0.07102	-0.2723	-0.4934	-0.06549	0.1354	-0.1095	0.2101	0.1598	-0.108	-0.01583	-0.5443	-0.2084	0.123	-0.2415	0.2836	-0.2455	0.1921	-0.1847	-0.6433	-0.2458	-0.1139	-0.2425	-0.2598	0.02955	-0.1737	-0.5788	-0.9822	-0.3853	-0.1047	-0.5801	-0.7997	-0.1452	0.6194	0.08231	0.0005979	0.6455	0.3614	0.4418	0.1583	0.3042	0.5195	0.9164	0.001215	0.1664	0.493	0.11	0.0937
ENSMMUG00000001659	ENSG00000112234	FBXL4	0.2225	0.5319	0.3095	0.3016	-0.2805	0.217	-0.4219	0.3344	0.3219	-0.1331	-0.0982	0.2885	-0.04623	0.235	-0.6796	0.1043	0.7766	0.9083	0.3831	0.3879	0.381	0.3195	0.6229	0.4553	0.7604	0.5942	0.1714	0.2649	0.1651	-0.1455	0.2796	0.1665	0.2159	0.007298	0.08969	0.09571	0.1552	0.2331	0.03734	0.09207	0.1335	0.4881	0.6495	0.1388	0.8501	0.2229	0.003057
ENSMMUG00000001669	ENSG00000176248	ANAPC2	-0.3908	-0.3532	-0.02237	-0.6436	-0.2251	-0.7791	-0.3502	-0.4304	-0.1489	0.4888	0.4692	-0.2326	-0.3148	-0.3183	0.4086	0.06458	-0.5749	-0.6851	-0.319	-0.1293	-0.2952	-0.1997	-0.6711	-0.2852	-0.4941	-0.4454	0.3137	-0.2561	-0.04084	0.1285	0.1123	-0.1885	0.08727	0.1481	0.9199	0.006125	0.3494	0.001043	0.1371	0.08671	0.5806	0.04041	0.07737	0.3485	0.2811	0.1963	0.1251
ENSMMUG00000001675	ENSG00000100325	ASCC2	-0.5395	-0.8077	-0.4528	-0.5295	-0.1584	-0.5725	-0.1198	0.07207	-0.7517	-0.3386	-0.1546	-0.5154	-0.04263	-0.6853	0.2743	-0.02824	-0.6562	-0.9686	-0.2712	-0.5291	-0.6905	-0.3666	-0.3959	0.05024	-0.743	-0.9642	0.1128	-0.2995	-0.26	0.1441	-0.05026	0.2647	0.002038	2.639e-05	0.00925	0.00232	0.3765	0.001027	0.5052	0.702	0.0004169	0.07275	0.4574	0.006558	0.8507	0.0003395	0.1952
ENSMMUG00000001676	ENSG00000168685	IL7R	0.07562	0.4677	0.5635	0.5999	-0.171	0.5532	0.04466	0.5463	0.02298	-0.4704	0.01695	0.3854	-0.4098	0.3502	-0.5162	0.3055	0.2517	0.7773	0.5673	0.5759	0.4249	0.5131	0.616	0.5071	0.4437	0.7617	0.4729	0.9319	0.4576	0.5808	0.695	0.5807	0.6833	0.02133	0.002919	0.001618	0.3611	0.003488	0.8135	0.008028	0.9162	0.01825	0.9393	0.0549	0.07686	0.08212	0.01805
ENSMMUG00000001677	ENSG00000176058	TPRN	-0.7294	-0.4301	-0.006418	-0.4735	-0.05857	-0.6986	-0.1698	-0.3512	-0.2444	0.2449	0.3299	-0.2371	-0.5427	-0.1744	0.4939	0.3482	-0.8835	-0.9627	-0.3529	-0.3167	-0.4082	-0.4143	-0.7504	-0.0927	-0.6383	-0.6002	0.2962	-0.08881	-0.05177	0.2853	0.1002	0.1849	0.004066	0.1082	0.9786	0.06085	0.8221	0.006366	0.5023	0.1894	0.4164	0.3452	0.2518	0.3835	0.09046	0.5165	0.08474
ENSMMUG00000001680	ENSG00000136560	TANK	0.7624	0.5906	0.367	0.5201	0.2665	0.658	-0.02565	0.5909	0.6006	-0.163	-0.103	0.2767	0.2326	0.3235	-0.3998	0.0489	0.7035	0.7044	0.1258	0.3604	0.2246	0.2388	0.5431	0.4875	0.4394	0.3735	-0.1912	0.1884	0.05512	-0.2441	0.004905	0.1013	4.282e-05	0.003323	0.0459	0.004808	0.1626	0.0003918	0.8946	0.003533	0.005413	0.4008	0.6326	0.1547	0.3197	0.09534	0.0692
ENSMMUG00000001683	ENSG00000128886	ELL3	0.0835	-0.06114	-0.1741	-0.08245	-0.05072	-0.222	0.1631	-0.8408	-0.09001	-0.1818	-0.4898	-0.3975	-0.1401	-0.4753	-0.04939	-0.8984	-0.53	-0.3993	-0.7349	-0.4378	-0.3614	-0.2436	-0.4388	-1.063	-0.3375	-0.07486	-0.7944	-0.4949	-0.2829	-0.4271	-0.493	-0.6959	0.5456	0.6892	0.2194	0.5603	0.7305	0.1216	0.2593	7.6e-07	0.5947	0.2342	0.005362	0.01194	0.45	0.002554	0.7674
ENSMMUG00000001689	ENSG00000131171	SH3BGRL	0.2492	0.1043	0.04421	0.2946	-0.1304	0.3166	-0.1273	0.3913	0.1438	-0.3874	-0.3561	0.07694	0.1295	-0.0755	-0.5091	-0.2257	0.5839	0.3814	0.08056	0.3174	0.1972	0.1359	0.4409	0.3625	0.2027	0.143	-0.4762	0.1759	-0.0116	-0.4818	-0.1692	-0.04503	0.1826	0.6065	0.8116	0.1148	0.4982	0.08982	0.506	0.05459	0.5149	0.05201	0.1067	0.6983	0.5829	0.7043	0.02098
ENSMMUG00000001707	ENSG00000113108	APBB3	-0.146	-0.1472	0.02231	0.02338	-0.2158	-0.3135	-0.2244	-0.09777	-0.1458	0.1255	0.1671	-0.0505	0.02014	-0.3605	-0.01129	-0.08737	-0.05457	-0.2506	-0.2421	0.1881	-0.03914	0.0311	-0.2084	-0.001293	-0.5548	-0.7711	-0.5655	-0.156	-0.2214	-0.5821	-0.4697	-0.4841	0.3075	0.3432	0.8756	0.87	0.1487	0.03036	0.1329	0.5323	0.3854	0.4064	0.3211	0.7395	0.912	0.0188	0.947
ENSMMUG00000001715	ENSG00000197044	ZNF441	0.6297	0.9593	0.4189	0.1483	-0.1821	0.6392	-0.4085	0.4234	0.6454	0.106	0.02822	0.3567	-0.1283	0.6572	-0.5921	0.2198	0.8386	1.4	0.8227	0.5826	0.7195	0.6255	0.8577	0.5607	0.8646	1.065	0.3896	0.4597	0.2177	0.2043	0.3652	0.02235	0.006712	0.0001691	0.07694	0.5309	0.4781	0.006137	0.1194	0.09891	0.01985	0.6707	0.9206	0.1681	0.688	0.00859	0.04966
ENSMMUG00000001717	ENSG00000145414	NAF1	0.1391	0.3031	0.2341	0.2397	-0.2148	0.3179	0.06701	0.168	0.03037	-0.02711	-0.0004298	0.2516	-0.08682	0.3889	-0.3513	0.1044	0.154	0.3746	0.3875	0.1999	0.1572	0.2697	0.2762	0.1113	0.5716	0.7251	0.3875	0.6553	0.267	0.3329	0.5609	0.1933	0.3173	0.04658	0.09295	0.08472	0.1506	0.0223	0.6497	0.2681	0.8567	0.8567	0.998	0.0972	0.643	0.009756	0.04034
ENSMMUG00000001722	ENSG00000113391	FAM172A	0.2178	0.5208	0.3954	0.3903	-0.1794	0.5723	0.00128	0.3709	0.2165	-0.1155	0.0591	0.419	-0.08912	0.4216	-0.4348	0.03585	0.4202	0.7006	0.6425	0.4805	0.3654	0.4414	0.6543	0.4684	0.4023	0.6124	0.1705	0.4528	0.1288	-0.08362	0.3614	0.218	0.2232	0.008308	0.02828	0.02945	0.3469	0.001466	0.9946	0.05899	0.312	0.5481	0.7828	0.03124	0.7082	0.02758	0.04534
ENSMMUG00000001723	ENSG00000166140	ZFYVE19	-0.3971	-0.3086	-0.02061	-0.1683	-0.1431	-0.529	-0.05079	-0.2788	-0.2887	0.07085	0.1316	-0.1993	-0.1442	-0.4861	0.3224	0.09203	-0.8715	-0.7496	-0.5606	-0.1745	-0.2982	-0.2188	-0.5853	-0.3006	-0.5318	-0.4931	-0.1635	0.05801	0.09786	0.1255	-0.1705	0.1708	0.006345	0.04777	0.8836	0.2426	0.3434	0.0004326	0.7299	0.07689	0.09542	0.642	0.4378	0.2021	0.438	0.002296	0.05505
ENSMMUG00000001725	ENSG00000176087	SLC35A4	-0.353	-0.4894	-0.2533	-0.3518	0.06668	-0.3448	0.1076	-0.5083	-0.3294	0.02193	-0.039	-0.2025	0.05017	-0.2747	0.2924	-0.2581	-0.4727	-0.6453	-0.2141	-0.3645	-0.2628	-0.2214	-0.4826	-0.494	-0.4762	-0.5504	-0.06171	-0.3003	-0.04064	-0.01121	-0.194	-0.3	0.006417	0.0005721	0.04924	0.006595	0.6155	0.007683	0.4185	0.0003715	0.03049	0.8721	0.7961	0.1383	0.7571	0.04451	0.05598
ENSMMUG00000001727	ENSG00000160563	MED27	-0.321	-0.2857	-0.165	-0.2217	0.09443	-0.3013	0.03136	-0.4376	-0.3346	0.06722	-0.04561	-0.2591	0.0592	-0.2721	0.1868	-0.2481	-0.671	-0.6192	-0.09886	-0.2399	-0.1918	-0.07333	-0.3408	-0.3389	-0.5101	-0.3619	0.06156	-0.1708	-0.01546	0.112	-0.06822	0.002173	0.01363	0.0412	0.1988	0.08892	0.4799	0.02144	0.8124	0.002304	0.02949	0.6197	0.7646	0.06289	0.7181	0.04882	0.2096
ENSMMUG00000001731	ENSG00000131459	GFPT2	0.5193	0.04621	0.08887	0.06968	1.109	0.2482	0.2607	-0.2405	0.5447	0.4657	-0.4212	-0.5427	0.455	-0.01787	0.5656	-0.2851	0.1376	-0.7361	-0.1483	-0.4672	-0.1958	-0.299	-0.6217	-0.5573	0.2848	-0.327	-0.1958	-0.4201	-0.4633	-0.04905	-0.277	-0.04144	0.1299	0.9042	0.8103	0.8546	0.002066	0.4977	0.4694	0.5476	0.2307	0.2458	0.3602	0.2139	0.3226	0.9655	0.1954
ENSMMUG00000001735	ENSG00000105143	SLC1A6	0.2214	-0.501	-0.5086	0.3441	0.7895	-0.6869	0.2509	0.1487	-0.03819	0.6459	0.3393	0.2123	0.5201	-0.1432	0.2636	0.2843	0.5062	0.08667	-0.3283	0.2759	0.3544	-0.04459	-0.6451	-0.2412	-0.2659	-0.5337	-0.4896	-0.203	0.182	-0.2794	-0.1274	-0.3323	0.3053	0.03322	0.01913	0.1061	0.0003216	0.001863	0.2557	0.5084	0.9097	0.03776	0.3137	0.5044	0.1323	0.6542	0.4407
ENSMMUG00000001740	ENSG00000176463	SLCO3A1	-0.09484	-0.2483	-0.03775	0.001842	0.1689	-0.08754	-0.04083	0.0927	-0.08063	0.1556	0.2333	0.08743	0.2137	-0.03364	0.1946	0.2054	-0.109	-0.4121	-0.05787	-0.07906	-0.07936	-0.1307	-0.2304	0.1925	-0.2456	-0.6389	-0.05754	-0.1579	0.01442	-0.1766	-0.1314	0.1507	0.4574	0.07406	0.7668	0.9885	0.2028	0.4956	0.7582	0.5037	0.599	0.2552	0.1265	0.528	0.1951	0.8065	0.2015
ENSMMUG00000001742	ENSG00000069702	TGFBR3	0.2053	0.5753	0.6333	0.6326	-0.4429	0.7632	-0.02272	0.7778	0.03708	-0.0398	0.4204	0.5895	-0.1503	0.5663	-0.1871	0.7959	0.7216	0.6762	0.8173	0.7648	0.3879	0.554	0.8574	0.974	0.3526	0.2341	0.1088	0.3937	-0.1013	-0.3958	0.2432	0.003232	0.3221	0.01023	0.00212	0.002185	0.04757	0.0002403	0.9173	0.0006109	0.8804	0.8563	0.08234	0.007656	0.5894	0.009799	0.456
ENSMMUG00000001743	ENSG00000164118	CEP44	0.5652	0.8143	0.5405	0.3627	-0.2033	0.6271	-0.2853	0.243	0.3937	-0.1307	-0.28	0.01597	-0.1744	0.2587	-0.8675	-0.3809	0.4202	0.7781	0.3412	0.4203	0.1396	0.2602	0.5652	-0.1055	0.4987	0.6146	0.07358	0.5836	0.2049	0.2321	0.3012	-0.1041	0.02052	0.002635	0.03109	0.1483	0.4568	0.01136	0.311	0.3851	0.175	0.6167	0.3413	0.9527	0.6037	0.3218	0.006898
ENSMMUG00000001744	ENSG00000169902	TPST1	0.2421	-0.1358	-0.07643	0.2021	-0.2547	-0.07707	-0.125	0.4148	-0.03458	-0.248	-0.1995	-0.1115	-0.05054	-0.5892	-0.4939	-0.08849	1.263	0.4234	-0.3763	0.2743	0.05954	0.08918	0.2734	0.3045	0.1874	-0.5073	-0.8667	-0.1939	-0.3482	-1.029	-0.7714	-0.4343	0.3303	0.62	0.7633	0.4238	0.3449	0.7672	0.6443	0.1329	0.9074	0.3687	0.5257	0.688	0.8809	0.03688	0.1166
ENSMMUG00000001748	ENSG00000165025	SYK	0.007999	-0.3283	-0.3973	-0.06776	0.1788	-0.178	0.02434	-0.2326	-0.1219	0.004263	-0.3344	-0.2191	0.2756	-0.3386	0.1538	-0.4333	0.09998	-0.4095	-0.56	-0.3656	-0.2661	-0.3023	-0.3811	-0.5382	-0.3652	-0.7333	-0.9258	-0.7169	-0.4621	-0.7192	-0.8833	-0.7177	0.9524	0.02544	0.003194	0.6119	0.2004	0.1826	0.8611	0.1095	0.4412	0.9761	0.03368	0.123	0.1066	0.01783	0.3322
ENSMMUG00000001753	ENSG00000213949	ITGA1	0.2827	0.8246	0.7166	0.8993	-0.2589	0.8591	0.5533	1.075	-0.0913	-0.6021	0.1034	0.4522	-0.353	0.6048	-0.4402	0.4685	0.7482	1.338	0.8158	0.6387	0.6376	0.6185	0.8939	0.771	1.174	1.464	0.7336	1.033	0.4996	0.636	0.7037	0.9876	0.2901	0.004681	0.006462	0.0005884	0.3804	0.0009531	0.05157	0.0001405	0.782	0.03907	0.7426	0.1139	0.3389	0.03134	0.1792
ENSMMUG00000001758	ENSG00000113712	CSNK1A1	0.3239	0.47	0.2605	0.4172	-0.1213	0.4777	-0.03279	0.3204	0.2289	-0.164	-0.122	0.2839	-0.07656	0.2115	-0.4043	-0.1521	0.6021	0.6008	0.3318	0.4063	0.3097	0.2179	0.4306	0.1703	0.4425	0.3958	-0.1628	0.2992	0.08009	-0.1813	0.07134	-0.1035	0.02785	0.003391	0.07322	0.004651	0.4161	0.001228	0.8261	0.04378	0.183	0.289	0.4738	0.0662	0.6737	0.1741	0.01842
ENSMMUG00000001763	ENSG00000025770	NCAPH2	-0.3583	-0.2058	-0.09457	-0.4423	-0.181	-0.5675	-0.1195	-0.5584	-0.2281	0.3377	0.2338	-0.23	-0.2185	-0.2644	0.2386	-0.1618	-0.699	-0.6609	-0.2253	-0.1943	-0.233	-0.1853	-0.6045	-0.3449	-0.4335	-0.3588	0.2557	-0.05479	0.1001	0.1838	0.05654	-0.1461	0.03903	0.2661	0.5776	0.01214	0.3192	0.00147	0.5001	0.003884	0.2687	0.06389	0.2512	0.2233	0.328	0.1574	0.2392
ENSMMUG00000001764	NA	NA	0.4307	-0.007237	-0.1769	-0.3085	0.9395	-0.132	-0.1856	-0.1195	0.8146	0.9483	0.1156	-0.1954	0.7198	-0.1067	0.2508	-0.2972	-0.3542	-0.7979	-0.5637	-0.1341	-0.3854	-0.3297	-0.7984	-0.04556	-0.5394	-0.8475	-0.5145	-0.871	-0.5213	-0.5138	-0.7837	-0.4488	0.09231	0.9791	0.478	0.2146	0.0005074	0.595	0.4722	0.6583	0.007101	0.0005912	0.7023	0.4727	0.02857	0.6938	0.3977
ENSMMUG00000001776	ENSG00000128266	GNAZ	-0.3706	-0.7538	-0.5461	-0.5275	0.03491	-0.4462	-0.1176	-0.1061	-0.6487	-0.4566	-0.2609	-0.5481	-0.2965	-0.5464	0.04927	0.04246	-0.2021	-0.3355	-0.06903	-0.3895	-0.1725	-0.1331	-0.3065	-0.02975	-0.4493	-0.3486	0.4268	-0.04009	0.09074	0.2976	0.1781	0.1738	0.02427	4.328e-05	0.000997	0.001789	0.8369	0.007877	0.4837	0.5438	0.002885	0.02106	0.2334	0.007041	0.2005	0.005818	0.8117
ENSMMUG00000001780	ENSG00000110090	CPT1A	0.2186	-0.03668	-0.756	-0.7707	0.4623	-0.2528	-1.326	-0.4823	0.05546	-0.1054	-1.013	-0.934	0.3572	-0.5082	-1.546	-0.8414	0.925	0.415	0.5364	-0.01542	0.4385	0.2192	0.006561	-0.2999	0.7587	0.3097	0.1684	-0.1749	-0.3462	0.3979	-0.07883	-0.1619	0.2262	0.8518	4.817e-05	3.593e-05	0.0143	0.1616	1.164e-10	0.01518	0.7964	0.5849	7.824e-06	4.325e-06	0.1208	0.009448	1.035e-10
ENSMMUG00000001790	ENSG00000167880	EVPL	-0.8296	-0.1183	0.153	-0.2899	0.2051	-0.3005	0.301	0.145	-0.3907	0.4405	0.4823	0.1535	-0.2757	0.04731	0.6448	0.6467	-0.7343	-0.5937	0.499	0.08551	-0.1611	0.2348	-0.7162	0.3329	-0.09849	0.2255	1.399	0.5276	0.5726	0.968	1.304	1.259	0.02551	0.7377	0.6356	0.4133	0.5763	0.3941	0.3699	0.6832	0.3919	0.2248	0.2181	0.7009	0.5304	0.9021	0.1035
ENSMMUG00000001791	ENSG00000105447	GRWD1	-0.4198	-0.4347	-0.1614	-0.3848	-0.01643	-0.5016	-0.1466	-0.4322	-0.2543	0.2543	0.1843	-0.1384	-0.03822	-0.276	0.2095	-0.01041	-0.5888	-0.7487	-0.3863	-0.4062	-0.3955	-0.32	-0.644	-0.4083	-0.4023	-0.3268	0.1768	-0.2027	0.08734	0.2184	0.156	-0.1915	0.01197	0.01569	0.3222	0.02183	0.9234	0.00319	0.3901	0.01849	0.2048	0.1502	0.351	0.4463	0.8565	0.1269	0.284
ENSMMUG00000001799	ENSG00000136280	CCM2	-0.2171	-0.3312	-0.1316	-0.2535	-0.09647	-0.4908	-0.2749	0.04303	-0.1951	0.1951	0.04889	-0.2567	-0.2152	-0.489	0.11	0.07174	-0.1033	-0.5604	-0.4627	-0.1052	-0.2623	-0.2064	-0.4363	0.0618	-0.5873	-0.7928	-0.4962	-0.4122	-0.2155	-0.4571	-0.5141	-0.1676	0.1614	0.05281	0.3974	0.09972	0.5454	0.001404	0.08674	0.7984	0.2838	0.2405	0.7886	0.1141	0.2684	0.002822	0.5443
ENSMMUG00000001800	ENSG00000166266	CUL5	0.3051	0.4792	0.3167	0.2083	-0.1329	0.4177	-0.1395	0.2635	0.1412	-0.2243	-0.1309	0.1361	-0.3117	0.2623	-0.523	0.01371	0.4165	0.7227	0.3824	0.2383	0.1352	0.1553	0.5388	0.367	0.6167	0.7674	0.4035	0.4813	0.06794	0.1892	0.5489	0.416	0.08582	0.01408	0.07692	0.2436	0.4867	0.01921	0.4646	0.1775	0.5065	0.2409	0.5396	0.4823	0.1898	0.1671	0.01702
ENSMMUG00000001806	ENSG00000153975	ZUP1	0.5824	0.6072	0.4822	0.3041	0.1181	0.5983	0.08978	0.2992	0.297	-0.06935	-0.1822	0.1331	-0.01985	0.3828	-0.3598	-0.01322	0.0986	0.4377	0.2544	0.2545	0.08611	0.1517	0.4365	0.3219	0.4847	0.7596	0.4409	0.6279	0.397	0.2601	0.5469	0.3277	0.002858	0.004639	0.01426	0.1216	0.5695	0.002287	0.6665	0.1643	0.2007	0.7407	0.4371	0.532	0.9388	0.06607	0.1362
ENSMMUG00000001809	ENSG00000125772	GPCPD1	0.2067	0.4106	0.02655	0.1404	-0.259	0.2294	-0.4199	0.151	0.008704	-0.1182	-0.1902	-0.01197	-0.0214	-0.03699	-0.5415	-0.3538	0.697	0.6449	0.2467	0.2565	0.2006	0.1883	0.3492	0.1305	0.2594	0.1961	-0.2089	-0.02433	-0.2707	-0.4165	-0.3605	-0.4285	0.1713	0.01404	0.8588	0.3486	0.0926	0.1267	0.006433	0.3509	0.9613	0.4659	0.2815	0.9401	0.9093	0.8184	0.002166
ENSMMUG00000001824	ENSG00000109536	FRG1	-0.09205	-0.1504	-0.1443	-0.1046	-0.295	-0.258	-0.1839	0.4319	-0.249	-0.3113	-0.4016	-0.2775	-0.1761	-0.2564	-0.4877	0.4472	-0.1955	-0.1462	-0.2644	-0.05261	-0.3131	-0.1245	0.2477	0.8559	0.17	-0.02993	0.1273	0.2773	-0.01421	0.1303	0.1654	0.9092	0.6159	0.4582	0.4352	0.5726	0.133	0.1668	0.3496	0.02625	0.2396	0.1039	0.06202	0.1543	0.4451	0.1825	0.02535
ENSMMUG00000001831	ENSG00000197429	IPP	0.4919	0.5482	0.2359	0.273	0.2768	0.5699	0.2606	0.05403	0.5214	-0.1644	0.2304	0.5485	0.2688	0.7519	-0.0691	0.1509	0.7318	0.9074	0.6344	0.329	0.514	0.4731	0.6645	0.1396	0.9499	0.8106	0.6497	0.2854	0.3144	0.3179	0.4741	0.2592	0.007029	0.00711	0.2028	0.1383	0.1539	0.001896	0.1837	0.7908	0.01609	0.4089	0.2996	0.006526	0.2616	0.000144	0.7541
ENSMMUG00000001841	ENSG00000145391	SETD7	0.5339	0.6808	0.3362	0.3961	0.0748	0.5592	0.2417	0.4874	0.5066	-0.06013	0.0475	0.4211	0.0384	0.5398	-0.2574	0.1756	0.6068	0.7805	0.2478	0.3366	0.3631	0.142	0.4875	0.2171	0.5831	0.579	0.1528	0.1878	-0.02221	-0.104	0.192	0.1765	0.0004078	3.972e-05	0.02547	0.00843	0.6352	0.0002229	0.1272	0.003274	0.00401	0.7033	0.7873	0.0085	0.8426	0.0007084	0.1465
ENSMMUG00000001849	ENSG00000091181	IL5RA	-0.518	-0.1505	0.06436	-0.0876	-0.3265	0.1605	0.1742	-0.1726	-0.7103	-0.2041	0.0612	0.07141	0.2488	0.04256	-0.1301	-0.6492	0.08057	0.1618	0.139	-0.249	0.2738	-0.1362	0.09983	-0.2075	0.6087	0.6566	1.185	0.3996	0.9597	0.8566	0.6694	0.8101	0.09145	0.6441	0.8249	0.7655	0.2877	0.5822	0.5691	0.598	0.04433	0.4884	0.8529	0.8087	0.5103	0.8837	0.6866
ENSMMUG00000001856	ENSG00000196419	XRCC6	-0.3307	-0.4779	-0.3894	-0.137	0.1333	-0.2173	0.2392	-0.4198	-0.4561	0.01688	-0.1766	-0.2376	0.1652	-0.2786	0.2898	-0.1861	-0.5164	-0.6282	-0.2352	-0.5615	-0.3659	-0.2944	-0.4601	-0.4566	-0.3911	-0.4094	-0.1417	-0.4029	-0.11	0.006155	-0.2497	-0.1806	0.007749	0.0004681	0.00178	0.2666	0.2993	0.07823	0.06443	0.00193	0.001944	0.8979	0.2239	0.07084	0.2949	0.03476	0.04972
ENSMMUG00000001869	ENSG00000143740	SNAP47	-0.4269	-0.3894	-0.1211	-0.2582	-0.2524	-0.4918	-0.1926	-0.5199	-0.4212	0.06396	0.1478	-0.2045	-0.2333	-0.2611	0.02284	-0.1378	-0.7125	-0.6727	-0.3498	-0.3067	-0.3183	-0.1448	-0.3928	-0.4193	-0.4118	-0.3082	0.07788	-0.02225	0.1143	0.1474	0.06682	-0.1119	0.0002301	0.001818	0.2818	0.02404	0.03446	2.765e-05	0.1043	4.832e-05	0.002395	0.5997	0.2764	0.09942	0.1145	0.03538	0.8655
ENSMMUG00000001873	NA	NA	0.364	0.6355	0.3876	0.5561	-0.2077	0.5728	0.002283	0.4369	0.2772	-0.1347	-0.02076	0.4345	-0.05775	0.4221	-0.5239	0.1251	0.4894	0.7526	0.4008	0.425	0.424	0.3393	0.5386	0.3874	0.509	0.6688	0.07473	0.4921	0.1424	-0.03891	0.2461	0.1924	0.04012	0.001117	0.02895	0.001793	0.2623	0.001325	0.9901	0.0245	0.1836	0.4727	0.9206	0.02138	0.7998	0.02498	0.01342
ENSMMUG00000001874	ENSG00000077147	TM9SF3	0.4094	0.6158	0.4149	0.5585	0.02169	0.5695	0.08667	0.4341	0.2949	-0.1929	-0.03387	0.3778	-0.06284	0.4657	-0.2773	0.06181	0.5461	0.7661	0.4989	0.5421	0.5051	0.3299	0.6527	0.4063	0.5452	0.6391	0.06157	0.572	0.2987	0.0399	0.3865	0.05135	0.01978	0.001419	0.01824	0.001552	0.9053	0.001269	0.6347	0.02379	0.1524	0.2988	0.8695	0.04261	0.7788	0.01247	0.1805
ENSMMUG00000001876	ENSG00000155629	PIK3AP1	0.7855	0.5648	0.1148	0.3473	0.5321	0.678	0.2306	0.3961	0.5876	0.01712	-0.1614	0.2116	0.4391	0.4311	-0.1684	-0.06268	0.8465	0.6929	0.1317	0.139	0.2693	0.05088	0.2863	0.08847	0.6316	0.4053	-0.4089	-0.1893	-0.1179	-0.3287	-0.3073	-0.3199	3.548e-07	0.000485	0.4239	0.01736	0.0005614	7.118e-06	0.1226	0.01231	0.0007671	0.9112	0.336	0.1635	0.01652	0.005908	0.3203
ENSMMUG00000001880	ENSG00000137628	DDX60	1.963	1.796	0.3423	0.7105	2.101	1.746	0.3022	0.4542	1.903	0.8911	0.05827	0.5629	1.305	1.483	-0.4985	-0.1683	0.5232	0.7158	0.5201	0.2361	0.08307	0.1439	0.5372	0.462	1.05	0.9807	0.3391	-0.1656	-0.2123	0.3401	0.2922	0.1353	8.563e-10	1.281e-07	0.2737	0.02176	2.123e-10	2.98e-08	0.3587	0.1815	8.479e-07	0.009427	0.8803	0.1097	0.001374	1.977e-05	0.2112
ENSMMUG00000001886	ENSG00000204574	ABCF1	-0.2834	-0.4944	-0.2661	-0.1701	0.2001	-0.2433	0.2557	-0.4182	-0.4058	0.05796	0.0049	-0.1273	0.2164	-0.1578	0.3834	-0.1246	-0.4529	-0.6024	-0.1376	-0.4128	-0.2911	-0.1789	-0.4503	-0.431	-0.3081	-0.3943	-0.03698	-0.3668	-0.04508	0.09573	-0.1479	-0.1371	0.02796	0.000506	0.03918	0.1848	0.1351	0.05837	0.05837	0.003147	0.007776	0.6705	0.9741	0.3479	0.1862	0.2461	0.01351
ENSMMUG00000001888	ENSG00000102858	MGRN1	-0.3376	-0.2373	-0.05035	-0.4718	-0.1623	-0.6152	-0.2964	-0.4694	-0.2918	0.2424	0.1648	-0.2754	-0.3772	-0.4025	0.1382	-0.2511	-0.4565	-0.5862	-0.3111	-0.1086	-0.264	-0.1526	-0.5586	-0.4222	-0.5837	-0.606	-0.1582	-0.3438	-0.1658	-0.07138	-0.1413	-0.4172	0.04709	0.1936	0.7635	0.006323	0.3599	0.000465	0.09249	0.01322	0.1448	0.1727	0.4059	0.1332	0.08143	0.02771	0.4877
ENSMMUG00000001892	ENSG00000109814	UGDH	0.5262	0.5069	0.2668	0.3491	0.03838	0.562	0.03585	0.3415	0.4798	-0.1752	0.04196	0.2729	0.03754	0.5086	-0.3531	-0.1292	0.5498	0.7581	0.5226	0.3437	0.5008	0.3381	0.5252	0.1252	0.4229	0.488	0.05652	0.382	0.04867	-0.1201	0.2468	-0.2959	0.001295	0.004948	0.1046	0.03366	0.8249	0.0006511	0.838	0.05986	0.01267	0.3149	0.8292	0.1195	0.8606	0.00366	0.0756
ENSMMUG00000001893	ENSG00000134352	IL6ST	0.483	1.037	0.8719	0.7792	-0.2277	0.9371	-0.07207	0.7454	0.4256	-0.1979	0.1202	0.6703	-0.3798	0.6696	-0.8012	0.1984	0.7921	1.334	0.7743	0.9217	0.6607	0.7711	1.003	0.559	0.9167	1.254	0.451	1.184	0.5401	0.3638	0.7562	0.3146	0.09946	0.001294	0.003147	0.008145	0.4695	0.001507	0.819	0.01987	0.2166	0.5233	0.7264	0.0313	0.324	0.03112	0.02568
ENSMMUG00000001899	ENSG00000102738	MRPS31	0.03411	0.01503	-0.002342	0.02283	-0.1481	0.09929	-0.1284	0.1873	-0.0856	-0.09638	-0.2812	-0.007888	-0.1929	0.002447	-0.3502	0.315	-0.1564	0.09536	-0.1117	-0.06851	-0.2548	-0.1681	0.2494	0.382	0.1864	0.3622	0.3104	0.35	0.2007	0.2321	0.4697	0.626	0.8109	0.9233	0.987	0.8737	0.3262	0.489	0.3959	0.2274	0.6244	0.5356	0.108	0.9601	0.3037	0.9874	0.0457
ENSMMUG00000001900	ENSG00000135052	GOLM1	0.6615	0.2353	0.178	-0.2995	0.04148	-0.4138	0.164	-0.04715	0.385	0.3658	-0.3167	-0.3467	0.8884	-0.1543	-0.8919	0.1405	-0.2274	-0.5742	-1.521	-0.5204	-0.5734	-0.5834	-0.6425	-0.004982	-0.221	-0.6589	-0.03937	-0.5892	-0.5293	-0.157	-1.288	-1.044	0.1658	0.6529	0.7163	0.5445	0.9348	0.4018	0.7509	0.9278	0.4996	0.4736	0.579	0.5104	0.1444	0.768	0.1295
ENSMMUG00000001901	ENSG00000139921	TMX1	0.7539	0.9023	0.558	0.7105	0.02897	0.949	-0.1368	0.451	0.7175	-0.185	-0.04605	0.5898	-0.01501	0.4531	-0.7005	-0.3613	0.9544	1.01	0.5536	0.6859	0.6002	0.4445	0.7817	0.1412	0.8005	0.8716	0.0004506	0.5796	0.3145	-0.275	0.3126	-0.3641	0.005324	0.002369	0.04056	0.00862	0.9203	0.0004994	0.6431	0.1361	0.02415	0.5209	0.8853	0.04148	0.9668	0.1132	0.03711
ENSMMUG00000001902	ENSG00000165832	TRUB1	0.7904	1.243	0.6117	0.7997	-0.2807	1.014	0.2837	0.6237	1.031	0.121	0.3718	0.8123	-0.1101	1.066	-1.288	0.05482	0.8341	1.459	0.4871	0.46	-0.1723	-0.4686	0.8534	0.3565	1.141	1.072	0.6574	0.3	-0.3161	-0.4018	0.4427	-0.5355	0.04464	0.004742	0.1426	0.0469	0.5632	0.01129	0.5729	0.1822	0.03232	0.7819	0.4582	0.06941	0.862	0.01455	0.02503
ENSMMUG00000001905	ENSG00000107518	ATRNL1	0.1748	0.5983	-0.04912	-0.1442	-0.6087	-0.04229	-0.514	0.148	0.259	-0.01307	0.2028	-0.1389	-0.06564	0.5226	-0.5483	0.02856	0.5305	0.9578	0.1823	0.1859	0.3392	0.02139	0.3141	-0.4203	0.4249	0.7666	-0.1892	-0.1955	-0.2407	-0.437	0.02782	-0.3735	0.5671	0.09375	0.8748	0.6528	0.09118	0.8917	0.153	0.6642	0.4534	0.9676	0.5982	0.6875	0.8912	0.1079	0.1629
ENSMMUG00000001906	ENSG00000123066	MED13L	0.4637	0.3141	-0.06897	0.3771	-0.04656	0.4471	0.06061	0.6135	0.5016	-0.1636	-0.199	0.2837	0.2449	0.2998	-0.1018	0.1763	1.448	0.8128	0.02604	0.1989	0.2174	0.1369	0.5208	0.1305	0.7728	0.2425	-0.5094	-0.3501	-0.3174	-0.736	-0.3498	-0.299	0.01941	0.1388	0.7221	0.05375	0.8172	0.0228	0.7637	0.00441	0.03059	0.4273	0.3822	0.1683	0.3189	0.1483	0.6579
ENSMMUG00000001907	ENSG00000168589	DYNLRB2	0.1499	0.3291	0.3883	0.2428	-0.5074	0.0912	-0.3374	0.3593	-0.0848	-0.5906	-0.1476	-0.2226	-1.263	-0.1568	-0.8918	-0.4162	-0.1302	0.4531	0.1347	0.1917	0.01255	0.2521	0.5127	0.2756	0.106	0.4292	0.1441	0.6623	-0.1627	0.2463	0.3361	-0.08569	0.5698	0.2667	0.1402	0.3632	0.107	0.7353	0.2587	0.216	0.7898	0.04053	0.6374	0.4428	0.001317	0.5844	0.009897
ENSMMUG00000001908	ENSG00000134369	NAV1	0.06711	-0.325	-0.3285	-0.07388	0.1962	-0.05556	0.2896	0.09241	0.2437	0.1573	0.03076	0.1598	0.2942	0.1905	0.3676	0.2607	-0.004	-0.1788	-0.5401	-0.1723	0.007785	-0.2144	-0.2195	-0.07884	-0.2278	-0.7018	-0.5938	-0.7004	-0.4353	-0.5024	-0.6201	-0.1439	0.6731	0.06575	0.0452	0.647	0.2366	0.7305	0.07937	0.5962	0.1925	0.3578	0.8735	0.3552	0.1442	0.2617	0.04748
ENSMMUG00000001917	ENSG00000007264	MATK	-0.3934	-0.1777	0.6691	-0.09367	0.1258	-0.1549	0.08504	0.1978	-0.1287	0.7507	1.23	0.2355	0.1015	0.149	0.8097	0.944	-0.6007	-0.525	0.6107	0.1971	0.1075	0.3143	-0.2064	0.8618	0.04375	0.03002	1.337	0.3948	0.7318	0.9768	1.059	0.812	0.1811	0.5685	0.01694	0.7485	0.679	0.5976	0.7743	0.5211	0.7155	0.01542	0.0002734	0.457	0.7865	0.6352	0.01873
ENSMMUG00000001918	ENSG00000134851	TMEM165	0.4848	0.4178	0.3973	0.464	-0.1804	0.4846	-0.2036	0.6195	0.3903	-0.1695	-0.1543	0.304	-0.1154	0.2014	-0.611	-0.06591	1.009	0.8265	0.4136	0.3092	0.2628	0.16	0.5605	0.5298	0.7711	0.6775	-0.05258	0.2387	0.1697	-0.3573	0.1724	0.09538	0.01129	0.04585	0.03925	0.0155	0.3809	0.01186	0.3284	0.003546	0.08208	0.4056	0.4958	0.1364	0.6513	0.3197	0.009652
ENSMMUG00000001919	ENSG00000134852	CLOCK	0.3221	0.5669	0.3818	0.2967	0.1071	0.6305	0.1644	0.5402	0.571	-0.2594	0.2115	0.4861	0.06744	0.6597	-0.5552	0.6741	0.6622	0.9014	0.4041	0.2663	0.3694	0.1824	0.7106	0.412	0.7766	0.6508	0.4022	0.3983	0.2367	0.1897	0.3414	0.2105	0.1828	0.03773	0.1209	0.2259	0.6839	0.008999	0.5445	0.03799	0.05636	0.3409	0.4821	0.07552	0.8423	0.01235	0.07773
ENSMMUG00000001920	ENSG00000132950	ZMYM5	0.7282	0.9317	0.4456	0.5822	-0.03539	0.7052	-0.05831	0.7351	0.7438	-0.1467	0.09133	0.3658	0.00665	0.5844	-0.3743	0.09729	0.9455	1.182	0.5265	0.6292	0.6198	0.499	0.8458	0.5285	0.837	0.7654	-0.04249	0.4343	0.09994	-0.1301	0.1096	0.3067	0.001852	0.0003292	0.06199	0.01403	0.89	0.002824	0.8216	0.004671	0.007444	0.5609	0.7466	0.1532	0.9835	0.01989	0.2004
ENSMMUG00000001926	ENSG00000176393	RNPEP	-0.3722	-0.4215	-0.188	-0.2586	0.1305	-0.3299	0.1869	-0.6322	-0.2964	0.2321	0.09118	-0.03992	0.2599	-0.06858	0.4652	-0.2695	-0.4291	-0.4908	0.07503	-0.3725	-0.2335	-0.1324	-0.3783	-0.3727	-0.157	-0.3139	0.2335	-0.1767	0.0451	0.2221	0.004951	-0.2754	0.0156	0.01109	0.2141	0.09156	0.4031	0.03203	0.227	0.0002532	0.1011	0.1476	0.6107	0.8061	0.1724	0.6705	0.008251
ENSMMUG00000001930	NA	NA	0.1138	0.5637	0.156	-0.03555	-0.2845	0.002241	-0.2856	-0.2808	0.1239	-0.2646	-0.05469	-0.2483	-0.3561	-0.09166	-0.9965	-0.5543	0.5681	0.7268	0.1364	0.166	0.3861	0.4491	0.43	-0.5009	0.3633	0.4406	-0.1665	-0.1422	-0.08392	0.008371	-0.1586	-0.7474	0.5425	0.005822	0.4088	0.8537	0.1741	0.9907	0.1836	0.2003	0.5967	0.2047	0.8199	0.2604	0.1932	0.6676	0.0001231
ENSMMUG00000001939	ENSG00000120725	SIL1	-0.3664	-0.5709	-0.4235	-0.5155	0.1301	-0.5606	0.03368	-0.6585	-0.1337	0.4329	0.1587	-0.1801	0.2606	-0.1242	0.6049	-0.03041	-0.2962	-0.5107	-0.1257	-0.4976	-0.3748	-0.1797	-0.6223	-0.4961	-0.2101	-0.2488	0.3409	-0.5599	-0.1385	0.07457	-0.1938	-0.03499	0.02666	0.001495	0.01037	0.002421	0.4369	0.0009904	0.8389	0.0003842	0.4974	0.0148	0.4278	0.3282	0.2105	0.4916	0.001731
ENSMMUG00000001940	ENSG00000011052	NME1-NME2	-0.2485	-0.07219	0.1393	-0.3775	-0.401	-0.3605	-0.3427	-0.3561	-0.203	-0.1652	0.00644	-0.2821	-0.5939	-0.3172	-0.3215	-0.2415	-0.677	-0.3256	-0.2081	0.02722	-0.07282	-0.02001	-0.08615	0.04119	-0.4013	-0.2201	0.1316	0.2491	0.09761	0.1739	0.1952	0.03541	0.06575	0.6227	0.3054	0.005133	0.003937	0.007273	0.01417	0.0149	0.2014	0.2537	0.968	0.04759	0.0005199	0.02704	0.04323
ENSMMUG00000001941	ENSG00000171604	CXXC5	-0.4605	-0.4484	-0.4202	-0.573	-0.4842	-0.7788	-0.4234	-0.5432	-0.3322	0.007675	-0.1515	-0.392	-0.4373	-0.5045	-0.1457	-0.3408	-0.4549	-0.5065	-0.648	-0.4481	-0.4607	-0.423	-0.5533	-0.6933	-0.4358	-0.2893	-0.3623	-0.4547	-0.2744	-0.2928	-0.3813	-0.3261	0.0009822	0.003049	0.00256	5.901e-05	0.001011	1.042e-07	0.003501	0.000456	0.04748	0.9589	0.3694	0.01148	0.01815	0.001181	0.3803
ENSMMUG00000001942	ENSG00000011258	MBTD1	0.7488	1.228	0.6164	0.5089	-0.2976	0.9251	-0.2824	0.9216	1.101	-0.1315	0.04278	0.6338	-0.3211	0.8588	-0.58	0.2802	1.283	1.7	0.6243	0.7583	0.8502	0.6763	1.067	0.2761	1.168	1.165	0.2779	0.3069	0.05736	-0.1921	0.509	-0.07702	0.01961	0.0006541	0.0644	0.1223	0.4191	0.004483	0.4488	0.01023	0.004237	0.708	0.914	0.07738	0.4934	0.0135	0.1662
ENSMMUG00000001944	NA	NA	0.4817	0.2982	0.1296	0.508	0.1283	0.466	0.1565	0.8551	0.4443	-0.2514	-0.1548	0.3323	0.1917	0.2491	-0.08975	0.2252	1.217	0.8186	0.00297	0.3003	0.4141	0.203	0.4954	0.4558	0.5279	0.1139	-0.65	-0.1846	-0.06131	-0.5335	-0.3413	-0.1948	0.00996	0.1407	0.4859	0.006543	0.5061	0.01266	0.4179	4.001e-05	0.04196	0.202	0.4799	0.092	0.4191	0.2052	0.6839
ENSMMUG00000001955	ENSG00000174206	C12orf66	0.1245	0.1735	0.1108	0.05825	-0.0863	0.1651	-0.1963	-0.2777	-0.04653	-0.128	-0.2873	0.1005	-0.06793	0.1742	-0.2515	-0.2017	0.06723	0.4034	0.2893	-0.08985	0.1557	0.01035	0.1864	-0.08706	0.5376	0.6089	0.3185	0.3054	0.3984	0.3303	0.3966	0.2556	0.3001	0.187	0.3619	0.6307	0.5024	0.1712	0.1309	0.04129	0.7453	0.3239	0.05126	0.4461	0.6706	0.1769	0.08726
ENSMMUG00000001973	ENSG00000052723	SIKE1	0.339	0.7353	0.4347	0.3655	-0.2456	0.5204	-0.1932	0.2573	0.4128	-0.1727	0.08816	0.3776	-0.3169	0.5127	-0.4865	-0.1289	0.4297	0.8798	0.4702	0.6658	0.5919	0.521	0.7404	0.189	0.5222	0.7977	0.2659	0.7989	0.3986	0.2708	0.4976	-0.1107	0.09843	0.001234	0.03601	0.07707	0.2674	0.01165	0.3832	0.2576	0.09475	0.4352	0.7202	0.09233	0.2505	0.01999	0.05509
ENSMMUG00000001980	ENSG00000082701	GSK3B	0.01662	-0.328	-0.2771	0.1172	-0.01304	0.00184	0.08184	0.3701	-0.04249	-0.1873	-0.3572	-0.03934	0.08292	-0.2242	0.03174	0.07111	0.5208	0.08551	-0.1581	-0.09417	-0.02039	-0.146	-0.05178	0.1933	-0.07401	-0.4449	-0.6034	-0.354	-0.2078	-0.5941	-0.5856	-0.21	0.8946	0.01781	0.03094	0.3512	0.921	0.9884	0.5323	0.00738	0.7728	0.1634	0.01982	0.7689	0.6091	0.09391	0.8303
ENSMMUG00000001984	ENSG00000161999	JMJD8	-0.422	-0.4297	-0.01678	-0.5017	-0.134	-0.6374	-0.2496	-0.4525	-0.216	0.2635	0.3146	-0.1786	-0.2578	-0.3647	0.1859	0.1152	-0.6742	-0.6833	-0.2099	-0.1874	-0.2529	-0.1274	-0.5328	-0.07393	-0.3738	-0.2778	0.3213	0.08656	0.1583	0.2355	0.1745	0.3013	0.01201	0.01781	0.9188	0.003141	0.4402	0.0002262	0.1482	0.01354	0.2746	0.1346	0.1087	0.3212	0.2232	0.04312	0.3425
ENSMMUG00000001986	ENSG00000127580	WDR24	-0.371	-0.4552	-0.02024	-0.7377	-0.2911	-0.8376	-0.512	-0.5059	-0.1212	0.4402	0.5143	-0.2158	-0.3152	-0.395	0.2482	0.1153	-0.5342	-0.5022	-0.2944	-0.08681	-0.187	-0.1707	-0.6207	-0.1945	-0.4049	-0.2964	0.3335	-0.08219	0.03874	0.2314	0.1387	0.1582	0.09071	0.05392	0.9247	0.001198	0.2089	0.000299	0.02606	0.0368	0.6474	0.06199	0.05099	0.3826	0.2744	0.1083	0.3494
ENSMMUG00000001989	ENSG00000144231	POLR2D	0.0417	-0.05627	-0.044	0.1861	-0.04587	0.002804	-0.2446	0.1586	-0.1052	-0.1018	-0.2028	-0.01715	0.008292	-0.2866	-0.2923	-0.1354	0.1816	0.02109	-0.3518	0.05532	-0.008086	-0.01076	-0.02924	0.06512	-0.3181	-0.4579	-0.7041	-0.1139	-0.157	-0.5217	-0.4631	-0.4469	0.7524	0.6957	0.74	0.16	0.7399	0.9832	0.08032	0.2761	0.5008	0.47	0.1988	0.9033	0.9613	0.04368	0.06886
ENSMMUG00000001992	ENSG00000137414	FAM8A1	0.8304	0.9644	0.5453	0.6073	0.03478	0.8151	-0.1644	0.7559	0.5481	-0.2413	-0.1422	0.33	-0.08151	0.3696	-0.7269	0.1405	0.9959	1.012	0.2855	0.8044	0.5124	0.4773	0.7893	0.7056	0.4689	0.5025	-0.311	0.5092	0.03393	-0.4223	-0.01934	0.02553	0.001087	0.000529	0.03249	0.01678	0.8978	0.001386	0.5517	0.006571	0.06488	0.3683	0.6351	0.2208	0.8079	0.167	0.02127
ENSMMUG00000001993	ENSG00000124789	NUP153	0.3075	0.3395	0.09948	0.3578	0.06661	0.4772	0.1932	0.3562	0.3228	-0.0715	-0.005466	0.3165	0.1839	0.4329	0.07097	0.269	0.7381	0.6174	0.3106	0.07926	0.1289	0.1094	0.3872	0.09011	0.5956	0.4138	0.02074	-0.134	-0.183	-0.1907	0.04101	0.0591	0.01115	0.01016	0.4109	0.003251	0.5971	9.96e-05	0.1257	0.007607	0.02368	0.5782	0.9696	0.01462	0.2384	0.0008364	0.6178
ENSMMUG00000001996	ENSG00000158769	F11R	0.224	-0.09737	-0.2762	0.2451	0.342	0.2214	0.1175	0.4381	0.06473	-0.1476	-0.3024	0.1009	0.4968	-0.01541	0.07468	0.09411	0.5229	-0.04617	-0.3427	0.01628	0.03602	-0.2022	-0.01257	0.1378	-0.2806	-0.7441	-0.8574	-0.4942	-0.2712	-0.7797	-0.6475	-0.3768	0.1626	0.5788	0.09093	0.1271	0.04053	0.1686	0.4813	0.01277	0.7402	0.4047	0.1368	0.5701	0.01999	0.9304	0.7098
ENSMMUG00000002001	ENSG00000215845	TSTD1	-0.2743	-0.4125	-0.5297	-0.3613	0.07045	-0.6115	-0.1168	-1.191	-0.4619	0.4284	-0.318	0.1542	0.5365	-0.5959	0.05711	-0.4655	-0.4136	-0.7749	-0.1512	-0.2161	-0.3503	-0.1222	-0.6224	-1.02	-0.6518	-0.9304	-0.3885	-0.8829	-0.7401	-0.625	-1.161	-0.8341	0.2874	0.1293	0.04499	0.1594	0.7863	0.02507	0.6578	0.0002254	0.1392	0.1145	0.3349	0.5868	0.1012	0.04233	0.8506
ENSMMUG00000002003	ENSG00000158773	USF1	-0.009598	-0.3548	-0.339	-0.2118	0.1569	-0.3346	-0.2257	-0.3371	-0.08127	0.07096	-0.2771	-0.3518	0.2058	-0.5239	-0.05475	-0.4089	-0.2325	-0.6059	-0.5718	-0.2868	-0.3282	-0.3339	-0.5084	-0.3569	-0.4713	-0.7734	-0.7329	-0.4248	-0.2369	-0.476	-0.7172	-0.3733	0.9381	0.008775	0.005865	0.0829	0.2234	0.006044	0.07664	0.01089	0.5751	0.5876	0.0523	0.006513	0.1895	6.548e-05	0.7024
ENSMMUG00000002004	ENSG00000168564	CDKN2AIP	0.3543	0.4865	0.3153	0.3317	-0.2147	0.4123	-0.003472	0.4946	0.219	-0.1322	0.04702	0.2627	-0.3137	0.2382	-0.3764	0.1589	0.5112	0.7309	0.3856	0.4023	0.401	0.191	0.6172	0.3503	0.4012	0.4492	0.08773	0.3016	-0.02818	-0.02036	0.2382	0.1714	0.01915	0.003445	0.03786	0.02888	0.1884	0.006804	0.9828	0.002805	0.2214	0.4141	0.7946	0.1072	0.1233	0.1418	0.0416
ENSMMUG00000002013	ENSG00000155636	RBM45	0.2932	0.3347	0.179	0.08482	0.1163	0.259	0.2696	0.1187	0.3751	0.1635	0.272	0.1759	0.1838	0.3397	0.1219	0.115	0.3233	0.5083	0.3744	0.1578	0.2061	0.1975	0.1803	0.1722	0.4193	0.614	0.385	0.1749	0.225	0.1777	0.103	0.3684	0.03755	0.03035	0.2087	0.5551	0.4377	0.06959	0.07113	0.4471	0.02705	0.2812	0.1112	0.2606	0.3229	0.02651	0.4693
ENSMMUG00000002015	ENSG00000124333	VAMP7	0.4478	0.5897	0.4701	0.4473	-0.2007	0.5101	-0.183	0.5211	0.1808	-0.2835	-0.2138	0.2065	-0.3002	0.1639	-0.8311	-0.1312	0.5164	0.7132	0.3627	0.5534	0.3041	0.3148	0.6791	0.6722	0.4319	0.5056	-0.02778	0.4888	0.04378	-0.1033	0.2236	0.2154	0.03609	0.01176	0.02827	0.03625	0.3797	0.01722	0.4268	0.0262	0.4695	0.2095	0.3939	0.3605	0.2878	0.4656	0.001743
ENSMMUG00000002025	ENSG00000028116	VRK2	0.9375	0.9515	0.4973	0.5683	0.4337	0.8316	0.0367	0.6605	0.7121	-0.0784	-0.04751	0.3688	0.2322	0.4662	-0.5746	-0.002779	0.8072	1.003	0.4353	0.539	0.4888	0.4723	0.7619	0.631	0.72	0.6027	-0.07632	0.2228	-0.04353	-0.3707	0.007592	-0.0703	1.266e-05	6.072e-05	0.02196	0.008472	0.05442	0.000121	0.8733	0.004985	0.005372	0.7352	0.8558	0.1177	0.4135	0.04421	0.03012
ENSMMUG00000002026	ENSG00000115392	FANCL	0.7647	0.6885	0.5463	0.4872	0.13	0.8063	0.1108	-0.02427	0.66	0.002901	-0.2531	0.1334	0.09856	0.2314	-0.5957	-0.2523	0.2816	1.11	0.4514	0.4425	0.2851	0.4863	0.5268	0.685	0.6842	0.7297	0.008539	0.3275	-0.4327	-0.02564	0.1941	0.06988	0.003401	0.01865	0.04609	0.07224	0.6608	0.002681	0.7138	0.938	0.03313	0.9918	0.4335	0.6465	0.7856	0.409	0.08092
ENSMMUG00000002033	ENSG00000178226	PRSS36	-0.5894	-0.4335	-0.171	-0.5203	-0.3003	-0.7849	-0.3071	-0.6273	-0.382	0.2157	0.2125	-0.2199	-0.3428	-0.4884	0.3265	-0.04889	-0.8669	-0.8854	-0.5134	-0.1991	-0.2354	-0.1938	-0.7353	-0.3009	-0.602	-0.5742	-0.1249	-0.2722	-0.08653	0.05465	-0.1958	-0.2199	0.003382	0.04274	0.3806	0.009829	0.1498	0.000141	0.1349	0.004467	0.106	0.3008	0.3647	0.3047	0.178	0.0239	0.1593
ENSMMUG00000002037	ENSG00000196611	MMP1	-0.7804	-0.2716	0.1949	0.185	-1.01	-0.3159	-0.05631	-0.04111	-1.075	-0.935	-0.01333	-0.4556	-0.9477	-0.8334	-1.176	-1.234	0.03303	-0.4713	-0.5757	-0.6471	-0.3026	-0.7829	-0.4292	-0.4272	0.2456	0.114	0.1365	0.6534	0.969	0.8481	0.762	0.1471	0.02751	0.451	0.536	0.5694	0.007611	0.3508	0.8711	0.9076	0.006246	0.003692	0.9705	0.1522	0.05319	0.01045	0.0008951
ENSMMUG00000002042	ENSG00000196247	ZNF107	1.067	1.135	0.6666	0.8317	0.2771	1.083	0.03803	0.9573	0.8054	-0.2638	-0.1464	0.563	0.1334	0.3694	-0.556	0.08403	1.378	1.319	0.6914	0.6485	0.6016	0.436	0.8837	0.4819	0.9392	0.758	-0.08687	0.4659	0.1089	-0.3338	0.1615	0.01875	8.003e-05	0.0001575	0.01564	0.002258	0.3392	8.235e-05	0.8985	0.001432	0.009905	0.3543	0.6423	0.04875	0.7044	0.1898	0.09254
ENSMMUG00000002043	ENSG00000110651	CD81	-0.3462	-0.3474	-0.1065	-0.4129	0.03964	-0.481	-0.0796	-0.4258	-0.3131	0.2515	0.1852	-0.2482	-0.2105	-0.2882	0.3535	-0.2016	-0.5942	-0.7892	-0.3468	-0.2614	-0.3248	-0.2518	-0.5664	-0.3958	-0.6351	-0.5795	-0.06213	-0.3663	-0.09418	-0.03904	-0.1435	-0.3396	0.05645	0.08225	0.5596	0.02229	0.8333	0.007707	0.6751	0.02958	0.1408	0.1982	0.3887	0.1935	0.3621	0.1339	0.1023
ENSMMUG00000002047	ENSG00000041988	THAP3	-0.309	-0.1064	0.07545	-0.3955	-0.3572	-0.5331	-0.419	-0.1455	-0.2606	0.2292	0.1832	-0.2656	-0.4753	-0.4463	-0.02775	0.1878	-0.6104	-0.4774	-0.3541	0.004376	-0.1589	-0.1123	-0.4172	0.113	-0.398	-0.3144	-0.01039	0.1497	0.02017	0.204	0.01022	0.1123	0.02981	0.4835	0.5881	0.005999	0.01732	0.0002627	0.005153	0.3429	0.1239	0.1257	0.2716	0.08539	0.01032	0.004084	0.8694
ENSMMUG00000002053	ENSG00000149577	SIDT2	-0.4085	-0.3865	-0.3017	-0.3803	-0.1482	-0.5616	-0.1776	-0.6481	-0.3932	-0.0005946	-0.0739	-0.2508	-0.2004	-0.4285	0.1449	-0.3531	-0.5602	-0.6919	-0.4956	-0.2436	-0.3191	-0.2256	-0.5583	-0.6797	-0.6341	-0.655	-0.4445	-0.4887	-0.3397	-0.2442	-0.5318	-0.6373	0.002325	0.007848	0.02342	0.004521	0.2823	3.757e-05	0.1964	1.517e-05	0.01234	0.9966	0.6372	0.07664	0.2334	0.002671	0.3528
ENSMMUG00000002054	ENSG00000172059	KLF11	0.5225	0.5016	0.09075	-0.07104	0.1609	0.4089	-0.2869	0.4086	0.5829	0.1612	0.2473	0.2927	0.4024	0.6058	-0.2706	0.1686	0.7156	0.7906	0.4213	0.04597	0.3562	0.122	0.3386	0.1481	0.6499	0.6572	0.156	-0.05442	-0.2249	0.03491	0.09509	-0.1983	2.12e-05	0.0001988	0.4571	0.564	0.2062	0.0008775	0.03118	0.002449	6.219e-05	0.2161	0.09334	0.0285	0.01211	5.168e-06	0.07321
ENSMMUG00000002057	ENSG00000171848	RRM2	0.2255	0.127	0.1277	0.2649	0.4863	0.4634	1.031	0.04267	-0.1571	-0.1854	-0.2811	-0.0987	0.4202	0.4491	0.5072	-0.5066	-0.05544	-0.1385	0.1182	-0.05227	0.3168	0.2063	-0.2162	-0.02359	0.01187	-0.1275	-0.07	0.1383	0.293	0.4106	0.1597	-0.2404	0.2008	0.5065	0.4693	0.1344	0.008074	0.008156	2.488e-08	0.8259	0.4422	0.3166	0.1786	0.5972	0.05876	0.01373	0.01043
ENSMMUG00000002058	ENSG00000149591	TAGLN	-0.6733	-0.2269	-0.3933	-0.4175	-0.1694	-0.8175	-0.4069	-0.9603	-0.4351	0.1136	-0.07036	-0.5214	-0.5348	-0.7181	-0.04169	-0.6345	-0.9537	-0.8508	-0.6245	-0.2482	-0.334	-0.3275	-0.6847	-0.8892	-0.9761	-0.8043	-0.4432	-0.4208	-0.5017	-0.4254	-0.3323	-1.168	0.0002735	0.2338	0.0274	0.02293	0.3723	2.051e-05	0.0301	5.208e-06	0.05284	0.5518	0.7483	0.01075	0.0273	0.000526	0.8462
ENSMMUG00000002061	ENSG00000160613	PCSK7	-0.3293	-0.2677	-0.1148	-0.2672	0.06862	-0.3857	0.1178	-0.4398	-0.2969	0.1979	0.1828	-0.1629	0.05764	-0.1885	0.4309	-0.01016	-0.5891	-0.667	-0.05488	-0.279	-0.2273	-0.1768	-0.477	-0.2468	-0.3223	-0.3662	0.2255	-0.1216	0.09307	0.2001	0.1159	-0.1851	0.01787	0.07644	0.4058	0.05437	0.6322	0.005862	0.4095	0.004025	0.06918	0.1768	0.2621	0.2691	0.742	0.2004	0.008671
ENSMMUG00000002066	ENSG00000132600	PRMT7	-0.3701	-0.2939	-0.08791	-0.4038	-0.08941	-0.4472	-0.1355	-0.6706	-0.2233	0.2097	0.2149	-0.1877	-0.1111	-0.2153	0.2896	-0.1985	-0.6259	-0.5466	-0.2436	-0.193	-0.2327	-0.1349	-0.4582	-0.4374	-0.4602	-0.3037	0.1006	-0.1002	0.02617	0.2464	0.0003955	-0.2572	0.007259	0.04753	0.5129	0.003753	0.5297	0.001408	0.3334	1.568e-05	0.1712	0.1468	0.1832	0.2079	0.5255	0.1437	0.07163
ENSMMUG00000002068	ENSG00000164758	MED30	0.349	0.491	0.5835	0.2181	-0.2237	0.5023	-0.01382	0.3199	0.09425	-0.05634	0.03074	0.05674	-0.5521	0.05365	-0.8801	-0.07469	-0.007628	0.4437	0.2797	0.3086	0.2528	0.1616	0.4866	0.5406	0.106	0.3501	0.2279	0.3671	-0.02782	0.1237	0.3679	0.006961	0.0619	0.01611	0.001882	0.2494	0.2808	0.007952	0.9464	0.1221	0.6707	0.7757	0.8884	0.78	0.03223	0.7866	0.0001858
ENSMMUG00000002075	NA	NA	-0.6312	-1.187	-0.2022	-1.442	-1.02	-1.273	-1.258	-0.6506	-0.6326	-0.5406	-0.08245	-1.154	-1.038	-1.485	-0.8432	-1.156	-0.09295	-0.9017	-0.01566	-0.1138	-0.3736	-0.006786	0.3815	0.4394	-0.876	-1.183	0.1859	0.06613	-0.2063	-0.0006183	0.3814	0.2271	0.01456	3.375e-05	0.4292	1.36e-07	0.0002189	2.991e-06	5.918e-06	0.02129	0.03497	0.04688	0.7821	5.476e-05	0.002152	2.606e-07	0.006309
ENSMMUG00000002079	ENSG00000136866	ZFP37	0.6052	0.8541	0.6145	0.4083	-0.04188	0.9506	-0.06611	0.7414	0.1515	-0.2472	-0.1707	0.1387	-0.05327	0.44	-0.9736	0.03618	0.6584	1.163	0.5763	0.614	0.5564	0.63	0.724	0.4934	0.7455	0.7346	0.5232	0.4542	0.4038	0.2131	0.6004	0.2615	0.00929	0.0008933	0.009658	0.08293	0.8715	4.458e-05	0.8008	0.003121	0.5885	0.3226	0.5416	0.5861	0.8698	0.07157	0.001415
ENSMMUG00000002080	ENSG00000151240	DIP2C	-0.1376	0.4203	0.5015	0.4602	0.1139	0.4254	0.08076	0.4889	-0.1313	-0.02438	0.2803	0.3828	-0.06314	0.409	-0.1123	0.5464	0.07395	0.3259	0.5229	0.2816	0.266	0.4498	0.5013	0.163	0.469	0.6598	0.7429	0.6446	0.3956	0.6788	0.6652	0.603	0.3823	0.01191	0.001203	0.002894	0.49	0.005941	0.6262	0.003672	0.4847	0.8821	0.1284	0.02097	0.7527	0.01287	0.5504
ENSMMUG00000002081	ENSG00000165626	BEND7	-0.3696	-0.8451	-0.5254	-0.03726	-0.1429	-0.2855	0.04049	0.3873	-0.7032	-0.9032	-0.5529	-0.3445	-0.1058	-0.8793	0.06651	-0.1066	-0.003978	-0.7897	-0.3963	-0.5544	-0.6685	-0.5849	-0.0777	-0.1097	-0.8283	-1.243	-0.5348	-0.5213	-0.4503	-0.5446	-0.2851	-0.07633	0.09004	0.0005272	0.01676	0.8626	0.5241	0.1966	0.8554	0.09785	0.005968	0.0001517	0.03509	0.1344	0.702	0.000196	0.7934
ENSMMUG00000002096	ENSG00000124357	NAGK	0.3466	-0.1629	-0.3453	-0.2344	0.784	-0.1655	-0.1481	-0.3327	0.2581	0.2597	-0.1146	-0.2097	0.6011	-0.3109	0.02532	-0.4096	-0.3398	-0.6636	-0.5105	-0.2157	-0.2301	-0.2422	-0.4989	-0.3285	-0.5682	-0.7839	-0.6219	-0.4396	-0.1977	-0.4639	-0.6714	-0.3639	0.02336	0.3217	0.02058	0.114	1.716e-06	0.2631	0.3385	0.03832	0.1434	0.1012	0.5027	0.1735	0.002053	0.04611	0.8832
ENSMMUG00000002102	ENSG00000126353	CCR7	-0.7379	-0.4296	-0.02725	-0.1731	-0.0471	-0.3954	-0.2584	-0.1914	-0.6455	-0.06222	0.01119	-0.1218	-0.2846	-0.3423	0.09669	0.228	-0.7457	-0.585	-0.1834	-0.1733	-0.1861	0.01437	-0.38	-0.1984	-0.3943	-0.2561	0.2838	0.2199	0.2929	0.4377	0.0773	0.4922	8.832e-06	0.01688	0.8691	0.2925	0.781	0.01585	0.1304	0.2875	0.0007653	0.7223	0.9543	0.4839	0.1761	0.0502	0.6183
ENSMMUG00000002103	ENSG00000187957	DNER	-0.03021	-0.05223	-0.2263	0.2737	0.3824	0.3446	-0.4551	0.4829	-0.09533	-0.3204	-0.5486	0.1243	0.4394	-0.2267	-0.5753	-0.5587	0.4912	-0.002727	-0.2267	0.2995	0.225	0.04049	0.2208	0.347	-0.5325	-0.9706	-1.128	-0.5861	-0.7001	-1.04	-1.012	-0.3426	0.885	0.8225	0.2883	0.1885	0.07598	0.1012	0.04613	0.03628	0.7318	0.1942	0.05041	0.6112	0.1409	0.3542	0.0463
ENSMMUG00000002113	ENSG00000188811	NHLRC3	0.6085	0.7646	0.5296	0.5604	0.356	0.9034	0.2814	0.6106	0.4878	0.04901	0.03485	0.4677	0.2503	0.748	-0.1656	0.1935	0.5737	0.7816	0.5279	0.3679	0.4354	0.2975	0.6058	0.4804	0.6234	0.7414	0.2758	0.4227	0.1456	0.03503	0.357	0.1801	0.0002686	3.009e-05	0.001656	0.0008514	0.04168	1.069e-07	0.1097	0.0008491	0.01304	0.7814	0.8599	0.009406	0.2475	2.601e-05	0.4011
ENSMMUG00000002116	ENSG00000154640	BTG3	0.3381	0.688	0.5151	0.358	-0.4653	0.4069	-0.162	0.3588	0.1225	-0.05172	0.01156	0.1242	-0.6001	0.3123	-0.6003	-0.02063	0.03885	0.5661	0.3354	0.2821	0.04902	0.3547	0.6055	0.4415	0.3372	0.6794	0.5687	0.7838	0.2492	0.2233	0.7857	0.4282	0.143	0.006658	0.02647	0.1247	0.07887	0.08003	0.5281	0.1592	0.6553	0.8328	0.9664	0.6208	0.06897	0.2053	0.03861
ENSMMUG00000002124	ENSG00000158470	B4GALT5	0.2223	-0.07399	-0.1689	0.3161	0.1163	0.1637	0.1649	0.3184	0.1521	-0.1774	-0.1729	0.2222	0.3639	0.04201	0.2878	0.03569	1.003	0.2061	-0.04567	0.1169	0.1175	-0.036	0.188	0.1043	0.1766	-0.503	-0.7896	-0.5158	-0.344	-0.9144	-0.5964	-0.5526	0.2213	0.7089	0.3596	0.08261	0.5374	0.3708	0.3848	0.1134	0.4661	0.3526	0.4231	0.2432	0.1135	0.8248	0.1724
ENSMMUG00000002130	ENSG00000211456	SACM1L	0.593	0.936	0.6995	0.5589	-0.1793	0.7387	0.05026	0.6145	0.489	-0.1093	0.1293	0.4443	-0.1806	0.5042	-0.5202	0.0678	0.6624	1.026	0.447	0.7827	0.5492	0.5779	0.8637	0.5051	0.6185	0.8476	0.2149	0.7552	0.2303	0.1593	0.5469	0.1976	0.01145	0.0002841	0.00297	0.01721	0.4736	0.001713	0.84	0.01673	0.07602	0.6594	0.6383	0.07487	0.559	0.04294	0.066
ENSMMUG00000002134	ENSG00000177189	RPS6KA3	0.2281	0.5069	0.3677	0.3377	-0.1704	0.4635	0.08263	0.3206	0.2764	-0.07614	0.1554	0.3481	-0.08883	0.4832	-0.191	0.2125	0.4315	0.7079	0.5417	0.4033	0.3813	0.3515	0.5309	0.2844	0.5821	0.7156	0.2759	0.5594	0.2473	0.2448	0.4285	0.1722	0.148	0.003474	0.02001	0.03242	0.3112	0.003442	0.6195	0.06398	0.1382	0.649	0.4023	0.03909	0.6672	0.004065	0.3089
ENSMMUG00000002135	ENSG00000135837	CEP350	0.748	0.7345	0.1934	0.5814	0.0718	0.7394	0.2327	0.9581	0.719	-0.1143	-0.1085	0.4281	0.3111	0.6947	-0.04606	0.5127	1.314	1.222	0.4009	0.2753	0.3914	0.2003	0.7496	0.4317	0.9864	0.6604	-0.01203	-0.02943	-0.08389	-0.366	-0.04476	0.113	0.0005279	0.002215	0.3793	0.007906	0.7537	0.0006942	0.3131	6.199e-05	0.005279	0.625	0.6818	0.0703	0.2748	0.002926	0.8598
ENSMMUG00000002138	ENSG00000115318	LOXL3	-0.263	-0.1833	-0.1392	-0.09836	0.00268	-0.3433	-0.4761	-0.06554	-0.2091	0.02656	-0.2782	-0.1081	-0.2241	-0.4339	-0.1922	-0.2375	-0.1737	-0.3963	-0.3085	0.1508	-0.2708	-0.1721	-0.2175	0.1083	-0.5042	-0.5227	-0.3466	-0.4056	-0.5922	-0.4383	-0.6002	-0.02577	0.1624	0.3611	0.4599	0.6019	0.9892	0.07778	0.02048	0.7538	0.3496	0.8941	0.2288	0.5993	0.3644	0.03704	0.3995
ENSMMUG00000002139	ENSG00000115325	DOK1	-0.1218	-0.1936	-0.1636	-0.2706	-0.02352	-0.3903	-0.2533	-0.129	-0.06226	0.2365	0.07286	-0.2536	0.05125	-0.4129	0.1142	-0.05692	-0.187	-0.4446	-0.2893	-0.1512	-0.1496	-0.1435	-0.3955	-0.03587	-0.4213	-0.6684	-0.2891	-0.3292	-0.09952	-0.3189	-0.4403	-0.1878	0.3486	0.1717	0.2086	0.03831	0.8617	0.003068	0.06131	0.3637	0.6836	0.08674	0.6336	0.06727	0.7561	0.003137	0.4573
ENSMMUG00000002142	ENSG00000117691	NENF	-0.1924	-0.207	-0.03911	-0.2524	-0.2054	-0.3051	-0.1932	-0.09597	-0.1129	0.01248	-0.03393	-0.1717	-0.242	-0.323	-0.2381	-0.08067	-0.7333	-0.3871	-0.2655	-0.1587	-0.1376	-0.07867	-0.255	0.1021	-0.6349	-0.539	0.08578	0.01011	-0.1327	-0.03526	-0.06108	0.1013	0.1719	0.172	0.7794	0.07804	0.1714	0.0348	0.1905	0.5301	0.4967	0.9328	0.8396	0.261	0.188	0.03362	0.1582
ENSMMUG00000002144	NA	NA	-0.02311	-0.7357	-0.5064	0.02271	-0.5127	-0.07936	-0.2635	-1.293	-0.01862	0.1233	-0.2992	0.9182	1.522	-0.02326	-0.6443	0.323	0.6578	0.1227	-0.3821	-0.212	-0.1455	-0.000896	0.2039	-0.6645	0.3927	0.07832	-0.522	0.03145	0.4268	-0.299	-0.9829	-0.2108	0.9571	0.1346	0.2658	0.957	0.2511	0.856	0.5994	0.01447	0.9765	0.8289	0.6365	0.1086	0.02681	0.9675	0.3066
ENSMMUG00000002145	ENSG00000077684	JADE1	0.1602	0.4117	0.3393	0.2487	-0.2295	0.3545	0.04634	0.3351	0.151	-0.04763	-0.01346	0.2287	-0.06883	0.3338	-0.2123	0.2444	0.4304	0.7198	0.4844	0.2006	0.226	0.2385	0.4943	0.1144	0.6077	0.7406	0.4063	0.3247	0.1566	0.3726	0.4214	0.08738	0.2337	0.005322	0.01227	0.06516	0.1167	0.00858	0.7475	0.02303	0.3513	0.7421	0.9334	0.119	0.705	0.02105	0.194
ENSMMUG00000002146	ENSG00000151466	SCLT1	0.9995	0.8841	0.4255	0.4868	0.7641	0.6513	0.05958	0.4676	0.7387	-0.03662	-0.03069	0.2338	0.3843	0.5052	-0.636	-0.06279	0.3538	0.7323	0.2285	0.4814	0.2911	0.1509	0.7289	0.6323	0.8847	0.7607	0.5285	0.667	0.1662	0.5568	0.4224	0.712	9.508e-06	0.000422	0.06528	0.03398	0.00134	0.004264	0.8107	0.06215	0.006722	0.8828	0.9128	0.3583	0.1973	0.0422	0.02966
ENSMMUG00000002150	ENSG00000131477	RAMP2	-0.2251	-0.1311	0.2415	-0.1901	0.1016	-0.005741	-0.1869	0.1317	0.03021	0.3266	0.5983	0.04914	0.1452	0.4365	-0.1893	0.5908	-0.6653	-0.4365	0.4147	0.07374	0.3153	-0.07955	0.1157	0.8898	-0.1555	0.06861	0.7208	0.403	0.4596	0.4348	0.3402	1.131	0.3631	0.6234	0.3148	0.4463	0.6905	0.9813	0.4777	0.6135	0.9185	0.2001	0.0331	0.8517	0.6339	0.08662	0.5277
ENSMMUG00000002151	ENSG00000166432	ZMAT1	0.9058	1.661	1.114	0.7563	-0.233	1.174	0.3384	1.371	1.325	0.008233	0.5583	0.6689	-0.324	1.013	-0.5672	1.144	1.205	1.941	0.7395	1.255	1.072	1.09	1.472	1.185	1.447	1.694	0.9442	0.9415	0.3095	0.5085	0.9356	1.232	0.02	0.0001278	0.005009	0.05747	0.6099	0.002866	0.4489	0.001121	0.006327	0.9851	0.2498	0.1384	0.5857	0.02098	0.2796
ENSMMUG00000002153	ENSG00000138757	G3BP2	0.2811	0.4109	0.2225	0.5331	0.02352	0.5599	0.1534	0.5034	0.1793	-0.1695	-0.04212	0.3801	0.0443	0.3977	-0.1811	0.2096	0.5267	0.6019	0.4305	0.3842	0.3297	0.2872	0.5443	0.4783	0.4859	0.4572	-0.01145	0.2271	0.1322	-0.06083	0.2626	0.1975	0.0331	0.004243	0.08866	7.232e-05	0.8613	3.189e-05	0.2561	0.0005445	0.2433	0.2213	0.7828	0.006564	0.7875	0.00487	0.2397
ENSMMUG00000002167	ENSG00000011028	MRC2	-0.2835	-0.2536	-0.1964	-0.4638	-0.1316	-0.5719	-0.1393	-0.3964	0.005492	0.4567	0.393	-0.03738	-0.1191	-0.3395	0.5036	-0.02707	-0.2918	-0.7366	-0.4249	-0.2474	-0.3441	-0.231	-0.6144	-0.3166	-0.5161	-0.8151	-0.03948	-0.4954	-0.5482	-0.4268	-0.4439	-0.3081	0.1947	0.2757	0.365	0.03888	0.5708	0.0127	0.5383	0.1027	0.9835	0.05406	0.143	0.8802	0.6875	0.1715	0.05218
ENSMMUG00000002171	ENSG00000054523	KIF1B	0.3881	0.4268	0.1359	0.5513	0.08619	0.471	0.3337	0.632	0.3511	-0.159	-0.08011	0.3358	0.3006	0.4069	0.005236	0.2072	0.8996	0.6495	0.1912	0.3317	0.3895	0.2494	0.5349	0.2216	0.4897	0.1452	-0.3738	-0.06262	0.001152	-0.485	-0.1493	-0.1304	0.02113	0.0214	0.4253	0.001197	0.6259	0.005439	0.06127	0.0007141	0.07967	0.3803	0.6938	0.06496	0.1743	0.02445	0.979
ENSMMUG00000002173	ENSG00000133169	BEX1	-0.4166	-0.3156	-0.1307	-0.2384	-0.4315	-0.4143	-0.3905	-0.3615	-0.3835	-0.1929	-0.351	-0.5939	-0.5523	-0.6319	-0.5972	-0.3615	-0.4317	-0.1745	-0.2301	-0.08884	-0.271	-0.1528	-0.03348	-0.1001	0.006418	0.1194	0.1587	0.1967	0.1108	0.06943	0.2332	0.1543	0.00369	0.03999	0.3517	0.09733	0.005448	0.004803	0.01034	0.02223	0.03393	0.2244	0.05278	0.0003789	0.006464	0.0001446	0.001161
ENSMMUG00000002182	NA	NA	-0.004902	-0.2459	-0.2281	-0.1329	-0.04182	-0.3852	-0.2551	0.1062	-0.09782	-0.02607	-0.1737	-0.1891	-0.002143	-0.5488	0.01723	-0.1446	0.3645	-0.2416	-0.5103	0.08438	0.005914	-0.1221	-0.2874	0.0706	-0.447	-0.9644	-0.9911	-0.5199	-0.3534	-0.8301	-0.9402	-0.3556	0.9779	0.2035	0.194	0.4478	0.8184	0.0274	0.1592	0.5774	0.6397	0.8897	0.3991	0.3094	0.9923	0.003411	0.9339
ENSMMUG00000002189	ENSG00000116095	PLEKHA3	0.4796	0.7023	0.6254	0.448	-0.2769	0.7002	-0.07398	0.485	0.3302	-0.0693	0.131	0.4165	0.008819	0.4496	-0.5129	0.1953	0.5282	0.9459	0.4223	0.5822	0.3992	0.5286	0.6739	0.4571	0.5947	0.8558	0.166	0.5897	0.3422	0.1415	0.4482	0.3425	0.02722	0.003246	0.004153	0.03949	0.2441	0.001331	0.7561	0.04283	0.1982	0.7637	0.6069	0.07433	0.9762	0.05008	0.05526
ENSMMUG00000002191	ENSG00000173391	OLR1	0.6634	0.3558	0.4359	1.105	-0.6842	0.4329	0.5625	0.8654	0.06881	-0.4719	-0.01607	0.4972	-0.5071	0.1018	-0.04041	-0.01329	1.166	0.9936	0.8765	0.698	0.3958	0.4434	0.6468	0.6558	0.2955	0.0593	-0.2402	0.1986	-0.4876	-0.9606	-0.5596	-0.2588	0.02795	0.3005	0.1575	0.0002489	0.05823	0.1598	0.08555	0.009128	0.836	0.1322	0.9635	0.09912	0.2378	0.739	0.9061
ENSMMUG00000002192	ENSG00000172243	CLEC7A	1.297	1.145	0.6914	0.9291	0.6338	1.32	0.4073	1.252	1.207	0.22	0.127	0.7846	0.5102	1.083	-0.1663	0.4883	0.9183	1.108	0.7102	0.6008	0.8774	0.3336	0.8785	0.9214	0.8603	0.7212	0.4037	0.4878	0.5243	-0.04003	0.3808	0.7507	8.352e-08	1.447e-05	0.004484	0.0001278	0.01131	6.248e-08	0.1118	2.143e-06	2.523e-05	0.3878	0.6566	0.002513	0.1008	2.524e-05	0.5709
ENSMMUG00000002194	ENSG00000108946	PRKAR1A	0.2487	0.3935	0.09765	0.5493	-0.1461	0.4695	0.1288	0.4626	0.1781	-0.271	-0.1615	0.2751	-0.07539	0.2388	-0.2672	-0.01093	0.7321	0.6463	0.1952	0.2831	0.3098	0.204	0.3971	0.151	0.3926	0.3733	-0.4565	-0.03765	-0.1382	-0.4663	-0.1865	-0.2495	0.09509	0.01545	0.5053	0.0003036	0.3323	0.001817	0.395	0.004311	0.3112	0.08724	0.3521	0.0842	0.681	0.1367	0.1258
ENSMMUG00000002197	ENSG00000139112	GABARAPL1	0.05629	-0.2608	-0.2228	0.1382	-0.1552	-0.04239	-0.3314	0.4081	-0.1365	-0.2556	-0.4284	-0.2708	-0.001917	-0.4697	-0.3374	-0.03039	0.4814	-0.07567	-0.2631	0.1035	-0.08994	-0.02783	0.1021	0.5359	-0.2548	-0.5443	-0.8801	-0.2697	-0.2798	-0.5761	-0.5764	-0.06567	0.7392	0.1567	0.1856	0.412	0.3747	0.8007	0.05897	0.02828	0.4953	0.1572	0.03156	0.1333	0.9929	0.00967	0.09482
ENSMMUG00000002200	ENSG00000162407	PLPP3	0.2184	0.2468	-0.3912	-0.4268	-0.4816	-0.297	-0.7013	-0.9402	0.2103	0.02405	-0.3584	-0.2375	-0.1835	-0.3371	-0.6752	-1.075	0.4324	0.4064	-0.1619	-0.4302	-0.1378	-0.3849	-0.1306	-1.093	-0.0009068	0.09471	-0.8914	-0.8826	-1.08	-0.9111	-1.074	-1.569	0.1752	0.1676	0.02094	0.01165	0.006919	0.07955	0.0001468	4.866e-06	0.2914	0.8952	0.09923	0.2197	0.4343	0.07723	0.001969
ENSMMUG00000002201	ENSG00000140798	ABCC12	0.08223	0.01531	0.5362	-0.4705	-0.236	0.3799	0.9702	0.2686	-1.401	-1.292	-0.4226	-0.7099	-0.8145	-1.206	-1.185	-0.3	-0.4002	-0.7042	-0.07476	0.3537	-0.8987	-0.5068	0.2946	0.7753	-0.525	-0.6422	-0.02152	-0.0125	-0.09484	0.0302	0.6778	0.8717	0.8759	0.9787	0.3085	0.372	0.6664	0.4706	0.07773	0.6402	0.002421	0.002792	0.3805	0.09888	0.08859	0.003767	0.01494
ENSMMUG00000002203	ENSG00000179715	PCED1B	-0.6845	-0.5913	-0.1131	-0.3199	-0.02204	-0.5017	-0.01109	-0.3133	-0.6894	0.03894	0.1385	-0.2693	-0.2076	-0.3147	0.3179	0.1963	-0.8256	-0.8013	-0.03187	-0.2943	-0.2941	-0.05745	-0.3925	-0.08103	-0.5046	-0.3257	0.3966	-0.01943	0.1603	0.4407	0.1849	0.3786	0.0001783	0.00293	0.5346	0.07658	0.9062	0.005668	0.9532	0.1152	0.001268	0.8389	0.5152	0.157	0.3619	0.09935	0.1409
ENSMMUG00000002204	ENSG00000197563	PIGN	0.3129	0.51	0.3089	0.3245	0.08995	0.6053	0.2162	0.332	0.3235	0.01972	0.088	0.4119	0.3102	0.5302	0.03998	-0.08383	0.3764	0.4465	0.2429	0.1063	0.1761	0.1391	0.3143	-0.06589	0.6323	0.5919	0.1028	0.1408	0.1141	-0.001329	0.1812	-0.2727	0.0254	0.0009612	0.02912	0.02131	0.5454	1.911e-05	0.146	0.03237	0.05388	0.8959	0.6053	0.007573	0.09507	0.000439	0.8131
ENSMMUG00000002206	ENSG00000109099	PMP22	0.9897	0.5555	0.269	0.1409	0.9312	0.6166	0.2682	0.2781	0.4427	0.3518	-0.03814	-0.08085	0.3444	0.3101	-0.1547	-0.2729	0.581	0.511	0.3668	-0.914	0.2305	-0.3191	-0.08548	-0.1337	0.9946	0.8177	0.4112	-0.01831	0.3568	0.06687	0.06165	0.1917	0.000463	0.07966	0.3656	0.6486	0.001986	0.03696	0.3998	0.3784	0.1589	0.2124	0.9066	0.793	0.3297	0.282	0.6401
ENSMMUG00000002209	ENSG00000134444	RELCH	0.8671	1.286	0.8363	0.5999	-0.1917	0.9749	-0.04487	0.733	0.9088	-0.04242	0.133	0.4898	-0.2038	0.6436	-0.6195	0.09979	1.183	1.526	0.7307	1.034	0.893	0.8828	1.14	0.537	1.032	1.142	0.2915	0.8226	0.2781	0.04868	0.6038	0.08269	0.002939	6.923e-05	0.004864	0.04261	0.5465	0.0009413	0.8883	0.02371	0.0093	0.8927	0.7046	0.1276	0.6078	0.04002	0.0897
ENSMMUG00000002217	ENSG00000162551	ALPL	0.5014	-0.4045	-0.558	-0.04323	1.003	-0.7941	0.026	-0.8404	-0.06838	-0.4821	-1.1	-0.7051	0.2982	-0.8012	0.4771	-1.604	-0.1228	-1.255	-1.624	-1.063	-0.4248	-1.402	-1.248	-2.524	-0.1455	-0.6041	-2.031	-1.735	-0.1323	-1.355	-1.39	-0.266	0.112	0.26	0.1135	0.8981	0.002258	0.03005	0.9412	0.05336	0.8653	0.2003	0.0153	0.06967	0.4752	0.05002	0.2343
ENSMMUG00000002224	ENSG00000164985	PSIP1	0.5513	0.8637	0.6053	0.7019	-0.03989	0.8043	0.29	0.878	0.3332	-0.04573	0.07237	0.4114	-0.08653	0.5232	-0.257	0.4747	0.734	1.048	0.8111	0.4433	0.3952	0.3658	0.8217	0.752	0.9813	1.064	0.6658	0.7107	0.3483	0.3593	0.7363	0.748	0.006507	0.0001044	0.002903	0.0005708	0.8516	8.348e-05	0.1708	8.448e-05	0.1611	0.8308	0.7607	0.05616	0.7398	0.01498	0.284
ENSMMUG00000002229	ENSG00000242247	ARFGAP3	0.1323	-0.08799	-0.1841	0.153	0.02959	0.004775	0.004869	0.463	0.119	-0.09327	-0.2284	-0.0005203	0.1043	-0.2103	0.06021	0.05639	0.7297	0.1219	-0.3565	0.0494	0.1019	-0.02296	-0.08999	0.1888	-0.06869	-0.4973	-0.8413	-0.4971	-0.283	-0.6818	-0.6714	-0.3991	0.4124	0.6166	0.2476	0.3413	0.8583	0.976	0.9765	0.008737	0.5316	0.584	0.2192	0.9975	0.6036	0.2156	0.7483
ENSMMUG00000002231	NA	NA	0.4799	0.5894	0.3138	0.4841	0.2141	0.5128	0.2294	0.3391	0.5267	0.1007	0.1166	0.4617	0.4591	0.5866	0.1364	0.22	0.6197	0.7117	0.2635	0.364	0.3283	0.3514	0.5165	0.04964	0.406	0.3592	-0.02509	0.1496	0.01202	-0.1252	0.1031	0.01337	0.0005028	0.0001057	0.02337	0.0005102	0.1359	0.0002216	0.1138	0.02407	0.00108	0.4858	0.4748	0.001768	0.009598	6.619e-05	0.3984
ENSMMUG00000002232	ENSG00000206527	HACD2	0.5454	0.8751	0.5079	0.6292	-0.078	0.9051	0.2255	0.8347	0.5516	-0.2021	0.2893	0.5838	0.04447	0.7731	-0.3228	0.6318	0.9846	1.245	0.6932	0.7269	0.7584	0.4753	1.042	0.5925	0.7999	0.7957	0.05004	0.3838	0.07025	-0.03975	0.497	0.08863	0.01603	0.0005067	0.02679	0.005751	0.7521	6.825e-05	0.3601	0.0007217	0.04194	0.4102	0.2865	0.01818	0.8857	0.001351	0.2461
ENSMMUG00000002241	ENSG00000137710	RDX	0.6326	0.6314	0.4661	0.4998	0.1362	0.7261	0.4358	0.3974	0.3144	-0.06985	0.09841	0.3951	-0.03846	0.3954	-0.03192	0.107	0.6417	0.8647	0.4341	0.2809	0.3676	0.2462	0.4641	0.1562	0.7518	0.7982	0.0969	0.3529	0.1903	-0.06792	0.3172	-0.2159	0.0007553	0.002295	0.01403	0.008158	0.4987	0.0001294	0.02871	0.0546	0.1577	0.727	0.6585	0.05155	0.8789	0.04666	0.8858
ENSMMUG00000002244	ENSG00000102189	EEA1	1.162	1.37	0.8021	0.9306	0.2181	1.291	0.539	1.424	1.136	-0.09952	0.2346	0.8372	-0.2418	1.169	-0.1423	0.8943	1.424	1.685	0.8191	0.6454	0.6694	0.2741	1.123	1.001	1.431	1.376	0.6708	0.326	0.2311	0.1398	0.5457	0.5684	0.0003044	0.0001507	0.01603	0.004501	0.5461	6.995e-05	0.1283	5.254e-05	0.003045	0.7782	0.5495	0.01892	0.5979	0.000769	0.7195
ENSMMUG00000002248	ENSG00000106991	ENG	-0.0599	-1.563	-0.8408	-1.238	0.05302	-0.8535	0.2036	-0.9269	0.3397	1.162	1.153	-0.1045	0.6539	0.3302	0.7908	-0.05164	-0.4066	-0.8295	-0.449	-1.593	-0.7672	-0.4852	-1.014	-0.3432	-0.5321	-0.1157	0.3107	-1.046	-0.2452	0.5137	0.07762	1.383	0.8926	0.001857	0.07417	0.01806	0.9104	0.08597	0.6527	0.09754	0.5438	0.02403	0.05387	0.8569	0.2685	0.5407	0.1436
ENSMMUG00000002260	ENSG00000027075	PRKCH	-0.2298	-0.03728	0.3414	0.3878	0.02663	0.3975	0.3862	0.2639	-0.2548	0.003423	0.3763	0.3286	0.09831	0.4066	0.1989	0.6225	-0.02409	0.169	0.7527	0.05478	0.09725	0.2208	0.3489	0.5984	0.4664	0.5519	0.8489	0.4251	0.3932	0.6593	0.8498	0.721	0.05827	0.7772	0.005615	0.001651	0.8315	0.001285	0.002491	0.04926	0.07472	0.9788	0.009946	0.01161	0.5219	0.002071	0.1712
ENSMMUG00000002263	ENSG00000138071	ACTR2	0.5327	0.4537	0.1642	0.6	-0.001016	0.5907	0.1221	0.5204	0.3134	-0.2347	-0.2323	0.2995	0.1397	0.2224	-0.3484	-0.1627	0.9797	0.7296	0.2481	0.3415	0.2822	0.2065	0.4922	0.1731	0.5938	0.3746	-0.3928	0.04228	-0.08199	-0.5167	-0.1823	-0.2898	0.003703	0.02222	0.3619	0.0011	0.9957	0.001288	0.5128	0.008717	0.1451	0.2239	0.2761	0.1216	0.5411	0.251	0.1034
ENSMMUG00000002266	ENSG00000005381	MPO	-0.4047	-0.6355	-0.1278	0.7198	0.3298	-0.1618	0.8111	0.3081	0.2135	1.355	1.576	0.1906	1.001	0.5287	2.456	0.9826	-0.3473	-1.214	-0.2494	-0.603	-1.011	-0.1965	-0.8344	-0.2262	-0.5056	-0.2336	0.5792	0.04079	0.1331	-0.1821	0.1313	-0.05071	0.4841	0.2753	0.8134	0.1983	0.5739	0.777	0.1174	0.5899	0.7568	0.02336	0.01779	0.7563	0.1818	0.3899	3.233e-05
ENSMMUG00000002272	ENSG00000113282	CLINT1	0.2518	0.3415	0.1909	0.3745	-0.06715	0.4101	0.1758	0.5442	0.2392	-0.1455	0.02765	0.3028	0.02257	0.3536	-0.1569	0.1842	0.5837	0.4911	0.1566	0.1921	0.1389	0.09205	0.4576	0.3948	0.3707	0.2955	-0.07839	0.06692	-0.09673	-0.2503	0.04332	0.1757	0.04774	0.01346	0.1285	0.003323	0.6027	0.001364	0.176	0.0001072	0.1079	0.2773	0.8512	0.02431	0.8855	0.009514	0.2919
ENSMMUG00000002273	NA	NA	-0.4261	-0.2498	0.1564	-0.3273	-0.1124	-0.4025	-0.2207	-0.2552	-0.2272	0.3282	0.3738	-0.1635	-0.4053	-0.1552	0.243	0.06993	-0.5895	-0.5531	-0.1103	-0.1188	-0.1798	-0.08057	-0.4021	-0.1213	-0.3195	-0.2791	0.3957	0.0551	0.1509	0.2429	0.2447	0.01495	0.01224	0.1667	0.3398	0.05461	0.5265	0.01872	0.2057	0.1645	0.2582	0.06376	0.05565	0.3704	0.06286	0.391	0.2199
ENSMMUG00000002278	ENSG00000116017	ARID3A	0.1612	-0.1754	-0.1283	-0.2511	-0.1215	-0.3877	-0.5304	0.3656	0.08147	0.2527	-0.0999	-0.3561	-0.4533	-0.4378	0.2663	0.2279	0.552	-0.1708	-0.7959	0.1217	-0.08258	-0.2501	-0.4273	0.2667	-0.5358	-1.039	-1.017	-1.041	-0.7863	-1.021	-0.906	-0.5037	0.5287	0.5299	0.6224	0.3468	0.6608	0.152	0.05713	0.1915	0.7901	0.3567	0.7516	0.2156	0.191	0.1258	0.3976
ENSMMUG00000002286	ENSG00000005339	CREBBP	0.232	-0.1578	-0.2331	-0.009602	0.03522	-0.006433	0.05116	0.3744	0.2371	-0.1493	-0.1597	-0.04339	-0.1111	0.05893	0.1595	0.3287	0.951	0.3172	-0.4177	0.06689	0.01498	-0.0689	0.02157	0.03369	0.1324	-0.4627	-0.8609	-0.837	-0.6747	-0.7911	-0.6628	-0.4156	0.2236	0.4433	0.2185	0.9595	0.8579	0.9729	0.7944	0.07221	0.2868	0.4558	0.4729	0.8284	0.6432	0.7676	0.4763
ENSMMUG00000002287	ENSG00000177614	PGBD5	1.032	0.8803	0.7735	0.696	-0.506	0.1444	0.3378	-0.5165	-0.8522	-0.00298	0.2657	-1.32	0.1879	-0.1103	0.3914	0.1182	-0.9395	0.266	-0.1994	-0.1374	0.0853	0.2044	0.02964	-0.184	0.4402	-1.072	-0.6838	-0.2918	-1.802	-1.644	-2.504	-1.534	0.03771	0.104	0.1193	0.1618	0.3276	0.7711	0.5142	0.3449	0.1586	0.9956	0.6603	0.01617	0.7734	0.8396	0.5182
ENSMMUG00000002292	ENSG00000251192	ZNF674	0.5081	0.6986	0.3553	0.5724	0.09446	0.6561	0.1521	0.6476	0.2915	0.06047	0.09398	0.203	0.03469	0.3808	-0.702	0.3892	0.1298	0.5954	0.4207	0.6164	0.4321	0.2699	0.6125	0.5456	0.245	0.3062	-0.2925	0.198	-0.2862	-0.1453	0.2142	-0.01116	0.01638	0.002551	0.09811	0.007595	0.6788	0.002098	0.5167	0.004812	0.264	0.7942	0.7222	0.3917	0.9053	0.1009	0.01117
ENSMMUG00000002293	ENSG00000003096	KLHL13	0.01192	0.1398	0.2184	-0.002103	-0.2299	0.3545	0.2251	0.4587	0.5759	0.4013	0.5677	0.3868	0.06693	0.6504	0.391	1.25	0.01876	0.6163	0.5047	0.07325	0.09391	0.1801	0.5237	0.6129	0.2916	0.9721	0.3434	1.027	0.4781	0.2981	0.2821	1.054	0.9653	0.6451	0.4221	0.994	0.4554	0.1913	0.437	0.104	0.1012	0.1898	0.09635	0.2248	0.864	0.03131	0.2626
ENSMMUG00000002296	ENSG00000038945	MSR1	1.628	1.468	0.1911	0.3774	0.9807	1.591	-0.2194	0.633	1.289	0.5244	0.05585	0.2677	0.6964	1.243	-0.8695	-0.2575	0.5401	1.206	0.6202	0.693	0.776	0.7788	0.7725	0.3532	0.9311	0.6713	0.09416	0.6757	0.4423	0.5069	0.2955	0.9957	7.329e-08	1.072e-05	0.5724	0.2469	0.002388	2.367e-07	0.5873	0.08905	0.0002247	0.1112	0.8866	0.4555	0.07311	0.000149	0.05117
ENSMMUG00000002300	ENSG00000144040	SFXN5	-0.02932	-0.04476	0.03447	-0.05232	0.0636	-0.2595	-0.2555	0.09755	-0.05974	0.3233	0.2818	0.03097	0.05995	-0.0728	0.1849	0.0669	-0.2356	-0.4373	-0.2866	0.02271	-0.03498	-0.04114	-0.3711	0.041	-0.5227	-0.7072	-0.3157	-0.2425	-0.1897	-0.5048	-0.4561	-0.01472	0.8439	0.7797	0.816	0.7281	0.6845	0.09011	0.1072	0.5481	0.7412	0.04449	0.1216	0.8512	0.7608	0.6585	0.3082
ENSMMUG00000002301	ENSG00000135631	RAB11FIP5	-0.1024	-0.2475	-0.046	0.01628	0.4136	-0.07733	0.5811	-0.1179	-0.02317	0.1454	0.09624	0.1485	0.2346	0.1573	0.6167	-0.06125	-0.3203	-0.4807	0.0392	-0.2648	-0.03139	-0.2637	-0.3369	-0.2461	0.1727	-0.09372	0.4039	-0.01459	0.1968	0.2934	0.07374	0.06513	0.5354	0.169	0.7796	0.9213	0.01492	0.6414	0.0006188	0.5173	0.904	0.4109	0.6285	0.4067	0.2533	0.3752	0.00113
ENSMMUG00000002308	ENSG00000187474	FPR3	0.5596	0.208	-0.436	-0.01546	0.7137	0.3236	0.05219	0.264	0.4661	-0.0153	-0.433	0.08995	0.704	0.1718	-0.2924	0.07584	-0.04363	-0.1242	-0.1979	0.08589	-0.01876	-0.0966	-0.0004539	0.2538	-0.4477	-0.7033	-0.6511	-0.2571	-0.4409	-0.6118	-0.5218	0.1693	0.002691	0.3011	0.02313	0.9338	0.0002214	0.08201	0.7893	0.1957	0.03071	0.9373	0.05461	0.6476	0.002562	0.3764	0.1854
ENSMMUG00000002309	NA	NA	-0.09197	0.006285	0.1694	-1.007	-1.381	-0.8081	-0.8398	-0.7053	-0.4181	-0.4259	-0.2002	-1.41	-1.39	-1.421	-1.622	-1.186	-0.5667	-0.278	-0.3496	0.1019	-0.1608	0.08855	0.2894	0.6472	-0.2794	-0.007728	0.3407	0.6385	0.4424	0.2777	0.2826	0.853	0.6521	0.9773	0.3982	2.01e-05	1.609e-07	0.0004814	0.0005623	0.004076	0.1176	0.07055	0.4322	7.486e-07	0.0001422	1.757e-07	1.683e-07
ENSMMUG00000002316	ENSG00000203880	PCMTD2	0.9455	1.619	0.9839	0.8023	-0.2241	1.081	-0.06037	0.8642	1.252	0.04263	0.2174	0.7209	-0.2845	0.9643	-0.5171	0.1621	1.436	1.919	0.6331	1.004	0.8699	0.8192	1.2	0.2902	1.365	1.528	0.2265	0.7783	0.1508	-0.06153	0.4531	-0.1883	0.00549	1.655e-05	0.00419	0.01898	0.5483	0.00158	0.8711	0.02235	0.001884	0.9061	0.5864	0.04824	0.5395	0.007949	0.2173
ENSMMUG00000002320	NA	NA	-0.3142	-0.4124	-0.2752	-0.06901	-0.01472	-0.3417	-0.2647	-0.09564	-0.2689	-0.04905	-0.2336	-0.1828	0.06086	-0.403	-0.1105	-0.165	-0.5497	-0.641	-0.3705	-0.1126	-0.3125	-0.2601	-0.3785	0.1052	-0.625	-0.698	-0.3992	-0.07408	-0.08775	-0.2097	-0.3408	-0.01948	0.003292	0.0004326	0.009825	0.514	0.8935	0.001377	0.01657	0.4065	0.031	0.6614	0.06038	0.1028	0.6488	0.0003867	0.3741
ENSMMUG00000002321	ENSG00000185052	SLC24A3	0.1439	0.03094	-0.09061	-0.06684	0.1203	0.136	0.1252	0.1423	-0.03257	0.03067	-0.1185	0.3268	0.2842	0.08173	0.03778	0.04155	-0.2089	0.0104	-0.1296	-0.1582	0.04413	-0.08835	-0.09948	-0.0968	-0.3851	-0.6382	-0.4824	-0.613	-0.4517	-0.6605	-0.6561	-0.3033	0.3783	0.8619	0.585	0.6844	0.4804	0.4104	0.4705	0.4236	0.8649	0.8576	0.5466	0.06044	0.177	0.6333	0.8429
ENSMMUG00000002324	NA	NA	-0.7215	-0.7793	-0.01116	-1.402	-0.6596	-1.328	-0.9455	-1.45	-0.2434	0.372	0.3367	-0.7073	-1.144	-0.937	-0.1834	-0.8416	-0.6491	-0.9185	-0.2562	-0.2254	-0.3711	-0.2229	-0.65	-0.489	-0.6941	-0.6447	0.148	-0.121	-0.1173	0.1061	-0.006417	-0.4431	0.00529	0.005465	0.9639	4.121e-07	0.01717	1.59e-06	0.0005789	2.166e-06	0.4279	0.1706	0.2625	0.01576	0.001393	0.001307	0.5478
ENSMMUG00000002328	ENSG00000130175	PRKCSH	-0.4864	-0.4894	-0.2018	-0.4554	0.1123	-0.4871	0.05016	-0.2656	-0.4198	0.2558	0.1775	-0.2141	-0.1605	-0.2527	0.4688	0.15	-0.6388	-0.8081	-0.3709	-0.433	-0.3968	-0.3228	-0.6354	-0.3059	-0.5229	-0.5948	0.02216	-0.4313	-0.1934	0.06266	-0.181	-0.06961	0.01167	0.02124	0.2985	0.01791	0.5753	0.01118	0.8053	0.2065	0.06502	0.2185	0.4357	0.292	0.5159	0.2168	0.04495
ENSMMUG00000002331	ENSG00000164117	FBXO8	0.3972	0.6199	0.5583	0.3812	-0.2344	0.5429	-0.2947	0.3694	0.2667	-0.1268	-0.06658	0.1407	-0.4278	0.1953	-0.8651	-0.01972	0.3314	0.6558	0.3174	0.3426	0.08944	0.3224	0.5985	0.5118	0.4278	0.5034	0.2061	0.4504	0.06579	0.1221	0.3256	0.4337	0.04329	0.004218	0.004828	0.05413	0.2756	0.0061	0.1771	0.08819	0.2469	0.5409	0.7723	0.5015	0.106	0.3466	0.0005179
ENSMMUG00000002332	ENSG00000119707	RBM25	0.4367	0.6615	0.3632	0.6272	0.05913	0.7324	0.5326	0.7582	0.6017	-0.002017	0.1403	0.4513	0.1892	0.6203	0.02311	0.4718	0.7165	0.8371	0.4402	0.3466	0.3758	0.3551	0.7632	0.6984	0.7583	0.6141	0.3111	0.3344	0.08787	0.04397	0.4441	0.6836	0.008552	0.0002917	0.03032	0.0001834	0.7372	1.4e-05	0.002424	4.024e-05	0.002505	0.991	0.4807	0.01188	0.3914	0.0005078	0.9068
ENSMMUG00000002336	ENSG00000169398	PTK2	0.07636	0.1926	-0.2291	-0.1646	-0.09086	0.003238	0.1035	0.0941	0.06384	-0.2752	-0.3228	-0.3206	-0.1164	-0.1987	-0.1038	-0.4702	-0.06507	0.02246	-0.2811	-0.1886	-0.0695	-0.1739	-0.1126	-0.5512	-0.2258	0.03272	-0.5202	-0.3531	-0.4364	-0.4108	-0.4849	-0.603	0.5471	0.1663	0.07996	0.2079	0.5007	0.98	0.4363	0.506	0.671	0.0465	0.04147	0.02493	0.4893	0.1514	0.4923
ENSMMUG00000002338	ENSG00000143889	HNRNPLL	0.4132	0.5889	0.5016	0.4438	-0.09345	0.4701	0.2531	0.4795	0.2818	-0.2068	0.09246	0.2942	-0.2915	0.2967	-0.1839	0.03398	0.2693	0.5988	0.2584	0.4246	0.1965	0.181	0.4648	0.2949	0.3426	0.5098	0.1064	0.5601	0.1801	0.1007	0.3733	0.1645	0.01859	0.002449	0.004738	0.01229	0.6196	0.008038	0.1742	0.01289	0.1766	0.2703	0.6557	0.1186	0.2066	0.1132	0.3786
ENSMMUG00000002339	ENSG00000162607	USP1	0.929	1.07	0.6062	0.7742	0.1434	0.9318	0.2009	0.9235	0.6246	-0.1916	-0.1516	0.4621	-0.05373	0.6173	-0.5619	0.04899	0.9929	1.264	0.6309	0.7289	0.5424	0.4545	0.9305	0.4689	0.9819	1.017	0.2198	0.6451	0.2553	0.002835	0.5069	0.1071	0.0003295	0.0001631	0.01994	0.002747	0.6022	0.000326	0.4686	0.001184	0.0393	0.4865	0.6217	0.09487	0.8754	0.0243	0.07609
ENSMMUG00000002340	ENSG00000116641	DOCK7	0.6561	0.7796	0.262	0.1604	0.2675	0.6924	0.2416	0.3869	0.8775	0.4178	0.1628	0.4313	0.3853	1.014	0.01494	0.4234	0.8989	0.9357	0.446	0.3954	0.4965	0.2923	0.7014	0.7872	0.6889	0.7086	0.2684	-0.0666	0.07807	0.04876	0.08491	0.2754	0.0005694	0.0002045	0.1815	0.4144	0.1899	0.000315	0.2393	0.06494	0.0001497	0.0428	0.4868	0.04538	0.1415	1.315e-06	0.9488
ENSMMUG00000002345	ENSG00000138594	TMOD3	0.3433	0.4626	0.1718	0.4465	0.08276	0.5732	0.09773	0.3019	0.3111	-0.0281	-0.05069	0.4047	0.1401	0.4513	-0.1929	0.05273	0.6324	0.588	0.407	0.2882	0.3161	0.2376	0.4103	0.1889	0.495	0.3977	-0.08292	0.1026	-0.0606	-0.2141	-0.05381	-0.0255	0.007417	0.0009816	0.1776	0.0005313	0.532	1.051e-05	0.462	0.03118	0.0384	0.8345	0.7352	0.002974	0.3886	0.0009233	0.1994
ENSMMUG00000002346	ENSG00000166477	LEO1	-0.05704	-0.04544	-0.1902	0.1442	0.003994	0.1627	0.1395	0.1856	-0.1343	0.0576	-0.1388	-0.03837	0.1972	0.141	0.08458	0.3033	-0.01893	-0.02403	0.1156	-0.2894	-0.1809	-0.1721	0.00625	0.1674	0.352	0.3374	0.3504	-0.08769	0.1662	0.2807	0.3061	0.583	0.5965	0.6984	0.08101	0.1821	0.9716	0.1321	0.2158	0.1125	0.2984	0.6186	0.2878	0.7422	0.1562	0.2234	0.5065
ENSMMUG00000002347	ENSG00000111245	MYL2	0.02418	0.0365	0.08537	0.1623	0.2727	0.1878	0.1436	0.1147	0.2207	0.5718	-0.00584	0.1297	0.1425	-0.07588	-0.1145	-0.02285	-0.06559	-0.4325	-0.1565	-0.06087	-0.2916	-0.005813	0.03146	0.1044	-0.7499	-0.8794	-0.5007	-0.6257	-0.6261	-0.6851	-0.8896	-0.5759	0.9089	0.8741	0.6863	0.4429	0.2154	0.3745	0.5138	0.6188	0.3793	0.01219	0.9814	0.5663	0.5985	0.7372	0.6479
ENSMMUG00000002350	ENSG00000137965	IFI44	2.175	1.795	0.3365	0.7383	2.218	1.705	-0.1095	0.6091	2.261	1.258	-0.3085	0.2503	1.424	1.69	-1.104	-0.04417	0.5986	0.4224	-0.3812	0.2805	-0.03777	-0.1851	0.4625	0.732	0.6149	0.4581	-0.3604	-0.3462	-0.8743	-0.2693	-0.08833	0.2555	9.559e-08	2.755e-05	0.3803	0.05386	9.287e-08	1.399e-05	0.7887	0.1413	4.169e-06	0.004807	0.5313	0.5764	0.007036	0.0001579	0.03479
ENSMMUG00000002354	NA	NA	0.3151	0.8301	0.4316	0.489	-0.07204	0.4147	0.08408	0.7261	0.5227	-0.009898	0.2988	0.4975	-0.2965	0.4627	-0.3815	0.4585	0.3756	0.6486	0.1302	0.2955	0.176	0.105	0.4245	0.2184	1.075	1.036	0.6244	0.7223	0.6129	0.6639	0.6124	0.3615	0.09622	7.564e-05	0.02429	0.01021	0.7322	0.03019	0.6886	0.0004453	0.02628	0.9623	0.2039	0.02028	0.2744	0.0286	0.1186
ENSMMUG00000002361	ENSG00000157654	PALM2AKAP2	0.003332	-0.1538	-0.4745	-0.4065	-0.2984	-0.3217	0.05906	-0.5809	0.09379	0.01502	-0.3828	-0.2897	-0.05052	-0.1571	0.1065	-0.5287	0.3844	0.1931	-0.3984	-0.6267	-0.327	-0.2838	-0.2814	-1.117	0.3032	0.2024	-0.6377	-0.957	-0.6649	-0.5057	-0.6677	-0.7825	0.9803	0.3034	0.0007561	0.003854	0.03943	0.02087	0.6747	0.0002334	0.5704	0.9198	0.02591	0.05876	0.7826	0.2982	0.5153
ENSMMUG00000002362	ENSG00000080608	PUM3	0.544	0.5078	0.4197	0.3399	0.04078	0.4686	0.06013	0.5712	-0.01013	-0.2992	-0.4311	-0.08543	-0.5605	-0.03448	-0.8669	0.2861	0.2822	0.5686	0.2855	0.314	-0.1441	-0.1347	0.5218	0.5658	0.7704	0.8042	0.6569	0.7596	0.3004	0.5126	0.8335	0.9361	0.02172	0.05235	0.08173	0.1561	0.875	0.05016	0.8163	0.02721	0.9716	0.2486	0.138	0.7455	0.08093	0.8938	0.004225
ENSMMUG00000002364	ENSG00000127914	AKAP9	0.4473	0.3815	0.1112	0.4136	0.109	0.4549	0.08172	0.6448	0.1442	-0.06548	-0.1075	0.1207	0.07094	0.1367	-0.2496	0.3318	0.7464	0.6258	0.2625	0.2062	0.2056	0.2425	0.3708	0.2674	0.6597	0.5722	0.094	0.1062	-0.04439	-0.00789	0.01935	0.2651	0.0003156	0.004636	0.3685	0.0008657	0.3981	0.0002586	0.5285	2.554e-06	0.3207	0.6178	0.4672	0.36	0.6567	0.2966	0.09405
ENSMMUG00000002365	ENSG00000187049	TMEM216	0.04131	0.1488	0.4094	0.1832	-0.4495	0.1422	-0.4719	0.3918	0.2256	-0.07837	0.1225	0.2602	-0.3732	-0.005817	-0.7048	0.4962	0.03238	0.3545	0.1917	0.2463	0.2249	0.2421	0.2621	0.596	0.3111	0.3256	0.3012	0.5916	0.07753	0.1194	0.2898	0.7006	0.8002	0.4093	0.01208	0.2639	0.01384	0.3914	0.01027	0.02583	0.2569	0.6615	0.5332	0.1505	0.1042	0.9742	0.0009552
ENSMMUG00000002370	ENSG00000091409	ITGA6	0.2373	0.4974	0.5312	0.598	0.07142	0.6773	0.2311	0.5743	0.1114	-0.287	0.09174	0.5127	-0.03036	0.5302	-0.159	0.4442	0.736	0.9295	0.6587	0.4675	0.5439	0.5466	0.7229	0.3798	0.8937	0.7664	0.3311	0.5227	0.3796	0.3242	0.387	0.278	0.1892	0.0124	0.003505	0.0009665	0.7097	0.0002007	0.225	0.0036	0.6031	0.1373	0.6656	0.007874	0.8981	0.005695	0.4613
ENSMMUG00000002371	ENSG00000197879	MYO1C	-0.3572	-0.4062	-0.2913	-0.553	-0.2056	-0.643	-0.003365	-0.7911	-0.145	0.2239	0.1797	-0.3071	-0.1284	-0.2008	0.5078	-0.2001	-0.5413	-0.5687	-0.4491	-0.3352	-0.3987	-0.3131	-0.5663	-0.6555	-0.4837	-0.4413	-0.1601	-0.5474	-0.3654	-0.0444	-0.1784	-0.3872	0.03167	0.02489	0.0786	0.001104	0.2334	0.0001561	0.9843	2.504e-05	0.4644	0.2061	0.363	0.09028	0.5461	0.2632	0.009783
ENSMMUG00000002373	ENSG00000132376	INPP5K	-0.3585	-0.4103	-0.2487	-0.2475	0.02546	-0.3415	-0.09544	-0.3188	-0.3809	0.1438	0.03628	-0.1209	0.1274	-0.2393	0.2266	-0.1735	-0.3713	-0.596	-0.1664	-0.2668	-0.262	-0.1515	-0.3722	-0.1864	-0.4607	-0.6419	-0.1517	-0.319	-0.1342	-0.1891	-0.2794	-0.2376	0.005071	0.003513	0.05138	0.0513	0.8469	0.007357	0.4707	0.02192	0.01181	0.2906	0.8078	0.3688	0.4317	0.07693	0.1348
ENSMMUG00000002375	ENSG00000011590	ZBTB32	-0.1278	-0.2702	-0.4169	-0.7322	-0.3316	-0.9151	-0.5554	-0.9755	-0.07301	0.2993	-0.03946	-0.5641	-0.4052	-0.895	-0.1661	-0.8005	-0.5736	-0.7654	-0.6328	-0.3666	-0.4505	-0.4535	-0.6979	-0.9964	-0.6622	-0.468	-0.4121	-0.657	-0.4089	-0.3608	-0.586	-0.9269	0.5104	0.2045	0.03474	0.0003634	0.1105	1.355e-05	0.007637	2.086e-05	0.7548	0.1573	0.8693	0.01057	0.1191	6.335e-05	0.4807
ENSMMUG00000002376	ENSG00000074660	SCARF1	0.4693	0.2124	0.1908	-0.07657	0.5054	0.2351	0.05828	0.7206	0.5038	0.7911	0.1429	-0.1094	0.4148	0.01294	0.736	0.3552	0.2677	-0.4397	-0.4777	-0.008576	-0.09152	-0.2752	-0.4644	0.5295	-0.07521	-0.4262	-0.5484	-0.7391	-0.09369	-0.8107	-0.7853	-0.2556	0.07751	0.4561	0.4828	0.7843	0.07261	0.3951	0.8384	0.0143	0.09479	0.003712	0.6405	0.7038	0.2088	0.9631	0.01529
ENSMMUG00000002380	ENSG00000167716	WDR81	-0.1593	-0.228	-0.04505	-0.6318	0.07554	-0.5678	-0.1857	-0.361	0.03526	0.4347	0.4187	-0.2124	-0.1164	-0.1145	0.4182	0.07771	-0.488	-0.6256	-0.3084	-0.2144	-0.2641	-0.1741	-0.6138	-0.2612	-0.4801	-0.5514	0.1461	-0.3394	-0.1417	0.03406	-0.1482	-0.147	0.4343	0.303	0.8244	0.002703	0.7219	0.006677	0.3803	0.1085	0.884	0.04503	0.08253	0.3398	0.6539	0.601	0.08277
ENSMMUG00000002381	ENSG00000272333	KMT2B	-0.3071	-0.4255	-0.2466	-0.4943	-0.1337	-0.6004	-0.1252	-0.404	-0.2646	0.1502	0.1303	-0.383	-0.2506	-0.4294	0.3609	0.02856	-0.3868	-0.732	-0.5427	-0.1796	-0.3292	-0.2304	-0.6276	-0.3149	-0.5988	-0.8029	-0.3865	-0.6477	-0.3288	-0.2665	-0.3815	-0.4048	0.1101	0.04385	0.2016	0.01057	0.502	0.001991	0.5309	0.05581	0.2434	0.4627	0.5644	0.06128	0.3019	0.03577	0.1155
ENSMMUG00000002383	ENSG00000165948	IFI27L1	-0.4616	0.3444	-0.1071	-0.1555	-0.1989	-0.5951	-0.6546	-0.7895	-0.5718	-0.1838	-0.3791	-0.4358	-0.3009	-0.761	-0.3629	-0.5749	-0.5811	-1.29	-0.07288	-0.02565	-0.3219	-0.4882	-0.1718	-0.5384	-0.6946	-0.006182	0.6259	-0.4274	-0.767	-0.5557	-0.4414	0.6393	0.2407	0.4838	0.7828	0.6904	0.6168	0.1373	0.1157	0.05917	0.1298	0.5951	0.3528	0.2343	0.4782	0.03829	0.3594
ENSMMUG00000002384	ENSG00000126246	IGFLR1	-0.4382	-0.2305	0.02914	-0.5698	-0.1663	-0.6351	-0.3706	-0.3841	-0.1851	0.4812	0.3529	-0.2895	-0.3241	-0.4311	0.2182	0.1186	-0.7859	-0.817	-0.317	-0.1078	-0.3521	-0.1331	-0.518	-0.0121	-0.6268	-0.4713	0.186	-0.265	-0.06768	0.0611	0.03369	0.2263	0.03462	0.3074	0.888	0.006229	0.4374	0.002401	0.08359	0.08918	0.4497	0.03122	0.1524	0.189	0.2169	0.05099	0.3734
ENSMMUG00000002386	ENSG00000267796	LIN37	-0.5709	-0.5607	-0.3071	-0.4798	-0.292	-0.7325	-0.3082	-0.6915	-0.3751	0.1984	0.1018	-0.4804	-0.2343	-0.6033	0.3002	-0.2933	-0.7407	-0.9162	-0.3894	-0.3506	-0.3717	-0.2385	-0.7649	-0.4693	-0.6199	-0.7161	-0.1496	-0.4167	-0.01218	-0.04647	-0.2845	-0.318	0.002231	0.005238	0.09271	0.01034	0.1313	0.000122	0.1057	0.0007566	0.08897	0.3085	0.6417	0.01701	0.3272	0.002868	0.1648
ENSMMUG00000002388	ENSG00000143994	ABHD1	-0.5959	-0.4896	-0.04308	-0.5373	-0.1171	-0.6341	-0.3942	-0.733	-0.2696	0.46	0.2348	0.04637	0.3321	-0.01123	0.2096	-0.02845	-0.526	-0.3517	0.1349	-0.2715	-0.1858	0.2459	-0.7147	0.003465	-0.4333	-0.5589	0.2333	0.2864	0.1356	0.006168	-0.1534	0.1666	0.02951	0.08688	0.8666	0.05157	0.6643	0.02297	0.1545	0.01648	0.3551	0.06507	0.4018	0.8621	0.2663	0.9656	0.4564
ENSMMUG00000002390	ENSG00000138073	PREB	-0.2487	-0.3606	-0.1418	-0.2746	0.08514	-0.3153	-0.01372	-0.3462	-0.2386	0.09461	0.04725	-0.0931	0.1552	-0.211	0.06033	-0.149	-0.518	-0.6673	-0.3045	-0.2653	-0.2244	-0.1855	-0.4678	-0.2958	-0.4544	-0.5804	-0.1171	-0.138	0.03036	-0.04262	-0.1467	-0.1643	0.02772	0.003508	0.2057	0.01537	0.4637	0.005713	0.9059	0.005477	0.07468	0.4268	0.7222	0.4388	0.2748	0.0795	0.6474
ENSMMUG00000002392	ENSG00000167595	PROSER3	0.007213	0.3144	0.1984	-0.08974	-0.04663	-0.1412	-0.03778	0.132	0.2314	0.2197	0.461	0.2484	-0.4338	-0.08274	0.7645	0.705	0.2813	0.4895	-0.1754	0.6927	0.3702	0.3827	0.0211	0.3289	-0.3824	-0.1929	-0.4029	-0.3679	-0.252	-0.1945	-0.6818	-0.07471	0.9771	0.2423	0.4232	0.7296	0.868	0.5978	0.887	0.6283	0.4495	0.4229	0.1331	0.3948	0.2307	0.7758	0.01126
ENSMMUG00000002394	ENSG00000004777	ARHGAP33	-0.8213	-0.5209	0.1421	-0.3801	-0.1391	-0.5763	-0.1329	-0.4102	-0.5173	0.4716	0.7116	-0.255	-0.2263	0.07976	0.6619	0.2743	-0.9843	-0.8095	0.176	-0.01809	-0.1536	0.1649	-0.5271	0.09626	-0.7574	-0.2629	0.9082	0.03259	0.2611	0.5138	0.5593	0.4537	0.005116	0.08306	0.593	0.1849	0.6363	0.04381	0.6394	0.1791	0.1428	0.1123	0.0283	0.4168	0.5373	0.7934	0.04067
ENSMMUG00000002396	ENSG00000127081	ZNF484	0.6028	0.9464	0.586	0.8083	-0.1997	0.9117	0.08393	0.7978	0.2396	-0.4071	-0.07425	0.1581	-0.4226	0.1174	-1.227	0.04853	0.7663	0.8111	0.2145	0.6694	0.3073	0.1608	0.6968	0.4084	0.8552	0.8165	0.2514	0.7548	0.2196	0.01389	0.4397	0.4917	0.01908	0.0009024	0.025	0.001785	0.4953	0.0004479	0.7771	0.004801	0.4356	0.1457	0.8121	0.5711	0.2434	0.6687	0.0003842
ENSMMUG00000002404	ENSG00000141503	MINK1	-0.2963	-0.4306	-0.2899	-0.2219	-0.123	-0.5017	-0.08592	-0.01109	-0.2951	0.06392	0.02604	-0.2891	-0.09926	-0.4393	0.3302	0.1808	0.1507	-0.4354	-0.5007	-0.01261	-0.154	-0.1143	-0.3758	-0.02349	-0.4764	-0.9078	-0.728	-0.5553	-0.5059	-0.5494	-0.6923	-0.3324	0.1058	0.03286	0.1148	0.2235	0.5161	0.005753	0.6543	0.9558	0.1696	0.7424	0.9027	0.1318	0.6662	0.0224	0.1262
ENSMMUG00000002408	ENSG00000106608	URGCP	-0.4288	-0.3747	-0.191	-0.329	-0.127	-0.4744	-0.08453	-0.5084	-0.3885	0.1088	0.05936	-0.2094	-0.08853	-0.3122	0.1927	-0.06291	-0.5471	-0.5802	-0.2567	-0.3145	-0.3235	-0.1458	-0.3954	-0.3966	-0.3556	-0.3389	0.01955	-0.2112	-0.1051	0.07605	-0.0685	0.01284	0.0005369	0.005273	0.1185	0.007582	0.317	0.0001421	0.5026	0.0001842	0.00731	0.3991	0.6788	0.1072	0.5674	0.01669	0.1804
ENSMMUG00000002409	ENSG00000108556	CHRNE	-0.4299	-0.3364	-0.02995	-0.04497	-0.009363	-0.342	0.03073	-0.04847	-0.54	0.1309	0.1764	-0.0349	-0.1752	-0.3291	0.2266	0.02599	-0.6371	-0.6885	-0.2257	-0.09287	-0.1681	-0.09723	-0.4258	-0.05925	-1.075	-1.178	-0.4842	-0.5879	-0.3601	-0.5013	-0.6337	-0.6662	0.01737	0.08156	0.8639	0.7986	0.9597	0.05845	0.8667	0.8011	0.0118	0.4805	0.3913	0.8524	0.4367	0.0827	0.2659
ENSMMUG00000002411	ENSG00000136279	DBNL	-0.3322	-0.3989	-0.3283	-0.4682	-7.648e-05	-0.5152	-0.2395	-0.5628	-0.2669	0.2324	0.03207	-0.2428	0.081	-0.3414	0.1825	-0.3643	-0.4407	-0.6792	-0.3545	-0.4004	-0.4013	-0.3237	-0.55	-0.4839	-0.5492	-0.6668	-0.2485	-0.6338	-0.4297	-0.4827	-0.5766	-0.4671	0.02431	0.01368	0.02632	0.00155	0.9996	0.0004897	0.1175	0.0004351	0.1236	0.1404	0.853	0.1185	0.6655	0.02931	0.2949
ENSMMUG00000002413	ENSG00000130300	PLVAP	-0.288	-0.7719	-0.1764	-0.7869	0.3714	-0.2268	-0.234	-0.1138	-0.0599	0.2556	0.5255	-0.1778	0.4283	0.3439	0.3075	0.4539	-0.2937	-1.05	0.4379	-0.2952	-0.3494	-0.2376	-0.1422	0.7542	-0.4266	-0.4628	1.091	-0.07616	0.08244	0.5182	0.4671	0.9181	0.2789	0.008391	0.5009	0.00474	0.1702	0.3938	0.3987	0.6914	0.8544	0.3808	0.1028	0.5573	0.2003	0.2329	0.3418
ENSMMUG00000002416	ENSG00000169504	CLIC4	0.5739	0.7591	0.3362	0.3826	-0.2846	0.4647	-0.0269	0.2841	0.4864	-0.3457	-0.2681	0.04731	-0.375	0.1879	-0.7319	-0.4834	0.7804	0.8823	0.1752	0.383	0.3068	0.2962	0.4469	-0.2276	0.4712	0.7568	-0.4765	0.1563	-0.03813	-0.3731	0.008109	-0.513	0.01207	0.002836	0.1486	0.0983	0.2518	0.04499	0.9137	0.2702	0.07747	0.1689	0.3463	0.8521	0.2357	0.4529	0.0106
ENSMMUG00000002418	ENSG00000174130	TLR6	0.5475	0.5664	0.134	0.5051	0.0003836	0.5176	-0.07655	0.622	0.5221	-0.09738	-0.3168	0.2066	0.133	0.139	-0.2201	0.06792	1.072	0.7462	-0.1936	0.5755	0.4997	0.2264	0.4409	0.5272	0.1082	-0.2263	-1.033	-0.1628	-0.1434	-0.8615	-0.7136	-0.2823	0.02495	0.03209	0.5731	0.03639	0.9988	0.03176	0.7567	0.01841	0.06516	0.6999	0.2549	0.4115	0.6575	0.5822	0.4356
ENSMMUG00000002419	ENSG00000121895	TMEM156	0.4042	0.6466	0.6201	0.5147	-0.09972	0.4972	0.1769	0.6042	0.3761	-0.1179	0.1647	0.3656	-0.07151	0.4933	-0.2483	0.4611	0.007682	0.5969	0.5846	0.4064	0.3312	0.3423	0.6003	0.649	0.4548	0.733	0.5213	0.726	0.3319	0.4443	0.714	0.6745	0.04088	0.003199	0.001947	0.009795	0.6367	0.01238	0.4016	0.004895	0.1177	0.5868	0.4912	0.09463	0.7893	0.02311	0.3119
ENSMMUG00000002420	ENSG00000020633	RUNX3	-0.4456	-0.4542	-0.007184	-0.08904	0.1527	-0.09134	0.2552	-0.2628	-0.2817	0.1747	0.4071	0.05513	0.1923	0.1052	0.4121	0.2626	-0.4934	-0.5227	0.3307	-0.1629	-0.08554	-0.0005091	-0.201	0.1115	-0.1197	-0.1111	0.618	0.04958	0.3397	0.5267	0.4824	0.2589	0.004244	0.007918	0.9636	0.5671	0.3492	0.5572	0.1219	0.1214	0.1226	0.2934	0.0293	0.7382	0.3379	0.528	0.02924
ENSMMUG00000002421	ENSG00000122678	POLM	-0.4151	-0.3172	-0.421	-0.8014	-0.5814	-0.8197	-0.6767	-0.8077	0.0492	0.2748	0.06731	-0.2424	-0.2672	-0.285	0.006782	-0.5274	-0.3688	-0.2668	-0.4952	-0.1945	-0.3242	-0.3244	-0.5316	-0.965	-0.3342	-0.1637	-0.4417	-0.5644	-0.5138	-0.3925	-0.5764	-0.4846	0.01746	0.09608	0.01674	1.388e-05	0.002197	9.507e-06	0.0003164	7.525e-05	0.8194	0.1521	0.7602	0.2326	0.2769	0.1545	0.975
ENSMMUG00000002422	NA	NA	-0.7641	-0.6864	-0.6373	-0.8883	-0.692	-1.071	-0.4363	-1.585	-0.6146	0.136	-0.351	-0.5564	-0.5277	-0.7138	0.1224	-0.9982	-0.9788	-1.071	-0.998	-0.8371	-0.8417	-0.7035	-1.053	-1.866	-0.8011	-0.8022	-0.6093	-0.9574	-0.8771	-0.5479	-0.7742	-1.059	0.0004888	0.003369	0.003279	6.755e-05	0.002578	2.251e-06	0.05022	1.394e-09	0.02174	0.5567	0.1826	0.02242	0.07189	0.003371	0.6281
ENSMMUG00000002423	ENSG00000106628	POLD2	-0.4769	-0.4283	-0.2328	-0.4795	-0.06301	-0.4822	-0.1199	-0.6322	-0.4049	0.233	0.02408	-0.3904	-0.1823	-0.416	0.1096	-0.1362	-0.5347	-0.6577	-0.1736	-0.4163	-0.4196	-0.2165	-0.4866	-0.2339	-0.1591	-0.1471	0.3794	-0.2525	0.03247	0.2476	0.1096	0.2428	0.00422	0.01595	0.1529	0.00429	0.7128	0.004182	0.4774	0.0005909	0.04053	0.1804	0.9023	0.03059	0.3902	0.01993	0.5688
ENSMMUG00000002428	ENSG00000048405	ZNF800	0.4807	0.8475	0.698	0.6297	-0.08846	0.8516	0.1696	0.6494	0.4681	-0.1164	0.2063	0.5159	-0.01283	0.6507	-0.4786	0.06832	0.7637	0.9919	0.6744	0.5548	0.4426	0.3879	0.7792	0.4257	0.8176	0.8816	0.2268	0.4869	0.2344	0.08939	0.4818	0.06807	0.02214	0.0002831	0.001038	0.002944	0.6927	6.094e-05	0.4502	0.005043	0.06149	0.6046	0.4084	0.02329	0.9631	0.003716	0.06007
ENSMMUG00000002434	ENSG00000071243	ING3	0.2509	0.2664	0.1675	0.3277	-0.1938	0.3565	-0.06905	0.2927	0.08879	-0.3034	-0.3395	0.0642	-0.2089	0.006196	-0.6001	-0.02875	0.462	0.4495	0.02908	0.1321	0.1128	0.1138	0.3207	0.2396	0.3213	0.2691	-0.2498	0.05434	-0.1396	-0.2846	-0.07322	-0.1175	0.08397	0.09483	0.2529	0.02567	0.2093	0.0152	0.6574	0.06521	0.6085	0.05372	0.0543	0.6825	0.2778	0.9684	0.0008485
ENSMMUG00000002435	ENSG00000106034	CPED1	1.172	0.9189	0.3967	0.8387	0.4004	1.055	0.6099	1.346	0.8964	-0.06759	0.07279	0.3538	0.1309	0.5365	-0.1032	0.5472	1.581	1.264	0.1859	0.5184	0.5555	0.09171	0.4481	0.3244	1.067	0.565	-0.534	0.01505	-0.1848	-0.6546	-0.6624	-0.183	1.44e-06	0.0005941	0.1165	0.000773	0.1307	2.149e-05	0.0196	2.91e-07	0.005626	0.8278	0.8415	0.2627	0.7212	0.07907	0.7737
ENSMMUG00000002436	ENSG00000173868	PHOSPHO1	-0.5081	-0.9498	-0.6661	-0.4093	-0.4483	-0.9813	-0.3856	0.3173	-0.5551	-0.2007	-0.2021	-0.5843	-0.3672	-1.041	0.2457	0.1848	0.002406	-0.7722	-0.8444	-0.1489	-0.3705	-0.3744	-0.5692	0.1488	-0.8315	-1.404	-1.09	-0.8614	-0.4882	-0.7652	-0.9246	-0.2457	0.06065	0.001486	0.0142	0.1279	0.1089	0.0003014	0.1691	0.2866	0.08503	0.487	0.5242	0.04306	0.2848	0.0003612	0.4436
ENSMMUG00000002437	ENSG00000108798	ABI3	-0.2623	-0.3816	-0.1106	-0.5885	0.1121	-0.4144	-0.1053	-0.5466	0.00545	0.5168	0.4964	-0.1877	0.07382	-0.002544	0.4058	0.07352	-0.5782	-0.6861	-0.01908	-0.2347	-0.1241	-0.09346	-0.5573	0.01687	-0.2471	-0.2613	0.6021	-0.2457	0.1538	0.3329	0.138	0.1044	0.2238	0.1025	0.6034	0.008026	0.6147	0.05836	0.6343	0.02179	0.9828	0.02251	0.04941	0.4199	0.7834	0.9911	0.1055
ENSMMUG00000002440	ENSG00000196937	FAM3C	0.7003	0.87	0.3392	0.182	-0.4667	0.4093	-0.1641	-0.09555	0.6636	-0.1212	-0.2273	-0.02359	-0.4646	0.09387	-0.711	-0.6207	0.8399	1.104	0.132	0.416	0.455	0.35	0.4438	-0.4621	0.678	1.081	-0.4002	0.1156	0.02106	-0.2953	-0.08105	-0.6389	0.005052	0.001552	0.1759	0.4682	0.08183	0.1028	0.5343	0.7334	0.02575	0.6509	0.4495	0.9308	0.1691	0.7267	0.01994
ENSMMUG00000002455	ENSG00000064886	CHI3L2	-0.2932	-0.1904	0.2714	0.09792	0.01711	-0.005828	0.07224	-0.3328	-0.2981	-0.05282	-0.04465	0.08424	-0.1007	-0.08172	-0.03512	-0.1659	-0.5809	-0.1423	0.3201	-0.0998	-0.04064	0.2617	0.05208	-0.1026	-0.04434	0.2051	0.4545	0.3886	0.3275	0.5166	0.2935	0.09984	0.04493	0.2349	0.05788	0.4948	0.91	0.9678	0.6291	0.03728	0.08985	0.7326	0.7908	0.5868	0.5903	0.5956	0.8366
ENSMMUG00000002456	ENSG00000121653	MAPK8IP1	-0.6272	-0.3965	0.01448	-0.3722	-0.3096	-0.5331	-0.1994	-0.3037	-0.4619	0.1432	0.2848	-0.1673	-0.3223	-0.1358	0.3098	-0.03649	-0.6382	-0.5024	0.0106	-0.01491	-0.1808	-0.1223	-0.4986	0.04916	-0.4511	-0.5803	0.2935	-0.1974	0.2433	0.1912	0.09151	0.4346	0.002942	0.07385	0.9411	0.07255	0.1538	0.01107	0.3402	0.175	0.07359	0.5118	0.2373	0.4649	0.2383	0.5463	0.1988
ENSMMUG00000002461	ENSG00000134255	CEPT1	0.5038	0.7001	0.3392	0.2667	-0.2096	0.4148	-0.08957	0.1174	0.4494	-0.1521	-0.137	0.1675	-0.1847	0.19	-0.5139	-0.3832	0.502	0.7309	0.1322	0.495	0.4444	0.3727	0.4588	-0.06697	0.3383	0.533	-0.3388	0.35	0.05256	-0.1652	-0.07562	-0.4402	0.006437	0.0005492	0.06521	0.1464	0.2754	0.02428	0.6403	0.5598	0.03935	0.4354	0.5274	0.3919	0.4341	0.3293	0.01914
ENSMMUG00000002467	NA	NA	0.9888	-0.03345	0.06197	-0.03764	0.2484	0.005417	-0.1216	-0.02487	0.3263	-0.3405	-0.8938	-1.007	-0.1394	-0.1043	-0.5925	-1.339	-0.1015	-0.2164	-0.8031	-0.5732	-0.5455	-0.08985	-0.1877	-0.9413	-0.5727	-0.3727	-0.2551	0.4491	-0.3414	0.605	0.5519	-1.687	0.001648	0.924	0.8522	0.914	0.4753	0.987	0.7354	0.9453	0.4333	0.3886	0.04197	0.01553	0.7957	0.7906	0.1613
ENSMMUG00000002469	ENSG00000108094	CUL2	0.3859	0.5127	0.3233	0.2556	-0.153	0.3797	-0.1065	0.1913	0.2606	0.0503	-0.04153	0.1061	-0.08099	0.2748	-0.3761	0.07697	0.3091	0.5961	0.2652	0.3308	0.2164	0.2156	0.4479	0.2687	0.4615	0.4944	0.2525	0.4483	0.1292	0.1076	0.3492	0.219	0.0112	0.002156	0.03552	0.09659	0.3451	0.01346	0.5116	0.2519	0.1512	0.7577	0.8207	0.5237	0.6879	0.09437	0.04219
ENSMMUG00000002472	ENSG00000104853	CLPTM1	-0.2854	-0.4693	-0.2202	-0.2642	0.1218	-0.3868	-0.02522	-0.197	-0.2221	0.1951	0.07895	-0.1338	0.01845	-0.2736	0.3956	0.1479	-0.4424	-0.679	-0.3708	-0.3198	-0.2895	-0.3064	-0.5302	-0.14	-0.5451	-0.7658	-0.2266	-0.4186	-0.1852	-0.1258	-0.3215	-0.119	0.05371	0.003831	0.1356	0.07399	0.4249	0.009393	0.8682	0.2224	0.2009	0.2123	0.6487	0.393	0.9212	0.08156	0.02403
ENSMMUG00000002481	ENSG00000064393	HIPK2	-0.2104	-0.4846	-0.2531	-0.1508	-0.01451	-0.1707	-0.09803	0.3311	-0.05734	-0.2052	-0.05505	-0.1261	-0.03153	0.151	0.09979	0.2221	0.7211	0.1719	0.1073	-0.04909	-0.202	-0.2599	0.2983	0.205	0.1521	-0.3836	-0.1043	-0.2884	-0.3337	-0.2869	-0.0104	0.3101	0.25	0.0168	0.1698	0.4154	0.9397	0.3527	0.6093	0.09398	0.7942	0.3067	0.8061	0.5322	0.8956	0.4442	0.6475
ENSMMUG00000002485	ENSG00000177932	ZNF354C	0.412	0.6849	0.4563	0.4127	0.06687	0.5843	0.04109	0.5353	0.2298	-0.1909	-0.02934	0.2062	-0.2826	0.3614	-0.6102	0.06652	0.4741	0.8382	0.5146	0.4984	0.3667	0.4411	0.5516	0.3605	0.6251	0.7651	0.2855	0.4534	0.1657	0.3071	0.4417	0.3268	0.02861	0.0009851	0.01628	0.02902	0.7417	0.002034	0.8401	0.009587	0.3137	0.3526	0.8977	0.3192	0.2674	0.07596	0.01061
ENSMMUG00000002492	ENSG00000162542	TMCO4	-0.2073	-0.328	-0.2653	-0.4504	-0.214	-0.7484	-0.4252	-0.4438	0.02973	0.3914	0.2012	-0.06475	-0.2325	-0.3644	0.02401	0.01674	-0.4399	-0.6102	-0.4779	-0.08652	-0.2906	-0.2859	-0.4525	-0.339	-0.6489	-0.5468	-0.2381	-0.5723	-0.3034	-0.3441	-0.4271	-0.4559	0.1925	0.05704	0.09627	0.00596	0.2077	1.22e-05	0.01258	0.01387	0.8798	0.02835	0.3258	0.7252	0.2878	0.05041	0.9052
ENSMMUG00000002494	ENSG00000248746	ACTN3	-0.5516	-0.5886	0.01506	-0.3423	0.07309	-0.4849	-0.253	-0.7704	-0.142	0.7012	0.6482	0.1254	0.2001	0.09505	0.4808	0.2579	-0.8772	-0.893	0.3477	-0.1468	-0.3668	-0.03536	-0.3971	-0.02908	-0.3943	-0.4956	1.003	-0.1488	0.2923	0.5022	0.6514	0.3345	0.02828	0.02673	0.9496	0.1698	0.7729	0.05364	0.3207	0.005242	0.6372	0.008367	0.02651	0.6486	0.5227	0.7257	0.1026
ENSMMUG00000002497	ENSG00000196453	ZNF777	-0.5464	-0.484	-0.2809	-0.5048	-0.08648	-0.5754	-0.1474	-0.3659	-0.3656	0.2544	0.253	-0.2501	-0.1791	-0.3405	0.2288	0.1823	-0.6126	-0.6324	-0.2325	-0.5827	-0.4577	-0.3191	-0.5805	-0.09317	-0.3694	-0.3948	0.2738	-0.3917	-0.1782	0.2504	0.0139	0.1788	0.001631	0.009156	0.09674	0.00372	0.6254	0.001026	0.4038	0.04905	0.07676	0.1637	0.2173	0.1824	0.413	0.06789	0.2552
ENSMMUG00000002503	ENSG00000185324	CDK10	-0.3163	-0.2759	0.1161	-0.4179	-0.1805	-0.675	-0.3098	-0.4087	-0.156	0.3919	0.474	-0.2185	-0.2309	-0.2947	0.2929	0.1401	-0.5749	-0.6137	-0.2219	-0.1099	-0.1684	-0.1006	-0.5766	-0.2033	-0.4725	-0.3361	0.295	-0.00915	0.1294	0.2848	0.0807	-0.01185	0.1067	0.1899	0.5421	0.03583	0.3809	0.0008776	0.129	0.05741	0.5046	0.05934	0.03932	0.3089	0.3651	0.1697	0.2082
ENSMMUG00000002504	ENSG00000158792	SPATA2L	-0.4611	-0.541	-0.2121	-0.5488	-0.3068	-0.9873	-0.6443	-0.1757	-0.2469	0.2041	0.1269	-0.4701	-0.7836	-0.9389	0.2683	-0.1324	-0.5587	-0.8546	-0.9257	-0.1724	-0.3976	-0.4742	-1.152	-0.4864	-0.8858	-0.9124	-0.5987	-0.7782	-0.201	-0.5473	-0.6939	-0.3689	0.07978	0.05691	0.4106	0.04267	0.2749	0.0005161	0.02093	0.5426	0.4351	0.4662	0.6884	0.1122	0.02747	0.002059	0.3953
ENSMMUG00000002505	ENSG00000075399	VPS9D1	-0.2596	-0.3286	-0.02277	-0.4015	-0.1001	-0.6359	-0.5116	-0.05264	-0.05322	0.3312	0.2032	-0.3231	-0.1169	-0.6055	0.1055	-0.03365	-0.3858	-0.6908	-0.387	0.05482	-0.2412	-0.1865	-0.5623	0.06086	-0.8708	-1	-0.223	-0.5092	-0.2742	-0.5267	-0.4569	-0.2126	0.283	0.2073	0.9242	0.1054	0.6933	0.01188	0.04696	0.8431	0.8519	0.1945	0.4798	0.2246	0.7078	0.02372	0.7165
ENSMMUG00000002515	ENSG00000119383	PTPA	-0.1317	-0.3947	-0.3644	-0.2397	0.1705	-0.4053	-0.1478	-0.4199	-0.1466	0.1196	-0.1488	-0.2204	0.1894	-0.419	0.2253	-0.4485	-0.1547	-0.6271	-0.5711	-0.2863	-0.2519	-0.3105	-0.5407	-0.4947	-0.6185	-0.9466	-0.7183	-0.5725	-0.31	-0.5779	-0.754	-0.7827	0.3847	0.01773	0.01609	0.112	0.2808	0.007011	0.3475	0.009557	0.4103	0.4573	0.3971	0.1649	0.3257	0.008785	0.2066
ENSMMUG00000002517	ENSG00000158079	PTPDC1	-0.05024	0.4907	0.3357	0.4211	-0.6539	-0.01732	-0.4692	0.05567	0.05463	-0.387	0.01796	0.1458	-0.5571	0.09276	-0.8255	0.2622	0.4149	0.8618	0.4119	0.4583	0.2066	0.3496	0.74	-0.2569	0.8041	1.044	0.5568	0.7624	0.5093	0.3138	0.5958	1.228	0.8604	0.1196	0.2338	0.132	0.05722	0.9527	0.1639	0.8586	0.8759	0.2175	0.9587	0.64	0.2088	0.7694	0.0326
ENSMMUG00000002521	ENSG00000115808	STRN	0.6859	0.7767	0.3388	0.6519	0.03456	0.8148	0.4068	0.8768	0.5943	-0.2907	-0.1276	0.5244	-0.0675	0.5749	-0.2404	0.3696	1.128	1.15	0.3953	0.5244	0.382	0.3538	0.8428	0.4485	0.8122	0.5333	-0.08418	0.2642	-0.04411	-0.3531	0.09297	0.09952	0.003963	0.003536	0.1688	0.006871	0.8943	0.0007223	0.1177	0.0009075	0.03507	0.2622	0.6638	0.04318	0.8346	0.02376	0.406
ENSMMUG00000002526	ENSG00000263528	IKBKE	-0.2904	-0.2455	-0.03169	-0.3053	0.009694	-0.4499	-0.0518	-0.5731	-0.231	0.1779	0.1754	-0.1196	-0.07394	-0.21	0.1961	-0.07951	-0.5898	-0.474	-0.1664	-0.09594	-0.1053	0.008799	-0.3625	-0.3032	-0.3898	-0.2669	0.1516	0.0353	0.08143	0.2469	0.01491	0.0149	0.02149	0.07351	0.8003	0.01593	0.9407	0.0004465	0.6902	4.842e-05	0.1204	0.183	0.237	0.3728	0.643	0.118	0.1858
ENSMMUG00000002529	ENSG00000093072	ADA2	0.1362	-0.2771	-0.5234	-0.2652	0.7836	-0.09205	0.5377	-0.1602	0.133	0.2329	-0.2497	0.009285	0.62	0.1845	0.5548	0.05179	-0.4613	-0.4807	-0.1804	-0.2636	-0.03244	-0.1654	-0.3357	-0.1258	-0.3715	-0.5887	-0.2626	-0.3352	-0.1914	-0.2636	-0.4628	0.02046	0.4199	0.1319	0.002267	0.1174	1.216e-05	0.5846	0.00239	0.3856	0.5045	0.1968	0.2182	0.9591	0.004158	0.3055	0.005879
ENSMMUG00000002532	ENSG00000130449	ZSWIM6	0.5654	0.6289	0.2698	0.4476	0.1372	0.6468	0.2016	0.8052	0.7027	-0.04805	0.02604	0.3798	0.2427	0.5583	-0.0547	0.4013	1.046	0.9109	0.08645	0.4458	0.53	0.2254	0.5084	0.5233	0.4147	0.009442	-0.5164	-0.3475	-0.2044	-0.697	-0.4792	-0.2393	0.003361	0.002837	0.1662	0.02099	0.4998	0.0008818	0.3286	0.0001471	0.002172	0.8159	0.9106	0.06825	0.3385	0.006855	0.8142
ENSMMUG00000002533	ENSG00000083535	PIBF1	0.8104	0.7753	0.5105	0.5343	0.1887	0.5947	0.219	0.9397	0.416	-0.1409	-0.2105	0.1946	-0.1471	0.2917	-0.5789	0.2269	0.6062	0.9096	0.3431	0.1961	0.2043	0.1625	0.612	0.6728	0.6441	0.6446	-0.08455	0.1779	0.1416	-0.02726	0.1693	0.356	8.564e-05	0.0006479	0.01532	0.0106	0.3962	0.004366	0.3317	3.633e-05	0.08349	0.5207	0.3944	0.3834	0.5939	0.1832	0.02264
ENSMMUG00000002539	ENSG00000176148	TCP11L1	0.2075	0.4576	0.1598	0.2903	0.199	0.5115	0.1224	0.4897	0.523	-0.1994	-0.05141	0.3187	0.1892	0.3642	-0.005552	0.2827	0.5703	0.6545	0.2042	0.4508	0.3735	0.4231	0.5959	0.01216	0.3296	0.367	0.09878	0.1185	0.06539	0.01596	0.1477	0.1584	0.2098	0.01338	0.3451	0.08306	0.2588	0.002322	0.4897	0.007246	0.009475	0.276	0.8037	0.0846	0.3953	0.04421	0.9782
ENSMMUG00000002540	ENSG00000100612	DHRS7	0.06813	-0.2232	-0.1329	0.2529	-0.08546	0.008427	-0.205	0.3278	-0.1252	-0.3422	-0.3345	0.0338	0.0168	-0.3532	-0.2088	-0.06761	0.4468	-0.02158	-0.2397	0.2098	0.1217	-0.05349	0.05989	0.2928	-0.3372	-0.6724	-0.8262	-0.2267	-0.1925	-0.753	-0.6794	-0.2776	0.7093	0.2594	0.4623	0.1687	0.6492	0.9627	0.2718	0.09887	0.563	0.07756	0.1171	0.8619	0.9415	0.06892	0.3261
ENSMMUG00000002560	ENSG00000144228	SPOPL	0.972	1.166	0.7341	0.7608	-0.1146	1.082	0.00212	1.059	0.9191	-0.1519	0.0038	0.6681	-0.1943	0.7566	-0.7899	0.2632	1.431	1.506	0.469	0.8444	0.729	0.4316	0.9058	0.567	0.898	0.821	-0.1935	0.2717	-0.1439	-0.7759	-0.04981	-0.1181	0.001522	0.0006062	0.01871	0.01392	0.7356	0.0004809	0.9951	0.0017	0.01117	0.6459	0.9917	0.04445	0.6539	0.02104	0.04272
ENSMMUG00000002568	ENSG00000067221	STOML1	-0.1708	-0.02051	0.06485	-0.3164	0.03022	-0.5262	-0.5444	-0.323	0.1345	0.4934	0.3288	-0.01866	0.02868	-0.238	0.09826	-0.01816	-0.5321	-0.437	0.02253	-0.03775	-0.1881	0.08016	-0.3145	0.063	-0.03976	-0.2795	0.6507	0.04718	0.1656	0.4032	0.1997	-0.08851	0.3996	0.9239	0.7447	0.1294	0.8873	0.01429	0.01362	0.1575	0.5771	0.01964	0.1633	0.9333	0.9111	0.2865	0.6875
ENSMMUG00000002569	ENSG00000140464	PML	0.4784	-0.1522	-0.3029	-0.3677	1.373	-0.1039	0.03825	-0.5783	0.3902	0.4976	0.04381	-0.2167	0.7145	0.008281	0.3256	-0.2024	-0.696	-0.8532	-0.4434	-0.4858	-0.4882	-0.3378	-0.697	-0.4883	-0.4589	-0.533	-0.0443	-0.6189	-0.2883	0.1636	-0.227	-0.1918	0.02082	0.4934	0.1387	0.07217	2.102e-09	0.6091	0.8562	0.009964	0.1053	0.02231	0.8551	0.3176	0.007105	0.9693	0.1747
ENSMMUG00000002573	ENSG00000079691	CARMIL1	0.2806	0.4769	0.3496	0.4909	0.2324	0.3575	0.4004	0.309	0.282	0.04734	0.2563	0.3472	0.1269	0.5408	0.3739	0.6255	0.6474	0.896	0.8626	0.2593	0.507	0.5798	0.8141	0.6379	0.5698	0.6512	0.3598	0.2178	0.08735	0.2665	0.3743	0.7925	0.1766	0.03585	0.09437	0.01896	0.3006	0.08547	0.0688	0.1669	0.2583	0.8302	0.2923	0.1223	0.643	0.01416	0.1213
ENSMMUG00000002595	ENSG00000187955	COL14A1	-1.232	-0.2317	-0.2356	-0.4455	-0.1881	0.1455	-0.2064	0.03522	-0.6864	0.1801	-0.2221	0.1326	-0.1613	-0.1989	-0.2453	0.6187	-0.2485	0.03963	0.4598	0.4847	0.1415	0.3853	0.3762	0.1791	-0.4144	0.0003522	-0.3797	-0.5118	-0.03254	0.4094	-0.004437	0.6492	0.0008563	0.5186	0.5063	0.2134	0.6053	0.6792	0.5769	0.9205	0.0738	0.5999	0.5482	0.7116	0.677	0.5726	0.5211
ENSMMUG00000002599	ENSG00000172172	MRPL13	0.6619	0.7034	0.8146	0.4185	-0.3812	0.6747	-0.3197	0.4932	0.1086	-0.4108	-0.1952	-0.1475	-0.9582	-0.1373	-1.245	-0.1739	-0.02475	0.753	0.2741	0.4167	0.1098	0.05413	0.6946	0.5945	0.6982	0.8635	0.701	1.015	0.3214	0.5447	0.841	0.479	0.04587	0.05625	0.01449	0.2155	0.32	0.04518	0.4	0.178	0.7822	0.2495	0.6162	0.685	0.04235	0.6986	0.004391
ENSMMUG00000002601	ENSG00000172167	MTBP	0.09041	0.5673	0.3108	0.2477	-0.2816	0.5191	0.1459	0.01079	0.1498	0.08984	0.1006	0.06447	-0.2267	0.2272	-0.2575	0.2572	0.4248	1.1	0.8934	0.5043	0.6158	0.5282	0.7294	0.5291	0.4126	0.6252	0.4547	0.1818	-0.1938	0.319	0.4971	0.1139	0.682	0.0161	0.1593	0.2658	0.2531	0.01831	0.5387	0.9649	0.5648	0.6957	0.7003	0.7875	0.4546	0.3238	0.3261
ENSMMUG00000002605	ENSG00000175567	UCP2	-0.3951	-0.5987	-0.2644	-0.461	0.1588	-0.407	0.08739	-0.6131	-0.3438	0.2538	0.1317	-0.2428	0.1913	-0.1609	0.4395	-0.2666	-0.5545	-0.7325	0.09766	-0.5001	-0.3501	-0.1668	-0.4481	-0.2344	-0.1539	-0.2454	0.5123	-0.28	0.1081	0.2432	0.1148	0.09319	0.03976	0.004571	0.1687	0.01645	0.4265	0.03396	0.6623	0.003451	0.1297	0.2162	0.5618	0.2332	0.436	0.4308	0.05604
ENSMMUG00000002607	ENSG00000172164	SNTB1	0.6921	0.716	0.5425	0.5434	0.5705	1.092	0.4339	0.8543	0.5878	-0.1588	0.4381	0.3306	0.3127	0.5911	-0.3993	0.3592	0.7758	0.7299	0.8247	0.1272	0.2027	-0.06057	0.5296	0.6199	1.277	1.036	1.016	0.195	0.05777	0.3066	0.8794	0.6569	0.00224	0.004902	0.01807	0.01888	0.01772	1.943e-06	0.08135	0.0005912	0.02305	0.5008	0.09227	0.1655	0.2796	0.009994	0.1325
ENSMMUG00000002611	ENSG00000165905	LARGE2	-0.5167	-0.5681	0.1161	-0.3201	-0.4414	-0.851	-0.1913	-0.1891	-0.3317	0.2537	0.2486	0.08382	0.001256	-0.08326	0.6433	0.4545	-1.142	-0.6349	-0.8821	-0.6351	-0.4213	-0.4241	-0.8498	-1.07	-0.5193	-0.4579	-0.5943	-0.5185	-0.2585	-0.3956	-0.5085	-0.1191	0.1465	0.1313	0.7198	0.3576	0.2492	0.02216	0.5779	0.6006	0.4139	0.4468	0.4875	0.8101	0.9976	0.8161	0.07844
ENSMMUG00000002615	ENSG00000125375	DMAC2L	-0.03036	0.2638	0.08771	-0.149	-0.3919	-0.1947	-0.3165	-0.3445	0.3407	-0.1266	0.1661	-0.0284	-0.118	0.5213	-0.2809	-0.1711	0.3522	0.8914	0.8193	0.2976	0.4628	0.4006	0.8076	0.4042	1.002	1.228	1.134	0.9866	0.7399	0.8199	0.981	1.185	0.8987	0.3175	0.7148	0.5504	0.1495	0.4236	0.237	0.2106	0.2102	0.6036	0.5406	0.9117	0.7113	0.03385	0.3283
ENSMMUG00000002617	ENSG00000135365	PHF21A	0.3234	-0.1279	-0.1206	0.1624	0.3355	0.02867	0.1861	0.1437	0.1795	-0.1463	-0.221	-0.04394	0.29	-0.2119	0.2769	-0.1214	0.7392	0.0994	-0.1744	-0.008282	0.08924	0.01482	-0.09655	-0.0308	0.1512	-0.3167	-0.52	-0.446	-0.02981	-0.4775	-0.4502	-0.1817	0.009345	0.3369	0.3237	0.184	0.008977	0.8141	0.1435	0.2831	0.2162	0.259	0.1237	0.7335	0.06232	0.1019	0.05812
ENSMMUG00000002621	ENSG00000183856	IQGAP3	-0.3426	-0.2184	-0.5538	-0.3011	-0.2081	-0.7261	-0.252	-0.8026	-0.5909	-0.2877	-0.6424	-0.8223	-0.6867	-0.787	-0.4006	-1.376	-0.8283	-0.6526	-0.6585	-0.2342	-0.0866	-0.4033	-0.48	-1.277	-0.7271	-0.4187	-0.8452	-0.5903	-0.7826	-0.617	-0.8876	-1.799	0.08368	0.2949	0.00642	0.1377	0.3209	0.0005524	0.2205	0.0008731	0.01326	0.1733	0.01177	0.0003185	0.01183	0.0005153	0.08959
ENSMMUG00000002622	ENSG00000187862	TTC24	-0.4615	-0.4421	-0.02532	-0.3553	-0.2987	-0.6544	-0.3219	-0.8808	-0.3426	0.1224	0.02743	-0.2796	-0.3603	-0.498	0.07655	-0.251	-0.9393	-0.6492	-0.4355	-0.1957	-0.5106	-0.186	-0.6118	-0.9154	-0.5081	-0.2433	-0.1778	-0.3359	-0.3117	-0.1375	-0.1748	-0.4903	0.02351	0.04567	0.898	0.08146	0.1636	0.00179	0.1237	0.0001156	0.1606	0.5686	0.9086	0.2047	0.1694	0.02464	0.7484
ENSMMUG00000002623	ENSG00000163382	NAXE	-0.4604	-0.4802	-0.1852	-0.3341	-0.03325	-0.4221	-0.03534	-0.5791	-0.3683	0.1313	0.04167	-0.145	-0.03881	-0.3128	0.1805	-0.114	-0.5719	-0.679	-0.1436	-0.4484	-0.3099	-0.2003	-0.5308	-0.2328	-0.2591	-0.3222	0.1514	-0.1513	0.1219	0.1503	0.002368	0.1275	0.0006917	0.001076	0.1609	0.01287	0.809	0.001898	0.7956	9.519e-05	0.02071	0.348	0.79	0.3095	0.8165	0.02835	0.2429
ENSMMUG00000002626	ENSG00000104231	ZFAND1	0.6147	0.9453	0.9877	0.5387	-0.1699	0.8195	-0.124	0.506	0.71	-0.09788	0.1998	0.437	-0.3359	0.5662	-0.7641	-0.04276	0.5444	1.13	0.6156	0.6446	0.5588	0.5398	0.8864	0.3765	0.9211	1.344	0.6727	1.053	0.55	0.3884	0.9222	0.1854	0.02666	0.00218	0.0004263	0.05442	0.5801	0.00333	0.6871	0.09928	0.03128	0.7424	0.5399	0.146	0.3818	0.05624	0.03105
ENSMMUG00000002628	ENSG00000133731	IMPA1	0.5472	0.9656	0.7063	0.5448	-0.1431	0.7128	-0.06072	0.4407	0.4178	-0.07906	0.1056	0.4438	-0.1663	0.4778	-0.7853	-0.1882	0.6754	0.9644	0.5742	0.5284	0.5075	0.5393	0.7589	0.2999	0.7862	0.9986	0.441	0.6607	0.3584	0.1503	0.629	-0.1024	0.01849	0.0001597	0.002489	0.01919	0.5711	0.0023	0.8122	0.08732	0.1291	0.7491	0.699	0.0757	0.6018	0.05384	0.006997
ENSMMUG00000002634	ENSG00000185920	PTCH1	0.1242	0.4648	0.06604	0.3535	-0.7193	-0.1474	-0.01419	0.9805	0.7304	0.06575	0.3119	-0.1561	-0.4625	0.7346	-0.2841	0.9329	0.852	0.9052	0.2098	0.1348	0.02907	0.4975	0.6392	-0.02886	1.237	1.031	0.9296	0.08764	-0.1775	0.7411	-0.06091	0.7026	0.7503	0.2572	0.8705	0.384	0.1295	0.7157	0.9735	0.0152	0.07146	0.8641	0.4967	0.6999	0.3712	0.0628	0.5347
ENSMMUG00000002638	ENSG00000065268	WDR18	-0.4383	-0.4437	-0.06955	-0.8257	-0.2441	-0.8951	-0.4293	-0.5675	-0.1692	0.3488	0.2992	-0.4199	-0.5055	-0.4725	0.2217	0.01755	-0.9187	-0.8841	-0.3595	-0.1899	-0.4143	-0.3105	-0.74	-0.1434	-0.6163	-0.4114	0.2799	-0.2732	0.02193	0.1459	0.1134	-0.1207	0.05978	0.07687	0.7587	0.000758	0.3227	0.0002956	0.07663	0.02855	0.5395	0.1524	0.2718	0.1056	0.09178	0.06458	0.417
ENSMMUG00000002645	ENSG00000136271	DDX56	-0.3343	-0.3461	-0.2212	-0.4009	-0.003742	-0.4477	-0.03748	-0.5633	-0.3439	0.1578	-0.02052	-0.2963	-0.02785	-0.3524	0.1777	-0.2626	-0.639	-0.6953	-0.2882	-0.4041	-0.3317	-0.3066	-0.5574	-0.5087	-0.4623	-0.4256	0.01666	-0.2114	-0.01489	0.06438	-0.1565	-0.07782	0.01055	0.01465	0.08824	0.002342	0.9778	0.00073	0.7798	0.0001126	0.02649	0.2514	0.8935	0.03482	0.8656	0.01179	0.2445
ENSMMUG00000002648	ENSG00000163600	ICOS	0.2602	0.7494	0.8028	0.6551	-0.1694	0.6972	-0.01596	0.6534	0.09442	-0.1702	0.2344	0.3837	-0.4474	0.3651	-0.4468	0.4681	0.194	0.7574	0.5902	0.6709	0.5216	0.6102	0.7742	0.5498	0.4043	0.7433	0.5101	0.9275	0.4959	0.5002	0.7921	0.5388	0.2308	0.00163	0.0002249	0.002553	0.4669	0.001357	0.9453	0.005505	0.7177	0.4607	0.3535	0.09892	0.1204	0.1121	0.09039
ENSMMUG00000002651	ENSG00000105953	OGDH	-0.2834	-0.4992	-0.34	-0.3875	0.1285	-0.4187	0.172	-0.4612	-0.3402	0.1366	0.01815	-0.2535	0.05088	-0.2294	0.4142	-0.04349	-0.4429	-0.6791	-0.3139	-0.4587	-0.3305	-0.3405	-0.5557	-0.427	-0.3891	-0.5009	-0.1193	-0.5484	-0.2024	-0.05316	-0.276	-0.3076	0.06203	0.002885	0.02578	0.01069	0.4165	0.005895	0.2817	0.005617	0.05776	0.3986	0.9185	0.113	0.7922	0.1534	0.02423
ENSMMUG00000002652	ENSG00000122515	ZMIZ2	-0.413	-0.5009	-0.262	-0.6333	-0.1393	-0.8213	-0.2447	-0.5645	-0.3201	0.2601	0.2688	-0.3498	-0.2888	-0.3735	0.3952	0.003233	-0.587	-0.7617	-0.3747	-0.3206	-0.3454	-0.25	-0.6881	-0.3911	-0.5459	-0.5056	0.007491	-0.4645	-0.1968	-0.0392	-0.1961	-0.05582	0.05341	0.03139	0.218	0.003464	0.5286	0.0001764	0.2671	0.01615	0.2043	0.2496	0.2855	0.129	0.2876	0.1038	0.1163
ENSMMUG00000002653	ENSG00000160883	HK3	0.1964	-0.2301	-0.02337	-0.08345	0.1611	-0.4216	-0.2977	-0.07458	0.1353	0.1175	0.139	-0.07145	0.2673	-0.4721	0.09777	-0.2365	0.1193	-0.5892	-0.4698	0.2172	-0.1389	-0.2952	-0.42	-0.1336	-0.3953	-1.079	-0.5594	-0.4186	-0.2464	-0.8514	-0.7528	-0.3777	0.4155	0.3796	0.9221	0.7248	0.518	0.07389	0.2242	0.7718	0.6424	0.6551	0.6303	0.7826	0.3875	0.06759	0.7348
ENSMMUG00000002655	ENSG00000160949	TONSL	-0.4561	-0.4041	0.01704	-0.7663	-0.2195	-0.8476	-0.2398	-0.5269	-0.2114	0.4953	0.4036	-0.4079	-0.4786	-0.3126	0.5277	0.002497	-0.4933	-0.7077	-0.3569	-0.09285	-0.2256	-0.1921	-0.792	-0.1964	-0.4588	-0.4411	0.2127	-0.3326	0.03037	0.1457	0.1243	-0.1662	0.09168	0.1609	0.948	0.006702	0.444	0.002754	0.3831	0.07816	0.511	0.07962	0.1997	0.1781	0.1745	0.2914	0.09362
ENSMMUG00000002657	ENSG00000102837	OLFM4	0.608	0.02532	0.2524	1.909	0.193	0.4571	0.5261	0.4487	0.08546	-0.1166	-0.1064	0.5686	1.487	0.3908	0.9956	-0.4336	0.6584	0.168	0.2789	-0.09064	-0.01439	0.7055	0.08293	0.3674	-0.5219	0.2205	-0.8083	-0.1686	-0.3492	-0.3428	-0.337	-0.001634	0.2208	0.9632	0.6239	7.258e-05	0.7151	0.3599	0.295	0.4093	0.8602	0.8033	0.8397	0.1896	0.0129	0.3811	0.0308
ENSMMUG00000002659	ENSG00000187954	CYHR1	-0.2728	-0.2152	0.03977	-0.4107	-0.2115	-0.5987	-0.2594	-0.3077	-0.2133	0.287	0.2469	-0.2511	-0.3347	-0.5138	0.1879	-0.07878	-0.486	-0.6042	-0.3653	-0.05677	-0.2819	-0.07859	-0.4791	-0.1065	-0.4826	-0.4545	0.02252	-0.07706	0.02603	0.08153	0.01257	-0.01117	0.09325	0.2232	0.8058	0.01235	0.2121	0.0003334	0.1246	0.08351	0.2642	0.09526	0.196	0.1478	0.1057	0.003406	0.3262
ENSMMUG00000002661	ENSG00000167702	KIFC2	-0.545	-0.4089	0.1948	-0.363	-0.3573	-0.6415	-0.3282	-0.3181	-0.2741	0.5308	0.7088	-0.1244	-0.1413	-0.2692	0.4692	0.3981	-0.8416	-0.6629	-0.03849	0.1108	-0.2522	0.1101	-0.5404	0.06814	-0.5903	-0.3361	0.5787	0.1068	0.2045	0.453	0.288	0.5502	0.02471	0.1098	0.3947	0.1336	0.1608	0.009789	0.1836	0.2199	0.3463	0.03563	0.01069	0.6366	0.6519	0.307	0.0953
ENSMMUG00000002667	ENSG00000078177	N4BP2	0.6168	1.088	0.4419	0.6674	-0.1138	0.74	0.2952	1.076	0.5995	-0.08547	-0.1819	0.4602	-0.4503	0.6618	-0.3235	0.4988	1.088	1.324	0.5597	0.439	0.2194	0.1785	0.8099	0.3833	1.145	1.177	0.2894	0.4062	-0.1052	0.1756	0.4155	0.5492	0.01653	0.0001473	0.09568	0.01034	0.6933	0.004319	0.2963	0.0001321	0.04954	0.7557	0.5666	0.1003	0.2151	0.01619	0.3081
ENSMMUG00000002669	ENSG00000106692	FKTN	0.4704	0.6837	0.488	0.364	0.05876	0.5695	-0.2157	0.3299	0.3276	0.01094	0.01649	0.1975	-0.1852	0.3756	-0.9019	0.1376	0.3214	0.7361	0.6376	0.2885	0.2509	0.3912	0.702	0.4968	0.8954	0.9302	0.661	0.8406	0.3305	0.5269	0.8014	0.6579	0.02902	0.003878	0.02519	0.09517	0.8015	0.008683	0.3728	0.1658	0.1975	0.9619	0.9489	0.4009	0.5183	0.1014	0.001178
ENSMMUG00000002672	ENSG00000095209	TMEM38B	0.7369	1.001	0.6174	0.6496	0.09427	0.905	-0.008101	0.6583	0.7193	-0.1085	-0.08414	0.4628	0.1388	0.5647	-0.6317	-0.0936	0.8035	0.9957	0.2134	0.4584	0.4874	0.452	0.6767	0.06779	0.7367	0.777	-0.1037	0.4572	0.1007	-0.3207	0.09198	-0.2388	0.001089	5.917e-05	0.006973	0.004215	0.6973	7.233e-05	0.9739	0.008601	0.007085	0.6536	0.7562	0.05822	0.6486	0.01918	0.02588
ENSMMUG00000002675	ENSG00000042493	CAPG	-0.2585	-0.3788	-0.2888	-0.5591	-0.06679	-0.5933	-0.2676	-0.3119	-0.1468	0.1973	-0.01492	-0.3643	-0.05796	-0.4834	0.03942	-0.1643	-0.5279	-0.7309	-0.3766	-0.2498	-0.307	-0.2819	-0.5022	0.0403	-0.6116	-0.7512	-0.1681	-0.3035	-0.1244	-0.1907	-0.3294	0.05593	0.05985	0.0118	0.03565	5.746e-05	0.6377	2.011e-05	0.06032	0.03677	0.3641	0.1778	0.9263	0.01247	0.7389	0.001007	0.8075
ENSMMUG00000002676	ENSG00000145425	RPS3A	0.4659	0.6824	0.7773	0.3252	-0.8954	0.3588	-1.128	0.4181	0.008111	-1.083	-0.4676	-0.2355	-1.689	-0.01701	-2.144	-0.09926	-0.1227	0.9841	0.02638	1.109	0.5396	0.4692	1.059	0.982	0.09787	0.5647	0.2033	1.216	0.09303	0.4927	0.7296	0.3946	0.3788	0.2299	0.1432	0.5362	0.08933	0.497	0.032	0.4712	0.9896	0.05175	0.4559	0.6704	0.008955	0.9758	0.00035
ENSMMUG00000002679	NA	NA	-0.1533	-0.226	-0.06358	0.1428	0.06262	0.1576	0.2909	0.185	-0.3947	-0.3123	-0.3925	-0.1608	-0.2008	-0.009052	-0.003744	0.2108	-0.3086	-0.1042	0.009408	-0.2204	-0.1586	-0.08722	0.1033	0.2372	0.1412	0.2451	0.3491	0.3146	0.2341	0.4188	0.4992	0.7825	0.2044	0.08814	0.5988	0.232	0.619	0.1866	0.01914	0.1535	0.006462	0.01587	0.006739	0.2116	0.1905	0.943	0.9788
ENSMMUG00000002680	ENSG00000184371	CSF1	0.1252	0.1253	0.2726	-0.1092	0.6944	0.3696	0.3211	0.1523	0.03841	0.5166	0.5437	0.1166	0.651	0.2823	0.5563	0.5261	-0.4441	-0.4927	0.04966	-0.1082	-0.3147	-0.07534	-0.2613	0.5738	0.02676	-0.00366	0.4426	-0.3289	-0.1126	0.241	0.2646	0.5519	0.5191	0.5517	0.1575	0.5784	0.0005745	0.05756	0.1097	0.4672	0.8669	0.01094	0.01589	0.5761	0.007412	0.164	0.01263
ENSMMUG00000002692	ENSG00000149476	TKFC	-0.3037	-0.3194	-0.1917	-0.5022	0.101	-0.4337	-0.09662	-0.2362	-0.1861	0.3452	-0.03835	-0.1078	0.1204	-0.2192	0.1022	-0.09841	-0.8188	-0.7842	-0.1777	-0.1982	-0.4008	-0.1924	-0.5516	-0.3992	-0.6243	-0.7461	-0.0001879	-0.4667	-0.3585	-0.3063	-0.3293	-0.3303	0.07574	0.07965	0.2575	0.003974	0.5634	0.01242	0.5824	0.2109	0.3631	0.058	0.8528	0.5691	0.5794	0.2397	0.614
ENSMMUG00000002695	ENSG00000126262	FFAR2	0.005535	-0.1857	-0.247	-0.1344	0.2654	-0.1246	-0.5156	-0.09107	-0.06777	0.08555	-0.2199	-0.267	0.2887	-0.4144	-0.1978	-0.2093	0.1042	-0.5285	-0.7186	-0.1322	-0.08285	-0.3612	-0.4028	-0.2897	-0.5828	-1.192	-1.063	-0.8796	-0.596	-1.099	-1.239	-0.7554	0.978	0.3929	0.2277	0.514	0.2005	0.5459	0.0192	0.6859	0.7672	0.6792	0.3556	0.2098	0.2397	0.04992	0.4019
ENSMMUG00000002697	ENSG00000100151	PICK1	-0.5283	-0.309	0.01863	-0.2973	-0.09373	-0.4065	-0.3699	-0.3007	-0.4978	0.2143	-0.04303	-0.5212	-0.2758	-0.4402	-0.3197	-0.003021	-0.9227	-0.6042	-0.5435	-0.4298	-0.5101	-0.3343	-0.6539	-0.3468	-0.5353	-0.1486	0.1	-0.009835	0.001267	0.2334	-0.008619	-0.2241	0.008996	0.141	0.9225	0.1395	0.6505	0.04481	0.07708	0.1623	0.04804	0.3146	0.8569	0.02247	0.2987	0.04876	0.1921
ENSMMUG00000002700	ENSG00000142494	SLC47A1	0.3	0.2271	-0.2731	0.02241	0.5668	0.1304	0.09644	-0.008451	0.1625	0.3053	-0.3205	-0.0877	0.5506	0.02327	-0.04112	-0.3188	-0.1012	-0.254	-0.3711	0.03054	0.0324	-0.1849	-0.2712	-0.2697	-0.3314	-0.7558	-0.7547	-0.2455	-0.4432	-0.479	-0.8479	-0.3604	0.05164	0.1783	0.08385	0.8858	0.000445	0.4017	0.553	0.9609	0.3919	0.06898	0.09959	0.6113	0.006739	0.8908	0.8284
ENSMMUG00000002719	ENSG00000005448	WDR54	-0.5555	-0.4567	-0.07317	-0.4505	-0.1386	-0.5284	-0.1247	-0.758	-0.4322	0.2899	0.3072	-0.3153	0.06082	-0.3155	0.09184	-0.3867	-1.006	-0.9277	-0.1733	-0.3208	-0.4695	-0.185	-0.5023	-0.6108	-0.5653	-0.3968	0.3009	-0.005808	0.1322	0.2591	0.1418	-0.05666	0.001738	0.01562	0.6679	0.01083	0.4416	0.003035	0.4883	0.000129	0.04197	0.118	0.1386	0.1003	0.785	0.09614	0.6542
ENSMMUG00000002726	ENSG00000115275	MOGS	-0.2595	-0.2812	-0.09023	-0.3236	0.06412	-0.387	-0.06585	-0.43	-0.2675	0.2187	0.1598	-0.1536	0.08257	-0.2195	0.3229	-0.08442	-0.5119	-0.6731	-0.2377	-0.2478	-0.3062	-0.1634	-0.4796	-0.3077	-0.3577	-0.421	0.1361	-0.1789	-0.01884	0.04161	-0.08016	-0.1096	0.06741	0.06886	0.523	0.02301	0.662	0.006817	0.6522	0.00585	0.1087	0.1445	0.3353	0.3061	0.6446	0.1439	0.05378
ENSMMUG00000002740	ENSG00000164683	HEY1	-0.03747	-0.7058	-0.348	-0.0331	-0.9977	0.1071	-0.1286	0.2181	-0.5743	-0.782	0.3293	0.1839	-0.9357	-1.023	-0.3324	0.4234	1.627	-0.1491	0.1803	-0.1182	0.5391	0.3122	0.269	0.3949	-0.4023	-0.5805	-0.9661	-0.3876	-0.4246	-1.643	-0.4042	0.1763	0.9455	0.2561	0.5234	0.9519	0.09555	0.8478	0.8278	0.6993	0.253	0.1049	0.5063	0.6934	0.1368	0.0327	0.4995
ENSMMUG00000002746	ENSG00000163519	TRAT1	0.3536	0.7601	0.8646	0.675	-0.3276	0.5954	-0.3517	0.8709	0.0124	-0.4188	-0.03308	0.2197	-0.7623	0.254	-1.112	0.5267	0.1398	0.899	0.6468	0.7667	0.4801	0.529	0.965	1.053	0.4968	0.8916	0.7701	1.261	0.4053	0.8141	1.044	1.015	0.2426	0.0217	0.004152	0.02532	0.3256	0.04887	0.2919	0.007338	0.9729	0.1998	0.9259	0.5008	0.06664	0.433	0.004474
ENSMMUG00000002750	ENSG00000155659	VSIG4	0.5434	0.1369	-0.5864	-0.5471	0.4645	0.1928	0.1542	-0.3901	0.9627	0.651	-0.288	-0.4441	0.6426	0.1601	0.2773	-0.3386	0.8358	0.2333	-0.0179	-0.2103	0.4756	0.2898	-0.001296	0.09405	0.678	0.3358	0.3475	0.2099	0.5387	0.3545	0.1635	0.3914	0.0327	0.6235	0.04447	0.0673	0.0893	0.4788	0.5788	0.2232	0.0006764	0.01285	0.3719	0.1368	0.03648	0.5493	0.352
ENSMMUG00000002753	ENSG00000110693	SOX6	-0.6286	-1.444	-0.4543	-0.5799	-0.102	-0.5487	-0.3569	0.66	-1.357	-1.141	-0.4697	-0.9157	-0.1689	-1.362	0.1143	-0.1732	-0.4242	-1.193	-0.07456	-0.8222	-1.149	-0.5996	-0.02225	0.3455	-1.3	-1.468	0.4186	-0.3204	-0.64	0.07664	0.1486	0.321	0.06867	0.0002976	0.1783	0.09326	0.7674	0.1354	0.3042	0.06294	7.998e-05	0.0006577	0.1787	0.00405	0.6291	3.602e-05	0.7303
ENSMMUG00000002755	ENSG00000109790	KLHL5	0.5751	0.6849	0.5877	0.6732	-0.003671	0.7492	0.2013	0.9536	0.8783	-0.05856	0.159	0.717	0.3687	0.8593	-0.4491	0.6802	1.171	1.314	0.8628	0.6518	0.5819	0.6568	1.148	0.9575	1.059	1.005	0.577	0.8218	0.2404	0.3129	0.7694	0.496	0.02263	0.01424	0.02272	0.008364	0.9893	0.003237	0.474	0.0005337	0.006285	0.8423	0.624	0.01492	0.3177	0.003099	0.1857
ENSMMUG00000002756	ENSG00000157796	WDR19	0.3195	0.4053	0.2319	0.2675	-0.1269	0.2297	0.01406	0.2215	0.2399	-0.06622	-0.04404	0.05298	-0.1376	0.06791	-0.4113	-0.07084	0.4095	0.6478	0.1459	0.2241	0.2675	0.2308	0.3233	0.226	0.3742	0.4275	-0.01481	0.2436	0.2164	-0.01047	0.139	0.03674	0.02655	0.01056	0.1094	0.06573	0.4066	0.1135	0.9273	0.1643	0.1616	0.6681	0.7998	0.7336	0.4653	0.662	0.01989
ENSMMUG00000002759	ENSG00000000419	DPM1	0.3176	0.4149	0.2667	0.217	-0.1866	0.4642	-0.05328	0.4284	0.1776	-0.2856	-0.2592	-0.03604	-0.2097	0.1556	-0.3382	0.2212	0.0982	0.5598	-0.07411	0.2729	-0.07146	0.08326	0.5399	0.5644	0.5181	0.7058	0.3131	0.722	0.3615	0.308	0.5885	0.6946	0.156	0.09296	0.2394	0.3375	0.4445	0.03944	0.8247	0.07899	0.5082	0.2412	0.3393	0.8835	0.489	0.5181	0.2241
ENSMMUG00000002761	ENSG00000101126	ADNP	0.4829	0.5085	0.2918	0.541	0.0149	0.556	0.2317	0.6873	0.3878	-0.1618	-0.01713	0.3702	-0.06175	0.5004	-0.1625	0.3765	0.9232	0.8849	0.3797	0.2536	0.2227	0.2234	0.5789	0.3317	0.8015	0.5793	0.08095	0.005874	-0.1495	-0.1087	0.1023	0.1804	0.001977	0.002811	0.06062	0.0005454	0.9275	0.0003854	0.156	6.857e-05	0.0342	0.3281	0.9259	0.02554	0.7614	0.002537	0.378
ENSMMUG00000002763	NA	NA	-0.01764	-1.101	-1.13	-0.7817	0.7067	-0.5529	0.4571	0.04451	-0.1918	0.02588	-0.3902	-0.2753	1.081	-0.3783	0.7687	0.1755	-0.1209	-1.007	-0.4547	-1.108	-0.9646	-0.7144	-0.6891	-0.2544	-0.07438	-0.5137	0.7485	-0.3171	-0.5003	0.4312	0.1657	0.14	0.9563	0.003125	0.002108	0.02689	0.02667	0.1121	0.1578	0.897	0.6186	0.9431	0.3703	0.4715	0.005515	0.3012	0.03364
ENSMMUG00000002764	NA	NA	-0.1684	-0.6826	-0.3414	-0.8494	0.2447	-0.7028	-0.1156	-0.005371	-0.2028	0.546	0.1853	-0.5613	0.107	-0.1939	0.2025	0.08889	-0.4421	-1.289	-0.9971	-0.9256	-0.7075	-0.6331	-1.32	-0.2284	-0.7163	-0.7975	-0.0514	-0.6216	0.1377	0.1446	-0.2024	0.02456	0.6365	0.08188	0.3384	0.01655	0.5095	0.04779	0.7548	0.989	0.6302	0.153	0.6585	0.1335	0.8133	0.6081	0.6317
ENSMMUG00000002765	ENSG00000108528	SLC25A11	-0.3238	-0.4096	-0.09526	-0.4617	-0.1241	-0.5187	-0.2047	-0.1732	-0.3751	0.0583	0.1382	-0.266	-0.1092	-0.4538	0.1417	-0.07028	-0.3767	-0.6006	-0.08025	-0.2339	-0.1945	-0.1555	-0.3101	0.05473	-0.4614	-0.6145	0.05951	-0.02625	0.04703	0.003932	-0.09391	0.004427	0.01729	0.005667	0.4773	0.000793	0.3762	0.0001885	0.1438	0.2377	0.01869	0.6817	0.3827	0.06537	0.5216	0.001788	0.3719
ENSMMUG00000002775	ENSG00000163714	U2SURP	0.5501	0.6943	0.3094	0.381	0.03126	0.5743	0.1288	0.4829	0.4102	-0.02196	-0.1296	0.2178	0.02501	0.3728	-0.3099	0.1633	0.7685	0.9769	0.3914	0.3584	0.4727	0.3982	0.631	0.3908	0.7628	0.8554	0.1593	0.4261	0.1833	0.05969	0.2847	0.1418	0.002033	0.0003699	0.08148	0.03177	0.866	0.0013	0.4872	0.01317	0.0488	0.9065	0.5345	0.2467	0.912	0.04741	0.1401
ENSMMUG00000002776	ENSG00000132591	ERAL1	-0.4072	-0.4174	-0.2484	-0.2411	0.1015	-0.3353	0.03077	-0.7088	-0.4595	-0.01846	-0.1104	-0.2671	0.03295	-0.3132	0.1011	-0.4501	-0.6122	-0.6208	-0.1489	-0.3565	-0.1816	-0.1717	-0.449	-0.5393	-0.4878	-0.4257	0.009612	-0.06135	0.07959	0.1288	-0.06144	-0.3203	0.001621	0.002733	0.05	0.05906	0.4357	0.009283	0.8124	1.237e-06	0.002795	0.8906	0.4635	0.05195	0.836	0.02164	0.4931
ENSMMUG00000002777	ENSG00000112245	PTP4A1	0.4727	0.5324	0.2866	0.4225	-0.01037	0.5937	-0.08506	0.4405	0.138	-0.2363	-0.1957	0.2548	0.03499	0.2562	-0.6707	-0.1521	0.7867	0.6997	0.4127	0.3924	0.245	0.3113	0.6508	0.4047	0.566	0.5605	-0.09844	0.2268	-0.1384	-0.2815	0.06824	-0.1272	0.006988	0.005389	0.1042	0.01573	0.9555	0.0007528	0.6527	0.02306	0.502	0.204	0.3479	0.1721	0.8795	0.1636	0.001858
ENSMMUG00000002779	ENSG00000175040	CHST2	-0.0822	-0.5004	-0.3411	0.01593	-0.3467	-0.5594	-0.629	0.3239	-0.2327	-0.369	-0.3873	-0.207	-0.2759	-0.8235	-0.2665	0.1677	0.634	-0.2985	-0.7706	0.2717	-0.1236	-0.2641	-0.2764	0.1846	-0.6944	-1.204	-1.475	-0.7281	-0.7425	-1.447	-1.172	-0.5019	0.7647	0.09969	0.2193	0.9539	0.232	0.0484	0.03163	0.2833	0.4722	0.2081	0.2342	0.4786	0.4331	0.005912	0.4203
ENSMMUG00000002789	ENSG00000085491	SLC25A24	0.7118	0.9751	0.6462	0.7414	-0.04143	0.9615	0.4289	0.4984	0.6199	-0.1792	0.1244	0.5784	0.07325	0.7297	-0.2693	-0.106	0.929	1.211	0.8289	0.6179	0.579	0.5071	0.8823	0.3692	0.9916	1.059	0.4052	0.4658	0.2579	-0.04333	0.5594	0.01908	0.00122	7.23e-05	0.003866	0.0008378	0.8603	1.544e-05	0.06767	0.04083	0.01871	0.4515	0.6376	0.01585	0.8054	0.001967	0.3107
ENSMMUG00000002791	NA	NA	-0.3272	-0.218	0.1364	-0.4243	-0.2534	-0.6299	-0.3334	-0.4821	-0.2115	0.3811	0.2769	-0.2657	-0.2957	-0.5786	0.01615	-0.0348	-0.5133	-0.6587	-0.1234	-0.1513	-0.1102	-0.1949	-0.3592	-0.1144	-0.2617	-0.3837	0.2412	0.1219	0.05429	0.1236	0.1313	-0.1423	0.03898	0.1957	0.3735	0.008589	0.1297	0.0001606	0.04393	0.006356	0.2656	0.02245	0.1349	0.127	0.153	0.001048	0.9315
ENSMMUG00000002794	ENSG00000137947	GTF2B	0.2715	0.2633	0.1057	0.4099	0.04166	0.3195	-0.01171	0.6611	0.1323	-0.2039	-0.3535	0.03376	0.03807	-0.01538	-0.4002	0.2334	0.2367	0.238	-0.3535	0.2253	0.03934	-0.04139	0.1959	0.4195	0.01619	-0.1159	-0.6488	0.07409	-0.1208	-0.3818	-0.305	0.1765	0.1038	0.1458	0.5224	0.0139	0.8081	0.05426	0.9457	0.0003604	0.499	0.2477	0.07087	0.8476	0.8566	0.9303	0.04377
ENSMMUG00000002797	NA	NA	-0.1584	-0.4531	-0.4128	-0.2149	-0.255	-0.6876	-0.6005	0.2284	-0.1845	-0.1951	-0.2446	-0.4455	-0.377	-0.7412	-0.2352	0.01853	0.01975	-0.6127	-0.915	-0.001348	-0.3093	-0.5594	-0.5346	0.1433	-0.7806	-1.182	-1.105	-0.4591	-0.5944	-0.8636	-0.8701	-0.2834	0.4598	0.05397	0.05848	0.3255	0.2631	0.002368	0.009662	0.3293	0.468	0.3979	0.3515	0.05907	0.1826	0.002025	0.3704
ENSMMUG00000002806	ENSG00000065054	SLC9A3R2	-0.3072	-0.5718	-0.2437	-0.6642	-0.4103	-0.8793	-0.0748	-0.262	-0.2242	0.3506	0.3222	-0.03983	-0.241	-0.1514	0.7814	0.4503	-0.6499	-0.7652	-0.5694	-0.5475	-0.3206	-0.2151	-1.04	-0.1095	-0.9401	-0.9875	-0.001991	-0.3459	0.05705	0.04424	-0.2409	-0.1427	0.3401	0.0976	0.4382	0.04949	0.2471	0.01129	0.8174	0.4455	0.5619	0.3074	0.4057	0.9144	0.5782	0.6797	0.03457
ENSMMUG00000002807	ENSG00000065057	NTHL1	-0.4119	-0.305	0.04252	-0.6419	-0.376	-0.806	-0.5492	-0.2245	-0.1095	0.5842	0.5355	-0.2309	-0.4155	-0.4479	0.2426	0.312	-0.7233	-0.6482	-0.4115	-0.01321	-0.1861	-0.1688	-0.6028	0.1179	-0.5191	-0.4278	0.4138	-0.1159	0.05011	0.2347	0.1131	0.4129	0.06347	0.1954	0.8425	0.005276	0.1138	0.0006082	0.01881	0.3507	0.6821	0.0129	0.04087	0.3541	0.1586	0.07185	0.3635
ENSMMUG00000002808	ENSG00000103197	TSC2	-0.4207	-0.4915	-0.1408	-0.4695	-0.04114	-0.6019	-0.1288	-0.3611	-0.3606	0.2993	0.2662	-0.3147	-0.1599	-0.3626	0.4079	0.107	-0.6451	-0.7389	-0.3127	-0.2162	-0.3427	-0.1834	-0.5514	-0.1798	-0.4878	-0.5882	0.04348	-0.3538	-0.1776	0.06828	-0.1132	-0.0522	0.02863	0.01914	0.4611	0.01476	0.8353	0.001917	0.5139	0.08473	0.1109	0.1414	0.237	0.1231	0.5092	0.07577	0.07187
ENSMMUG00000002810	ENSG00000124191	TOX2	-0.3356	-0.3262	-0.375	-0.514	-0.2584	-0.6069	-0.1819	-0.9651	-0.4409	-0.02459	-0.1232	-0.681	-0.5881	-0.782	-0.2748	-0.822	-0.5038	-0.6922	-0.2338	-0.3723	-0.4048	-0.353	-0.4268	-0.8097	-0.577	-0.4414	-0.1655	-0.8048	-0.5749	-0.2786	-0.2733	-0.8653	0.08705	0.1217	0.05551	0.01087	0.2107	0.002761	0.3696	2.466e-05	0.06097	0.9067	0.6076	0.002299	0.025	0.0004333	0.2408
ENSMMUG00000002818	ENSG00000180376	CCDC66	0.5555	0.7556	0.5746	0.4628	-0.04401	0.6622	0.1191	0.6019	0.3716	-0.2049	0.05084	0.2392	-0.02676	0.4418	-0.3739	0.4825	0.4055	0.9152	0.4452	0.5914	0.4406	0.4817	0.7768	0.5836	0.7304	0.9579	0.4952	0.7419	0.3437	0.4248	0.6713	0.7601	0.01104	0.001784	0.009295	0.03625	0.8503	0.002643	0.609	0.01152	0.1557	0.3861	0.8462	0.3173	0.9265	0.0603	0.1607
ENSMMUG00000002820	ENSG00000163946	TASOR	0.6124	0.9252	0.6704	0.4968	-0.174	0.7399	0.01785	0.7478	0.4216	-0.1523	0.06303	0.3233	-0.3741	0.5416	-0.6511	0.3557	0.7306	1.121	0.6601	0.591	0.4152	0.4729	0.8421	0.7416	0.921	1.088	0.4698	0.7293	0.1697	0.2335	0.6684	0.4893	0.01361	0.0007142	0.007137	0.04547	0.513	0.00297	0.9462	0.005944	0.1482	0.5625	0.8289	0.2215	0.2547	0.03988	0.03048
ENSMMUG00000002822	ENSG00000092929	UNC13D	-0.1626	-0.2843	0.05244	-0.3437	-0.0522	-0.6739	-0.2422	-0.2657	-0.0135	0.3306	0.3957	-0.1955	-0.1533	-0.3955	0.3182	-0.0232	-0.1403	-0.5281	-0.3001	0.03835	-0.1308	-0.1014	-0.5078	-0.1615	-0.4524	-0.6608	-0.1237	-0.3097	-0.07841	-0.2368	-0.3242	-0.3049	0.4448	0.2257	0.8075	0.1026	0.8116	0.00135	0.2713	0.2462	0.9573	0.1535	0.124	0.3846	0.5688	0.07889	0.2119
ENSMMUG00000002824	NA	NA	-0.01762	-0.2448	-0.1815	0.2996	-0.02171	-0.04471	-0.03549	0.2484	-0.1748	-0.2531	-0.2972	0.02115	-0.04134	-0.2171	-0.07926	-0.06415	0.3824	-0.1002	-0.2793	-0.002808	-0.1893	-0.2029	-0.09107	0.013	-0.4235	-0.5679	-0.871	-0.3642	-0.4431	-0.8035	-0.6376	-0.4028	0.9036	0.1232	0.2151	0.04002	0.886	0.7596	0.8145	0.1199	0.3061	0.1016	0.08521	0.8906	0.8237	0.1591	0.6446
ENSMMUG00000002833	ENSG00000185909	KLHDC8B	-0.185	-0.3257	-0.03436	-0.2138	-0.0005449	-0.2963	-0.4087	-0.1838	-0.006765	0.2676	0.1087	-0.07517	0.1258	-0.24	-0.07638	-0.1889	-0.05564	-0.3796	-0.287	0.07928	-0.008262	0.0107	-0.3055	-0.1233	-0.4804	-0.7403	-0.3064	-0.1123	-0.2009	-0.3769	-0.5015	-0.2526	0.2112	0.04403	0.8151	0.1518	0.9972	0.04888	0.009337	0.2591	0.9688	0.08376	0.5316	0.6332	0.498	0.1277	0.6627
ENSMMUG00000002843	ENSG00000167964	RAB26	-0.5269	-0.3022	0.01769	-0.3364	-0.181	-0.4745	-0.2032	0.3795	-0.4165	0.03443	0.3181	-0.2893	-0.4581	-0.5391	-0.2189	0.3783	-0.3074	-0.4832	0.8638	0.4491	0.1568	0.7138	0.1493	0.9594	-0.74	-0.6984	0.3979	-0.6052	-0.03988	0.5484	0.6218	-0.7133	0.1754	0.459	0.9611	0.3855	0.6548	0.2279	0.6312	0.3618	0.3669	0.9317	0.4712	0.4999	0.3732	0.2075	0.6243
ENSMMUG00000002848	NA	NA	-0.2196	0.2536	0.4671	-0.094	-0.5561	-0.1062	-0.3635	-0.1523	-0.05748	-0.2492	0.2391	-0.03975	-0.694	-0.1993	-0.4971	0.02169	-0.8059	-0.1963	-0.2024	0.3872	0.1773	0.1869	0.1796	0.3293	-0.4669	-0.193	0.1502	0.663	0.2311	0.2394	0.2836	0.1421	0.2443	0.2179	0.01461	0.6175	0.004399	0.5719	0.06263	0.458	0.7954	0.216	0.2878	0.8424	0.003798	0.3206	0.02568
ENSMMUG00000002849	ENSG00000181523	SGSH	0.1567	-0.1283	-0.252	-0.3228	0.5462	-0.2854	-0.2626	0.1424	0.186	0.475	0.01707	-0.1652	0.3511	-0.2794	0.3111	0.172	-0.02881	-0.623	-0.5168	-0.06907	-0.1954	-0.2974	-0.4579	0.1509	-0.4963	-1.022	-0.6217	-0.7186	-0.4297	-0.7073	-0.7244	-0.2056	0.4797	0.5927	0.2548	0.1459	0.01827	0.1985	0.2535	0.5559	0.4745	0.04406	0.9479	0.4848	0.2106	0.2365	0.2325
ENSMMUG00000002850	ENSG00000181045	SLC26A11	0.06659	0.09227	-0.0438	-0.2756	0.5692	-0.3075	-0.596	-0.0151	0.2846	0.4775	0.2056	-0.01135	0.1238	-0.09982	-0.0839	0.1364	0.08948	-0.3036	-0.2819	-0.08514	-0.2547	-0.02994	-0.3773	-0.01742	-0.09436	-0.621	-0.09327	-0.2816	0.00303	-0.3351	-0.3266	-0.1159	0.7302	0.6619	0.8227	0.1684	0.004601	0.1296	0.006265	0.9445	0.2214	0.02149	0.3855	0.9585	0.6155	0.644	0.7283
ENSMMUG00000002853	ENSG00000106789	CORO2A	0.7017	0.4317	-0.002231	0.193	1.084	0.4887	0.2309	0.2659	0.9218	0.2021	-0.063	0.3337	0.8343	0.4525	0.1773	0.1339	0.3921	0.1801	0.08892	0.2224	0.2058	0.04978	0.1776	0.1406	-0.08873	-0.3157	-0.3229	-0.4307	-0.161	0.005413	-0.1644	0.208	0.0001978	0.03981	0.9909	0.3193	7.975e-08	0.01133	0.2588	0.2063	0.0001339	0.3504	0.7969	0.133	0.000979	0.03655	0.4617
ENSMMUG00000002873	ENSG00000198542	ITGBL1	0.2831	0.4722	-0.2667	0.04047	-0.5763	0.05566	-0.1486	0.1704	0.5883	-1.002	-0.4413	-0.3601	-0.9508	-0.3604	-1.057	-1.389	0.5019	0.6267	-0.6491	0.2261	0.2644	-0.2211	-0.001691	-1.582	0.1693	0.6407	-0.4926	-0.05538	-0.58	-0.234	-0.5587	-0.6038	0.5295	0.3632	0.5761	0.9313	0.2544	0.9066	0.7679	0.7454	0.2395	0.03319	0.4033	0.4458	0.1072	0.4369	0.05374
ENSMMUG00000002876	ENSG00000140284	SLC27A2	0.06132	0.2402	0.412	0.3227	0.3801	0.3834	0.9369	0.4943	-0.07725	-0.2048	0.1411	0.4035	0.2121	0.4276	0.5297	0.3679	-0.1237	0.05511	0.1053	-0.1266	-0.01262	0.1501	-0.04115	-0.1094	0.2493	0.5471	0.2944	0.154	0.2558	0.4265	0.3938	0.5568	0.7264	0.2108	0.01721	0.06088	0.03571	0.0259	2.009e-07	0.008327	0.7094	0.2674	0.4824	0.02869	0.3239	0.01798	0.006573
ENSMMUG00000002877	ENSG00000140287	HDC	-0.4305	0.09006	0.04381	-0.01344	0.03761	-0.2869	0.5034	-1.23	-0.5111	0.1837	0.5292	0.3755	-0.4587	-0.2104	-0.2041	-1.058	-1.385	-0.5294	-0.2213	-0.2825	-0.711	-0.1655	-0.5679	-0.9679	-1.007	-0.3199	-0.04434	-0.005471	-0.2663	-0.2149	-0.2051	-0.06851	0.1863	0.7896	0.8854	0.9649	0.9088	0.3676	0.1161	0.002303	0.2793	0.6378	0.2363	0.3465	0.3958	0.6062	0.6191
ENSMMUG00000002878	ENSG00000196584	XRCC2	0.3947	0.0246	-0.0883	0.02822	0.4761	0.2943	0.7136	0.6822	-0.1215	-0.3065	-0.1785	-0.01312	0.2121	0.04489	0.1671	-0.01773	0.6637	0.08815	0.1009	-0.4206	-0.2882	-0.08434	0.1045	0.2039	0.3162	0.2668	0.428	0.3268	0.005684	0.2003	0.5662	0.2096	0.05045	0.9126	0.6708	0.8913	0.02377	0.1476	0.0006555	0.001483	0.6025	0.1516	0.4524	0.9516	0.4102	0.8295	0.4535
ENSMMUG00000002879	ENSG00000104064	GABPB1	0.2402	0.3692	0.3662	0.4661	0.001292	0.5522	0.03346	0.4479	0.1563	-0.1966	0.01709	0.2649	-0.005804	0.3262	-0.3862	0.1173	0.4734	0.6039	0.4773	0.3811	0.2828	0.2414	0.535	0.4836	0.4262	0.387	0.1688	0.4051	0.08643	-0.05511	0.2512	0.2734	0.06752	0.01077	0.005757	0.0004528	0.9926	3.461e-05	0.8103	0.001962	0.3179	0.1634	0.9129	0.06149	0.9731	0.01958	0.01489
ENSMMUG00000002884	ENSG00000164610	RP9	-0.04993	-0.04456	-0.03604	-0.1829	-0.1935	-0.2487	-0.3428	-0.249	-0.2377	-0.05718	-0.193	-0.392	-0.3465	-0.5817	-0.5613	-0.2892	-0.1051	-0.1545	0.0889	-0.1959	-0.09794	0.0123	0.06214	0.08895	0.01649	-0.1278	0.09488	-0.009661	-0.004415	0.0729	-0.01181	0.1535	0.7053	0.7574	0.7852	0.1763	0.1737	0.06981	0.01721	0.09278	0.1378	0.6875	0.2285	0.008627	0.05183	0.0001038	0.0007215
ENSMMUG00000002887	NA	NA	-0.3162	-0.5482	-0.4376	-0.0108	-0.01278	-0.3429	-0.08991	0.1733	0.2391	0.6841	0.6299	0.6696	0.5915	0.1359	0.6871	0.5642	-0.2492	-0.6055	-0.5106	-0.6737	-0.2758	-0.5234	-0.5387	-0.1957	-0.5582	-0.5974	-0.3002	-0.3446	-0.4314	-0.08218	-0.4864	0.1123	0.207	0.0441	0.08116	0.9648	0.9603	0.1908	0.7297	0.5251	0.4676	0.02082	0.0676	0.02485	0.1121	0.6562	0.02811
ENSMMUG00000002889	ENSG00000285708	NA	0.04799	0.01664	-0.1793	0.04378	-0.1254	0.03267	0.0935	0.08618	0.1355	-0.1049	-0.1297	0.09424	0.004895	0.1731	0.00819	0.1906	0.6164	0.4091	0.08283	-0.0822	-0.02301	-0.05801	0.1665	-0.1816	0.4896	0.2219	-0.05929	-0.1765	-0.09442	-0.08629	-0.05121	0.03132	0.6515	0.8862	0.09858	0.6831	0.2682	0.7604	0.4029	0.4624	0.2859	0.3615	0.3202	0.4171	0.9723	0.1308	0.9486
ENSMMUG00000002892	ENSG00000143171	RXRG	-0.7856	-0.3295	0.3147	0.1753	0.2437	0.2822	0.1062	0.3627	-0.3695	0.6282	0.8327	0.6593	0.5489	0.7187	0.6191	1.659	-0.4184	-0.5114	1.55	0.5868	0.7187	0.9885	0.5275	1.546	-0.3374	-0.4417	1.215	0.459	0.8271	0.901	1.224	1.126	0.009699	0.289	0.2543	0.5324	0.4097	0.3151	0.7201	0.2073	0.3318	0.05245	0.01442	0.04271	0.1298	0.02435	0.08376
ENSMMUG00000002894	ENSG00000128512	DOCK4	1.063	0.8362	-0.141	0.6899	1.028	0.8973	0.8035	0.9662	0.9264	-0.0009701	-0.3793	0.4803	1.001	0.5665	0.348	0.1671	1.689	1.052	-0.09001	0.2386	0.5413	-0.02585	0.32	0.3029	1.079	0.2877	-1.048	-0.6478	-0.5596	-0.6958	-0.7618	-0.7338	3.767e-05	0.003634	0.6107	0.009005	0.0001295	0.0006417	0.00382	0.0009145	0.002106	0.9972	0.2456	0.08753	0.002145	0.03896	0.2537
ENSMMUG00000002897	ENSG00000196218	RYR1	-0.2573	-0.1953	-0.2609	-0.4138	-0.1656	-0.6251	-0.1867	-0.5572	-0.09326	0.0922	-0.1214	-0.3086	-0.2764	-0.5391	0.03154	-0.5923	-0.2765	-0.5218	-0.2738	-0.1352	-0.2689	-0.3084	-0.433	-0.6768	-0.5099	-0.535	-0.4823	-0.5642	-0.634	-0.4431	-0.5727	-0.709	0.07378	0.2165	0.07126	0.005343	0.2764	4.525e-05	0.2122	0.0007797	0.5886	0.5485	0.4895	0.0552	0.1412	0.0009162	0.854
ENSMMUG00000002899	ENSG00000162613	FUBP1	0.2377	0.4232	0.278	0.1941	0.04508	0.3723	0.22	0.2426	0.3647	0.1366	0.08498	0.2146	0.02509	0.3572	-0.02263	0.2841	0.3048	0.5533	0.2454	0.1935	0.0606	0.1073	0.2999	0.2904	0.5238	0.6854	0.3157	0.2882	0.03765	0.2119	0.2599	0.3563	0.03735	0.0007453	0.01512	0.08862	0.7034	0.001206	0.06372	0.05198	0.006925	0.2574	0.5262	0.07691	0.8627	0.003334	0.8656
ENSMMUG00000002911	ENSG00000119684	MLH3	0.23	0.2851	0.3321	0.1866	-0.1144	0.3919	-0.08483	0.2055	-0.0229	-0.2255	-0.02407	0.08094	-0.2035	0.1185	-0.4483	0.08859	0.1207	0.5146	0.4193	0.2021	0.07989	0.1769	0.4729	0.3578	0.4108	0.5516	0.6076	0.4962	0.2565	0.3491	0.5907	0.3895	0.1199	0.07922	0.02538	0.2091	0.4694	0.008489	0.5919	0.2037	0.8977	0.1601	0.8921	0.6155	0.3011	0.4566	0.01414
ENSMMUG00000002917	NA	NA	-0.6469	-0.5042	0.1518	-0.5342	-0.1595	-0.871	-0.2667	-0.5035	-0.423	0.342	0.5816	-0.2698	-0.3186	-0.4707	0.5886	0.05207	-0.7659	-0.8109	0.2016	0.1021	-0.1911	0.1225	-0.5493	-0.2114	-0.4639	-0.4711	0.5862	0.1831	0.3194	0.5386	0.4383	-0.004877	0.009061	0.05956	0.5182	0.03141	0.5189	0.0006232	0.2877	0.06142	0.1551	0.1886	0.04403	0.3167	0.3079	0.08274	0.04265
ENSMMUG00000002919	ENSG00000154127	UBASH3B	0.257	0.4112	0.3593	0.4953	-0.06492	0.551	0.2962	0.3362	0.231	-0.1042	0.154	0.4004	0.0559	0.5885	0.05837	0.22	0.6871	0.7116	0.8152	0.3713	0.4768	0.4234	0.6543	0.4285	0.7688	0.5811	0.468	0.2897	0.2169	0.146	0.4647	0.2846	0.0599	0.005847	0.008588	0.000301	0.6549	6.154e-05	0.0391	0.02496	0.1521	0.4724	0.3364	0.006149	0.7561	5.753e-05	0.7163
ENSMMUG00000002921	ENSG00000111605	CPSF6	0.2245	0.6046	0.4306	0.4168	-0.1137	0.4865	0.3713	0.344	0.4483	0.002527	0.17	0.4999	-0.1491	0.5537	-0.05252	0.1413	0.458	0.7684	0.3523	0.4042	0.3233	0.2656	0.4131	0.1285	0.5656	0.7836	0.2434	0.5253	0.1591	0.07923	0.4267	-0.00091	0.1652	0.0006908	0.008139	0.01018	0.51	0.002828	0.02899	0.05432	0.01956	0.9882	0.3727	0.003973	0.4857	0.001352	0.7823
ENSMMUG00000002922	ENSG00000109943	CRTAM	-0.0841	0.141	0.5267	0.19	-0.04352	0.2002	0.606	0.1758	-0.1033	0.248	0.5798	0.5642	0.2505	0.4714	0.5355	0.576	0.06194	0.3927	0.8895	0.175	0.368	0.4144	0.4661	0.5425	0.6284	0.7858	0.8794	0.5398	0.5122	0.8445	0.6506	0.739	0.6264	0.4489	0.001704	0.2617	0.8109	0.2399	0.0005442	0.3367	0.6185	0.1777	0.003835	0.002589	0.2565	0.01065	0.007294
ENSMMUG00000002926	NA	NA	-0.413	-0.4951	-0.2291	-0.4417	0.004578	-0.4701	-0.08236	-0.5553	-0.3533	0.2607	0.192	-0.1353	0.00405	-0.1887	0.3825	0.05558	-0.3931	-0.6041	-0.1893	-0.4067	-0.275	-0.1701	-0.456	-0.3702	-0.2507	-0.3113	0.1441	-0.3426	-0.04237	0.1478	-0.03482	0.03654	0.01493	0.00716	0.1709	0.009622	0.979	0.006104	0.6334	0.002989	0.07946	0.1436	0.3344	0.4557	0.9848	0.2948	0.05229
ENSMMUG00000002933	ENSG00000126368	NR1D1	-0.5721	-0.4526	-0.1213	-0.4424	0.1045	-0.5104	-0.2576	-0.5547	-0.3016	0.378	0.4336	-0.05277	0.07655	0.01761	0.3916	0.1737	-0.695	-0.7395	0.0583	-0.3576	-0.2728	-0.05304	-0.4335	-0.1929	-0.3258	-0.3316	0.6913	-0.1672	0.2251	0.5167	0.3127	0.5701	0.01678	0.07296	0.5967	0.06299	0.6664	0.03261	0.2883	0.03263	0.2814	0.1255	0.114	0.8366	0.793	0.9442	0.1521
ENSMMUG00000002936	ENSG00000137198	GMPR	-0.479	-1.116	-0.6641	-0.662	0.04898	-0.5535	0.003527	0.3582	-0.6195	-0.7695	-0.3575	-0.5072	0.04515	-0.7542	0.426	-0.2073	-0.7691	-1.174	-0.3268	-0.8386	-0.9081	-0.4485	-0.4159	0.01709	-0.9429	-1.03	0.2507	-0.3005	-0.1592	0.237	0.07717	0.369	0.02757	6.548e-06	0.002392	0.002642	0.8225	0.01225	0.987	0.1186	0.01623	0.001332	0.172	0.03191	0.8685	0.001436	0.08572
ENSMMUG00000002940	ENSG00000124788	ATXN1	0.5951	0.4085	0.165	0.3717	0.1027	0.5067	0.3069	0.9178	0.5526	-0.1104	0.04655	0.3513	-0.1948	0.3278	-0.03594	0.355	1.085	0.8689	0.0458	0.5292	0.3734	-0.03838	0.4032	0.333	0.2669	-0.2705	-0.4288	-0.3726	-0.05979	-0.6532	-0.3112	-0.5356	0.01481	0.1335	0.5137	0.1363	0.7028	0.04249	0.2523	0.0007081	0.06084	0.6839	0.8792	0.1995	0.571	0.2202	0.9052
ENSMMUG00000002943	ENSG00000172053	QARS1	-0.3259	-0.2988	-0.1179	-0.1923	-0.007078	-0.2297	-0.009466	-0.3904	-0.3748	-0.02694	-0.03938	-0.05757	-0.04369	-0.1485	0.1047	-0.1974	-0.6032	-0.4352	-0.1399	-0.2546	-0.1319	-0.1594	-0.3325	-0.3329	-0.4794	-0.3972	-0.06033	-0.05582	-0.03106	0.05664	-0.06931	-0.1859	0.0003041	0.002343	0.1878	0.03176	0.9391	0.01024	0.919	6.885e-05	0.0004132	0.7772	0.7079	0.5421	0.7014	0.1188	0.3238
ENSMMUG00000002945	ENSG00000168386	FILIP1L	0.7494	-0.2058	0.2693	0.9195	0.2949	0.1013	0.3649	1.075	0.7174	-0.005262	0.2999	0.8948	0.2758	0.2657	0.4554	1.133	0.3111	0.7435	0.3152	0.9305	0.7686	0.8432	0.6298	0.6277	-0.5542	-0.5293	0.009717	-1.155	-0.6996	0.4998	0.1031	1.348	0.07027	0.6736	0.5371	0.02768	0.5184	0.8185	0.4242	0.01578	0.1621	0.9916	0.5852	0.0595	0.6412	0.5879	0.3796
ENSMMUG00000002947	ENSG00000106333	PCOLCE	-0.8623	-0.6371	-0.4022	-0.809	-0.5341	-0.9867	-0.4017	-0.7853	-0.6333	0.3167	0.3561	-0.1456	-0.3637	-0.3291	0.4743	0.2416	-0.899	-0.9635	-0.3299	-0.249	-0.3491	-0.3104	-0.5878	-0.3464	-0.3207	-0.4186	0.05442	-0.1645	-0.1349	0.01947	0.216	-0.3074	0.001039	0.01772	0.09511	0.001913	0.04729	0.0002329	0.1127	0.004589	0.04801	0.2308	0.2387	0.6115	0.2884	0.2463	0.1054
ENSMMUG00000002949	ENSG00000106330	MOSPD3	-0.492	-0.4008	-0.09642	-0.5483	-0.2264	-0.7007	-0.296	-0.3688	-0.3717	0.3298	0.269	-0.2702	-0.3287	-0.4129	0.2231	0.03762	-0.6093	-0.8146	-0.2869	-0.2053	-0.3678	-0.2395	-0.6143	0.02493	-0.6654	-0.6621	0.06744	-0.3399	-0.1751	-0.007736	-0.08458	-0.007883	0.0132	0.05854	0.6158	0.006214	0.2725	0.0005528	0.1463	0.08548	0.1118	0.1087	0.2425	0.2047	0.196	0.05278	0.3319
ENSMMUG00000002952	ENSG00000172037	LAMB2	-0.2182	-0.5011	-0.1072	-0.5536	-0.02334	-0.6905	0.1388	-0.2417	0.01198	0.4503	0.305	-0.07267	-0.2467	-0.2177	0.5612	0.2982	-0.54	-0.5363	-0.3001	-0.09095	-0.1275	-0.1086	-0.5915	-0.05814	-0.4429	-0.5984	0.03927	-0.09666	-0.1735	0.03706	-0.09024	0.2519	0.3342	0.04061	0.6307	0.01759	0.9213	0.003639	0.5464	0.3281	0.965	0.06309	0.2596	0.7736	0.4034	0.3861	0.03519
ENSMMUG00000002955	ENSG00000165682	CLEC1B	0.3759	-0.3771	-0.1409	-0.04735	-0.01606	-0.04858	-0.1552	0.8761	-0.2717	-1.111	-0.69	-0.505	-0.3936	-0.6727	-0.8814	-0.2246	0.4888	0.1903	-0.1958	-0.2838	-0.6161	-0.03646	0.3373	0.2379	0.1461	0.06981	0.3922	0.8404	-0.08468	0.2879	0.655	0.4952	0.2338	0.3165	0.6681	0.8849	0.9627	0.8833	0.6556	0.008598	0.4498	0.001229	0.05993	0.1302	0.3341	0.04264	0.01993
ENSMMUG00000002959	ENSG00000198265	HELZ	0.2387	0.3136	0.003115	0.3874	0.1025	0.3487	0.2161	0.6121	0.1544	-0.06879	-0.1787	0.1564	0.08683	0.2366	-0.03741	0.1925	0.7394	0.3148	-0.02074	-0.01553	0.02298	0.03947	0.2059	0.244	0.4242	-0.01981	-0.3752	-0.2939	-0.4315	-0.4037	-0.2197	0.06431	0.05375	0.02049	0.9802	0.002023	0.4325	0.00524	0.09884	9.677e-06	0.2948	0.6047	0.2368	0.2443	0.5936	0.075	0.7998
ENSMMUG00000002961	ENSG00000088256	GNA11	-0.1265	-0.4699	-0.4635	-0.5712	0.0162	-0.6147	-0.1123	-0.3225	0.05644	0.2405	0.05019	-0.2227	-0.1021	-0.1574	0.3746	-0.06987	-0.4968	-0.4915	-0.5516	-0.1214	-0.2672	-0.2648	-0.4779	-0.343	-0.6274	-0.7578	-0.5	-0.5685	-0.4072	-0.4645	-0.5917	-0.3769	0.4512	0.01133	0.007355	0.001322	0.9272	0.0005746	0.5228	0.08966	0.7785	0.1841	0.809	0.2422	0.6404	0.3988	0.06277
ENSMMUG00000002963	ENSG00000134909	ARHGAP32	0.0324	-0.06435	-0.02041	-0.1423	0.1853	0.3241	0.1152	0.1016	0.2039	0.1281	0.1529	0.241	0.5173	0.5537	0.2161	0.568	0.323	0.4964	0.683	0.06427	0.281	0.2608	0.3537	0.3869	0.758	0.6454	1.09	0.1581	0.2239	0.7057	0.4695	0.7626	0.8735	0.7766	0.921	0.4945	0.3807	0.1074	0.587	0.641	0.3888	0.5459	0.5184	0.2692	0.04357	0.007884	0.3513
ENSMMUG00000002964	ENSG00000133265	HSPBP1	-0.5507	-0.594	-0.2781	-0.8651	-0.2373	-0.9017	-0.4079	-0.5215	-0.3229	0.334	0.2892	-0.3813	-0.3569	-0.4968	0.2795	0.0351	-0.6471	-0.8809	-0.3701	-0.3938	-0.4714	-0.3007	-0.7591	-0.1221	-0.6178	-0.4925	0.1404	-0.3703	-0.1537	0.1115	-0.05981	0.0368	0.02391	0.02397	0.2455	0.0005926	0.3486	0.0003694	0.1065	0.05023	0.2648	0.1933	0.3156	0.1554	0.2523	0.06237	0.3269
ENSMMUG00000002968	ENSG00000117614	SYF2	0.2795	0.01828	0.05437	0.1318	-0.3854	0.1641	-0.3847	0.7327	-0.08272	-0.5215	-0.5572	-0.2885	-0.6097	-0.2872	-0.7838	0.1854	0.3534	0.3727	0.01033	0.1285	-0.2402	-0.1656	0.5057	0.8069	0.525	0.5367	0.2226	0.6316	0.09046	0.07029	0.5367	0.8878	0.229	0.9431	0.8173	0.5734	0.1277	0.4834	0.1275	0.003949	0.7627	0.03723	0.04623	0.2499	0.04961	0.2474	0.00679
ENSMMUG00000002970	ENSG00000117616	RSRP1	0.2637	0.3133	0.4726	0.6691	0.06327	0.3788	0.2815	0.9462	0.1049	-0.1378	0.1282	0.159	-0.2157	-0.002402	-0.314	0.3931	0.2469	0.1623	-0.322	0.3186	-0.01896	0.1789	0.3585	0.7162	0.0581	0.02642	-0.4718	0.2694	-0.03706	-0.07676	0.0718	0.3647	0.09877	0.07242	0.003522	4.531e-05	0.6959	0.0175	0.08459	2.091e-07	0.5726	0.4116	0.4926	0.3445	0.2707	0.9886	0.08913
ENSMMUG00000002974	ENSG00000102575	ACP5	-0.416	-0.4535	-0.3762	-0.6932	-0.4022	-0.8243	-0.4516	-0.5664	-0.1961	0.03841	-0.1811	-0.493	-0.2628	-0.7665	0.05037	-0.4888	-0.369	-0.676	-0.9357	-0.5595	-0.5638	-0.5126	-0.7327	-0.8492	-0.5914	-0.5051	-0.5967	-0.688	-0.22	-0.388	-0.6292	-0.5867	0.01472	0.01522	0.02784	7.287e-05	0.0242	3.228e-06	0.01088	0.002654	0.3247	0.8296	0.3631	0.007352	0.2233	3.901e-05	0.8019
ENSMMUG00000002975	ENSG00000276023	DUSP14	-0.8099	-0.4883	-0.3577	-0.1435	-0.5527	-0.5353	-0.2486	-0.5034	-0.3946	-0.2776	-0.2692	-0.1667	-0.6097	-0.3438	0.1134	0.02158	-0.6802	-0.6495	-0.4667	-0.3959	-0.2328	-0.1516	-0.4681	-0.02796	-0.3225	-0.4496	-0.2242	0.07549	0.1675	-0.03903	-0.01626	0.4705	6.741e-05	0.02414	0.06271	0.4506	0.01004	0.007185	0.205	0.01657	0.1044	0.1831	0.258	0.4271	0.02524	0.1048	0.612
ENSMMUG00000002980	ENSG00000278053	DDX52	0.1243	0.231	0.1336	0.1402	-0.0372	0.1674	0.05686	-0.02362	0.04683	-0.1805	-0.1925	0.1459	-0.09955	0.2164	-0.304	-0.01711	-0.06842	0.1957	0.1186	0.1994	0.08005	0.09384	0.2898	-0.01953	0.1766	0.4357	0.2363	0.633	0.2745	0.31	0.4866	0.1383	0.4257	0.1775	0.3948	0.3715	0.8212	0.2854	0.7301	0.8903	0.8033	0.287	0.3113	0.3922	0.6258	0.2012	0.1073
ENSMMUG00000002987	ENSG00000136237	RAPGEF5	1.776	1.619	0.5826	0.9514	0.239	0.7763	0.655	0.9913	0.9865	0.2209	1.118	-0.9765	-0.6734	1.071	1.092	-1.327	1.67	1.526	0.4864	-0.1982	0.0334	0.6746	1.214	-0.1075	1.283	1.426	0.3129	-0.3977	0.6329	-0.7222	-0.1961	-0.6749	0.006325	0.02661	0.3878	0.1623	0.7348	0.2472	0.3545	0.1822	0.1939	0.7567	0.1696	0.1884	0.4471	0.1413	0.1771
ENSMMUG00000002990	ENSG00000077150	NFKB2	-0.529	-0.6509	-0.3482	-0.4204	-0.2053	-0.7686	-0.2619	-0.4372	-0.4371	0.2472	0.115	-0.3514	-0.2403	-0.6295	0.3426	0.04433	-0.7589	-0.9386	-0.749	-0.4184	-0.5846	-0.4872	-0.9063	-0.4051	-0.6977	-0.7019	-0.327	-0.5455	-0.2406	-0.164	-0.4678	-0.2488	0.01402	0.005074	0.09907	0.05132	0.3559	0.0005471	0.2282	0.06104	0.08823	0.2719	0.6488	0.1304	0.3841	0.007407	0.1706
ENSMMUG00000002991	ENSG00000085721	RRN3	0.3679	0.589	0.4753	0.5883	0.1055	0.7291	0.3139	0.5046	0.3298	-0.09215	0.1758	0.3451	-0.1015	0.582	-0.2103	0.1869	0.6968	0.9102	0.7567	0.4894	0.4785	0.5365	0.7987	0.3994	0.8387	0.9596	0.5497	0.5874	0.3577	0.3469	0.8209	0.4217	0.03077	0.001743	0.005736	0.0006425	0.5577	2.46e-05	0.08184	0.006973	0.1048	0.6166	0.3902	0.06327	0.6528	0.001566	0.3027
ENSMMUG00000002995	ENSG00000122779	TRIM24	0.3313	0.1743	0.006244	0.3037	0.1617	0.4454	0.1572	0.5361	0.2126	-0.152	-0.2138	0.2139	0.3654	0.1865	0.04101	0.1975	0.9174	0.555	-0.02582	0.2446	0.2525	0.1915	0.4865	0.4158	0.2299	-0.07103	-0.5569	-0.2125	-0.1392	-0.5008	-0.3546	0.008659	0.04872	0.3398	0.9707	0.0711	0.3565	0.008318	0.3723	0.003736	0.2788	0.3947	0.2865	0.2321	0.09135	0.2929	0.8376
ENSMMUG00000003000	NA	NA	-0.2991	-0.436	-0.128	-0.2541	-0.334	-0.3424	-0.1673	-0.3499	-0.009318	0.1401	0.5058	-0.08224	0.02577	-0.08461	-0.2255	0.5069	-0.6108	-0.5287	-0.1392	-0.2655	-0.2736	-0.04745	-0.271	0.2259	-0.4497	-0.4923	0.1777	0.1354	0.06164	-0.1745	0.2095	0.8047	0.1756	0.08386	0.55	0.2565	0.1575	0.1303	0.4758	0.1327	0.975	0.5813	0.07515	0.752	0.9353	0.7412	0.4471
ENSMMUG00000003003	ENSG00000115355	CCDC88A	0.789	0.9458	0.4808	0.4211	-0.2563	0.5446	0.03475	0.6633	0.6002	-0.1551	-0.02506	0.2117	-0.4093	0.2933	-0.6757	0.1394	0.7873	1.165	0.3506	0.5314	0.4136	0.3337	0.6667	0.3522	0.9672	1.173	0.2158	0.5802	0.1753	0.05627	0.3887	0.4622	0.001395	0.0005414	0.05506	0.09124	0.3407	0.02895	0.8963	0.01443	0.04266	0.5628	0.9335	0.4382	0.2248	0.2769	0.02847
ENSMMUG00000003005	ENSG00000100060	MFNG	-0.4451	-0.3503	0.02758	-0.3341	-0.06136	-0.4328	-0.05275	-0.1546	-0.3715	0.1714	0.2803	-0.1151	-0.2339	-0.211	0.2969	0.1643	-0.5557	-0.6498	-0.1332	-0.1688	-0.21	-0.1147	-0.4229	0.05517	-0.4871	-0.5055	0.2381	0.01667	0.09371	0.202	0.1118	0.1183	0.002765	0.03163	0.8536	0.02441	0.6888	0.003502	0.7332	0.339	0.03342	0.2827	0.1145	0.4636	0.2168	0.1816	0.09481
ENSMMUG00000003006	ENSG00000090054	SPTLC1	0.3176	0.5464	0.4581	0.4479	0.07413	0.6277	0.1535	0.4263	0.3784	-0.04839	0.09393	0.3908	0.06962	0.483	-0.3652	0.1566	0.387	0.6022	0.4218	0.4932	0.3731	0.4729	0.5844	0.3763	0.3744	0.5577	0.03575	0.4924	0.2169	0.1228	0.3363	0.2444	0.04931	0.002175	0.005074	0.005914	0.6654	0.0001222	0.3718	0.01621	0.05238	0.7813	0.6283	0.02721	0.7456	0.005559	0.06413
ENSMMUG00000003018	ENSG00000154589	LY96	0.8225	0.6841	0.4941	0.3754	0.143	0.5535	-0.4956	0.5976	0.7286	-0.4895	-0.5115	0.1104	-0.02795	0.02843	-1.016	-0.3809	0.626	0.657	-0.3237	0.6773	0.3702	0.2424	0.5364	0.4154	0.1093	-0.1257	-0.8037	0.2528	-0.2063	-0.8207	-0.5028	-0.3756	0.003253	0.02736	0.0845	0.1871	0.6342	0.05184	0.1249	0.058	0.03251	0.1188	0.1412	0.726	0.9427	0.9268	0.006798
ENSMMUG00000003020	ENSG00000156256	USP16	0.6937	0.6829	0.516	0.3695	-0.1449	0.5014	-0.1695	0.6886	0.174	-0.2489	-0.2785	0.02938	-0.4204	0.1464	-0.9251	0.09275	0.5078	0.8535	0.4152	0.6021	0.2426	0.1998	0.7661	0.675	0.7154	0.8393	0.2702	0.8345	0.1974	0.2786	0.6582	0.6604	0.01171	0.02343	0.06294	0.182	0.6274	0.06924	0.5725	0.02206	0.5907	0.3975	0.3963	0.9214	0.2543	0.6171	0.00748
ENSMMUG00000003029	ENSG00000126457	PRMT1	-0.3966	-0.2761	0.0371	-0.4528	-0.1635	-0.4893	-0.192	-0.3092	-0.2984	0.2856	0.271	-0.2118	-0.3126	-0.3039	0.2007	0.06202	-0.7504	-0.7451	-0.2866	-0.2321	-0.3747	-0.1855	-0.5292	-0.06207	-0.4257	-0.3788	0.3132	-0.01895	0.05367	0.1964	0.15	0.3161	0.01727	0.125	0.8213	0.00696	0.3438	0.003699	0.2627	0.08767	0.1292	0.1027	0.1644	0.233	0.1388	0.08617	0.302
ENSMMUG00000003030	ENSG00000105122	RASAL3	-0.4274	-0.4718	0.1008	-0.479	-0.04695	-0.549	-0.02658	-0.5583	-0.3348	0.4277	0.5363	-0.2063	-0.1578	-0.2044	0.6154	0.1176	-0.6174	-0.7931	0.001848	-0.2197	-0.2598	-0.1247	-0.561	-0.1475	-0.4469	-0.4059	0.4725	-0.186	0.1448	0.3384	0.185	-0.003531	0.05791	0.05506	0.6548	0.03364	0.8401	0.0152	0.9093	0.02341	0.2066	0.07447	0.04492	0.3869	0.5783	0.3903	0.02125
ENSMMUG00000003036	ENSG00000089639	GMIP	-0.08646	-0.3369	-0.1489	-0.2715	0.2951	-0.3963	-0.06355	-0.1623	-0.1603	0.2254	0.1002	-0.1669	0.1312	-0.379	0.417	-0.06545	-0.16	-0.6745	-0.3291	-0.1784	-0.2362	-0.218	-0.5116	-0.1533	-0.618	-0.9309	-0.429	-0.6395	-0.2928	-0.4573	-0.6015	-0.4388	0.6401	0.09751	0.4207	0.1387	0.1286	0.02981	0.7416	0.4144	0.4622	0.2561	0.6444	0.3894	0.5803	0.0521	0.05836
ENSMMUG00000003045	ENSG00000115286	NDUFS7	-0.498	-0.4977	-0.01332	-0.8612	-0.329	-0.9695	-0.5432	-0.3387	-0.1191	0.5471	0.5164	-0.42	-0.5811	-0.5965	0.4644	0.1218	-0.7476	-0.9431	-0.448	-0.07761	-0.3404	-0.1558	-0.7996	0.03196	-0.749	-0.6643	0.2103	-0.2416	-0.1497	0.09952	0.02242	-0.2019	0.09523	0.1197	0.9633	0.004936	0.2956	0.001705	0.08019	0.2961	0.7343	0.07705	0.1348	0.1963	0.1318	0.06627	0.183
ENSMMUG00000003046	ENSG00000130005	GAMT	-0.9224	-0.5793	0.04436	-0.3828	-0.3501	-0.7427	-0.3886	-0.1529	-0.5979	0.3077	0.3244	-0.2246	-0.4888	-0.5057	0.2322	0.3092	-0.8642	-0.5959	-0.03305	-0.09699	-0.2301	0.06843	-0.4186	0.3033	-0.6665	-0.6096	0.3283	-0.1837	-0.07484	0.2377	0.1082	0.1822	0.0004711	0.0322	0.8537	0.1297	0.1908	0.004776	0.1364	0.5669	0.05664	0.2436	0.2661	0.4126	0.1357	0.06907	0.4316
ENSMMUG00000003061	ENSG00000091986	CCDC80	-0.1364	-0.08538	-0.1827	-0.2811	-0.2159	-0.4236	-0.123	-0.4646	-0.3144	0.02101	0.121	-0.2767	0.1623	-0.1829	-0.06589	-0.3715	-0.2194	-0.3578	-0.1959	-0.4224	-0.5979	-0.1303	-0.1653	-0.8029	0.2525	0.01726	0.3156	0.02802	-0.2273	0.04536	0.2554	-0.1469	0.3849	0.6329	0.2454	0.08392	0.1954	0.009229	0.4401	0.005104	0.0765	0.8951	0.5127	0.1021	0.4147	0.2664	0.7055
ENSMMUG00000003067	ENSG00000113719	ERGIC1	-0.1836	-0.2773	-0.4984	-0.421	-0.1762	-0.4689	-0.3525	-0.6503	-0.1513	-0.09565	-0.3167	-0.3767	-0.1333	-0.4118	-0.162	-0.614	-0.2903	-0.468	-0.5543	-0.4157	-0.2635	-0.4038	-0.4671	-0.7664	-0.4717	-0.5104	-0.583	-0.5235	-0.329	-0.43	-0.5688	-0.6322	0.0422	0.005183	9.497e-08	5.024e-06	0.05962	4.243e-07	0.0001878	3.701e-10	0.1554	0.3173	0.002944	0.0001035	0.2392	2.4e-05	0.1277
ENSMMUG00000003071	ENSG00000076770	MBNL3	-0.3114	-0.6745	-0.1565	-0.2333	-0.04423	-0.02814	-0.02639	0.3643	-0.8054	-0.9176	-0.2153	-0.2646	-0.03966	-0.4862	-0.1775	-0.3942	0.1518	-0.1304	0.2411	-0.4081	-0.5809	-0.2093	0.2049	-0.04823	-0.1919	-0.1666	0.08272	-0.279	-0.5092	0.108	0.03678	-0.01882	0.1305	0.003301	0.4398	0.2524	0.8341	0.89	0.9002	0.09812	0.0008344	3.078e-05	0.3562	0.2146	0.8752	0.02231	0.459
ENSMMUG00000003074	ENSG00000164050	PLXNB1	-0.3489	0.1365	0.1372	-0.005535	-0.3693	-0.1697	-0.1493	-0.4304	0.1847	0.1517	0.363	0.1837	-0.1236	0.1082	0.7851	0.009146	-0.7569	-0.4475	-0.3238	-0.4293	-0.4072	-0.1406	-0.6038	-1.105	-0.464	-0.2908	-0.07863	0.09173	0.023	0.08117	0.1292	-0.6776	0.1778	0.6111	0.5738	0.9826	0.2006	0.5144	0.5681	0.1457	0.5137	0.5475	0.2274	0.4858	0.6967	0.6783	0.00743
ENSMMUG00000003075	ENSG00000105321	CCDC9	-0.5009	-0.5247	-0.2918	-0.5279	-0.1708	-0.7438	-0.2566	-0.3667	-0.3721	0.412	0.2851	-0.3631	-0.2462	-0.4543	0.4356	0.1661	-0.756	-0.9611	-0.3968	-0.3616	-0.5887	-0.3808	-0.781	-0.2311	-0.6328	-0.627	0.1615	-0.4715	-0.1894	0.05142	-0.1723	-0.01311	0.03045	0.03333	0.1965	0.02415	0.4765	0.001775	0.2732	0.1427	0.1727	0.08557	0.2888	0.1458	0.3998	0.06797	0.1033
ENSMMUG00000003076	NA	NA	-0.1646	-0.4201	0.4053	-1.85	-1.701	-1.502	-1.754	-1.252	-0.008335	0.1764	0.3897	-1.368	-1.423	-1.688	-0.891	-1.619	-0.6052	-0.5748	-0.3732	0.09474	-0.4634	0.07199	-0.07155	0.471	-0.4703	-0.178	0.4354	0.08107	-0.07886	0.1786	0.6236	0.01103	0.549	0.1611	0.1261	2.346e-07	3.065e-06	1.276e-05	7.793e-07	0.0008743	0.9802	0.564	0.2402	0.0006526	0.00172	8.047e-06	0.03171
ENSMMUG00000003081	ENSG00000160360	GPSM1	-0.4978	-0.3332	-0.2635	-0.8753	-0.5618	-1.2	-0.6833	-0.7586	-0.2821	0.3786	0.1413	-0.7046	-0.9658	-0.9189	-0.03435	-0.4116	-0.8464	-0.8469	-0.8571	-0.2795	-0.5352	-0.463	-0.862	-0.8715	-1.076	-0.6267	-0.5459	-0.826	-0.7081	-0.3789	-0.5601	-0.872	0.06005	0.242	0.3126	0.00163	0.05031	2.622e-05	0.01512	0.01098	0.3682	0.1737	0.6548	0.01823	0.006906	0.00221	0.9134
ENSMMUG00000003083	ENSG00000213221	DNLZ	-0.4212	-0.3392	-0.1463	-0.7594	-0.4752	-0.8276	-0.6093	-0.7499	-0.1612	0.2592	-0.04971	-0.5635	-0.398	-0.3927	-0.085	-0.4891	-0.5816	-0.3197	-0.3132	-0.2317	-0.1293	-0.04503	-0.3918	-0.3016	-0.2841	-0.08646	0.2386	-0.05572	0.1065	0.2792	-0.0387	0.1141	0.0167	0.07449	0.395	5.395e-05	0.01173	1.072e-05	0.001201	0.0002622	0.4598	0.1682	0.8149	0.00648	0.09105	0.04965	0.7011
ENSMMUG00000003084	ENSG00000187796	CARD9	-0.08275	-0.2586	-0.06431	-0.7218	-0.1397	-0.7512	-0.2037	0.2428	0.1747	0.6427	0.4531	-0.2761	-0.1836	-0.34	0.5748	0.3183	-0.3992	-0.712	-0.5987	-0.0452	-0.2056	-0.3961	-0.803	0.1488	-0.7304	-0.8712	-0.1226	-0.4536	-0.3048	-0.3225	-0.4306	0.3787	0.7677	0.3954	0.8188	0.01342	0.6392	0.01067	0.4882	0.4262	0.6003	0.03074	0.1738	0.3727	0.6148	0.2699	0.08422
ENSMMUG00000003086	ENSG00000165684	SNAPC4	-0.3822	-0.34	0.07847	-0.3946	-0.1428	-0.5899	-0.22	-0.1236	-0.09883	0.4066	0.538	-0.1493	-0.2681	-0.2169	0.5422	0.3214	-0.6691	-0.6512	-0.3092	0.05298	-0.158	-0.002799	-0.5317	-0.02503	-0.7897	-0.763	-0.01168	-0.2585	-0.1116	0.005055	-0.1081	-0.1635	0.07629	0.1428	0.7083	0.06935	0.5264	0.007275	0.3217	0.5943	0.6999	0.07499	0.03395	0.5238	0.3364	0.3543	0.03299
ENSMMUG00000003092	ENSG00000154473	BUB3	0.09526	0.3752	0.3154	0.3141	-0.1848	0.3769	0.2257	0.1895	0.1389	-0.1437	0.02411	0.213	-0.1719	0.3448	-0.1295	0.07323	0.2121	0.5362	0.3095	0.3845	0.3591	0.3385	0.3885	0.1815	0.3914	0.6329	0.1865	0.5441	0.3148	0.2784	0.4158	0.1282	0.4586	0.007795	0.01465	0.01491	0.1684	0.003623	0.09122	0.1781	0.3586	0.2925	0.8731	0.1183	0.2946	0.01206	0.3937
ENSMMUG00000003098	ENSG00000165688	PMPCA	-0.3175	-0.3269	-0.162	-0.4166	-0.06579	-0.4043	-0.07202	-0.4792	-0.2248	0.2166	0.1699	-0.1021	0.03317	-0.1284	0.308	0.02302	-0.5967	-0.6096	-0.2414	-0.2851	-0.2868	-0.1923	-0.4326	-0.2552	-0.393	-0.3044	0.1164	-0.09853	0.01703	0.1786	0.03146	0.05204	0.0195	0.02575	0.225	0.00251	0.638	0.003354	0.6023	0.001463	0.1632	0.1292	0.2866	0.4868	0.847	0.3743	0.05209
ENSMMUG00000003104	ENSG00000078902	TOLLIP	-0.1255	-0.2183	-0.1076	-0.3016	-0.06184	-0.3716	-0.3291	-0.04407	-0.03133	0.1582	0.09639	-0.1936	-0.292	-0.2885	0.02249	-0.0528	-0.1078	-0.3618	-0.3218	-0.05876	-0.1546	-0.2022	-0.332	0.005732	-0.4594	-0.6389	-0.3593	-0.5378	-0.2904	-0.4205	-0.4196	-0.3676	0.3828	0.1631	0.454	0.03811	0.6804	0.0113	0.02936	0.78	0.853	0.2981	0.5699	0.2092	0.1117	0.06117	0.8947
ENSMMUG00000003110	ENSG00000105397	TYK2	-0.2726	-0.3454	-0.164	-0.335	0.005977	-0.5298	-0.1224	-0.1811	-0.2426	0.2383	0.1418	-0.2574	-0.08351	-0.4329	0.3248	0.06188	-0.3211	-0.6742	-0.3985	-0.1454	-0.2443	-0.2317	-0.5488	-0.1442	-0.553	-0.7763	-0.3158	-0.4817	-0.2797	-0.3523	-0.4771	-0.1699	0.116	0.07033	0.3461	0.05184	0.9734	0.0021	0.4983	0.3364	0.2338	0.2009	0.4875	0.1573	0.704	0.01802	0.1149
ENSMMUG00000003111	ENSG00000105401	CDC37	-0.4426	-0.4899	-0.1849	-0.4918	-0.1823	-0.6082	-0.1824	-0.2568	-0.434	0.1717	0.1215	-0.4623	-0.2579	-0.5523	0.1991	0.0137	-0.7121	-0.8198	-0.3231	-0.3793	-0.4769	-0.3438	-0.5262	-0.09378	-0.6286	-0.5399	0.1019	-0.2797	-0.1835	0.09422	-0.03131	0.1417	0.00694	0.006656	0.261	0.002561	0.2793	0.0002014	0.2846	0.1493	0.02427	0.3275	0.5288	0.007436	0.2126	0.001512	0.3057
ENSMMUG00000003113	ENSG00000132849	PATJ	0.2019	0.513	0.317	0.4068	0.1927	0.6469	0.4127	0.8513	-0.1055	-0.5006	-0.06403	0.2508	-0.1772	0.5547	-0.3024	0.642	-0.1266	0.6718	0.3742	0.2668	0.1765	0.3516	0.4538	0.3224	0.3961	0.7048	0.4763	0.454	0.2093	0.5631	0.5356	0.5626	0.416	0.0601	0.2	0.09779	0.471	0.007324	0.1193	0.001074	0.7473	0.08849	0.8409	0.3911	0.6332	0.04819	0.3371
ENSMMUG00000003116	ENSG00000121274	TENT4B	0.5537	0.4725	0.4304	0.3124	0.05495	0.649	-0.1007	0.7229	0.366	0.09343	-0.0006155	0.07294	-0.1682	0.5162	0.03511	0.3463	0.5576	0.7453	0.5123	0.1174	0.02608	0.01556	0.4282	0.5406	0.6351	0.541	0.3205	0.04603	-0.01246	0.1112	0.301	0.6267	0.001802	0.01507	0.01703	0.0849	0.7756	0.0002909	0.6015	0.0001976	0.08339	0.6243	0.9977	0.7096	0.4865	0.006568	0.8718
ENSMMUG00000003121	ENSG00000205560	CPT1B	-0.2218	-0.3613	-0.05118	-0.1557	0.0888	-0.5339	0.08118	-0.6006	-0.3942	0.1756	0.3233	-0.09996	0.08779	-0.5489	0.3061	-0.2432	-0.5948	-0.6319	-0.1164	-0.1333	-0.204	-0.06578	-0.7661	-0.5921	-0.4508	-0.3668	-0.1281	-0.06568	0.07701	0.07994	-0.317	-0.7475	0.2112	0.06027	0.767	0.3787	0.6238	0.00387	0.6533	0.002804	0.06552	0.3573	0.1283	0.6073	0.6972	0.005938	0.1435
ENSMMUG00000003123	ENSG00000100478	AP4S1	0.03924	-0.1418	0.09712	-0.0008169	-0.3852	-0.0504	-0.2884	0.4209	-0.5599	-1.024	-0.6434	-0.5632	-0.7553	-0.7775	-1.032	-0.454	0.05941	-0.04258	0.1615	0.131	-0.3543	-0.04803	0.4808	0.3451	-0.3507	-0.3773	-0.05548	0.1878	-0.3497	-0.06006	0.0582	0.03123	0.8604	0.5707	0.6655	0.9971	0.1206	0.8261	0.2425	0.08477	0.02816	1.818e-05	0.013	0.01626	0.009133	0.0009225	0.0001381
ENSMMUG00000003124	ENSG00000152240	HAUS1	0.5487	0.63	0.6604	0.337	0.02706	0.5354	0.1692	0.3447	0.1945	-0.1132	-0.03595	0.01939	-0.2751	0.27	-0.5989	0.007702	0.01258	0.5271	0.3463	0.2303	0.05163	0.2064	0.5944	0.5058	0.5186	0.7865	0.6169	0.6777	0.1699	0.6206	0.7425	0.543	0.01943	0.01369	0.005289	0.1585	0.9155	0.02378	0.5073	0.1857	0.4841	0.6529	0.8983	0.9403	0.381	0.2818	0.04219
ENSMMUG00000003127	ENSG00000141642	ELAC1	0.2985	0.3411	0.222	-0.03782	-0.1843	0.2502	-0.1797	0.01252	0.232	0.09992	0.1865	0.0698	-0.02736	0.3409	-0.2688	-0.0802	0.3193	0.6784	0.726	0.07918	0.3357	0.4697	0.5121	0.2853	0.4925	0.7692	0.4946	0.1943	0.2599	0.3711	0.3104	0.0627	0.04316	0.03531	0.1356	0.8026	0.2513	0.09341	0.2639	0.9396	0.1848	0.5244	0.2884	0.6686	0.8889	0.03106	0.1366
ENSMMUG00000003130	NA	NA	0.6602	0.6489	0.3917	0.4264	0.3781	0.6387	0.1022	0.4384	0.4365	0.02107	-0.03663	0.1244	0.2058	0.3571	-0.4286	0.2311	0.4031	0.6707	0.341	0.3679	0.2016	0.09974	0.5289	0.5148	0.5889	0.5017	0.1668	0.3981	0.1518	0.208	0.3503	0.5757	6.806e-05	0.0003644	0.01871	0.01066	0.02963	0.0001346	0.5585	0.01492	0.02729	0.9058	0.8538	0.4915	0.3419	0.04524	0.03352
ENSMMUG00000003132	ENSG00000188647	PTAR1	0.4211	0.6991	0.3279	0.2982	-0.1875	0.3409	-0.3564	0.6902	0.7961	-0.244	-0.2321	0.4935	-0.1674	0.4054	-0.7309	0.07435	0.9855	1.247	0.09255	0.6891	0.6042	0.2835	0.8402	0.6104	0.7856	0.4355	-0.06234	0.2497	-0.09722	-0.278	0.1428	-0.2629	0.1324	0.02518	0.2586	0.2959	0.551	0.2343	0.2763	0.02646	0.01919	0.4312	0.5058	0.1153	0.674	0.1891	0.05045
ENSMMUG00000003138	ENSG00000171631	P2RY6	-0.2743	-0.1832	0.05112	-0.4292	0.1852	0.02142	-0.1642	0.405	0.3884	0.9553	0.7887	0.05914	-0.00726	0.3586	0.8517	1.215	-1.121	-0.7692	-0.06469	-0.2271	-0.3128	-0.0633	-0.5905	0.8058	-1.389	-0.3619	0.4869	-0.26	0.0336	0.2948	-0.6877	1.108	0.426	0.6114	0.8784	0.2519	0.6185	0.9514	0.6487	0.2484	0.3541	0.006107	0.03957	0.8808	0.9865	0.3211	0.03546
ENSMMUG00000003140	ENSG00000054967	RELT	-0.01134	-0.1237	-0.03602	-0.1841	-0.04332	-0.349	-0.1409	-0.08889	0.1392	0.09239	0.03086	-0.1935	-0.01937	-0.3618	0.172	-0.2993	-0.07109	-0.4586	-0.6064	0.05506	-0.03533	-0.1716	-0.4059	-0.2733	-0.4376	-0.738	-0.6814	-0.4725	-0.1721	-0.5529	-0.5662	-0.4601	0.9401	0.4514	0.8112	0.2233	0.7823	0.02198	0.3679	0.5926	0.4348	0.5635	0.8622	0.2284	0.9196	0.02512	0.3363
ENSMMUG00000003143	ENSG00000113296	THBS4	-0.4936	-0.3121	-0.3014	-0.7745	-0.5109	-0.2835	-0.9122	-0.2179	-0.4697	-0.6329	-0.2856	-0.1998	-0.1337	-0.6966	-0.3033	-0.1248	-0.3032	-0.7814	-0.03764	-0.09278	-1.018	0.2004	0.3492	0.7441	-1.557	-0.854	0.162	0.2144	-0.1141	0.5093	0.4196	0.275	0.2489	0.4967	0.4833	0.08092	0.2599	0.5222	0.05108	0.6534	0.2643	0.08837	0.4671	0.6032	0.7541	0.06258	0.4657
ENSMMUG00000003146	ENSG00000196923	PDLIM7	-0.4823	-0.6239	-0.2151	-0.5217	-0.2319	-0.8341	-0.4502	-0.09829	-0.4621	0.2283	0.1131	-0.4811	-0.3872	-0.8625	0.3024	0.01197	-0.5114	-1.114	-0.7756	-0.08472	-0.5248	-0.4471	-0.6901	0.03057	-1.151	-1.499	-0.6618	-0.7546	-0.572	-0.9085	-0.8256	-0.4716	0.09124	0.04341	0.4468	0.06964	0.4338	0.004642	0.1266	0.7511	0.1665	0.4443	0.7328	0.1128	0.2842	0.005098	0.366
ENSMMUG00000003149	ENSG00000117399	CDC20	-0.04523	-0.4632	-0.1958	-0.1415	0.6009	-0.1271	0.8303	-0.3754	-0.2706	0.07791	0.005011	-0.3069	0.4855	0.1117	0.6791	-0.8171	-0.2675	-0.9463	-0.2579	-0.4405	-0.2098	-0.1452	-0.7224	-0.5895	-0.1649	-0.372	0.03823	-0.2401	0.244	0.099	0.007567	-0.4599	0.8342	0.04892	0.366	0.5196	0.006706	0.5588	0.0001411	0.1334	0.2797	0.7297	0.9844	0.184	0.06753	0.6193	0.004082
ENSMMUG00000003150	ENSG00000196387	ZNF140	0.3033	0.4026	0.2838	0.1918	-0.2382	0.2487	-0.5012	0.3415	0.2053	0.009214	0.07019	0.09896	0.002643	0.2885	-0.5568	0.2039	0.2936	0.705	0.4627	0.2722	0.4489	0.2562	0.4494	0.352	0.5402	0.7292	0.2257	0.3893	0.1812	0.2779	0.3611	0.4196	0.08851	0.0389	0.1129	0.2867	0.2179	0.1655	0.01198	0.07847	0.3344	0.9617	0.7437	0.6136	0.9912	0.1334	0.01479
ENSMMUG00000003161	ENSG00000099308	MAST3	-0.3588	-0.5468	-0.3477	-0.2519	-0.003604	-0.503	-0.1001	-0.5328	-0.3541	0.003083	-0.1072	-0.2077	-0.07019	-0.4743	0.2644	-0.4014	-0.3008	-0.8183	-0.343	-0.2338	-0.4461	-0.3295	-0.5703	-0.6262	-0.628	-0.9339	-0.5037	-0.6878	-0.4454	-0.5865	-0.6626	-0.7179	0.03991	0.004336	0.04659	0.1472	0.9841	0.003929	0.5812	0.005305	0.08613	0.9868	0.5996	0.2601	0.7516	0.01074	0.2047
ENSMMUG00000003162	NA	NA	-0.4177	-0.4132	-0.1308	-0.2621	-0.07256	-0.3972	0.04108	-0.01708	-0.3367	0.0864	0.1443	-0.1598	-0.2039	-0.175	0.3969	0.3324	-0.4931	-0.5858	-0.1045	-0.2713	-0.2276	-0.2145	-0.4368	0.1796	-0.5476	-0.5543	0.05432	-0.2701	-0.1307	-0.034	-0.03819	0.1126	0.008776	0.01654	0.4024	0.09927	0.6595	0.01299	0.7992	0.9198	0.07616	0.6082	0.4433	0.3518	0.3171	0.3051	0.03305
ENSMMUG00000003164	ENSG00000167491	GATAD2A	-0.1091	-0.3755	-0.3281	-0.1486	0.09288	-0.3926	0.03916	0.2165	-0.04572	0.2027	-0.001145	-0.2642	0.008922	-0.311	0.4826	0.2195	0.2505	-0.3604	-0.4917	-0.09813	-0.142	-0.1289	-0.3893	0.04312	-0.3414	-0.8099	-0.6607	-0.6681	-0.3	-0.5111	-0.5898	-0.2861	0.5655	0.07164	0.08438	0.4308	0.6367	0.03869	0.8429	0.2969	0.8381	0.3161	0.9959	0.1884	0.9704	0.1222	0.03325
ENSMMUG00000003167	ENSG00000008256	CYTH3	-0.3187	-0.1066	0.001716	-0.3935	-0.6616	-0.308	-0.3488	0.1079	-0.3428	-0.1045	0.1324	0.04629	-0.3685	-0.2245	-0.2861	-0.1711	-0.223	-0.1406	-0.2344	0.05632	-0.09594	-0.1787	-0.1763	-0.2384	-0.424	-0.3389	0.2432	0.002381	-0.03486	-0.2153	0.01028	-0.1292	0.0361	0.5138	0.9908	0.01019	6.784e-05	0.04509	0.03031	0.5075	0.04709	0.4834	0.4302	0.762	0.06289	0.1396	0.08721
ENSMMUG00000003171	ENSG00000103051	COG4	-0.2782	-0.3457	-0.3161	-0.2572	0.07359	-0.3883	-0.1803	-0.6	-0.2864	0.135	-0.002396	-0.259	0.1809	-0.3145	0.1374	-0.1563	-0.4527	-0.5707	-0.1719	-0.2418	-0.2377	-0.1374	-0.453	-0.4572	-0.4809	-0.5661	-0.1378	-0.2897	-0.1221	-0.1663	-0.325	-0.3086	0.01548	0.005264	0.005913	0.02599	0.5283	0.0009353	0.1263	4.331e-06	0.03497	0.2606	0.9859	0.03702	0.2073	0.01079	0.3064
ENSMMUG00000003173	ENSG00000011007	ELOA	0.007037	0.2351	0.3862	0.1571	-0.418	0.1834	-0.2528	0.3171	-0.02331	-0.5179	-0.1245	-0.0195	-0.5951	-0.1256	-0.6879	0.3115	-0.4168	0.182	-0.04588	0.3902	0.1252	0.112	0.3656	0.5796	-0.05555	0.1956	0.2607	0.7793	0.1643	0.2731	0.4066	0.6135	0.9738	0.3113	0.0736	0.4634	0.05644	0.3922	0.2512	0.1783	0.9264	0.02391	0.6249	0.9317	0.02691	0.5826	0.006215
ENSMMUG00000003174	ENSG00000157353	FCSK	-0.5191	-0.3558	0.04304	-0.5135	-0.1369	-0.6661	-0.3447	-0.5902	-0.2443	0.3393	0.3581	-0.2262	-0.1787	-0.2526	0.1349	-0.07886	-0.7834	-0.7788	-0.0661	-0.09557	-0.2693	-0.07776	-0.4727	-0.2826	-0.541	-0.4142	0.4166	-0.1645	0.03195	0.1898	0.1315	0.1531	0.009388	0.0953	0.8245	0.01066	0.5064	0.001047	0.09627	0.007241	0.3008	0.1034	0.1227	0.2913	0.481	0.2378	0.5633
ENSMMUG00000003176	ENSG00000105993	DNAJB6	-0.1154	-0.2938	-0.4125	0.2107	-0.193	-0.1852	-0.1477	0.4309	-0.1897	-0.3023	-0.4855	-0.03907	-0.2319	-0.3603	-0.2951	0.05393	0.2272	-0.007113	-0.5087	0.05941	-0.08346	-0.2295	-0.11	0.1248	-0.2842	-0.4604	-0.8765	-0.1046	-0.1896	-0.5128	-0.4644	-0.1195	0.4558	0.08267	0.007979	0.1764	0.2281	0.2292	0.3547	0.01182	0.299	0.06732	0.007968	0.8121	0.2368	0.02884	0.1093
ENSMMUG00000003184	ENSG00000100934	SEC23A	0.6865	0.9425	0.6124	0.6739	-0.002614	0.9036	0.1107	0.5995	0.7438	-0.1405	0.1073	0.5499	0.05019	0.7699	-0.3029	0.07026	1.048	1.229	0.6852	0.6964	0.6111	0.6116	0.9264	0.4441	1.003	1.069	0.2508	0.4104	0.1716	-0.1285	0.4976	0.1681	0.002102	0.0001555	0.007084	0.002881	0.9912	6.265e-05	0.6458	0.01537	0.004998	0.5561	0.6863	0.02272	0.8653	0.001209	0.2601
ENSMMUG00000003191	ENSG00000183853	KIRREL1	0.002475	0.2584	0.3274	0.3666	0.1135	0.551	0.5418	-0.2213	0.5202	0.3215	0.6589	0.6762	0.5069	0.6896	0.6181	0.1636	0.02157	0.3197	0.4365	0.5998	0.4628	0.6051	0.5036	0.2876	-0.09579	0.4501	0.9787	0.664	0.2147	0.3275	0.6184	0.2455	0.9931	0.3861	0.2336	0.1833	0.7042	0.04454	0.0698	0.5187	0.1546	0.2777	0.03643	0.02369	0.1599	0.01759	0.06154
ENSMMUG00000003193	ENSG00000026025	VIM	-0.2391	-0.5822	-0.5968	0.07307	0.2006	-0.2699	0.4358	-0.1106	-0.2498	-0.06191	-0.2759	-0.04718	0.4202	-0.259	0.481	-0.1619	-0.2559	-0.525	-0.4287	-0.4473	-0.2234	-0.2977	-0.6064	-0.4439	-0.3387	-0.6032	-0.6093	-0.5595	-0.1351	-0.3259	-0.6984	-0.2932	0.1149	0.0005127	0.0001034	0.6296	0.205	0.07456	0.006424	0.5015	0.1624	0.7002	0.1207	0.7693	0.03033	0.1082	0.008525
ENSMMUG00000003194	NA	NA	0.1138	0.3447	-0.2508	-0.3054	-0.09555	-0.2327	-0.1599	-0.8616	0.5274	0.2603	0.4505	0.2225	-0.351	0.179	0.4148	0.1345	-0.07831	0.3295	-0.2792	0.2138	0.15	0.108	-0.1654	-0.7423	-0.4969	-0.04765	-0.3027	0.2772	-0.5986	-0.1214	-0.2335	-1.953	0.717	0.3368	0.451	0.359	0.7867	0.4898	0.6412	0.02296	0.1635	0.4562	0.3035	0.5532	0.4687	0.6259	0.2919
ENSMMUG00000003197	ENSG00000165028	NIPSNAP3B	0.4741	0.6553	0.5945	0.3742	-0.3309	0.4965	0.05643	0.3272	0.4482	0.09992	0.1108	0.3124	-0.2806	0.2893	-0.2733	-0.04474	0.3292	0.7781	0.3339	0.4811	0.4159	0.3274	0.5613	0.3551	0.4378	0.8341	0.2438	0.6051	0.1784	0.236	0.4492	0.1515	0.03358	0.007589	0.008238	0.09737	0.1855	0.02813	0.8151	0.1847	0.08825	0.6722	0.672	0.1963	0.3564	0.2229	0.3177
ENSMMUG00000003199	NA	NA	0.6813	1.012	0.5715	0.4824	-0.3424	0.6851	0.3527	0.765	0.8554	-0.01961	0.2583	0.4306	-0.3475	0.5456	-0.2009	0.4741	1.042	1.449	0.5006	0.6412	1.018	0.584	0.7366	0.2541	0.805	0.9916	0.09568	0.6602	0.1513	-0.07424	0.1621	-0.2712	0.01555	0.001231	0.04812	0.09406	0.2864	0.01718	0.2508	0.01388	0.01182	0.9487	0.451	0.167	0.3951	0.07438	0.5622
ENSMMUG00000003201	ENSG00000165175	MID1IP1	-0.4068	-0.601	-0.3321	-0.2147	-0.4442	-0.6731	-0.7079	0.2983	-0.3897	-0.04709	-0.02648	-0.3628	-0.6141	-0.7503	-0.1534	0.03513	0.2208	-0.5902	-0.8038	0.06201	-0.4071	-0.3674	-0.5136	0.2765	-0.7086	-1.046	-0.9922	-0.6711	-0.7174	-0.8452	-0.7699	-0.3456	0.1085	0.03102	0.1922	0.395	0.08957	0.007904	0.006952	0.2835	0.1933	0.8613	0.9288	0.1762	0.05627	0.005465	0.608
ENSMMUG00000003214	ENSG00000255587	RAB44	0.1047	-0.3216	-0.2635	-0.5484	0.5551	-0.5367	-0.009097	-0.6565	-0.07814	0.2223	0.124	-0.2678	0.4433	-0.2823	0.2635	-0.6951	-0.4866	-0.8068	-0.5931	-0.4235	-0.2877	-0.5657	-0.7803	-0.6058	-0.421	-0.7116	0.2323	-0.1131	0.1259	0.05427	-0.1716	-0.001689	0.6214	0.1673	0.2169	0.01234	0.01118	0.01445	0.967	0.006397	0.7542	0.3131	0.6171	0.2361	0.09436	0.208	0.2794
ENSMMUG00000003216	ENSG00000172667	ZMAT3	0.112	0.5279	0.0858	-0.2773	-1.106	0.2019	-0.6484	-0.2815	0.5967	-0.2701	-0.1694	-0.3117	-1.099	0.3168	-0.8454	0.05113	1.164	1.146	0.2133	0.1418	0.03755	0.04981	0.4115	-0.2398	1.114	1.226	0.2906	0.6737	-0.06686	-0.3092	0.2012	-0.5049	0.7384	0.1615	0.8065	0.4458	0.01068	0.5571	0.1108	0.4781	0.1242	0.4423	0.6794	0.4099	0.04198	0.3659	0.05999
ENSMMUG00000003217	ENSG00000064115	TM7SF3	0.3935	0.2286	-0.08679	0.3112	0.08661	0.2972	-0.1185	0.4582	0.2776	-0.07763	-0.2235	0.141	0.2037	0.1702	-0.177	-0.002359	0.8519	0.5307	-0.1576	0.2819	0.3602	0.1037	0.3337	0.2838	0.1484	-0.2272	-0.849	-0.24	-0.2011	-0.6212	-0.5508	-0.3911	0.01887	0.2063	0.6008	0.06087	0.6148	0.07369	0.4915	0.0125	0.1566	0.6593	0.2549	0.4243	0.3352	0.3346	0.3715
ENSMMUG00000003218	ENSG00000152944	MED21	0.6375	0.7845	0.6199	0.6605	-0.2743	0.5513	-0.1249	0.6912	0.4524	-0.2559	-0.1459	0.285	-0.2176	0.1285	-0.7957	0.04958	0.6845	0.8527	0.2396	0.7706	0.5452	0.5147	0.6593	0.5794	0.5131	0.6347	-0.2223	0.7707	0.2772	-0.06375	0.2	-0.01549	0.005757	0.00195	0.007501	0.004328	0.2697	0.01723	0.6159	0.0064	0.09375	0.2976	0.5934	0.2471	0.4798	0.6003	0.004985
ENSMMUG00000003221	ENSG00000170456	DENND5B	0.594	0.7809	0.05087	0.1061	-0.1467	0.3511	0.07388	-0.1241	0.5982	-0.1281	-0.06172	-0.02942	-0.1279	0.2001	-0.24	-0.6857	0.813	0.9873	0.07368	0.02362	0.09571	0.03349	0.3579	-0.76	1.094	1.118	-0.02963	-0.1883	-0.1392	-0.1851	0.02566	-0.22	0.003335	0.0005247	0.8061	0.6079	0.5038	0.08728	0.7339	0.5985	0.01429	0.5684	0.8117	0.8987	0.6528	0.3757	0.342
ENSMMUG00000003225	ENSG00000099385	BCL7C	-0.3844	-0.0982	0.1464	-0.6287	-0.4374	-0.7073	-0.4992	0.08643	-0.187	0.4598	0.3924	-0.3327	-0.7561	-0.4851	0.1528	0.6771	-0.674	-0.649	-0.4022	-0.02965	-0.2223	-0.1877	-0.5146	0.6316	-0.5258	-0.4682	0.2432	-0.09768	-0.02756	0.09889	0.1339	0.6212	0.08416	0.6797	0.4984	0.00579	0.06452	0.002092	0.03262	0.7136	0.4769	0.04709	0.1303	0.1709	0.009639	0.0454	0.5605
ENSMMUG00000003230	ENSG00000099364	FBXL19	-0.1891	-0.07527	0.1556	-0.3888	-0.06042	-0.4024	-0.2296	0.04833	0.01763	0.3606	0.4865	-0.08443	-0.3966	-0.1249	0.61	0.3808	-0.4801	-0.6843	-0.5205	-0.07422	-0.2078	-0.1516	-0.6436	0.1682	-0.6542	-0.8362	-0.09016	-0.367	-0.04431	0.01266	0.0002719	-0.2867	0.3904	0.7504	0.4673	0.08527	0.7966	0.07633	0.3154	0.8382	0.9462	0.1191	0.05978	0.7285	0.1714	0.6026	0.01886
ENSMMUG00000003236	NA	NA	-1.089	-0.8342	-0.3039	-0.6564	-0.3447	-0.8798	-0.5975	-1.484	-0.4468	0.3144	0.3746	0.04879	-0.08478	0.09052	0.4694	0.5196	-0.7864	-0.4533	0.1569	-0.3606	-0.09627	0.1559	-0.3906	0.1593	-0.5796	-0.189	0.3554	-0.1188	0.09878	0.4313	0.1475	-0.4186	0.0004357	0.008048	0.2606	0.02337	0.2457	0.003319	0.041	1.067e-05	0.2731	0.3258	0.2836	0.8861	0.8293	0.7888	0.1891
ENSMMUG00000003237	ENSG00000115738	ID2	-0.002518	0.3206	0.5562	0.5879	0.09964	0.5701	0.2188	0.4447	0.06195	0.2177	0.5541	0.4742	0.2181	0.5489	0.06686	0.6394	-0.04262	0.2534	0.9175	0.4377	0.4819	0.5457	0.4614	0.8879	0.335	0.4697	0.7965	0.5852	0.6788	0.5248	0.8345	0.6658	0.9871	0.05954	0.0004191	0.0002004	0.5392	0.0003047	0.1782	0.00929	0.7358	0.1886	0.0028	0.004531	0.2713	0.001041	0.7174
ENSMMUG00000003238	ENSG00000126838	PZP	0.04547	-0.432	-0.3362	-0.2233	0.4671	0.214	0.5946	0.08047	-0.1952	0.4776	-0.2632	0.09271	0.4922	0.3967	0.5546	0.146	-0.2517	-0.3887	0.1603	-0.7619	-0.3623	-0.1493	-0.4981	-0.008474	-0.2238	-0.4078	0.4364	-0.3414	-0.2791	0.272	-0.1974	0.01111	0.8638	0.1314	0.22	0.4082	0.0819	0.4119	0.02571	0.7768	0.5287	0.07795	0.3973	0.7403	0.1214	0.1357	0.05342
ENSMMUG00000003244	ENSG00000110777	POU2AF1	-0.2142	-0.206	-0.3063	-0.6022	-0.3027	-0.7262	-0.2831	-0.5333	-0.1735	0.07534	-0.1773	-0.4391	-0.3438	-0.4634	0.08118	-0.3574	-0.4105	-0.5014	-0.8518	-0.3366	-0.3437	-0.365	-0.6406	-0.8248	-0.499	-0.3708	-0.5956	-0.6643	-0.4825	-0.2284	-0.4261	-0.4707	0.2021	0.261	0.07024	0.0005921	0.0909	4.317e-05	0.1079	0.005056	0.3986	0.6828	0.3996	0.02198	0.135	0.01495	0.6908
ENSMMUG00000003245	ENSG00000145715	RASA1	0.4627	0.6023	0.3954	0.3759	-0.179	0.4849	-0.06474	0.5263	0.4698	-0.1605	-0.0139	0.3324	-0.003584	0.3621	-0.3698	0.1702	0.7773	0.9263	0.3454	0.3988	0.3963	0.2484	0.5777	0.2841	0.7186	0.8163	0.04545	0.3725	0.009489	-0.06682	0.2478	0.1528	0.01138	0.002926	0.03313	0.04196	0.3596	0.008856	0.7411	0.009085	0.03213	0.4174	0.9499	0.09674	0.9882	0.0673	0.09781
ENSMMUG00000003248	ENSG00000134480	CCNH	0.4495	0.6934	0.5075	0.3944	-0.1615	0.4152	0.09718	0.4462	0.4416	-0.1812	-0.07725	0.2262	-0.2256	0.2007	-0.4408	0.08119	0.2009	0.6428	0.07693	0.5819	0.4041	0.3065	0.4647	0.4145	0.2403	0.5601	-0.08998	0.6597	0.2221	0.03322	0.2479	0.2263	0.02104	0.00131	0.01026	0.04545	0.4418	0.03558	0.6412	0.03807	0.05857	0.3891	0.7419	0.2891	0.3858	0.3413	0.06505
ENSMMUG00000003256	ENSG00000198046	ZNF667	0.09237	0.4905	0.3602	0.1797	-0.203	0.06726	-0.4881	-0.03714	0.2332	-0.1481	-0.091	0.3204	0.008591	0.00319	-0.2911	-0.1599	0.2266	0.5629	0.04	0.304	-0.1344	0.03896	0.4004	-0.2928	0.8843	0.6548	0.3215	0.1293	-0.1165	0.186	0.1265	0.1233	0.6719	0.03871	0.101	0.4107	0.394	0.7633	0.04722	0.8802	0.4156	0.5616	0.7505	0.2206	0.9786	0.9902	0.3395
ENSMMUG00000003257	ENSG00000198440	ZNF583	0.5353	0.5807	0.2869	0.3401	0.1229	0.1675	-0.0437	-0.08741	-0.2515	-0.08957	-0.2019	0.004645	-0.317	-0.179	-0.2292	-0.2072	0.1578	0.5434	0.2961	0.1833	0.1028	0.1717	0.1671	-0.2711	0.2634	0.356	0.01022	0.1821	0.4178	0.1467	0.1424	-0.1657	0.003693	0.004004	0.1246	0.06685	0.5372	0.3755	0.8267	0.6741	0.2502	0.644	0.3648	0.9815	0.1979	0.3714	0.3087
ENSMMUG00000003261	ENSG00000127152	BCL11B	0.1328	0.6468	0.5213	-0.1846	-0.2183	0.3666	-0.1405	0.9447	0.5486	0.3397	0.6484	0.6315	-0.3795	0.9117	0.2707	0.6791	1.064	1.184	0.9397	0.5537	0.4911	0.6521	0.9684	0.8163	1.044	1.043	1.034	0.3116	-0.05982	0.6129	0.7754	0.3462	0.6179	0.02311	0.04731	0.4986	0.4768	0.1643	0.632	0.0009416	0.0831	0.2213	0.0351	0.0319	0.3021	0.001153	0.402
ENSMMUG00000003263	ENSG00000118007	STAG1	0.4372	0.4765	0.2645	0.4332	-0.0257	0.4593	0.06127	0.3575	0.2477	-0.1171	-0.08491	0.284	0.02884	0.2968	-0.3032	0.1169	0.5836	0.653	0.3266	0.2812	0.2344	0.2308	0.4352	0.3276	0.4955	0.4976	-0.1093	0.1945	0.03081	-0.1702	0.0859	0.0463	0.001285	0.001318	0.05063	0.001435	0.8557	0.0007544	0.6649	0.01582	0.1184	0.4133	0.5944	0.0483	0.8681	0.03858	0.05937
ENSMMUG00000003272	NA	NA	1.386	1.089	0.05732	0.2842	2.437	0.7705	0.3268	-0.1344	1.717	0.9827	0.3814	0.4817	2.089	0.8037	0.2105	0.1663	-0.5041	-0.2635	0.08134	-0.002091	-0.141	0.03232	-0.1281	0.1697	-0.08618	0.05845	0.3493	0.1221	0.002	0.4439	0.4779	0.4817	6.101e-06	0.001529	0.8596	0.381	8.772e-14	0.0149	0.337	0.7083	2.941e-05	0.007961	0.365	0.2193	5.368e-07	0.03206	0.6262
ENSMMUG00000003277	ENSG00000196353	CPNE4	0.5751	0.07038	0.09804	0.3873	0.515	0.4953	0.389	0.603	0.4825	-0.1222	0.3589	-0.04343	0.9241	0.4208	0.5399	0.5146	0.9263	0.06501	-0.451	0.2089	0.1804	0.01363	0.2361	0.4862	0.0295	-0.9825	-1.324	-0.7109	-0.04094	-1.015	-0.9874	-0.9787	0.09337	0.8473	0.7769	0.2837	0.1376	0.148	0.2949	0.1171	0.3532	0.7981	0.4891	0.9313	0.08306	0.3817	0.3019
ENSMMUG00000003279	ENSG00000113068	PFDN1	-0.157	-0.1297	0.02057	-0.1451	-0.2083	-0.07958	-0.1635	-0.03546	-0.218	-0.02783	-0.0312	-0.2245	-0.2101	-0.1824	-0.189	0.1643	-0.3986	-0.2392	0.07152	-0.1623	-0.192	-0.1139	-0.02721	0.3427	0.002002	0.06685	0.4078	0.2069	0.1675	0.2629	0.2124	0.7889	0.0782	0.1796	0.8152	0.1061	0.02782	0.3727	0.07959	0.7124	0.04155	0.7677	0.7665	0.02104	0.07102	0.05531	0.07646
ENSMMUG00000003288	ENSG00000166123	GPT2	-0.2931	0.02858	0.4023	0.1317	0.1973	0.2423	0.04391	-0.2959	0.04226	0.4248	0.5499	0.1324	0.368	0.4817	0.2547	0.1896	-0.3196	-0.2195	0.944	0.2569	0.397	0.424	0.1193	0.5244	0.2711	0.3769	1.251	0.4028	0.8267	0.8124	0.9441	0.595	0.2007	0.9078	0.06798	0.5597	0.4027	0.2798	0.8518	0.2328	0.8849	0.108	0.05765	0.6242	0.2244	0.06836	0.3826
ENSMMUG00000003289	NA	NA	-0.06859	-1.043	-0.8773	-0.5307	0.5551	-0.2881	0.1243	0.08755	-0.5143	-0.5135	-0.8146	-0.4798	0.5236	-0.2501	-0.07249	-0.2868	0.02861	-0.5883	0.1025	-0.7881	-0.5588	-0.371	-0.3775	-0.115	-0.2731	-0.4129	0.5143	-0.1987	-0.1079	0.2002	0.1769	0.03191	0.7647	6.727e-05	0.0002993	0.02346	0.01776	0.2134	0.6028	0.7235	0.06454	0.0445	0.005037	0.06106	0.07372	0.3153	0.7892
ENSMMUG00000003291	ENSG00000167302	TEPSIN	-0.3831	-0.3148	0.1209	-0.331	-0.1007	-0.6273	-0.1536	-0.3065	-0.212	0.4133	0.5312	-0.08905	-0.1245	-0.347	0.4985	0.2204	-0.587	-0.7094	-0.2512	0.02475	-0.2151	-0.0457	-0.5756	-0.1845	-0.6849	-0.5651	0.06196	-0.2007	-0.06082	0.1183	-0.06826	-0.1606	0.07881	0.1809	0.574	0.1292	0.6558	0.00488	0.4931	0.1962	0.4072	0.07123	0.03715	0.6998	0.6495	0.1361	0.05014
ENSMMUG00000003292	ENSG00000157637	SLC38A10	-0.4132	-0.4413	-0.2103	-0.5923	-0.04455	-0.7545	-0.2752	-0.2942	-0.2242	0.4035	0.3002	-0.3344	-0.2424	-0.4082	0.4639	0.1963	-0.5234	-0.7781	-0.4962	-0.2684	-0.4466	-0.3156	-0.71	-0.2337	-0.6035	-0.7204	-0.05877	-0.5071	-0.2843	-0.1033	-0.2314	-0.107	0.06708	0.07346	0.3502	0.00916	0.8488	0.0009906	0.2374	0.2302	0.3979	0.0918	0.2576	0.1642	0.3963	0.08959	0.08296
ENSMMUG00000003295	ENSG00000198034	RPS4X	-0.3987	-0.387	-0.227	-0.1853	-0.1954	-0.171	-0.02872	-0.1909	-0.5781	-0.4441	-0.3853	-0.2659	-0.353	-0.3293	-0.1295	-0.1293	-0.6007	-0.3485	-0.1401	-0.2254	-0.2025	-0.09767	0.06332	0.01858	-0.3132	-0.206	0.1386	0.2552	0.1023	0.2416	0.2599	0.2839	0.001202	0.0038	0.06312	0.1286	0.1221	0.1603	0.8206	0.1509	7.589e-05	0.000724	0.007829	0.04061	0.02339	0.0117	0.3691
ENSMMUG00000003303	ENSG00000178952	TUFM	-0.4178	-0.4164	-0.1928	-0.3736	-0.02045	-0.3999	-0.0197	-0.5278	-0.4112	0.1253	0.02886	-0.2301	-0.05553	-0.2926	0.2375	-0.1784	-0.6903	-0.7113	-0.2896	-0.4283	-0.3483	-0.3163	-0.568	-0.4033	-0.4557	-0.4541	0.05851	-0.1762	-0.01689	0.1295	-0.1031	-0.1541	0.0024	0.005598	0.1586	0.006459	0.8848	0.003565	0.8896	0.0004656	0.01095	0.387	0.8569	0.111	0.7462	0.04327	0.1429
ENSMMUG00000003304	ENSG00000182580	EPHB3	0.0005151	0.2044	-0.4777	-0.7541	-0.09165	-0.4549	0.3888	0.1753	0.04591	0.5043	-0.3803	-0.2747	0.1362	-0.2294	0.7916	0.3918	0.2441	0.07254	-0.5791	-0.5271	-0.02129	-0.05111	-0.7039	-0.3225	-0.0007776	-0.479	-0.2376	-0.3288	-0.5018	-0.3597	-0.9089	0.1106	0.9985	0.4778	0.1158	0.01563	0.7592	0.1356	0.1644	0.5589	0.8852	0.06392	0.2618	0.3829	0.6825	0.4434	0.008836
ENSMMUG00000003314	ENSG00000165272	AQP3	-0.1129	-0.6498	-0.4987	-0.4995	0.3371	-0.3333	-0.1269	0.2729	-0.2351	-0.1149	-0.1305	-0.2897	0.3708	-0.07575	0.09788	0.02022	-0.2169	-0.7526	-0.1641	-0.5544	-0.2986	-0.1881	-0.5143	0.01493	-0.4319	-0.3178	0.4854	-0.1171	0.05133	0.387	0.3028	0.1775	0.5916	0.00536	0.02046	0.02076	0.1215	0.1196	0.5662	0.2328	0.3447	0.6125	0.6074	0.2068	0.1684	0.7371	0.6914
ENSMMUG00000003316	ENSG00000112893	MAN2A1	0.3829	0.6862	0.5853	0.501	-0.1707	0.7073	0.05266	0.3954	0.26	-0.1357	0.09219	0.4225	-0.1513	0.4499	-0.3953	0.04168	0.5913	0.9345	0.6214	0.6413	0.5228	0.5879	0.7457	0.2972	0.7185	0.9507	0.2392	0.6515	0.322	0.2844	0.4489	0.1238	0.05469	0.001739	0.003478	0.01198	0.4234	0.000431	0.8034	0.07095	0.2673	0.5199	0.6934	0.04619	0.5632	0.03308	0.0985
ENSMMUG00000003317	ENSG00000147050	KDM6A	0.4068	0.4485	0.2257	0.4445	-0.09717	0.5434	-0.03776	0.4772	0.3902	-0.0815	0.03253	0.3357	0.1007	0.3633	-0.2929	0.1758	0.8779	0.7915	0.2552	0.4068	0.3338	0.3245	0.5387	0.4652	0.5702	0.3476	-0.2	0.07864	-0.08177	-0.2356	-0.05603	-0.006044	0.007995	0.007415	0.1435	0.003863	0.5517	0.0004407	0.8178	0.004918	0.03136	0.6192	0.8592	0.04207	0.6214	0.02612	0.1176
ENSMMUG00000003320	ENSG00000142731	PLK4	0.4368	0.7544	0.6236	0.487	-0.1853	0.612	0.1761	0.7633	0.388	0.02013	0.3295	0.3894	-0.1343	0.6258	-0.3575	0.4985	0.7292	1.035	0.6766	0.5314	0.6312	0.4798	0.7129	0.7573	0.722	0.9855	0.3013	0.6023	0.3788	0.313	0.8139	0.3708	0.08401	0.006868	0.01404	0.05566	0.5118	0.01561	0.5251	0.005224	0.1924	0.9403	0.2689	0.1531	0.7023	0.01937	0.2472
ENSMMUG00000003331	ENSG00000196812	ZSCAN16	-0.05897	-0.4142	-0.09765	-0.3394	-0.4482	-0.1555	-0.5845	0.3079	-0.6813	-0.8002	-0.6254	-0.5513	-0.5138	-0.7217	-0.5515	-0.116	-0.07072	-0.03706	0.196	-0.1407	-0.3721	-0.1524	0.5749	0.7047	-0.141	-0.07084	0.4936	0.6572	0.3209	0.4692	0.6018	0.8671	0.7921	0.1002	0.6653	0.1394	0.06719	0.4973	0.01694	0.1958	0.009842	0.00116	0.02117	0.02539	0.07538	0.002875	0.04897
ENSMMUG00000003332	ENSG00000198315	ZKSCAN8	1.502	2.246	1.457	1.457	0.1325	1.755	0.6304	1.367	2.236	0.02948	0.6078	1.343	0.1991	1.867	-0.1834	0.8395	1.457	2.434	0.759	1.176	1.217	0.8572	1.729	0.03037	1.491	1.548	0.6797	0.6939	0.4871	0.5126	0.8552	0.3402	0.006571	0.0003377	0.01257	0.01072	0.8433	0.001674	0.33	0.02988	0.00104	0.963	0.3793	0.03563	0.8187	0.002543	0.8071
ENSMMUG00000003333	ENSG00000163297	ANTXR2	0.1357	-0.1176	-0.4116	0.2428	-0.01371	0.01768	-0.03992	0.6206	-0.08955	-0.2432	-0.4785	-0.04839	0.06398	-0.1853	-0.141	0.1829	0.729	0.2242	-0.597	0.006262	0.04888	-0.2003	-0.1223	0.1257	-0.2689	-0.6259	-1.449	-0.6747	-0.6628	-1.009	-1.191	-0.5552	0.5088	0.5988	0.04189	0.2378	0.9482	0.9307	0.8493	0.006258	0.7113	0.2634	0.04312	0.8236	0.8028	0.394	0.5542
ENSMMUG00000003335	ENSG00000130592	LSP1	-0.3279	-0.5657	-0.3249	-0.3814	0.09472	-0.5496	-0.008714	-0.3276	-0.3392	0.1894	0.03461	-0.2542	-0.02787	-0.4263	0.5084	-0.1111	-0.3362	-0.8132	-0.5642	-0.3901	-0.4023	-0.4038	-0.7198	-0.4038	-0.6545	-0.9685	-0.5348	-0.769	-0.3834	-0.4867	-0.7416	-0.4693	0.09243	0.008238	0.09575	0.05017	0.6395	0.004879	0.9657	0.1219	0.1405	0.362	0.8801	0.2186	0.9105	0.03992	0.02902
ENSMMUG00000003339	ENSG00000198373	WWP2	-0.1702	-0.3956	-0.2938	-0.222	0.127	-0.3747	-0.05006	-0.294	-0.1545	0.1489	-0.03936	-0.2173	0.09541	-0.2995	0.2685	-0.1957	-0.07503	-0.4612	-0.327	-0.282	-0.3061	-0.1899	-0.446	-0.3035	-0.3577	-0.7079	-0.4191	-0.6266	-0.343	-0.4045	-0.5731	-0.3795	0.2328	0.01159	0.03997	0.1185	0.3902	0.008972	0.735	0.06049	0.3573	0.325	0.8137	0.15	0.5966	0.04774	0.1134
ENSMMUG00000003343	ENSG00000134698	AGO4	0.5452	0.3681	0.07794	0.5309	-0.1595	0.5338	-0.07214	0.8016	0.4624	-0.2853	-0.1693	0.336	0.1091	0.2657	-0.3246	0.1708	1.495	1.018	0.2487	0.5684	0.5569	0.3071	0.8824	0.6489	0.5115	0.06886	-0.6615	-0.1463	-0.3146	-0.91	-0.3561	-0.256	0.02219	0.1537	0.7439	0.02578	0.522	0.02511	0.7738	0.00237	0.0946	0.2553	0.544	0.1794	0.7223	0.287	0.2507
ENSMMUG00000003347	ENSG00000168300	PCMTD1	0.7347	0.8705	0.5857	0.604	-0.2116	0.7827	-0.08109	0.82	0.4301	-0.4061	-0.08586	0.2705	-0.3761	0.3178	-0.8584	-0.03291	1.048	1.196	0.4521	0.61	0.3794	0.3719	0.8987	0.5251	0.9609	1.032	0.1906	0.5857	0.1461	-0.03192	0.3807	0.006885	0.005195	0.002526	0.02611	0.02152	0.4556	0.002985	0.775	0.004655	0.1609	0.1451	0.7806	0.3312	0.2889	0.2503	0.008364
ENSMMUG00000003353	ENSG00000164078	MST1R	-0.4502	-0.05827	0.07546	-0.3255	-0.1047	-0.5348	-0.06858	-0.8232	0.146	0.306	0.4125	0.243	0.2784	0.1319	0.2753	-0.07563	-0.6193	-0.5109	-0.0807	0.02029	-0.3515	-0.005867	-0.1833	-0.04937	-0.2689	-0.1698	0.3724	0.2316	0.1596	-0.03484	0.2098	-0.5291	0.04436	0.8049	0.7239	0.1471	0.6559	0.01973	0.7639	0.001465	0.5975	0.1992	0.1182	0.3337	0.3418	0.5958	0.2988
ENSMMUG00000003360	ENSG00000100162	CENPM	-0.2294	-0.1508	0.09001	-0.5968	-0.3489	-0.5752	-0.1658	-0.5431	-0.1391	0.1788	0.02461	-0.2552	-0.5458	-0.3012	-0.03415	-0.4283	-0.633	-0.5885	-0.3926	-0.2377	-0.2523	-0.24	-0.6645	-0.3057	-0.412	-0.5136	0.09106	-0.0193	0.0163	-0.0191	0.06587	-0.4049	0.1911	0.4258	0.6022	0.001163	0.06827	0.001768	0.367	0.006796	0.4971	0.3198	0.9023	0.1787	0.01803	0.1071	0.8654
ENSMMUG00000003363	ENSG00000109787	KLF3	0.25	0.5289	0.41	0.4494	-0.2461	0.5187	-0.03947	0.4011	0.2358	-0.2925	0.02151	0.308	-0.2077	0.3372	-0.5748	-0.06811	0.6188	0.7419	0.4869	0.5302	0.2244	0.3523	0.715	0.4663	0.6774	0.7235	0.212	0.4709	0.03659	0.0242	0.5254	0.111	0.1468	0.005044	0.01757	0.009514	0.1611	0.002916	0.8218	0.03222	0.2412	0.1078	0.9148	0.08985	0.3308	0.0664	0.004362
ENSMMUG00000003364	ENSG00000140379	BCL2A1	0.7096	0.0687	0.2907	0.4041	-0.5942	0.1061	-0.9218	0.7766	0.1309	-1.437	-1.274	-0.4454	-1.082	-0.8715	-1.709	-0.3632	1.496	0.9383	-0.5795	1.202	0.2483	0.0336	0.7822	1.02	0.1914	-0.1299	-1.245	0.4036	-0.5921	-1.017	-0.4894	-0.1894	0.1284	0.8972	0.5443	0.3929	0.2531	0.8259	0.08442	0.1342	0.8119	0.006038	0.02612	0.3797	0.09529	0.08865	0.005063
ENSMMUG00000003368	NA	NA	-0.3897	-1.02	-1.132	-1.206	0.5675	-0.7847	0.04162	0.2919	-0.3	0.03909	-0.2464	-0.437	0.3462	-0.3674	0.4672	0.1928	-0.4042	-1.158	-0.3528	-0.9011	-0.8256	-0.6199	-1.051	-0.3056	-0.6876	-0.9357	0.4061	-0.9066	-0.4794	0.2617	0.1287	-0.1571	0.2107	0.003021	0.0008894	0.0005017	0.06508	0.0177	0.8953	0.3698	0.4264	0.9085	0.5434	0.2428	0.3699	0.2918	0.1858
ENSMMUG00000003371	ENSG00000133119	RFC3	0.3927	0.6737	0.3579	0.1483	-0.2916	0.5922	0.1911	0.08378	0.6118	0.4043	0.3235	0.4693	0.1218	0.876	0.04332	0.2222	0.4953	0.8264	0.6601	0.1233	0.2485	0.4336	0.4099	0.1302	0.899	1.086	0.4489	0.5454	0.2421	-0.03465	0.6556	0.4766	0.07409	0.004988	0.1093	0.5094	0.2357	0.007296	0.4222	0.7337	0.01903	0.08192	0.2184	0.05194	0.6833	0.0001874	0.8701
ENSMMUG00000003372	ENSG00000184343	SRPK3	-0.4251	-0.311	-0.4797	-0.5488	-0.05797	-1.131	-0.03561	-0.6414	-0.187	0.5118	0.1744	-0.4018	-0.3844	-0.5102	-0.1141	-1.181	-0.7392	-0.9919	-0.4786	-0.1651	-0.4593	-0.4955	-0.5508	-1.166	-0.8888	-0.7652	-0.1423	-0.7746	-0.4102	-0.3548	-0.3862	-1.396	0.1151	0.2647	0.07112	0.05634	0.8365	0.0001731	0.8973	0.05654	0.5662	0.08191	0.6197	0.2254	0.3005	0.1207	0.7243
ENSMMUG00000003373	ENSG00000174123	TLR10	0.5665	0.7435	0.2322	0.1568	-0.2733	0.2579	-0.128	0.06988	0.6488	0.005415	-0.3049	-0.005856	-0.1883	0.01583	-0.4715	-0.2806	0.6748	0.8715	-0.09461	0.0984	0.2007	0.1058	0.4532	-0.3459	0.5692	0.7719	-0.44	-0.1485	-0.04045	-0.3948	-0.2996	-0.4233	0.004395	0.0007014	0.2534	0.4397	0.2057	0.2035	0.5527	0.7546	0.006737	0.98	0.2155	0.979	0.4904	0.9424	0.05693
ENSMMUG00000003374	ENSG00000067829	IDH3G	-0.3561	-0.403	-0.1443	-0.4062	-0.02539	-0.3504	-0.09024	-0.2146	-0.247	0.2031	0.0846	-0.2295	-0.0222	-0.2618	0.1688	0.1618	-0.7267	-0.7059	-0.2677	-0.2739	-0.2771	-0.1947	-0.418	0.1374	-0.5443	-0.5713	0.05828	-0.2402	-0.06728	-0.01937	-0.1543	0.3107	0.0072	0.005134	0.2696	0.002283	0.8519	0.008298	0.5068	0.133	0.1138	0.1456	0.5851	0.1042	0.894	0.06236	0.2749
ENSMMUG00000003375	ENSG00000180879	SSR4	-0.3107	-0.1284	0.1471	-0.4338	-0.2614	-0.4645	-0.2857	-0.08278	-0.1968	0.2126	0.2796	-0.2664	-0.3977	-0.342	0.1067	0.1889	-0.8238	-0.693	-0.2698	-0.06969	-0.2049	-0.12	-0.4122	0.3724	-0.5085	-0.3919	0.257	0.09409	0.1236	0.2338	0.1027	0.4614	0.04298	0.4405	0.3353	0.004972	0.1011	0.002677	0.07159	0.6179	0.2746	0.1897	0.121	0.1018	0.0411	0.03557	0.5534
ENSMMUG00000003377	ENSG00000067840	PDZD4	-0.2969	-0.285	0.1559	-0.5181	-0.1713	-0.4707	-0.137	0.006515	-0.7261	-0.2043	-0.07497	-0.5664	-1.255	-0.2458	0.06352	0.4036	-0.6422	-0.5945	-0.4343	-0.2459	-0.3543	-0.2288	-1.136	-0.2561	-0.3008	-0.2991	0.2828	0.1577	0.2825	0.3273	0.3131	0.8468	0.2907	0.3362	0.5542	0.076	0.5818	0.1009	0.6309	0.9823	0.05642	0.5096	0.8198	0.09517	0.00186	0.4444	0.8533
ENSMMUG00000003381	ENSG00000250506	CDK3	-0.3277	-0.1711	0.03206	-0.1226	-0.112	-0.5588	-0.07663	-0.7815	-0.3349	0.1914	0.3728	-0.3003	-0.2576	-0.5531	0.2147	-0.1082	-0.8394	-0.7438	-0.6398	-0.1001	-0.2569	-0.05982	-0.6237	-0.8216	-0.5328	-0.4881	-0.4937	-0.2363	-0.08603	-0.167	-0.4633	-1.123	0.1011	0.4194	0.8662	0.5384	0.5957	0.007479	0.7032	0.0004984	0.1564	0.3587	0.1204	0.1708	0.3323	0.01337	0.3501
ENSMMUG00000003383	ENSG00000182575	NXPH3	-0.5465	0.0893	0.2427	-0.03401	-0.03605	-0.1346	-0.2452	0.0702	-0.5062	0.476	0.7356	0.4117	0.1109	0.2033	0.6992	1.003	-0.6804	-0.4356	0.2396	-0.4179	-0.2419	0.04164	-0.2296	0.4252	-0.6197	-0.3154	0.678	0.1624	0.3312	0.5315	0.4957	0.09072	0.02857	0.7303	0.2818	0.8844	0.8839	0.5708	0.3127	0.7722	0.1152	0.07302	0.01059	0.1345	0.7266	0.4542	0.02026
ENSMMUG00000003386	ENSG00000124831	LRRFIP1	0.5545	0.3835	0.03948	0.5093	0.09479	0.4513	0.2532	0.7297	0.4338	-0.09264	-0.1167	0.2559	0.1808	0.2703	-0.1391	0.1792	0.9465	0.7269	0.1985	0.07634	0.1212	0.0647	0.3549	0.2285	0.7296	0.3686	-0.2299	-0.2283	-0.232	-0.4148	-0.2026	0.02007	0.0001618	0.01407	0.7804	0.0004423	0.5199	0.001785	0.08694	5.495e-06	0.01073	0.5387	0.4817	0.08951	0.3134	0.07481	0.4092
ENSMMUG00000003387	ENSG00000174516	PELI3	-0.3359	-0.3339	-0.1669	-0.59	0.1029	-0.9342	-0.3086	-0.4775	0.2437	0.4799	0.184	-0.1757	-0.03365	-0.1839	0.07079	-0.01163	-0.6896	-0.6281	-0.5016	-0.341	-0.2895	-0.2229	-0.648	-0.475	-0.2782	-0.1754	-0.04151	-0.2515	0.05797	0.3762	0.03022	0.1065	0.1321	0.1697	0.4513	0.01214	0.6557	0.0001231	0.1879	0.05637	0.364	0.04152	0.4845	0.487	0.9058	0.4648	0.7897
ENSMMUG00000003395	ENSG00000100744	GSKIP	0.659	0.8855	0.6707	0.5763	-0.2618	0.6443	-0.5066	0.7386	0.4859	-0.2072	-0.03298	0.3906	-0.2382	0.3058	-1.029	-0.05364	0.9069	1.171	0.4715	0.7833	0.6239	0.8078	0.996	0.544	0.7643	0.8505	-0.1112	0.6512	0.2318	0.1292	0.4636	0.09727	0.01811	0.004173	0.01776	0.0404	0.4001	0.02255	0.1198	0.01723	0.1418	0.4911	0.9215	0.1989	0.5394	0.3075	0.005659
ENSMMUG00000003399	ENSG00000135070	ISCA1	-0.1333	-0.5822	0.04402	-0.1289	-0.4412	-0.1807	-0.3771	0.8131	-0.5928	-1.272	-0.3057	-0.2235	-0.5237	-0.7428	-0.591	-0.236	-0.2351	-0.3598	0.1323	-0.08459	-0.5495	-0.1519	0.3693	0.5087	-0.7336	-0.7194	0.2596	0.2594	-0.2451	0.3128	0.1819	0.3842	0.5758	0.0247	0.8546	0.59	0.07323	0.4459	0.1275	0.002531	0.04241	1.573e-06	0.2968	0.3924	0.0885	0.00482	0.03911
ENSMMUG00000003400	ENSG00000110330	BIRC2	0.876	0.9509	0.5441	0.5277	0.1066	0.7001	-0.1119	0.8223	0.5466	-0.2114	-0.1406	0.2948	-0.2295	0.2627	-0.8791	0.1707	0.8859	1.026	0.2879	0.6116	0.3203	0.3221	0.8013	0.6486	0.802	0.7832	0.03704	0.5573	0.05282	-0.009919	0.2849	0.3131	0.0006767	0.000726	0.03436	0.0397	0.694	0.006547	0.6866	0.003598	0.06732	0.4337	0.6404	0.2772	0.4938	0.3302	0.005608
ENSMMUG00000003401	ENSG00000083223	TUT7	1.047	0.7384	0.2026	0.6179	0.2726	0.7304	0.1079	0.9435	0.8844	-0.02799	-0.3328	0.1938	0.4256	0.2987	-0.2328	0.2218	1.602	1.151	0.001705	0.6166	0.526	0.3352	0.7039	0.7586	0.7986	0.3081	-0.7569	0.01719	-0.007293	-0.6063	-0.3482	-0.05093	0.0001048	0.01056	0.4357	0.01901	0.3152	0.005765	0.6887	0.001134	0.004989	0.9199	0.2793	0.4848	0.1996	0.2846	0.4476
ENSMMUG00000003403	ENSG00000152558	TMEM123	0.8688	1.047	0.6912	0.6754	0.4084	0.9578	-0.3308	0.6085	0.5892	-0.06571	0.06151	0.5174	-0.1238	0.5947	-0.8303	0.2418	0.6876	1.06	0.671	0.6518	0.4878	0.5298	0.8187	0.5812	0.8588	1.043	0.366	0.8586	0.2813	0.333	0.6673	0.3811	0.0009836	0.0002381	0.00742	0.009304	0.1185	0.0002833	0.1951	0.03023	0.05258	0.8092	0.839	0.0571	0.6962	0.03162	0.00469
ENSMMUG00000003412	NA	NA	-0.1982	-0.1087	0.1882	0.1273	-0.1525	0.1027	-0.07297	0.0759	-0.3003	-0.6002	-0.2867	-0.03389	-0.4013	-0.1368	-0.4375	0.0684	-0.5958	-0.05617	-0.03944	0.1434	0.01494	0.06468	0.1443	0.1834	-0.219	0.01065	0.1866	0.5846	0.1306	0.2915	0.284	0.2759	0.2594	0.5689	0.2855	0.4695	0.4013	0.5589	0.6885	0.6923	0.1469	0.001494	0.1688	0.8559	0.0728	0.4647	0.03549
ENSMMUG00000003419	NA	NA	0.2317	0.4179	0.3977	0.3361	-0.3291	0.4823	0.1064	0.2318	0.2984	0.06804	0.3619	0.482	0.2356	0.6543	-0.1492	0.4758	0.4235	0.5565	0.1595	0.3631	0.2065	0.1049	0.5273	0.1143	0.3071	0.2321	-0.1884	0.1327	0.07042	-0.1045	0.115	-0.07442	0.1869	0.03088	0.02341	0.05543	0.08895	0.005831	0.574	0.2266	0.1626	0.7209	0.08523	0.01261	0.3298	0.0005801	0.4922
ENSMMUG00000003430	ENSG00000105821	DNAJC2	0.3337	0.3538	0.1866	0.2581	-0.1024	0.3557	0.03165	0.4032	0.1524	-0.03213	-0.04407	0.01897	-0.1562	0.1474	-0.374	0.3424	0.1352	0.4529	0.3289	0.1794	0.07203	0.2223	0.4314	0.4993	0.4202	0.641	0.4208	0.4788	0.1273	0.2997	0.4232	0.6406	0.02242	0.02716	0.2049	0.07944	0.5146	0.01562	0.8395	0.01141	0.382	0.838	0.8026	0.9053	0.4222	0.3484	0.03715
ENSMMUG00000003435	ENSG00000104447	TRPS1	0.3263	0.4233	0.2411	0.2627	-0.07586	0.5397	0.2757	0.6595	0.4609	-0.07197	0.04037	0.2433	-0.4112	0.4922	0.02483	0.4707	0.8065	0.9183	0.3465	0.3899	0.1122	0.201	0.5989	0.4525	0.8734	0.8026	0.4156	0.01041	-0.05037	0.2529	0.275	0.3175	0.1105	0.06171	0.248	0.207	0.7394	0.008793	0.2077	0.003002	0.06561	0.7492	0.8727	0.2878	0.1618	0.02698	0.9205
ENSMMUG00000003437	ENSG00000173757	STAT5B	0.1638	-0.1899	-0.1899	0.216	0.1704	0.01633	0.07695	0.3098	0.103	-0.04612	-0.1902	0.008818	0.3401	-0.1966	0.2065	-0.01327	0.7583	0.06481	-0.2841	0.01239	0.04032	-0.01499	-0.07544	-0.01929	0.09806	-0.4303	-0.7731	-0.5244	-0.2463	-0.6522	-0.6907	-0.4926	0.2892	0.2587	0.2157	0.1616	0.2878	0.9152	0.63	0.0657	0.5726	0.7786	0.2949	0.9571	0.084	0.2311	0.2593
ENSMMUG00000003442	ENSG00000162664	ZNF326	0.3037	0.4917	0.07349	0.4769	-0.08115	0.331	0.2028	0.4277	0.2577	-0.08467	-0.02713	0.1302	-0.08595	0.1086	-0.2241	-0.1455	0.6	0.5031	0.0919	0.1067	0.08449	0.04338	0.265	-0.003414	0.3889	0.378	-0.1166	-0.1903	-0.2063	-0.2474	-0.07202	-0.1259	0.02948	0.001338	0.6037	0.0007376	0.5903	0.01916	0.1751	0.006079	0.1212	0.5701	0.8731	0.3882	0.6487	0.4681	0.1858
ENSMMUG00000003443	ENSG00000100749	VRK1	0.3679	0.4597	0.3965	0.2943	0.008424	0.5408	0.2462	0.2203	0.1678	-0.1211	-0.1915	0.1022	-0.00963	0.2278	-0.2197	0.1376	0.07293	0.4276	0.2887	0.1722	0.03876	0.009046	0.5221	0.3777	0.4971	0.7504	0.5706	0.6332	0.3096	0.38	0.623	0.6729	0.06274	0.03423	0.04679	0.1387	0.968	0.006529	0.2382	0.3089	0.4775	0.5703	0.4211	0.635	0.9704	0.2832	0.3579
ENSMMUG00000003448	ENSG00000161970	RPL26	0.3652	0.3863	0.5326	0.4276	-0.3917	0.6458	-0.322	0.7646	0.2614	-1.427	-0.8334	-0.02529	-1.248	0.04463	-1.642	0.1742	-0.2125	0.891	-0.3457	0.828	0.05349	0.03469	0.9743	0.8616	0.5852	1.01	0.7501	1.749	0.3536	0.7041	1.217	1.002	0.4956	0.5187	0.3243	0.4261	0.5035	0.2278	0.5818	0.1883	0.6843	0.0173	0.1993	0.9654	0.08464	0.9385	0.0165
ENSMMUG00000003457	ENSG00000142875	PRKACB	0.4944	1.076	0.8783	0.8408	-0.2749	0.9561	-0.01605	0.8744	0.3497	-0.2145	0.1712	0.5994	-0.4423	0.601	-0.6342	0.3544	0.6381	1.17	0.9069	0.883	0.721	0.6535	0.9798	0.8452	0.901	1.24	0.5618	0.9832	0.4617	0.3095	0.8479	0.5961	0.05649	0.0001617	0.0007772	0.001319	0.3098	0.0002711	0.9524	0.002202	0.2511	0.4344	0.5739	0.02975	0.1853	0.03039	0.03855
ENSMMUG00000003462	ENSG00000135299	ANKRD6	-0.3894	-0.4903	-0.206	-0.2632	-0.2203	-0.07201	-0.06471	0.5957	-0.7392	-0.8424	-0.2773	-0.2587	-0.1368	-0.4437	-0.2312	-0.1934	-0.2336	-0.4572	0.1546	-0.4547	-0.5736	-0.2172	0.08741	0.119	-0.4253	-0.4488	0.4061	0.1508	-0.2316	0.3334	0.4775	0.2705	0.02689	0.01049	0.2336	0.1292	0.2272	0.6775	0.7183	0.001413	0.0002244	5.427e-06	0.1651	0.1494	0.5203	0.01274	0.2394
ENSMMUG00000003464	ENSG00000112159	MDN1	0.6794	0.8821	0.4445	0.4632	0.09122	0.6264	0.3764	0.4555	0.6646	-0.1069	0.1852	0.2997	-0.007426	0.613	-0.03331	0.2983	0.9082	1.07	0.4073	0.4769	0.5559	0.5877	0.6369	-0.018	1.016	0.8909	0.4807	0.2219	0.18	0.2738	0.4012	0.1405	0.0002587	2.07e-05	0.01821	0.01393	0.6438	0.0008377	0.05685	0.02603	0.002801	0.5936	0.4108	0.1414	0.976	0.002337	0.8817
ENSMMUG00000003468	ENSG00000099860	GADD45B	0.3424	-0.07038	-0.1958	-0.3125	0.1513	-0.2236	-0.5795	0.3247	0.4191	0.3789	-0.193	-0.281	0.1545	-0.5074	-0.1906	0.06286	0.3771	-0.13	-0.4457	0.03473	0.004195	-0.1393	-0.2224	0.4892	-0.4005	-0.8398	-0.7586	-0.5849	-0.2254	-0.8959	-0.7971	-0.2395	0.07351	0.7341	0.3058	0.1037	0.445	0.244	0.004077	0.1202	0.06217	0.0613	0.3923	0.1686	0.5229	0.01315	0.4009
ENSMMUG00000003472	ENSG00000143815	LBR	0.6757	0.8007	0.345	0.5652	-0.1498	0.7273	-0.1595	0.6316	0.5556	-0.1432	-0.1273	0.3937	-0.01838	0.3644	-0.5462	-0.1039	1.564	1.129	0.281	0.6116	0.4232	0.3337	0.7802	0.3596	0.8821	0.4744	-0.4963	0.03975	-0.2268	-0.7777	-0.2943	-0.3734	0.007071	0.003487	0.1602	0.02325	0.5499	0.003684	0.5198	0.01829	0.06183	0.5891	0.6641	0.1377	0.9518	0.1725	0.05693
ENSMMUG00000003475	ENSG00000134602	STK26	0.5745	0.9171	0.6107	0.6931	-0.1881	0.8001	0.03194	0.7047	0.4879	-0.1566	0.06923	0.4912	-0.1667	0.5149	-0.5664	0.1006	1.072	1.212	0.4967	0.643	0.4902	0.5449	0.8416	0.4104	0.8913	0.9264	0.0115	0.479	-0.07753	-0.2327	0.2242	-0.1702	0.01281	0.0002916	0.008258	0.002763	0.4417	0.0005727	0.8962	0.005617	0.0699	0.518	0.7966	0.04361	0.5812	0.03389	0.04004
ENSMMUG00000003476	ENSG00000013016	EHD3	-0.1557	-0.7077	-0.7134	-0.5228	0.2378	-0.4253	0.1731	-0.2027	-0.2889	-0.3995	-0.6007	-0.3882	0.2962	-0.3986	0.161	-0.2048	-0.2745	-0.5712	-0.2871	-0.7477	-0.6668	-0.5502	-0.6562	-0.5176	-0.3998	-0.6587	-0.1063	-0.5887	-0.5196	-0.08163	-0.3783	-0.5201	0.4248	0.001369	0.0005492	0.01019	0.2361	0.03524	0.3853	0.3468	0.2428	0.08051	0.02261	0.095	0.2726	0.07995	0.5
ENSMMUG00000003484	ENSG00000196663	TECPR2	0.7111	0.9101	0.3311	0.2372	0.03608	0.4186	0.2519	0.6775	1.144	-0.3331	0.1877	0.4531	-0.04486	0.5114	0.2373	0.3418	0.9321	0.9982	-0.135	1.369	1.297	0.8296	0.642	0.2342	-0.3736	-0.3945	-0.8256	0.2514	0.09891	-0.4251	-0.2131	-0.5778	0.02451	0.01068	0.3106	0.4681	0.9178	0.1973	0.4601	0.05594	0.004514	0.3698	0.646	0.2301	0.9227	0.1658	0.5617
ENSMMUG00000003486	ENSG00000090104	RGS1	0.7197	1.421	1.794	0.9301	-0.1478	1.525	-0.1496	1.726	0.2778	-0.4367	0.06406	0.5892	-0.2335	0.5368	-1.869	0.6575	-0.3679	0.4741	0.9201	0.7126	-0.1843	0.5374	1.255	1.734	0.5269	1.631	1.051	1.183	0.1195	0.9068	1.479	2.114	0.1475	0.01028	0.0002213	0.0575	0.7984	0.001816	0.8213	0.0008079	0.6208	0.396	0.9076	0.2506	0.7469	0.283	0.007543
ENSMMUG00000003488	ENSG00000164123	C4orf45	-0.347	-1.145	-0.6556	-0.8719	-0.6148	-1.255	-1.404	0.3249	-0.6152	-1.402	-0.6668	-0.4596	-0.1051	-1.152	-0.9255	-0.344	0.192	-0.05871	0.157	0.09988	-0.6009	-0.1297	0.589	0.5029	-0.6101	-0.4972	0.1077	0.7672	-0.1096	0.4346	0.3633	0.1241	0.3648	0.01125	0.1005	0.0287	0.1287	0.003814	0.001283	0.4067	0.08089	7.712e-05	0.06085	0.1665	0.7996	0.001172	0.009177
ENSMMUG00000003490	ENSG00000068784	SRBD1	0.1734	0.2262	-0.08579	0.1632	0.2357	0.4534	0.2722	-0.02636	-0.1079	-0.1247	-0.1106	0.05494	0.3112	0.4078	-0.2333	0.0309	0.1008	0.1581	0.326	-0.2039	-0.2045	-0.02385	0.1964	0.01032	0.7758	0.6449	0.61	0.2672	0.1216	0.4996	0.3978	0.6737	0.2446	0.164	0.571	0.2768	0.1303	0.002263	0.08474	0.8726	0.5458	0.4379	0.5447	0.7367	0.1088	0.01022	0.1886
ENSMMUG00000003492	ENSG00000105738	SIPA1L3	-0.1973	-0.2353	-0.2873	-0.4885	-0.2468	-0.5573	-0.3372	-0.1968	0.06698	0.0937	0.195	-0.2983	-0.3651	-0.2839	0.2336	0.2939	-0.00909	-0.1421	-0.4457	-0.2301	-0.3344	-0.3887	-0.3735	-0.1829	-0.06899	-0.203	-0.2189	-0.6343	-0.4712	-0.1817	-0.1585	-0.06663	0.2353	0.1969	0.08632	0.004866	0.1656	0.001384	0.05436	0.2805	0.7389	0.6048	0.3388	0.1144	0.1025	0.1263	0.2478
ENSMMUG00000003499	ENSG00000123643	SLC36A1	0.2206	-0.05894	-0.1673	0.2084	0.2701	0.1159	0.0912	0.1944	0.2203	-0.1062	-0.2454	0.07834	0.4769	0.06233	0.1846	-0.08609	0.7752	0.03009	-0.2136	0.08745	0.1026	-0.01506	0.1058	0.0393	0.03386	-0.5634	-0.7914	-0.4735	-0.208	-0.7357	-0.6266	-0.3225	0.2126	0.7589	0.3456	0.2387	0.142	0.5131	0.6189	0.3145	0.2856	0.5691	0.2392	0.6744	0.03383	0.7374	0.3748
ENSMMUG00000003500	ENSG00000172465	TCEAL1	0.275	0.5622	0.5676	0.0756	-0.6795	0.1641	-0.5403	0.3112	0.2269	0.03888	0.1028	0.01205	-0.9334	0.1699	-1.143	0.1308	-0.1288	0.5531	0.1432	0.511	0.09333	0.09327	0.5323	0.4433	0.3291	0.7311	0.4285	0.8136	0.3394	0.5076	0.5953	0.6713	0.2348	0.02753	0.01441	0.7503	0.01304	0.4866	0.04668	0.2226	0.4223	0.8778	0.7138	0.9635	0.007616	0.5091	0.0003736
ENSMMUG00000003506	ENSG00000138449	SLC40A1	0.6814	0.643	0.3496	0.6199	0.1346	0.9956	-0.09779	0.8712	0.5836	0.01856	-0.1062	0.4447	0.3037	0.5733	-0.5106	0.2796	1.241	1.045	0.3189	0.617	0.3853	0.3816	0.8361	0.7511	0.5744	0.362	-0.4658	0.04756	-0.198	-0.6157	-0.1849	-0.2829	0.005143	0.01435	0.1421	0.01018	0.5851	5.534e-05	0.6915	0.001055	0.03914	0.9419	0.7054	0.08045	0.3141	0.02719	0.07216
ENSMMUG00000003509	NA	NA	0.8085	0.4835	0.4476	0.1484	0.00548	0.4955	-0.2763	0.4071	0.364	-0.4097	-0.5102	-0.1048	-0.2781	0.1475	-1.12	-0.008637	0.2305	0.6824	0.1134	0.5488	0.1928	0.08854	0.7665	0.5992	0.5254	0.6476	0.3382	0.8989	0.2054	0.438	0.7234	0.4994	0.01049	0.1732	0.1682	0.6479	0.9872	0.1236	0.4316	0.2442	0.339	0.2392	0.1878	0.7662	0.5121	0.6685	0.006382
ENSMMUG00000003511	ENSG00000112782	CLIC5	-0.1602	0.04246	0.5629	0.3218	0.1145	0.5755	0.5321	0.4999	-0.04757	0.02966	0.4284	0.3536	0.2201	0.5807	0.3837	0.8018	-0.02396	0.2382	1.057	0.2197	0.1574	0.4139	0.6477	0.9774	0.7124	0.8424	1.194	0.4138	0.4555	0.6835	1.096	1.211	0.379	0.8311	0.001754	0.075	0.5441	0.00139	0.00439	0.009887	0.8252	0.8763	0.03788	0.06457	0.3343	0.002037	0.06407
ENSMMUG00000003514	ENSG00000032219	ARID4A	1.113	1.354	0.748	0.869	-0.07565	1.159	0.1711	1.479	0.9124	-0.03315	0.01846	0.4939	-0.08294	0.7073	-0.5593	0.7399	1.545	1.603	0.6707	0.6918	0.568	0.4929	1.151	1.14	1.325	1.126	0.3302	0.3853	0.07709	-0.1321	0.3882	0.7427	7.068e-05	1.334e-05	0.008947	0.002241	0.8023	4.287e-05	0.575	1.673e-06	0.005769	0.9119	0.9563	0.1053	0.8259	0.01775	0.1044
ENSMMUG00000003518	ENSG00000109762	SNX25	0.227	0.4947	0.1853	0.08786	-0.4328	0.1454	-0.415	0.172	0.1129	-0.1898	-0.251	0.06221	-0.4378	-0.008373	-0.5886	0.06279	0.372	0.6063	0.06794	0.109	-0.01845	-0.02437	0.3203	-0.0225	0.4107	0.6499	0.1119	0.2358	-0.07633	0.02205	0.1623	0.08719	0.1874	0.009158	0.2866	0.6121	0.02163	0.4023	0.02712	0.3608	0.583	0.308	0.2329	0.7417	0.06558	0.9643	0.006602
ENSMMUG00000003520	ENSG00000109775	UFSP2	0.1451	0.2089	0.1159	0.06716	0.06326	0.1263	-0.09207	-0.1255	-0.05022	-0.01711	0.005891	-0.05986	-0.151	0.1328	-0.3204	-0.08415	-0.1525	0.1254	0.057	-0.1818	-0.08054	-0.05632	0.1439	0.2294	0.4032	0.5497	0.4359	0.2217	0.3127	0.5372	0.493	0.635	0.3044	0.1777	0.4121	0.6385	0.6737	0.3733	0.5423	0.42	0.7648	0.9098	0.9722	0.6995	0.4151	0.3804	0.06208
ENSMMUG00000003523	ENSG00000153561	RMND5A	0.2213	0.1401	0.09168	0.3841	-0.0776	0.4757	0.1682	0.7286	-0.1224	-0.5052	-0.3118	0.02753	-0.1347	-0.03102	-0.3453	-0.1638	0.7269	0.3988	0.2565	0.1492	0.08062	0.06354	0.4595	0.3412	0.3309	0.07903	-0.2102	-0.07199	-0.1877	-0.2385	-0.136	-0.02738	0.1494	0.402	0.5516	0.01226	0.6297	0.002053	0.2957	2.096e-05	0.495	0.002145	0.08742	0.8648	0.5024	0.8466	0.05869
ENSMMUG00000003524	ENSG00000153563	CD8A	-0.1594	0.07787	0.5044	0.3703	0.156	0.3886	0.5481	0.1545	-0.07707	0.153	0.6306	0.4487	0.3262	0.5496	0.6199	0.5613	-0.2158	0.1402	0.7887	0.07321	0.2077	0.3132	0.1781	0.5047	0.5655	0.6459	0.9947	0.5707	0.7388	0.8299	0.9175	0.6325	0.2669	0.6185	0.0006548	0.01114	0.2949	0.007684	0.000376	0.3271	0.6495	0.3221	0.0003763	0.003938	0.07839	0.000497	0.0004557
ENSMMUG00000003532	NA	NA	-0.5429	-0.2299	0.3061	-0.04241	-0.1946	-0.2352	0.1094	0.2147	-0.4323	0.1102	0.3667	0.2124	-0.237	-0.02805	0.4557	0.8347	-0.8238	-0.3801	0.1627	0.009386	-0.02025	0.1416	-0.1132	0.6587	0.1001	0.2128	0.6233	0.381	0.5571	0.6297	0.4893	1.101	0.001092	0.1979	0.05583	0.7924	0.2565	0.1497	0.5091	0.2122	0.02918	0.5265	0.05443	0.225	0.2525	0.8725	0.01759
ENSMMUG00000003534	ENSG00000141576	RNF157	-0.1229	0.04666	0.19	-0.009083	0.1629	0.2111	0.1046	-0.1511	0.1338	0.1176	0.3382	0.3211	0.1926	0.5654	0.2271	0.2939	-0.1541	-0.01968	0.4448	0.2326	0.2733	0.2761	0.3117	0.1554	0.2443	0.3576	0.7289	0.551	0.509	0.7447	0.774	0.6123	0.4228	0.7772	0.2077	0.9526	0.3084	0.1617	0.5129	0.371	0.4851	0.4903	0.07408	0.06552	0.3454	0.000911	0.2272
ENSMMUG00000003540	ENSG00000163590	PPM1L	0.468	0.1275	-0.3808	-0.008748	0.4672	0.1016	0.2109	0.3719	0.2707	0.1823	-0.3058	-0.04725	0.3742	-0.04848	0.1016	-0.2235	0.6865	0.1324	-0.5635	-0.2414	0.02074	-0.2834	-0.3499	-0.3792	-0.03876	-0.5687	-1.208	-0.7204	-0.4174	-0.6488	-0.8373	-1.155	0.005979	0.4898	0.03163	0.9599	0.009426	0.5575	0.2448	0.04891	0.1875	0.3206	0.152	0.8014	0.08715	0.7927	0.6206
ENSMMUG00000003541	ENSG00000169255	B3GALNT1	0.7399	0.7544	0.4297	0.5873	-0.1749	0.6581	-0.4363	0.7054	0.3402	-0.4038	-0.2643	0.3265	0.03889	0.07576	-0.8568	0.1869	1.376	0.9578	0.12	0.94	0.5582	0.4353	0.9685	0.8876	0.2459	-0.1526	-0.9622	-0.02965	-0.3879	-1.282	-0.5824	-0.17	0.01848	0.02899	0.1785	0.06303	0.6052	0.03828	0.2186	0.04133	0.3621	0.2429	0.4926	0.3436	0.928	0.8248	0.03744
ENSMMUG00000003544	ENSG00000103642	LACTB	0.6341	0.3417	0.0063	0.3632	0.353	0.5033	-0.01964	0.5026	0.4282	-0.02167	-0.4252	0.05315	0.4238	0.1475	-0.2461	-0.01533	0.4103	0.2712	-0.09924	0.08054	0.05584	-0.06199	0.2014	0.2936	0.1994	0.08587	-0.3477	-0.01604	-0.007117	-0.4251	-0.2242	0.002873	4.985e-05	0.0419	0.9676	0.01888	0.02753	0.001213	0.9035	0.003124	0.01887	0.895	0.02339	0.7474	0.03219	0.3679	0.1864
ENSMMUG00000003558	ENSG00000125246	CLYBL	-0.1659	-0.2061	-0.03206	-0.142	0.08952	-0.05717	0.3301	-0.1806	-0.3867	-0.0439	-0.1071	-0.2287	-0.1117	-0.01502	0.002584	-0.1518	-0.4857	-0.2494	-0.04121	-0.2704	-0.325	-0.0684	-0.09724	0.02365	0.06051	0.4475	0.5888	0.2207	0.3057	0.5484	0.5477	0.3723	0.2223	0.1622	0.8108	0.2976	0.5259	0.6714	0.01724	0.224	0.01663	0.7582	0.5031	0.12	0.513	0.916	0.9867
ENSMMUG00000003562	ENSG00000152223	EPG5	0.6743	0.6302	0.2106	0.4018	0.2834	0.6928	0.1045	0.533	0.6209	0.02233	-0.1191	0.29	0.3545	0.5653	-0.09227	0.1811	0.9448	0.7862	0.2697	0.1614	0.1631	0.1409	0.5208	0.1288	0.8463	0.4837	0.003662	-0.2273	-0.1292	-0.2644	-0.1098	-0.107	6.71e-05	0.0006745	0.2164	0.01799	0.1068	4.984e-05	0.5603	0.004008	0.001964	0.9019	0.5601	0.1141	0.1085	0.001867	0.6501
ENSMMUG00000003564	ENSG00000078596	ITM2A	-0.04891	0.4911	0.5992	0.419	-0.172	0.4747	0.04164	0.3202	-0.03934	-0.02607	0.2097	0.3911	-0.3381	0.3359	-0.2598	0.3243	-0.189	0.391	0.5052	0.4189	0.371	0.3893	0.421	0.6326	0.3371	0.5791	0.7435	0.9129	0.5955	0.6932	0.8174	0.7178	0.7737	0.007829	0.0003961	0.01272	0.3444	0.00489	0.8154	0.08002	0.8446	0.8833	0.2847	0.02901	0.1225	0.05819	0.1989
ENSMMUG00000003565	ENSG00000131981	LGALS3	-0.05807	-0.3631	-0.2514	-0.1801	-0.1835	-0.3871	-0.2447	0.1318	-0.04522	-0.1313	-0.3467	-0.3219	-0.1092	-0.5565	-0.1749	-0.1064	0.1845	-0.1616	-0.5648	0.08861	-0.02143	-0.0735	-0.09782	0.3487	-0.4417	-0.7707	-0.8505	-0.2947	-0.2062	-0.6723	-0.678	-0.1986	0.7268	0.0457	0.1284	0.2764	0.2839	0.0188	0.1535	0.4666	0.8192	0.4605	0.08075	0.06931	0.6055	0.001877	0.3768
ENSMMUG00000003566	ENSG00000152229	PSTPIP2	0.6792	0.1977	-0.09088	0.214	0.5523	0.8013	0.2242	0.5325	0.4298	0.1069	-0.1422	0.2062	0.7964	0.4395	-0.2232	0.07518	0.7187	0.4267	0.5018	0.1534	0.3777	-0.1066	0.3093	0.5737	0.6426	0.1606	-0.1172	-0.4818	-0.03091	-0.4932	-0.3914	0.2436	8.943e-05	0.2928	0.6094	0.2219	0.002116	5.132e-06	0.2269	0.005266	0.03542	0.5624	0.4982	0.2727	0.0003913	0.01581	0.2803
ENSMMUG00000003567	ENSG00000126787	DLGAP5	0.3107	0.2696	-0.01543	0.4473	0.723	0.7063	1.22	0.1953	-0.2766	-0.06983	-0.2746	-0.1888	0.3256	0.565	0.4781	-0.3088	0.1695	0.01714	0.1503	0.09278	0.1881	0.07655	-0.1206	0.2131	0.3822	0.4455	0.3249	0.321	0.5665	0.5366	0.5768	0.2285	0.16	0.2577	0.9457	0.04417	0.001561	0.00113	8.816e-08	0.4273	0.2821	0.7597	0.2969	0.4164	0.2315	0.01155	0.04604
ENSMMUG00000003569	ENSG00000113369	ARRDC3	0.7803	1.022	0.2635	0.5179	-0.06826	0.8636	-0.4794	0.792	0.677	0.1117	-0.05853	0.482	0.05937	0.5637	-0.7283	0.1294	1.489	1.576	0.6443	0.8032	1.014	0.6792	0.7645	0.7191	0.9487	0.8979	-0.219	0.3475	0.1252	-0.2432	-0.09161	-0.1693	0.003374	0.0004126	0.3139	0.04866	0.8024	0.001105	0.08717	0.006009	0.02813	0.6863	0.8492	0.08299	0.8589	0.04203	0.02226
ENSMMUG00000003572	ENSG00000105835	NAMPT	0.831	0.6533	0.3485	0.6588	-0.1498	0.6225	-0.4129	0.9169	0.4551	-0.3569	-0.4792	0.2247	-0.1327	-0.01087	-0.9106	0.2153	1.285	0.9599	-0.2372	0.9011	0.3924	0.1488	0.7452	0.8883	0.2707	-0.06913	-1.077	0.1426	-0.4085	-1.07	-0.5897	-0.06647	0.01608	0.07625	0.2946	0.05224	0.6617	0.06455	0.2286	0.01371	0.2698	0.3242	0.2296	0.535	0.7526	0.9761	0.02257
ENSMMUG00000003574	ENSG00000139323	POC1B	0.108	-0.209	0.08859	0.08574	-0.3008	0.2275	-0.2224	0.8809	-0.3791	-0.9399	-0.173	-0.05954	-0.105	-0.3379	-0.5456	-0.107	0.2786	0.1502	0.5511	0.09617	-0.2242	0.1049	0.6041	0.7869	-0.2464	-0.1955	0.2353	0.2615	-0.1593	0.2385	0.2399	0.419	0.6493	0.4238	0.7076	0.7165	0.2299	0.3361	0.3725	0.000667	0.1739	0.0002154	0.5306	0.8116	0.7292	0.1764	0.05492
ENSMMUG00000003577	ENSG00000152348	ATG10	0.2673	0.2515	0.2961	-0.1599	-0.09892	0.1517	0.02243	-0.01513	0.3159	-0.1333	0.114	0.2491	0.1281	0.4569	-0.6486	0.2975	0.3445	0.5721	0.708	0.6259	0.4584	0.6086	0.6334	0.5058	0.4326	0.6862	0.7155	0.5774	0.4695	0.557	0.5726	0.201	0.2383	0.3248	0.199	0.4988	0.6893	0.5126	0.9295	0.9525	0.2432	0.5884	0.6766	0.3269	0.6766	0.06221	0.0248
ENSMMUG00000003578	NA	NA	0.1802	0.3175	0.4819	0.1562	-0.7564	0.242	-0.5794	0.1688	0.07535	-1.087	-0.5382	-0.1121	-1.213	0.09588	-1.315	-0.08977	-0.1367	0.8252	-0.0753	0.8939	0.3825	0.2359	0.9113	0.6807	0.1739	0.5847	0.3065	1.291	0.1197	0.3831	0.8085	0.2283	0.6848	0.5052	0.2769	0.7235	0.0948	0.5838	0.1986	0.7246	0.8835	0.01997	0.3037	0.8092	0.0286	0.8382	0.01054
ENSMMUG00000003579	ENSG00000143110	C1orf162	0.08123	-0.3658	-0.3863	0.1204	0.271	-0.08192	0.06736	0.2923	-0.2218	-0.1401	-0.5778	-0.1635	0.3384	-0.4723	0.1649	0.01788	0.2947	-0.4774	-0.6282	-0.08621	-0.01535	-0.3087	-0.3716	0.2663	-0.6781	-1.257	-1.231	-0.6424	-0.425	-1.114	-1.268	-0.1037	0.7104	0.1249	0.07572	0.5804	0.2351	0.705	0.7665	0.2214	0.3916	0.5463	0.0245	0.4805	0.2254	0.04219	0.5248
ENSMMUG00000003586	ENSG00000178175	ZNF366	-0.2984	-0.2304	-0.2651	-0.2166	-0.5137	0.02141	0.1046	0.5059	-0.5028	-0.2992	0.08043	-0.04285	-0.393	0.09177	-0.2251	0.4888	-0.6776	0.005957	0.3378	0.1383	0.2224	0.1485	0.2809	0.4062	-0.5513	-0.4859	0.1658	0.2805	-0.1376	-0.1865	0.1873	0.4477	0.08485	0.2208	0.1202	0.208	0.006168	0.8988	0.5575	0.004765	0.01829	0.1068	0.698	0.8192	0.08835	0.6115	0.2789
ENSMMUG00000003589	ENSG00000151150	ANK3	0.7621	0.7439	0.6466	0.5203	0.3399	0.5689	0.6598	0.4841	0.806	0.2152	0.1801	0.1355	0.2563	0.8096	0.1533	0.4948	1.071	1.251	0.5289	0.321	0.3009	0.4434	0.584	0.03058	1.445	1.107	0.3322	0.3118	-0.1487	0.2758	0.4737	0.412	0.003561	0.01032	0.01706	0.0563	0.2372	0.03233	0.01926	0.09856	0.01068	0.4677	0.583	0.6583	0.4781	0.006132	0.6312
ENSMMUG00000003591	ENSG00000169499	PLEKHA2	0.6152	0.7493	0.1668	0.2756	-0.131	0.5144	-0.02033	0.4886	0.7093	-0.2662	0.07138	0.3635	-0.09645	0.5057	-0.1216	0.2235	0.9526	1.075	0.1548	0.3373	0.475	0.2331	0.6076	0.2185	0.6654	0.5882	-0.1529	-0.2293	-0.2658	-0.3274	0.001188	-0.1953	0.002687	0.001096	0.4248	0.1859	0.5506	0.01331	0.9265	0.03143	0.003908	0.2301	0.7753	0.106	0.7259	0.02246	0.6254
ENSMMUG00000003592	NA	NA	0.4791	0.462	0.2924	0.4472	-0.06458	0.5946	0.0933	0.497	0.4504	-0.07157	0.04292	0.3925	0.1941	0.2935	-0.2575	0.5287	0.3361	0.5005	0.7376	0.3945	0.2525	0.3012	0.5608	0.8942	0.3288	0.3007	0.5367	0.346	-0.1121	-0.01606	0.373	0.2913	0.01836	0.04242	0.1584	0.02885	0.7687	0.003984	0.6719	0.02441	0.06076	0.7451	0.8613	0.07645	0.4775	0.1784	0.2967
ENSMMUG00000003598	ENSG00000146054	TRIM7	-0.2407	-0.2762	-0.4122	-0.5519	-0.4997	-0.8889	-0.3415	-1.061	0.05036	0.3707	0.1766	-0.2147	-0.405	-0.6788	-0.2469	-0.7835	-0.2124	-0.2361	-0.1125	0.05575	-0.02659	0.0761	-0.3868	-0.7089	-0.3935	-0.1938	-0.05746	-0.4917	-0.7947	-0.2134	-0.2761	-1.366	0.3664	0.356	0.1256	0.05392	0.09201	0.00371	0.2292	0.00131	0.8652	0.1732	0.5894	0.4763	0.2489	0.02828	0.4271
ENSMMUG00000003603	ENSG00000146063	TRIM41	-0.3651	-0.29	-0.0507	-0.1658	-0.01884	-0.3714	0.03606	-0.4592	-0.3029	0.2278	0.2686	-0.08016	0.05083	-0.2088	0.3445	-0.02389	-0.4159	-0.5529	-0.04577	-0.1098	-0.1822	-0.04109	-0.3561	-0.3284	-0.5894	-0.5588	-0.02718	-0.2639	-0.1248	-0.03404	-0.1037	-0.3303	0.009666	0.05579	0.7134	0.2344	0.8962	0.008915	0.8011	0.003162	0.06778	0.1212	0.1013	0.5904	0.7728	0.1611	0.03478
ENSMMUG00000003604	ENSG00000204628	RACK1	-0.3024	-0.1091	0.1026	-0.2023	-0.299	-0.2499	-0.2956	-0.1522	-0.3401	-0.1358	-0.03932	-0.1343	-0.4535	-0.3309	-0.1964	0.02241	-0.6092	-0.3526	-0.1567	-0.004376	-0.06347	-0.07281	-0.1845	0.05364	-0.451	-0.2628	0.05758	0.2303	0.1223	0.148	0.07074	0.1881	0.002715	0.3162	0.3058	0.04347	0.004118	0.01271	0.004689	0.1625	0.00423	0.2033	0.7397	0.2062	0.0004274	0.002087	0.0967
ENSMMUG00000003608	ENSG00000122367	LDB3	-0.2148	0.1738	0.1222	-0.6266	-0.33	-0.3858	-0.4408	0.1593	0.3985	-0.05581	-0.3227	0.3049	0.3181	0.3482	0.67	0.722	0.2551	0.3001	0.8441	0.5945	-0.07701	0.7761	0.5348	0.6636	-0.7734	-0.6902	-0.1356	-1.081	0.002549	-1.004	-0.2325	-0.5441	0.582	0.6842	0.7557	0.1183	0.429	0.3324	0.2857	0.7019	0.3835	0.8927	0.4909	0.4784	0.5385	0.4064	0.1385
ENSMMUG00000003611	ENSG00000130164	LDLR	0.4481	0.0103	0.1229	0.3638	0.4199	0.08172	0.6228	0.6119	0.2754	-0.2176	0.01608	0.2306	0.05627	0.04441	0.581	0.2048	0.546	-0.1161	-0.197	0.2485	-0.1214	-0.05677	-0.185	0.2249	-0.08103	-0.4426	-0.4791	-0.4718	-0.06292	-0.244	-0.2739	-0.09478	0.03386	0.9652	0.5685	0.08947	0.06208	0.7064	0.004525	0.008261	0.271	0.352	0.9511	0.3202	0.8411	0.8482	0.01937
ENSMMUG00000003615	ENSG00000050344	NFE2L3	0.4645	0.3689	0.3889	0.5009	0.4796	0.7517	0.6714	1.021	0.3712	-0.1305	0.3555	0.5376	0.2885	0.677	0.1476	0.6663	0.2945	0.5519	0.4698	0.1784	0.1686	0.2699	0.4705	0.656	0.7233	0.9002	0.6654	0.5237	0.6559	0.5445	0.4919	1.25	0.01432	0.07855	0.04264	0.008516	0.01667	8.09e-05	0.00086	6.673e-07	0.1169	0.5519	0.1388	0.01368	0.2614	0.001477	0.5298
ENSMMUG00000003620	ENSG00000183020	AP2A2	-0.2567	-0.4174	-0.2623	-0.3866	0.1071	-0.398	0.06425	-0.3391	-0.2876	0.232	0.1073	-0.2091	0.08378	-0.2429	0.366	-0.06514	-0.3839	-0.6198	-0.2103	-0.3706	-0.3308	-0.2643	-0.477	-0.315	-0.3932	-0.5139	0.003138	-0.4112	-0.1667	-0.05642	-0.1438	-0.07797	0.09071	0.01196	0.08378	0.01118	0.494	0.009085	0.6808	0.04116	0.1075	0.1485	0.5458	0.1935	0.6608	0.1305	0.04153
ENSMMUG00000003624	ENSG00000130758	MAP3K10	-0.2296	-0.2931	-0.005961	-0.592	-0.3197	-0.8446	-0.2092	-0.5346	-0.0563	0.3688	0.3391	-0.2885	-0.5313	-0.5363	0.4992	-0.1242	-0.3545	-0.4412	-0.4036	-0.3188	-0.284	-0.2764	-0.6508	-0.4147	-0.3085	-0.1377	0.1232	-0.1933	-0.01123	0.05947	0.01398	-0.2065	0.3028	0.2242	0.9783	0.009813	0.1782	0.0003125	0.3651	0.03157	0.8337	0.123	0.2017	0.246	0.07048	0.03205	0.06146
ENSMMUG00000003625	ENSG00000119599	DCAF4	-0.23	-0.275	-0.1253	-0.1899	-0.1448	-0.2868	0.09887	-0.6809	-0.2229	0.06414	0.01611	-0.1426	0.01073	-0.2076	0.2386	-0.2934	-0.3303	-0.3895	-0.003374	-0.2148	-0.1751	-0.01969	-0.2309	-0.4583	-0.1681	-0.04848	0.1694	-0.09259	0.03565	0.2279	0.1718	0.01169	0.03646	0.02157	0.2509	0.08495	0.2066	0.00999	0.3822	7.368e-08	0.09098	0.588	0.9042	0.2375	0.94	0.08417	0.06694
ENSMMUG00000003629	ENSG00000038210	PI4K2B	1.285	1.215	0.7231	0.7262	0.841	1.152	0.2042	0.6329	1.152	0.2331	0.2858	0.7014	0.8074	0.966	-0.2977	0.1207	0.7556	1.17	0.9051	0.7429	0.5456	0.5806	0.9112	0.4394	1.044	1.279	0.5599	0.7404	0.4197	0.3492	0.6853	0.2511	2.104e-07	7.845e-06	0.00374	0.003336	0.00108	3.502e-06	0.4401	0.01981	9.238e-05	0.3762	0.3316	0.009117	0.01147	0.0002768	0.3266
ENSMMUG00000003634	ENSG00000181381	DDX60L	1.619	1.098	0.1155	0.6185	1.718	1.13	0.2108	0.4651	1.453	0.4711	-0.1587	0.3691	1.296	0.8317	-0.1869	-0.1862	0.9957	0.6482	0.1945	0.3332	0.2553	0.2351	0.4329	0.2744	0.8619	0.4389	-0.3974	-0.2343	-0.2435	-0.3016	-0.2543	-0.1529	1.078e-09	6.623e-05	0.6461	0.01372	3.883e-10	9.599e-06	0.424	0.08789	1.936e-06	0.0824	0.6027	0.1768	7.45e-05	0.002334	0.5425
ENSMMUG00000003636	ENSG00000134717	BTF3L4	0.3142	0.4748	0.3753	0.2437	-0.2592	0.3716	-0.2355	0.3511	0.1328	-0.3358	-0.1483	0.1205	-0.406	0.09404	-0.6997	-0.01885	0.1854	0.5447	0.342	0.4948	0.3481	0.3295	0.6034	0.5902	0.1347	0.3434	-0.01576	0.4827	0.01339	0.07501	0.2828	0.2866	0.07628	0.01545	0.03637	0.1728	0.1739	0.03844	0.2197	0.07149	0.5304	0.08117	0.4872	0.534	0.08546	0.6224	0.001497
ENSMMUG00000003637	NA	NA	-0.7638	-0.4244	-0.3049	-0.02115	-0.3952	-0.6063	-0.433	-0.01523	-0.5466	-0.01516	-0.122	-0.001762	-0.4638	-0.3912	-0.08752	-0.2676	-0.8492	-0.734	-0.9483	-0.59	-0.5324	-0.4722	-1.093	-0.4036	-0.4625	-0.2578	-1.025	-0.2666	-0.1686	-0.382	-0.8258	-0.0104	0.0005636	0.06633	0.1409	0.9179	0.08409	0.005692	0.04832	0.9462	0.06675	0.9521	0.6667	0.9945	0.1512	0.1396	0.7535
ENSMMUG00000003644	ENSG00000114767	RRP9	-0.3223	-0.3902	-0.08498	-0.6105	-0.1123	-0.6411	-0.2509	-0.6237	-0.09483	0.2929	0.3151	-0.287	0.02704	-0.3567	0.2399	-0.2604	-0.5496	-0.8203	-0.23	-0.3043	-0.3623	-0.3113	-0.66	-0.333	-0.28	-0.2533	0.34	-0.04408	0.1749	0.3016	0.1757	-0.05572	0.07895	0.04974	0.6361	0.001384	0.5564	0.0008456	0.187	0.002798	0.6657	0.1331	0.1477	0.1614	0.9085	0.07778	0.2691
ENSMMUG00000003646	NA	NA	-0.4677	-0.4559	-0.04327	-0.6876	-0.1298	-0.5114	-0.2228	-0.6008	-0.2113	0.3484	0.3185	-0.1955	-0.1151	-0.293	0.1729	-0.05753	-0.5357	-0.6001	0.08246	-0.2757	-0.2403	-0.07444	-0.4182	0.06002	-0.1336	-0.1974	0.5963	0.03765	0.2414	0.3214	0.2078	0.3589	0.01725	0.03127	0.8217	0.0006218	0.5245	0.0102	0.2713	0.005592	0.3618	0.09051	0.1625	0.3586	0.6451	0.1637	0.4491
ENSMMUG00000003658	ENSG00000066739	ATG2B	0.3143	0.4994	0.1467	0.3548	-0.007296	0.5604	0.1139	0.6041	0.5131	-0.006076	0.03921	0.3556	0.149	0.6098	-0.1657	0.4754	0.8705	0.9861	0.3895	0.3255	0.3268	0.2377	0.6321	0.3477	0.7193	0.5046	0.03544	0.02063	-0.1004	-0.1364	0.1537	-0.007102	0.05991	0.00637	0.3869	0.03481	0.9674	0.0008569	0.5257	0.0009678	0.0111	0.9732	0.8478	0.05231	0.506	0.0007544	0.4181
ENSMMUG00000003665	ENSG00000121316	PLBD1	0.1359	-0.462	-0.5434	0.2264	0.1511	-0.1659	-0.1392	0.2818	-0.03322	-0.3248	-0.6546	-0.09194	0.443	-0.4446	0.03122	-0.0693	0.6232	-0.2011	-0.644	0.1463	0.05893	-0.1721	-0.1413	0.1377	-0.4652	-1.078	-1.525	-0.6707	-0.4886	-1.22	-1.246	-0.4844	0.6001	0.1008	0.03516	0.382	0.5749	0.5189	0.6028	0.3179	0.9134	0.2364	0.03109	0.7377	0.179	0.1057	0.9184
ENSMMUG00000003669	ENSG00000174099	MSRB3	0.2951	0.1094	0.3665	0.5462	-0.2391	0.4755	-0.09692	0.5272	0.04018	-0.3584	0.1534	0.3237	-0.1511	-0.02961	-0.4626	0.2629	1.246	0.774	0.5386	0.6377	0.548	0.5381	0.7838	0.621	0.4585	0.1207	-0.3077	0.2206	0.01989	-0.3036	-0.1203	0.03237	0.1488	0.6273	0.0732	0.007635	0.287	0.02164	0.6646	0.01755	0.8694	0.1162	0.5459	0.1489	0.5814	0.8947	0.07914
ENSMMUG00000003673	ENSG00000162877	PM20D1	-0.3141	-0.3066	0.1861	0.02289	0.1444	0.2573	-0.1317	-0.254	-0.4902	0.03976	0.3627	0.001754	0.05262	0.09246	0.1814	0.5065	-0.9468	-0.4615	-0.1186	-0.2705	-0.2291	-0.08111	-0.188	0.02014	0.0276	-0.08955	0.5642	0.3333	0.1855	0.571	0.09676	0.3241	0.1381	0.1832	0.3488	0.9116	0.4967	0.2045	0.5383	0.2603	0.06778	0.8671	0.1656	0.9943	0.8496	0.6903	0.4815
ENSMMUG00000003674	ENSG00000124731	TREM1	0.1238	-0.3772	-0.606	0.1491	0.1105	-0.2778	-0.2307	0.2402	0.03222	-0.2873	-0.6486	-0.2983	0.3014	-0.6535	-0.1238	-0.2773	0.822	-0.06546	-0.9875	0.02364	0.1187	-0.201	-0.3256	-0.01408	-0.3417	-1.063	-1.787	-0.7062	-0.4649	-1.108	-1.352	-0.682	0.6257	0.1712	0.01589	0.555	0.6744	0.2683	0.3773	0.3811	0.9136	0.2803	0.02697	0.2622	0.3453	0.01427	0.6745
ENSMMUG00000003678	ENSG00000112365	ZBTB24	0.6143	0.7649	0.2444	0.5872	0.8668	0.7864	0.3098	1.208	0.4384	-0.162	0.01408	0.3797	0.5594	0.6549	-0.1427	0.3062	0.6816	0.7587	0.3675	0.2639	0.4141	0.1398	0.5913	0.1894	0.4232	0.6223	0.002504	-0.1131	0.0412	0.05916	0.09502	0.5992	0.004242	0.001201	0.2598	0.006475	0.0001161	0.0002718	0.1738	3.437e-07	0.08698	0.4878	0.9573	0.1057	0.04388	0.004849	0.5841
ENSMMUG00000003683	ENSG00000101017	CD40	-0.2059	-0.12	-0.2166	-0.4583	-0.4885	-0.5451	-0.2214	-0.7676	-0.07276	0.02719	-0.2643	-0.2458	-0.2796	-0.4375	-0.07248	-0.7141	-0.341	-0.2155	-0.6766	-0.4617	-0.3413	-0.3368	-0.5039	-1.064	-0.1507	-0.03633	-0.5119	-0.3825	-0.3372	-0.3967	-0.4164	-0.7	0.1286	0.415	0.1119	0.001013	0.0008466	0.0001183	0.1203	1.382e-06	0.655	0.8516	0.1123	0.1042	0.1238	0.003909	0.6562
ENSMMUG00000003684	ENSG00000104043	ATP8B4	0.6684	0.8137	0.1736	0.6202	-0.1615	0.5855	0.04245	0.972	0.6326	-0.1607	-0.4606	0.4885	0.2745	0.4228	-0.2794	0.3112	1.183	0.9229	-0.08282	0.6186	0.6032	0.2336	0.7303	0.3644	0.4149	-0.03827	-0.8544	-0.1568	-0.3972	-0.7768	-0.4595	-0.3785	0.01324	0.00614	0.5399	0.02373	0.5855	0.03321	0.8876	0.001247	0.05121	0.5889	0.1796	0.103	0.4675	0.1527	0.4053
ENSMMUG00000003686	ENSG00000182141	ZNF708	0.9168	1.219	0.9724	0.7774	-0.03103	0.9609	0.1288	1.196	0.643	-0.06498	0.2093	0.6064	-0.2014	0.5844	-0.5937	0.645	0.7731	1.151	0.6816	0.6077	0.5992	0.5173	0.7879	0.6727	0.9235	1.286	0.2465	0.7494	0.3084	0.2215	0.4941	0.7582	0.002825	0.0003038	0.001825	0.01235	0.929	0.001987	0.7129	0.000344	0.07615	0.845	0.569	0.07217	0.6429	0.07729	0.1326
ENSMMUG00000003695	ENSG00000075131	TIPIN	0.4109	0.5673	0.3174	0.2494	0.2269	0.8398	0.225	0.4918	-0.1273	-0.2763	-0.2976	-0.3657	-0.4102	0.2921	0.05402	-0.2669	0.1633	0.5623	0.2797	0.1662	0.08771	0.1033	0.1692	0.06024	0.5167	0.6531	0.3934	0.2288	-0.0854	0.1877	0.4989	-0.1946	0.05199	0.01435	0.1413	0.2563	0.3255	6.584e-05	0.3207	0.03712	0.6147	0.2235	0.249	0.1279	0.1531	0.1848	0.8297
ENSMMUG00000003697	ENSG00000109452	INPP4B	0.3945	0.8351	0.796	0.688	-0.2103	0.823	-0.0215	0.9324	0.3741	-0.06959	0.3139	0.5975	-0.3241	0.7431	-0.4859	0.6116	0.8817	1.304	0.7482	0.7483	0.5052	0.5198	1.001	1.03	1.192	1.4	0.9416	1.188	0.615	0.8142	1.095	1.06	0.08672	0.0009653	0.0006188	0.003059	0.4029	0.0003853	0.9315	0.000203	0.1715	0.777	0.2463	0.01579	0.2962	0.002453	0.0852
ENSMMUG00000003702	ENSG00000156976	EIF4A2	0.2278	0.3504	0.2317	0.5572	-0.1754	0.4097	-0.01975	0.693	0.05791	-0.2674	-0.2012	0.2463	-0.2639	0.1499	-0.4764	0.2951	0.5461	0.5995	0.1403	0.3312	0.23	0.1935	0.4661	0.4315	0.451	0.4897	-0.1537	0.3574	0.0745	-0.04169	0.1298	0.2039	0.1264	0.03149	0.1189	0.0002573	0.2445	0.006451	0.8959	3.386e-05	0.742	0.09303	0.2517	0.1234	0.1519	0.3489	0.006412
ENSMMUG00000003710	ENSG00000029363	BCLAF1	0.4823	0.5327	0.1758	0.5292	0.02445	0.6008	0.1901	0.7825	0.4963	-0.107	-0.0406	0.3863	0.2063	0.5703	-0.0434	0.4997	0.8517	0.8821	0.2812	0.2865	0.2744	0.1671	0.5953	0.5717	0.7356	0.6818	0.02238	0.1218	0.08595	-0.04614	0.1855	0.3949	0.004712	0.004202	0.3008	0.001995	0.89	0.0004606	0.282	3.57e-05	0.01335	0.5523	0.8398	0.03286	0.344	0.0017	0.8283
ENSMMUG00000003711	ENSG00000166046	TCP11L2	0.172	0.2444	-0.03742	0.5324	-0.02985	0.2986	0.03927	0.4994	0.2226	-0.2021	-0.1657	0.355	0.1459	0.2615	-0.1001	-0.007017	0.8225	0.6103	0.07052	0.2437	0.2957	0.2562	0.3086	0.0505	0.6102	0.3886	-0.3767	0.118	0.1984	-0.08632	-0.0436	-0.1444	0.1856	0.08299	0.7703	6.292e-05	0.8225	0.02163	0.7675	0.0004833	0.1431	0.1389	0.2697	0.01012	0.3662	0.05753	0.5101
ENSMMUG00000003712	ENSG00000197619	ZNF615	0.7529	0.8418	0.5172	0.5241	0.005102	0.571	-0.3222	0.7221	0.567	-0.1726	-0.04129	0.4783	-0.1323	0.28	-0.6534	-0.07276	0.6387	0.9195	0.1916	0.5944	0.5168	0.2846	0.6714	0.3622	0.6852	0.5166	-0.06326	0.5844	0.3305	-0.0724	0.1634	0.09591	0.005969	0.005687	0.06546	0.05873	0.9865	0.04128	0.3024	0.01834	0.07717	0.5604	0.9019	0.1104	0.7256	0.3445	0.06405
ENSMMUG00000003718	ENSG00000196781	TLE1	0.06913	-0.1871	-0.6504	-0.3614	-0.2541	-0.6542	-0.5366	-0.5297	-0.009102	-0.0517	-0.3949	-0.343	-0.5078	-0.5861	-0.3637	-0.7646	0.3296	-0.1303	-0.5189	-0.4061	-0.4451	-0.461	-0.3733	-1.028	-0.2679	-0.4492	-0.9162	-0.779	-0.8225	-0.834	-0.9007	-1.132	0.633	0.2418	2.239e-05	0.01571	0.1028	2.372e-05	0.000737	0.001672	0.9579	0.7417	0.03216	0.03418	0.00986	0.0003588	0.04004
ENSMMUG00000003726	ENSG00000163629	PTPN13	0.5634	0.8271	0.39	0.6673	0.03096	0.7374	-0.08794	0.5428	0.4708	-0.1687	0.1214	0.1687	-0.1309	0.5834	-0.8706	0.01416	0.7383	1.018	0.3949	0.3302	0.3848	0.3644	0.6795	0.09518	0.6775	0.8337	0.365	0.3976	-0.04562	0.2253	0.1805	0.2472	0.01897	0.001846	0.1107	0.006329	0.907	0.002284	0.7469	0.04136	0.08962	0.509	0.6767	0.514	0.6822	0.02099	0.004694
ENSMMUG00000003727	ENSG00000162694	EXTL2	0.4011	0.8319	0.6198	0.4167	-0.2418	0.6013	0.05693	0.6037	0.5592	-0.1529	0.2789	0.5096	-0.05972	0.5798	-0.3113	0.1772	0.5084	0.9398	0.4972	0.4531	0.441	0.353	0.5982	0.2494	0.8375	1.05	0.2925	0.6801	0.2149	0.1718	0.4698	0.2356	0.06112	0.0004876	0.004172	0.05359	0.308	0.005356	0.8075	0.01068	0.02688	0.5009	0.2656	0.02698	0.8377	0.01027	0.2309
ENSMMUG00000003728	ENSG00000162695	SLC30A7	0.4854	0.8677	0.4266	0.8333	0.2326	0.8291	0.1985	0.6314	0.7746	-0.2089	0.1345	0.8149	0.173	0.8168	0.165	0.1802	1.125	1.237	0.6401	0.677	0.5244	0.3827	0.8449	0.09446	0.8889	0.9377	0.2643	0.6012	0.331	-0.02062	0.3088	-0.02617	0.03906	0.000914	0.07602	0.0004128	0.3594	0.0004604	0.4366	0.01681	0.006091	0.4136	0.637	0.001387	0.5869	0.001184	0.5633
ENSMMUG00000003735	ENSG00000182870	GALNT9	-0.3748	-0.1685	0.08565	-1.577	-0.1565	-0.625	-0.9109	-0.6802	0.862	1.288	1.344	-0.1317	0.5285	0.429	0.6837	0.7996	-0.2465	-0.3604	0.4168	-0.1084	0.2	-0.3603	-0.5763	0.5668	-0.3321	0.4098	1.126	-0.1682	0.9558	0.5813	0.3246	1.306	0.3218	0.6641	0.8144	0.0003028	0.7052	0.1218	0.02534	0.1002	0.05098	0.0006856	0.001417	0.7664	0.2873	0.2903	0.1247
ENSMMUG00000003736	ENSG00000109320	NFKB1	-0.05006	-0.3036	-0.3505	-0.05888	0.06068	-0.2108	0.105	-0.3288	-0.1534	-0.0584	-0.192	-0.1049	0.1193	-0.2112	0.1324	-0.31	-0.1308	-0.3551	-0.3102	-0.3937	-0.2976	-0.2283	-0.3764	-0.5969	-0.3105	-0.3807	-0.4834	-0.519	-0.3336	-0.3075	-0.5294	-0.4946	0.6008	0.004043	0.0003207	0.5373	0.5408	0.02834	0.2905	0.002011	0.1757	0.5654	0.0893	0.3009	0.3246	0.0383	0.2449
ENSMMUG00000003739	ENSG00000109323	MANBA	0.4821	0.4511	0.05563	0.4077	0.07038	0.482	-0.04439	0.5894	0.4593	0.1142	-0.008689	0.365	0.4659	0.4308	-0.121	0.1895	0.7349	0.5964	-0.03605	0.3721	0.4533	0.2871	0.381	0.1353	0.2796	-0.09819	-0.5772	-0.1488	-0.2086	-0.5597	-0.4914	-0.1273	0.003933	0.014	0.7433	0.01579	0.6893	0.004368	0.8032	0.001434	0.01961	0.5209	0.9659	0.04324	0.03281	0.0158	0.5486
ENSMMUG00000003745	ENSG00000125676	THOC2	0.6325	0.7195	0.4537	0.3785	-0.09057	0.6378	0.2044	0.7209	0.5065	0.02288	0.127	0.1566	-0.08667	0.4341	-0.3345	0.4726	1.009	1.215	0.6583	0.4522	0.522	0.4562	0.9377	0.8082	1.154	0.9808	0.4892	0.2362	-0.003992	0.2218	0.5292	0.667	0.001382	0.00096	0.02296	0.05828	0.667	0.001396	0.3308	0.0008511	0.02926	0.9132	0.5895	0.465	0.7401	0.03908	0.1576
ENSMMUG00000003749	ENSG00000076685	NT5C2	0.8361	0.4386	0.01897	0.517	0.606	0.3043	0.2027	0.4038	0.7352	-0.07291	-0.2212	0.2436	0.6041	0.183	0.03527	0.002598	0.9503	0.5921	-0.04327	0.4992	0.4784	0.3107	0.3105	0.1199	0.2986	-0.07562	-0.7666	-0.03026	-0.05771	-0.4532	-0.45	-0.3506	2.445e-05	0.03585	0.9189	0.007098	0.002615	0.1072	0.297	0.04891	0.001372	0.7137	0.308	0.2196	0.01229	0.3575	0.8723
ENSMMUG00000003750	ENSG00000118495	PLAGL1	0.4755	0.6442	0.4371	0.2615	-0.1682	0.5464	0.02657	0.09824	0.7083	0.02456	0.3773	0.3225	0.105	0.431	-0.05224	-0.01758	0.3293	0.6745	0.3069	0.1676	0.2856	0.298	0.4414	-0.0575	0.5799	0.6891	0.2225	0.2145	-0.03711	0.03116	0.3153	-0.06704	0.00306	0.0002863	0.006821	0.1068	0.3312	0.0007892	0.8769	0.5863	0.0003166	0.8891	0.05361	0.07288	0.6346	0.01465	0.7922
ENSMMUG00000003755	ENSG00000161638	ITGA5	-0.05987	-0.6591	-0.6043	-0.04295	0.3264	-0.464	0.2197	0.05624	-0.03138	0.003362	-0.2574	-0.1606	0.4775	-0.4999	0.639	0.09739	0.4974	-0.4822	-0.8053	-0.2536	-0.06096	-0.1963	-0.6357	-0.211	-0.127	-0.9073	-1.065	-0.6412	-0.05481	-0.5002	-0.9277	-0.369	0.776	0.004417	0.004224	0.8378	0.1379	0.02703	0.3171	0.8057	0.899	0.9879	0.2936	0.4692	0.07514	0.02477	0.01093
ENSMMUG00000003764	ENSG00000054611	TBC1D22A	-0.276	-0.4093	-0.2529	-0.2428	-0.04468	-0.33	-0.1831	-0.1363	-0.2445	0.1117	-0.003776	-0.2275	-0.1446	-0.3305	0.2125	-0.06929	-0.3141	-0.4631	-0.2145	-0.2433	-0.2645	-0.151	-0.3413	-0.09333	-0.5098	-0.6186	-0.145	-0.3139	-0.2236	-0.2321	-0.3872	-0.1413	0.01715	0.001213	0.02832	0.03704	0.7099	0.005124	0.1238	0.2784	0.07916	0.3655	0.9784	0.07362	0.3362	0.009152	0.1233
ENSMMUG00000003768	ENSG00000057252	SOAT1	0.5639	0.377	0.07321	0.6126	0.3605	0.5833	0.2912	0.3959	0.2826	-0.1489	-0.2992	0.2772	0.2518	0.1891	-0.2202	0.02196	0.7049	0.3643	0.05971	0.3429	0.3592	0.1275	0.1765	-0.002155	0.000703	-0.3687	-0.789	-0.279	-0.3568	-0.7949	-0.6855	-0.5625	0.001725	0.05378	0.6894	0.0007162	0.05559	0.001298	0.1263	0.04785	0.1776	0.4362	0.1707	0.1472	0.2743	0.3173	0.309
ENSMMUG00000003771	ENSG00000122042	UBL3	0.3627	0.513	0.3794	0.4188	-0.3536	0.5123	-0.2156	0.4013	0.2618	-0.2576	-0.08994	0.349	-0.3016	0.253	-0.7401	-0.1026	0.7789	0.8277	0.4556	0.4513	0.2498	0.2437	0.6452	0.1848	0.6195	0.5949	-0.06169	0.2847	0.009005	-0.2898	0.1358	-0.1164	0.05327	0.01241	0.04347	0.02577	0.07592	0.006568	0.2803	0.05175	0.2323	0.1928	0.682	0.07829	0.2166	0.1994	0.001095
ENSMMUG00000003773	ENSG00000174007	CEP19	0.5391	0.2707	0.02283	0.4991	-0.0597	0.3165	-0.2265	0.8212	0.2137	-0.2943	-0.3852	-0.02153	-0.1135	-0.08101	-0.5478	0.2284	1.101	0.7053	-0.2125	0.387	0.3099	0.05372	0.3816	0.5592	0.2224	-0.1162	-0.9644	-0.1461	-0.2521	-0.6881	-0.587	-0.08866	0.01553	0.257	0.9166	0.02352	0.7923	0.1487	0.3196	0.0007961	0.4091	0.2062	0.136	0.9261	0.6837	0.727	0.03664
ENSMMUG00000003774	ENSG00000163964	PIGX	0.3558	0.2743	0.149	0.6211	0.01917	0.4851	0.2246	0.5782	0.2129	-0.388	-0.3126	0.3079	0.1384	0.109	-0.1296	-0.06548	0.7887	0.5434	-0.05622	0.3221	0.1956	0.1799	0.2661	-0.07621	0.2517	0.0408	-0.7771	-0.1542	-0.2469	-0.6045	-0.3786	-0.6648	0.04651	0.1634	0.4116	0.0005589	0.9193	0.007115	0.2382	0.003588	0.3227	0.05006	0.162	0.1136	0.5681	0.5733	0.5529
ENSMMUG00000003775	NA	NA	0.3161	-0.1683	-0.3561	0.1291	0.355	-0.05866	-0.1302	0.4031	0.2241	-0.1058	-0.4913	-0.1045	0.5103	-0.3933	0.0289	-0.06643	0.8359	-0.07663	-0.7011	0.05931	0.08978	-0.1986	-0.2152	0.2816	-0.1719	-0.805	-1.309	-0.576	-0.2976	-0.9848	-1.005	-0.4354	0.1354	0.4622	0.0892	0.5385	0.1066	0.779	0.5491	0.07992	0.365	0.6336	0.04578	0.6369	0.05661	0.07677	0.9065
ENSMMUG00000003776	ENSG00000033178	UBA6	0.7314	0.9866	0.6109	0.5302	-0.06265	0.8723	0.1507	0.6119	0.5166	-0.2485	-0.04521	0.3935	-0.2475	0.5291	-0.704	0.03527	0.8458	1.224	0.4792	0.7442	0.624	0.5669	0.7559	0.4668	0.8461	1.013	0.2171	0.5266	0.1862	0.1328	0.4343	0.2016	0.00191	0.0001731	0.01046	0.02552	0.8049	0.0002402	0.5535	0.01815	0.06527	0.3286	0.8731	0.1256	0.4385	0.03591	0.01616
ENSMMUG00000003780	NA	NA	0.0187	-0.04043	0.0126	0.04794	0.5029	0.2265	0.7187	0.3299	-0.238	-0.212	-0.2501	-0.2233	0.1715	-0.1014	0.2153	-0.06258	0.1396	-0.1249	0.2747	-0.3945	-0.3111	-0.2309	-0.03243	-0.03572	0.41	0.1766	0.4643	-0.0009126	-0.2035	0.3848	0.2285	0.2497	0.9077	0.8175	0.9379	0.7688	0.002785	0.1607	1.548e-05	0.06041	0.2436	0.2487	0.2295	0.2347	0.4376	0.5763	0.2631
ENSMMUG00000003782	ENSG00000165304	MELK	0.4175	0.5089	0.4483	0.8968	-0.1196	1.392	1.246	0.2341	-0.01121	0.2843	-0.3565	0.1599	-0.3502	0.9254	0.5979	-0.5216	-0.02404	0.4265	0.5332	0.1673	0.3027	0.1504	0.1038	0.3241	0.6446	0.9905	0.7357	0.7348	0.9582	0.6968	1.032	1.329	0.2219	0.1651	0.207	0.008517	0.7595	1.477e-05	0.0002894	0.5486	0.978	0.4135	0.3784	0.6545	0.4657	0.005332	0.101
ENSMMUG00000003786	NA	NA	-0.3038	0.09837	-0.04773	-0.1824	-0.3054	-0.4686	-0.3195	-0.001685	-0.09128	0.3821	0.3422	-0.1005	-0.4248	-0.4344	-0.1016	0.2069	-0.2703	-0.3999	-0.1503	0.2056	0.004439	0.113	-0.3261	0.1492	-0.4451	-0.6582	-0.09548	-0.1516	-0.1107	-0.3499	-0.1562	0.1982	0.06788	0.5685	0.7686	0.2733	0.0845	0.007368	0.06815	0.9925	0.6821	0.04027	0.1171	0.6064	0.08478	0.02983	0.6475
ENSMMUG00000003787	ENSG00000180104	EXOC3	-0.3464	-0.4795	-0.3587	-0.3677	-0.0008923	-0.4878	-0.1763	-0.3795	-0.3035	0.1468	-0.03862	-0.2458	-0.04186	-0.389	0.2211	-0.02718	-0.381	-0.6376	-0.3504	-0.4115	-0.3172	-0.3101	-0.5595	-0.337	-0.4794	-0.6295	-0.1861	-0.4263	-0.199	-0.1348	-0.3367	-0.2081	0.008406	0.0008782	0.006386	0.005151	0.9947	0.0002376	0.1908	0.008199	0.04915	0.2878	0.801	0.07685	0.7996	0.005319	0.1523
ENSMMUG00000003793	ENSG00000136816	TOR1B	0.3329	0.242	-0.06608	0.07819	0.7066	0.3972	0.2104	-0.1244	0.2373	0.007467	-0.1533	0.1303	0.5796	0.3883	0.09141	-0.008659	-0.01254	0.06137	0.02303	-0.01338	0.06641	-0.04274	0.08057	-0.001055	0.002838	-0.02739	-0.0606	-0.06035	-0.0637	-0.0244	-0.09513	0.02517	0.001033	0.02892	0.5164	0.4403	1.248e-10	0.0001076	0.04741	0.2634	0.05129	0.9456	0.2147	0.2399	1.265e-05	0.0004292	0.4501
ENSMMUG00000003797	ENSG00000136878	USP20	-0.4316	-0.2853	0.1103	-0.4202	-0.1123	-0.4854	-0.291	-0.4271	-0.2085	0.345	0.4276	-0.1085	-0.1536	-0.163	0.2218	0.1301	-0.6207	-0.4954	-0.04512	-0.115	-0.2277	0.003065	-0.3361	-0.1769	-0.326	-0.2158	0.4455	0.07818	0.1268	0.3219	0.2854	0.1384	0.01173	0.121	0.5112	0.01445	0.5251	0.004954	0.09874	0.0222	0.3007	0.05508	0.03252	0.5524	0.4753	0.3694	0.267
ENSMMUG00000003815	ENSG00000185761	ADAMTSL5	-0.4541	-0.01686	0.9254	0.1319	0.5371	0.5738	0.2618	-0.1352	-0.1398	0.5663	0.9799	0.294	0.5128	0.5585	0.4511	0.6196	-0.6257	-0.4617	1.455	0.3657	0.3224	0.7293	0.328	1.106	0.1623	0.4182	1.995	0.1833	0.9537	0.9801	1.593	1.216	0.2206	0.9646	0.00519	0.7114	0.1334	0.09456	0.4686	0.721	0.7411	0.1143	0.00903	0.4322	0.2136	0.1141	0.2518
ENSMMUG00000003819	ENSG00000142546	NOSIP	-0.4393	-0.5158	-0.1163	-0.5889	-0.2472	-0.7299	-0.5315	-0.1397	-0.3861	0.1536	0.07392	-0.4723	-0.4781	-0.7526	0.1151	0.03858	-0.7577	-0.8807	-0.4653	-0.2444	-0.4743	-0.2777	-0.5672	0.1267	-0.7995	-0.7946	-0.02915	-0.1989	-0.1559	-0.004968	-0.007779	0.01059	0.01838	0.01052	0.5246	0.002014	0.2047	0.0001849	0.006236	0.4856	0.07765	0.427	0.7322	0.01905	0.04371	0.0002184	0.598
ENSMMUG00000003821	ENSG00000183340	JRKL	1.141	1.372	0.9094	0.7345	-0.06248	1.044	0.1824	1.159	1.026	-0.1641	0.02215	0.4667	-0.4042	0.6412	-0.8479	0.3922	1.403	1.684	0.6286	0.6815	0.532	0.5055	0.9941	0.6111	1.615	1.549	0.5935	0.7204	0.2172	0.1746	0.6621	0.7161	0.0003058	0.0001067	0.005232	0.02323	0.8611	0.001171	0.6111	0.00091	0.006344	0.6318	0.9537	0.1816	0.3693	0.05959	0.0375
ENSMMUG00000003823	NA	NA	0.002249	-0.238	-0.2255	-0.01874	0.2854	0.09058	0.5006	-0.1123	-0.002513	0.1162	0.0574	0.0696	0.3128	0.2072	0.6365	0.3549	0.07054	-0.1131	0.0415	-0.4251	-0.2327	-0.1641	-0.1474	-0.1391	0.1731	-0.02188	0.09438	-0.62	-0.2734	0.1009	-0.1335	0.002436	0.9856	0.08263	0.07445	0.8812	0.02815	0.4682	0.0001287	0.4124	0.9865	0.3856	0.7025	0.6053	0.04893	0.1198	2.034e-05
ENSMMUG00000003834	ENSG00000156127	BATF	-0.09949	-0.1292	0.1777	-0.3575	0.002792	-0.3803	-0.2657	0.2449	-0.1881	0.1728	0.03579	-0.2822	-0.3883	-0.4775	-0.2263	0.2806	-0.4798	-0.5758	-0.2802	-0.1143	-0.2231	-0.2334	-0.3182	0.6225	-0.1481	-0.248	0.2531	0.06832	0.07578	0.2155	0.1414	0.8996	0.4993	0.4194	0.2249	0.01821	0.9857	0.01275	0.08979	0.1246	0.281	0.2655	0.8356	0.0794	0.04119	0.003064	0.1973
ENSMMUG00000003840	ENSG00000086730	LAT2	-0.04571	-0.1294	-0.2125	-0.133	-0.1723	-0.3203	-0.2601	-0.02005	-0.09971	-0.004005	-0.1542	-0.2057	-0.1757	-0.3948	-0.1081	-0.1571	-0.04775	-0.3475	-0.532	-0.1567	-0.2396	-0.3277	-0.3328	-0.2433	-0.4205	-0.6393	-0.6626	-0.3201	-0.3584	-0.669	-0.6572	-0.4152	0.6413	0.227	0.03083	0.1745	0.09057	0.001169	0.0111	0.8507	0.3887	0.9694	0.1807	0.04818	0.1564	0.0001836	0.3484
ENSMMUG00000003844	ENSG00000137877	SPTBN5	-0.7403	-0.2397	-0.2862	-1.033	-0.6391	-0.9349	-0.8216	-1.065	-0.2642	0.2847	0.06329	-0.5956	-0.6298	-1.116	-0.5825	-0.2189	-1.181	-1	-0.634	-0.8499	-0.773	-0.3433	-0.7712	-0.7377	-0.5975	-0.6296	0.3133	-0.2422	-0.4613	-0.1621	0.04703	-0.3066	0.01069	0.42	0.2997	0.001015	0.04718	0.005046	0.01112	0.001782	0.4753	0.3744	0.8715	0.1105	0.1536	0.003271	0.1454
ENSMMUG00000003846	ENSG00000103966	EHD4	-0.002273	-0.3408	-0.5651	-0.3274	0.3113	-0.3658	-0.07777	-0.4822	0.03547	-0.09945	-0.3566	-0.2642	0.2487	-0.3489	-0.04352	-0.4625	-0.3546	-0.4963	-0.467	-0.4181	-0.4179	-0.432	-0.4858	-0.7017	-0.3194	-0.4127	-0.4293	-0.6591	-0.4952	-0.3293	-0.4702	-0.535	0.9821	0.002425	1.067e-07	0.001537	0.003416	0.0004379	0.4618	2.972e-05	0.7677	0.3576	0.003762	0.01597	0.05476	0.001502	0.7159
ENSMMUG00000003851	ENSG00000160145	KALRN	0.2337	0.3301	-0.1441	0.3481	0.4662	0.09581	0.3945	0.7096	0.05993	-0.2429	-0.05869	0.2967	-0.3046	0.1182	-0.08726	0.234	0.0272	0.1638	-0.05294	-0.3147	0.1117	0.1848	-0.05151	-0.1533	0.08785	0.08571	0.45	-0.09096	-0.297	0.3389	0.3102	0.6372	0.2023	0.102	0.4526	0.05756	0.01838	0.6107	0.04397	0.0003294	0.7934	0.2391	0.8027	0.1497	0.2373	0.5671	0.6936
ENSMMUG00000003853	ENSG00000100083	GGA1	-0.4233	-0.424	-0.1659	-0.4509	-0.08883	-0.6204	-0.2363	-0.387	-0.1978	0.3081	0.2183	-0.1965	-0.1099	-0.3248	0.279	-0.07579	-0.5595	-0.6772	-0.3032	-0.2225	-0.3026	-0.2578	-0.6177	-0.2377	-0.5086	-0.5495	0.02668	-0.1674	0.02229	-0.03966	-0.06117	-0.05804	0.01113	0.01808	0.3104	0.007436	0.6041	0.0003012	0.167	0.03392	0.3127	0.07785	0.2636	0.2728	0.5993	0.069	0.1513
ENSMMUG00000003854	NA	NA	-0.2619	-0.342	-0.01095	-0.3447	0.2096	-0.3506	0.2632	-0.3314	-0.2471	0.4124	0.3811	-0.13	-0.003722	-0.1091	0.692	0.1977	-0.4974	-0.7517	-0.1526	-0.3401	-0.273	-0.2488	-0.5486	-0.1932	-0.3781	-0.5108	0.2088	-0.4154	-0.03162	0.06053	-0.08348	-0.02446	0.1844	0.1158	0.9562	0.07998	0.3081	0.07518	0.2088	0.1252	0.2883	0.05324	0.1056	0.5326	0.9883	0.6025	0.004222
ENSMMUG00000003857	NA	NA	-0.5756	-0.2317	0.3537	-1.118	-0.7322	-1.045	-0.9357	-0.08956	-0.1002	0.6993	0.6616	-0.39	-1.212	-0.7414	0.09757	0.2551	-0.8612	-0.724	-0.427	0.2303	-0.3855	-0.3022	-0.6355	0.3933	-0.8751	-0.5462	0.4257	-0.04064	-0.1594	0.3523	0.4235	0.1217	0.07603	0.4916	0.2497	0.001171	0.04326	0.002639	0.007444	0.7965	0.7914	0.03331	0.06831	0.2745	0.005258	0.03705	0.7985
[truncated: 7,123 more rows]
[truncated: 49 more columns]
