# Supplementary material for: Interleukin-15 response signature predicts RhCMV/SIV vaccine efficacy
Source: PLoS Pathog. 2021 Jul 6;17(7):e1009278. doi: 10.1371/journal.ppat.1009278 (PMC8284654; doi:10.1371/journal.ppat.1009278)
Supplement: S2 Table — Data set includes all DDE genes, defined as the difference in DE gene expression across protection groups for 68–1 oral and subQ cohort RMs vaccinated with RhCMV/SIV, with unadjusted and adjusted p-values. (XLSX) [file ppat.1009278.s002.xlsx]

## Sheet: ExtDataTable2.dde
Ensembl.RM.ID	Ensembl.HS.ID	HS.SYMBOL.ID	logFC.W0D1.Prot.Subq	logFC.W0D3.Prot.Subq	logFC.W0D7.Prot.Subq	logFC.W18D0.Prot.Subq	logFC.W18D1.Prot.Subq	logFC.W18D3.Prot.Subq	logFC.W18D7.Prot.Subq	logFC.W88D0.Prot.Subq	logFC.W0D1.Unpr.Subq	logFC.W0D3.Unpr.Subq	logFC.W0D7.Unpr.Subq	logFC.W18D0.Unpr.Subq	logFC.W18D1.Unpr.Subq	logFC.W18D3.Unpr.Subq	logFC.W18D7.Unpr.Subq	logFC.W88D0.Unpr.Subq	logFC.W0D1.Prot.Oral	logFC.W0D3.Prot.Oral	logFC.W0D7.Prot.Oral	logFC.W18D0.Prot.Oral	logFC.W18D1.Prot.Oral	logFC.W18D3.Prot.Oral	logFC.W18D7.Prot.Oral	logFC.W88D0.Prot.Oral	logFC.W0D1.Unpr.Oral	logFC.W0D3.Unpr.Oral	logFC.W0D7.Unpr.Oral	logFC.W18D0.Unpr.Oral	logFC.W18D1.Unpr.Oral	logFC.W18D3.Unpr.Oral	logFC.W18D7.Unpr.Oral	logFC.W88D0.Unpr.Oral	Pval.W0D1.Prot.Subq	Pval.W0D3.Prot.Subq	Pval.W0D7.Prot.Subq	Pval.W18D0.Prot.Subq	Pval.W18D1.Prot.Subq	Pval.W18D3.Prot.Subq	Pval.W18D7.Prot.Subq	Pval.W88D0.Prot.Subq	Pval.W0D1.Unpr.Subq	Pval.W0D3.Unpr.Subq	Pval.W0D7.Unpr.Subq	Pval.W18D0.Unpr.Subq	Pval.W18D1.Unpr.Subq	Pval.W18D3.Unpr.Subq	Pval.W18D7.Unpr.Subq
ENSMMUG00000000005	ENSG00000198951	NAGA	-0.2576	-0.3482	-0.2435	-0.3802	0.2472	-0.176	0.04037	-0.6716	-0.1514	0.3019	0.05434	-0.1087	0.3531	0.03978	0.2468	-0.2858	-0.381	-0.619	-0.1239	-0.5297	-0.4222	-0.3333	-0.4776	-0.5472	-0.3007	-0.4413	0.05096	-0.529	-0.2337	-0.1903	-0.3176	-0.3083	0.05995	0.01869	0.07342	0.005759	0.07983	0.1961	0.7739	1.682e-05	0.3512	0.03723	0.7373	0.4569	0.04165	0.7827	0.1246
ENSMMUG00000000009	ENSG00000081237	PTPRC	0.6582	0.7599	0.4909	0.6141	-0.02989	0.676	0.07588	0.7424	0.6128	-0.08793	0.03596	0.4628	-0.003463	0.4488	-0.3378	0.2888	1.081	1.104	0.4322	0.5953	0.5119	0.4443	0.6659	0.5763	0.8344	0.753	-0.05932	0.3466	0.1655	-0.09727	0.09984	0.155	0.001021	0.000498	0.01318	0.002074	0.8827	0.0007238	0.7077	0.0006653	0.009457	0.6759	0.8775	0.02863	0.9889	0.03433	0.1462
ENSMMUG00000000013	ENSG00000134152	KATNBL1	0.7088	0.9175	0.5227	0.6702	-0.258	0.6655	-0.2528	1.044	0.6482	-0.1805	-0.1751	0.2849	-0.0519	0.2332	-0.8247	0.113	1.188	1.2	-0.02187	0.7723	0.6506	0.5675	0.7856	0.6909	0.6196	0.4219	-0.7269	0.369	0.09451	-0.6066	-0.2437	-0.1478	0.01891	0.005095	0.08096	0.02571	0.4138	0.02658	0.4286	0.001698	0.06566	0.5683	0.6199	0.3693	0.8947	0.4614	0.02427
ENSMMUG00000000042	ENSG00000121989	ACVR2A	0.5038	0.9055	0.9524	0.7286	0.3692	1.172	0.507	1.006	0.2009	-0.07013	0.375	0.7166	0.1287	0.8227	-0.2511	0.7996	0.6543	1.463	1.126	1.01	0.8456	0.875	1.101	0.1985	0.7016	0.821	0.2157	0.8636	0.265	0.4323	0.4454	0.1212	0.09325	0.00473	0.001113	0.01234	0.2513	5.046e-05	0.1155	0.001076	0.5731	0.8215	0.2612	0.02169	0.7409	0.006333	0.4806
ENSMMUG00000000051	ENSG00000185621	LMLN	0.7093	0.9004	0.2142	1.065	0.03574	0.6601	0.3682	1.078	0.9956	-0.4284	-0.6221	0.4899	0.3178	0.192	-0.4205	0.4755	2.042	1.542	-0.2755	1.004	0.8612	0.4926	0.8318	0.8329	1.023	0.4317	-1.236	-0.1854	-0.4791	-0.9538	-0.7056	-0.3402	0.04105	0.01918	0.5562	0.002687	0.9254	0.06363	0.3488	0.00825	0.01066	0.2305	0.1239	0.1673	0.4798	0.5873	0.2948
ENSMMUG00000000056	ENSG00000163512	AZI2	0.8519	0.7903	0.3555	0.4892	0.2749	0.6005	-0.0001175	0.5446	0.5971	-0.1825	-0.03811	0.4433	0.1867	0.3833	-0.5347	0.09569	0.5888	0.792	0.4003	0.3873	0.3213	0.1958	0.5113	0.3334	0.4919	0.5439	-0.07276	0.3495	0.0443	-0.2381	0.1142	-0.136	9.337e-06	0.0002023	0.06525	0.01112	0.1705	0.001915	0.9995	0.009467	0.008551	0.3729	0.8677	0.03229	0.4526	0.06228	0.02391
ENSMMUG00000000058	ENSG00000091527	CDV3	0.4536	0.4345	0.1283	0.363	0.01399	0.4657	0.1869	0.4805	0.3618	-0.2362	-0.1389	0.2246	0.0494	0.4335	-0.07878	0.2263	0.878	0.8376	0.3976	0.3045	0.3438	0.2435	0.5507	0.335	0.6106	0.5218	-0.06783	-0.02418	0.006287	-0.2128	0.1272	0.227	0.002149	0.006823	0.3825	0.01371	0.9271	0.001661	0.2222	0.003064	0.03516	0.1278	0.4207	0.1479	0.7918	0.005384	0.6465
ENSMMUG00000000107	ENSG00000196967	ZNF585A	0.5405	0.7187	0.6621	0.3275	-0.1665	0.4887	-0.3517	0.5424	0.3317	-0.3037	-0.1802	0.009394	-0.5271	0.07145	-0.9878	0.09784	0.3608	0.8175	0.289	0.6358	0.2814	0.2371	0.7096	0.5514	0.2781	0.4212	-0.01565	0.511	-0.09617	-0.03705	0.02274	0.01103	0.02564	0.007665	0.007212	0.1862	0.5385	0.04829	0.2065	0.04181	0.2535	0.2491	0.5362	0.9721	0.1195	0.7858	0.002145
ENSMMUG00000000125	ENSG00000124209	RAB22A	0.5364	0.6604	0.4232	0.5465	0.0363	0.6985	0.1051	0.5859	0.398	-0.2162	-0.09088	0.3141	-0.1485	0.4911	-0.4931	0.2226	0.6458	0.8304	0.4702	0.4336	0.321	0.1265	0.6379	0.2706	0.6084	0.5659	0.08278	0.2485	-0.07525	-0.2311	0.1956	-0.2506	0.004709	0.001574	0.02685	0.004295	0.8573	0.0002647	0.6057	0.004716	0.07732	0.2907	0.6901	0.1256	0.5576	0.01611	0.03515
ENSMMUG00000000170	ENSG00000205413	SAMD9	1.708	1.561	0.6185	0.9077	0.6791	1.193	-0.3974	1.28	1.44	0.00428	-0.2549	0.471	0.1788	0.6993	-1.044	0.4283	1.76	1.774	0.2328	1.16	0.8551	0.5223	1.103	1.148	1.014	0.8343	-0.7271	0.3972	-0.111	-0.6083	-0.2357	0.1495	3.947e-05	0.0003263	0.1094	0.02058	0.09141	0.002699	0.3279	0.003155	0.002312	0.9918	0.5768	0.2534	0.7158	0.09312	0.0283
ENSMMUG00000000204	ENSG00000198001	IRAK4	0.328	0.3503	0.1412	0.3434	0.324	0.4123	0.1058	0.1658	0.2696	-0.01295	0.0005816	0.261	0.3935	0.2991	-0.09658	-0.1166	0.2664	0.3101	0.3074	0.178	0.1949	0.1016	0.284	-0.05728	0.1388	0.08234	-0.109	-0.05221	-0.05239	-0.218	-0.07973	-0.1794	0.0006474	0.0008308	0.1407	0.0003726	0.001202	2.184e-05	0.2911	0.1165	0.01583	0.8973	0.9959	0.01015	0.001261	0.003121	0.3921
ENSMMUG00000000220	ENSG00000114686	MRPL3	0.4555	0.751	0.4532	0.4405	0.1329	0.5903	-0.008408	0.4768	0.2669	-0.132	-0.1155	0.3096	-0.111	0.3698	-0.4182	0.1429	0.4877	0.7009	0.4648	0.3896	0.426	0.3091	0.6134	0.252	0.4556	0.5292	0.2333	0.3775	0.05699	0.05424	0.2169	0.2341	0.007734	7.811e-05	0.008562	0.01051	0.4612	0.0006192	0.9634	0.01073	0.1853	0.4684	0.5703	0.09213	0.6199	0.04267	0.04525
ENSMMUG00000000232	ENSG00000169299	PGM2	0.3676	0.4464	0.1813	0.2598	-0.02177	0.3915	0.02059	0.3726	0.1742	-0.06049	0.01362	0.2716	0.04913	0.2294	-0.3057	-0.004493	0.4011	0.4759	0.2137	0.2137	0.1842	0.05083	0.4237	0.3335	0.2265	0.1413	-0.05316	0.09894	-0.09043	-0.3192	-0.06069	0.05418	0.01632	0.007485	0.2343	0.0891	0.892	0.01073	0.8987	0.02611	0.3318	0.7075	0.9399	0.09489	0.8026	0.1551	0.09577
ENSMMUG00000000268	ENSG00000105255	FSD1	-0.5134	-0.4764	0.1397	-0.05745	-0.05506	-0.236	0.04059	-0.5093	-0.7305	0.3456	0.2229	-0.0815	-0.3929	-0.38	0.2843	0.04472	-0.7015	-0.7762	-0.1101	-0.07168	-0.1958	-0.1747	-0.7591	-0.2267	-0.7511	-0.3707	0.3884	0.07402	0.121	0.3295	0.1641	-0.3387	0.01502	0.03084	0.4785	0.7769	0.7994	0.2577	0.8464	0.02553	0.003629	0.1017	0.3362	0.7065	0.1302	0.08177	0.2187
ENSMMUG00000000297	ENSG00000129680	MAP7D3	-0.1966	-0.3169	-0.3766	-0.07162	0.1258	-0.1025	0.2541	-0.1698	-0.09275	0.1025	-0.2132	-0.1694	0.2263	0.03126	0.2322	0.1218	-0.09159	-0.1475	0.02581	-0.4111	-0.1246	-0.2409	-0.1636	-0.1565	0.1945	0.1109	0.09919	-0.1451	-0.0372	0.2168	-0.0554	0.3644	0.07403	0.00865	0.0008137	0.5154	0.2703	0.3516	0.02629	0.156	0.4792	0.3844	0.1127	0.1574	0.1097	0.7912	0.07155
ENSMMUG00000000330	ENSG00000134982	APC	0.56	0.6602	0.3258	0.5466	-0.0397	0.6399	0.1003	0.7937	0.4901	-0.2415	-0.03608	0.406	0.01128	0.4787	-0.311	0.4183	1.159	1.083	0.5134	0.5203	0.5293	0.3813	0.7385	0.609	0.8491	0.6302	-0.02114	0.2193	-0.05672	-0.1547	0.1298	0.2096	0.002063	0.001067	0.07595	0.002935	0.8366	0.000505	0.6042	7.781e-05	0.02401	0.2193	0.8692	0.04	0.9627	0.01449	0.1565
ENSMMUG00000000338	ENSG00000132274	TRIM22	0.8956	0.6162	0.127	0.5366	0.6858	0.6448	0.06423	0.5022	0.8284	0.07017	-0.185	0.3085	0.7097	0.3802	-0.1739	0.04084	0.8768	0.5597	0.05648	0.3569	0.37	0.2068	0.3497	0.33	0.3989	0.09546	-0.5912	-0.06204	-0.05343	-0.5009	-0.4181	-0.1527	2.847e-07	0.0008536	0.4435	0.001495	0.0001116	0.0001514	0.7084	0.006084	4.317e-05	0.6921	0.3445	0.08188	0.0009893	0.03324	0.3737
ENSMMUG00000000421	ENSG00000113580	NR3C1	0.4378	0.5502	0.2898	0.5284	-0.2978	0.5066	-0.1999	0.7286	0.3116	-0.1478	-0.06661	0.3067	-0.1797	0.3159	-0.5306	0.304	0.8501	0.8694	0.3291	0.4416	0.3447	0.3123	0.6063	0.6183	0.6106	0.5258	-0.2202	0.2654	-0.02035	-0.2703	0.01963	0.09561	0.0164	0.005424	0.1059	0.003712	0.1092	0.005335	0.2811	0.0002921	0.1416	0.4378	0.7511	0.1073	0.4293	0.09985	0.01281
ENSMMUG00000000424	ENSG00000150347	ARID5B	0.4183	0.4224	0.1229	0.5568	-0.1371	0.4711	0.116	0.6942	0.4466	-0.1704	-0.09976	0.3079	0.02139	0.2984	-0.09847	0.3135	1.171	0.8395	0.08232	0.2048	0.3468	0.1331	0.3548	0.2356	0.6329	0.4003	-0.4297	-0.05499	-0.0983	-0.3455	-0.2018	-0.03775	0.01394	0.02245	0.4719	0.001148	0.4463	0.005858	0.5168	0.0002277	0.02532	0.3464	0.6231	0.08805	0.9236	0.09701	0.6259
ENSMMUG00000000428	ENSG00000112531	QKI	0.9149	1.027	0.4824	0.7667	0.1151	1.061	0.3246	1.036	0.9156	-0.1458	-0.01797	0.6558	0.03225	0.8633	-0.3222	0.2646	1.508	1.569	0.6967	0.7116	0.728	0.4638	1.034	0.6081	1.139	0.9184	0.04615	0.2038	-0.0419	-0.3909	0.1466	-0.1201	0.0001534	0.0001347	0.05054	0.001692	0.6549	1.347e-05	0.2127	0.0001126	0.00142	0.5723	0.9505	0.01195	0.92	0.0007561	0.2685
ENSMMUG00000000457	ENSG00000141429	GALNT1	0.3343	0.3799	0.2365	0.5333	-0.1253	0.4907	0.03299	0.6843	0.1928	-0.3339	-0.1843	0.3501	-0.05497	0.1641	-0.4573	0.1506	0.5955	0.6948	0.3177	0.4742	0.3504	0.2454	0.5668	0.4976	0.3111	0.3369	-0.1977	0.4392	0.1472	-0.1864	0.1453	0.04561	0.06248	0.05124	0.1847	0.003131	0.4994	0.006377	0.8585	0.0005925	0.3573	0.07864	0.3796	0.06507	0.8086	0.3856	0.03244
ENSMMUG00000000498	ENSG00000115421	PAPOLG	0.4989	0.6064	0.287	0.6338	0.03544	0.7315	0.168	0.7411	0.4115	-0.2373	-0.06305	0.4321	0.2298	0.4761	-0.1933	0.2771	1.048	0.9192	0.2071	0.4417	0.462	0.405	0.6034	0.4465	0.6793	0.5349	-0.3137	0.142	0.04395	-0.305	-0.02416	0.0634	0.00632	0.002769	0.1216	0.0006112	0.8546	7.95e-05	0.3888	0.0002588	0.05884	0.2295	0.7754	0.02931	0.3397	0.01485	0.3784
ENSMMUG00000000517	ENSG00000122591	FAM126A	0.5664	0.8783	0.5528	0.6003	0.05282	0.8712	0.3383	0.5138	0.4838	-0.1595	0.05547	0.4655	0.09245	0.657	-0.2835	0.07402	0.7163	1.111	0.6947	0.5429	0.584	0.3265	0.7544	0.4626	0.7964	0.8121	0.2924	0.5283	0.2135	0.06673	0.5889	0.1273	0.01073	0.0003528	0.01365	0.007091	0.8242	0.0001009	0.1551	0.03587	0.06968	0.5049	0.8346	0.05352	0.7598	0.005753	0.2903
ENSMMUG00000000522	ENSG00000105258	POLR2I	-0.562	-0.5203	-0.05364	-0.4534	-0.1743	-0.5677	-0.2849	-0.624	-0.2297	0.21	0.2038	-0.2333	-0.2922	-0.375	0.09175	-0.1169	-0.7313	-0.7785	-0.2516	-0.3424	-0.292	-0.2762	-0.6994	-0.2604	-0.4795	-0.4681	0.2252	-0.08528	0.1253	0.1545	0.03576	-0.2763	0.00176	0.007089	0.7561	0.0118	0.3451	0.001892	0.1195	0.001736	0.2798	0.2632	0.3286	0.2294	0.1996	0.05215	0.6603
ENSMMUG00000000523	ENSG00000105254	TBCB	-0.4	-0.3983	-0.1421	-0.5778	-0.4301	-0.7073	-0.3636	-0.4978	-0.3935	0.09016	0.02292	-0.43	-0.5873	-0.5105	-0.1403	-0.1298	-0.5409	-0.5455	-0.2196	-0.1401	-0.232	-0.1083	-0.4595	0.04296	-0.3788	-0.239	0.2023	-0.01688	0.08236	0.174	0.08824	0.1262	0.004101	0.008243	0.2973	5.353e-05	0.003576	1.107e-06	0.01232	0.00114	0.01717	0.5345	0.8879	0.004587	0.001282	0.0007612	0.3899
ENSMMUG00000000525	ENSG00000168434	COG7	-0.1257	-0.1777	-0.1288	-0.2761	0.09136	-0.196	0.1876	-0.2818	-0.1843	0.2211	0.09217	-0.07198	0.1688	0.005633	0.275	-0.03262	-0.3008	-0.5134	-0.1473	-0.557	-0.3437	-0.2351	-0.526	-0.3994	-0.05352	-0.127	0.1476	-0.3214	-0.01334	0.06295	-0.1075	-0.2632	0.3595	0.2289	0.3443	0.04765	0.5192	0.1561	0.1804	0.06385	0.2586	0.1283	0.5736	0.6315	0.3365	0.9693	0.08414
ENSMMUG00000000541	ENSG00000143437	ARNT	0.06913	0.3195	0.1782	0.3297	-0.1386	0.1945	0.2795	0.3157	0.0794	-0.1557	0.0311	0.2451	0.02307	0.2018	0.05255	0.2198	0.1662	0.4071	0.07397	0.3352	0.3337	0.2362	0.2613	0.1521	-0.004839	0.07686	-0.1847	0.2584	0.09271	-0.05283	0.008377	-0.007984	0.5155	0.006147	0.09351	0.0022	0.2053	0.06771	0.01187	0.007216	0.5228	0.1664	0.8023	0.02962	0.8625	0.07403	0.675
ENSMMUG00000000586	NA	NA	-0.2552	-0.3119	-0.0704	-0.2842	0.0005859	-0.3327	-0.06904	-0.2773	-0.08334	0.1664	0.08165	-0.09624	-0.0779	-0.009976	0.2358	0.104	-0.3836	-0.5461	-0.09365	-0.2169	-0.1124	-0.02617	-0.4145	0.07561	-0.1101	-0.1932	0.2072	0.1055	0.3168	0.2552	0.1066	0.03002	0.0475	0.02525	0.5789	0.0296	0.9965	0.01116	0.6025	0.04928	0.586	0.2216	0.5929	0.4936	0.6386	0.9423	0.1168
ENSMMUG00000000599	ENSG00000167930	FAM234A	-0.4617	-0.4404	-0.1603	-0.6044	-0.03936	-0.6141	-0.2141	-0.6248	-0.3177	0.3412	0.3268	-0.2301	-0.01242	-0.2571	0.2964	0.06603	-0.6898	-0.7135	-0.08383	-0.3013	-0.3186	-0.1465	-0.5847	-0.2167	-0.3257	-0.3225	0.4118	-0.1509	0.1155	0.2346	0.09266	0.1556	0.01656	0.03295	0.3939	0.002003	0.8412	0.001737	0.2754	0.003166	0.1645	0.09144	0.1485	0.2697	0.9589	0.2112	0.1868
ENSMMUG00000000628	ENSG00000114062	UBE3A	0.6189	0.81	0.46	0.4988	-0.09078	0.6872	0.1547	0.6548	0.4907	-0.1272	0.0183	0.4566	-0.01505	0.4773	-0.3954	0.3173	0.9112	1.114	0.5716	0.5103	0.4057	0.3518	0.7973	0.5101	0.7832	0.7192	0.2794	0.2823	-0.08034	-0.09566	0.3121	0.4043	0.002131	0.0002923	0.02412	0.01392	0.6716	0.0007428	0.471	0.003007	0.03976	0.555	0.9395	0.03651	0.9549	0.02662	0.1035
ENSMMUG00000000630	ENSG00000135870	RC3H1	0.6686	0.4729	-0.231	0.8027	0.02339	0.5052	0.2363	1.071	0.7672	-0.3124	-0.4951	0.3746	0.166	0.2394	0.0305	0.2855	1.88	1.34	-0.4821	0.557	0.6002	0.1656	0.4305	0.1714	0.9174	0.2774	-1.391	-0.3003	-0.06198	-0.8439	-0.8203	-0.3065	0.02405	0.15	0.4563	0.007347	0.9413	0.0924	0.4558	0.001114	0.0297	0.3366	0.1842	0.2459	0.678	0.4572	0.9318
ENSMMUG00000000643	ENSG00000198160	MIER1	1.16	1.349	0.7018	1.036	-0.008945	1.233	0.09821	1.489	1.117	-0.2079	0.2623	0.9017	0.09189	1.016	-0.5746	0.6908	1.701	1.796	0.7385	0.9229	0.8287	0.5108	1.237	0.9512	1.297	1.237	0.06723	0.4387	0.1055	-0.3902	0.255	0.1668	0.0004609	0.0002518	0.0375	0.001987	0.9802	0.0002361	0.7902	4.509e-05	0.004443	0.5617	0.5092	0.01201	0.8401	0.004193	0.167
ENSMMUG00000000676	ENSG00000143756	FBXO28	0.4341	0.5726	0.2903	0.4989	-0.01492	0.5779	1.58e-05	0.4797	0.4125	-0.2268	-0.03158	0.3404	-0.1663	0.4321	-0.2826	0.08315	0.8481	0.8415	0.4137	0.4863	0.4252	0.3012	0.5937	0.1467	0.4688	0.6121	-0.1123	0.3356	0.1589	-0.117	0.21	-0.1619	0.01077	0.002251	0.0897	0.003667	0.9343	0.0007744	0.9999	0.01024	0.04237	0.2177	0.8774	0.06457	0.4649	0.01867	0.1761
ENSMMUG00000000717	ENSG00000117877	CD3EAP	-0.3346	-0.6184	-0.4599	-0.5072	-0.1993	-0.6201	-0.2189	-0.5562	-0.1455	0.04285	-0.1386	-0.3605	-0.1197	-0.4894	0.1801	0.136	-0.5808	-0.558	-0.328	-0.5317	-0.3297	-0.3388	-0.5106	-0.08534	-0.299	-0.3848	-0.132	-0.4312	-0.05788	-0.08532	-0.3001	0.5104	0.009394	1.754e-05	0.0004456	0.0001481	0.1381	5.373e-06	0.09961	0.000118	0.3442	0.756	0.3766	0.01235	0.4706	0.0006665	0.2368
ENSMMUG00000000735	ENSG00000204356	NELFE	-0.3876	-0.4502	-0.2976	-0.2971	-0.02337	-0.4081	-0.1014	-0.4772	-0.346	0.1183	0.01513	-0.2773	0.08483	-0.3873	0.1867	-0.1346	-0.5082	-0.6503	-0.2217	-0.4577	-0.2681	-0.2091	-0.534	-0.2053	-0.4134	-0.481	-0.1184	-0.2762	-0.07565	-0.07323	-0.3264	-0.1426	0.001795	0.0008457	0.01559	0.01622	0.8536	0.001084	0.4232	0.0004762	0.01824	0.3632	0.917	0.03603	0.5856	0.003537	0.1969
ENSMMUG00000000750	ENSG00000092871	RFFL	0.1868	0.0473	0.003956	0.2508	0.0173	0.2155	-0.0103	0.304	0.08931	-0.1438	-0.125	0.2165	0.06446	0.03979	-0.09152	0.0588	0.6838	0.3293	0.15	0.1379	0.2122	0.04499	0.2178	0.256	0.1348	-0.1508	-0.3798	-0.2133	-0.05542	-0.4916	-0.2717	-0.09511	0.1053	0.7052	0.9725	0.02977	0.8849	0.06188	0.9312	0.01676	0.5091	0.2393	0.3577	0.07715	0.6593	0.7438	0.5024
ENSMMUG00000000754	ENSG00000104093	DMXL2	1.34	1.152	0.4907	0.9456	0.179	1.156	0.3357	1.267	1.413	-0.07316	-0.1513	0.7217	0.5147	0.8376	-0.1921	0.2459	2.146	1.676	0.4113	0.8783	0.8455	0.4416	0.9938	0.9046	1.334	0.7392	-0.5496	0.009952	0.08556	-0.7539	-0.211	0.01724	2.404e-05	0.0008454	0.127	0.002853	0.5921	0.0002755	0.3204	0.0002817	0.0002345	0.8352	0.7011	0.04171	0.2401	0.01595	0.6247
ENSMMUG00000000759	ENSG00000152270	PDE3B	0.4657	0.6969	0.4534	0.5947	0.0143	0.7543	0.1445	0.8301	0.2028	-0.01832	0.1751	0.4099	-0.1445	0.5453	-0.2503	0.5919	0.6713	0.9519	0.1647	0.2571	0.6404	0.3747	0.3569	0.3104	0.3321	0.5057	-0.3078	0.06338	0.1266	0.004069	-0.2168	0.04568	0.008955	0.0003914	0.01128	0.000926	0.9394	2.831e-05	0.4438	2.058e-05	0.3337	0.9229	0.4097	0.03292	0.5319	0.004041	0.2417
ENSMMUG00000000795	ENSG00000151917	BEND6	0.7023	1.008	0.5427	0.2005	-0.3792	0.5852	-0.4358	-0.2217	0.5522	-0.4166	-0.5309	-0.285	-0.4398	-0.08657	-1.166	-0.681	0.6758	1.066	0.2388	0.7923	0.6127	0.5989	0.9575	-0.04369	0.2286	0.5135	-0.1884	0.1185	-0.4153	-0.7474	-0.1655	-0.3815	0.009552	0.001087	0.06034	0.4836	0.2291	0.03875	0.1794	0.4978	0.09332	0.1712	0.1353	0.3749	0.2727	0.7785	0.002963
ENSMMUG00000000800	ENSG00000175166	PSMD2	-0.2214	-0.4025	-0.184	-0.1898	0.1206	-0.2538	0.1557	-0.6013	-0.2941	0.07781	-0.0241	-0.1661	0.1965	-0.1634	0.2786	-0.3491	-0.4613	-0.5561	-0.08804	-0.3814	-0.2691	-0.171	-0.3879	-0.5201	-0.2493	-0.3161	0.03948	-0.1879	0.01989	0.1089	-0.04471	-0.2678	0.04704	0.001061	0.09899	0.08713	0.2984	0.02221	0.184	1.104e-06	0.02583	0.513	0.8537	0.1577	0.1697	0.1676	0.03833
ENSMMUG00000000802	ENSG00000080298	RFX3	0.6335	0.6547	0.2916	0.7091	0.3061	0.8222	0.487	1.038	0.6275	-0.0009829	-0.1839	0.4458	0.1223	0.4535	-0.09382	0.2473	1.156	0.8507	-0.2938	0.3447	0.25	-0.03275	0.399	0.2414	0.7652	0.2734	-0.4117	0.02048	-0.0534	-0.5568	-0.1152	-0.5923	0.003368	0.005764	0.1922	0.001202	0.1876	0.0001791	0.03728	1.498e-05	0.0146	0.9966	0.4954	0.05816	0.6751	0.05026	0.7196
ENSMMUG00000000829	ENSG00000153147	SMARCA5	0.7889	0.7869	0.4043	0.6933	0.2954	0.8261	0.165	0.8162	0.4705	-0.07688	-0.07056	0.4024	0.1143	0.5233	-0.4	0.286	0.859	0.9679	0.4895	0.4224	0.3283	0.2132	0.6635	0.5852	0.7704	0.7198	0.155	0.3218	0.01626	-0.07648	0.2131	0.2864	3.612e-05	0.0001301	0.03009	0.0002349	0.1266	1.463e-05	0.3925	8.764e-05	0.0323	0.6964	0.7464	0.04152	0.6278	0.008677	0.06967
ENSMMUG00000000833	ENSG00000042753	AP2S1	-0.4114	-0.5334	-0.3611	-0.5133	-0.101	-0.5012	-0.1034	-0.6834	-0.2988	0.2408	-0.02652	-0.3159	-0.01191	-0.3519	0.2414	-0.4077	-0.6316	-0.7234	-0.2246	-0.3637	-0.2519	-0.236	-0.5652	-0.4111	-0.6077	-0.5655	-0.01995	-0.3934	-0.02001	-0.03847	-0.2167	-0.3475	0.00884	0.001661	0.02017	0.00129	0.5285	0.0017	0.5161	0.0001131	0.1054	0.1394	0.8855	0.06216	0.9517	0.03492	0.183
ENSMMUG00000000841	ENSG00000105677	TMEM147	-0.3795	-0.3193	-0.1065	-0.3826	-0.1564	-0.4453	-0.1391	-0.5654	-0.2912	0.1601	0.04355	-0.1535	-0.1548	-0.3116	0.1345	-0.1993	-0.5641	-0.637	-0.1469	-0.2107	-0.1608	-0.1362	-0.4979	-0.1813	-0.426	-0.3917	0.04654	-0.02981	0.1282	0.1021	-0.03753	-0.1134	0.003548	0.0229	0.404	0.003341	0.2426	0.0007332	0.2951	9.275e-05	0.05716	0.2382	0.7733	0.2656	0.3443	0.02411	0.3719
ENSMMUG00000000869	NA	NA	-0.2481	-0.3022	-0.01373	-0.2959	-0.08918	-0.322	-0.2852	-0.3329	-0.125	0.1536	0.09212	-0.1828	-0.2136	-0.1969	-0.2071	-0.009114	-0.4331	-0.437	-0.112	-0.2417	-0.1913	-0.09007	-0.2412	0.03852	-0.2138	-0.1405	0.2424	0.1056	0.1912	0.2512	0.1102	0.3237	0.02753	0.01367	0.9013	0.009641	0.4486	0.004989	0.01667	0.00764	0.3524	0.1997	0.4897	0.1369	0.1432	0.105	0.1251
ENSMMUG00000000894	ENSG00000163507	CIP2A	0.814	1.135	0.5974	0.6287	0.454	0.7545	0.6463	0.7452	0.308	-0.2928	-0.3418	0.09188	-0.3219	0.5263	-0.2622	-0.3222	0.9435	1.029	0.5879	0.373	0.5162	0.3495	0.8727	0.4336	1.151	0.8928	0.613	0.4494	0.5051	0.4369	0.4884	0.2911	0.0009645	3.54e-05	0.01972	0.01269	0.09559	0.002353	0.01652	0.007391	0.2939	0.2726	0.2684	0.7383	0.3461	0.04708	0.3858
ENSMMUG00000000899	ENSG00000140688	RUSF1	-0.3021	-0.3246	-0.05731	-0.492	-0.1381	-0.5677	-0.2898	-0.499	-0.1546	0.1965	0.3335	-0.1564	-0.09728	-0.1114	0.1874	0.08163	-0.3864	-0.5094	-0.1724	-0.1373	-0.1526	-0.01228	-0.404	-0.1027	-0.2063	-0.07667	0.4359	0.07874	0.2009	0.3294	0.1549	0.3015	0.05777	0.05881	0.7131	0.002391	0.4061	0.0005033	0.08083	0.00448	0.4083	0.2366	0.07304	0.3609	0.6324	0.5111	0.312
ENSMMUG00000000914	ENSG00000138764	CCNG2	0.6166	0.7717	0.4571	0.716	-0.2802	0.7295	-0.1029	0.9421	0.5439	-0.1509	-0.04351	0.486	-0.1156	0.4501	-0.5576	0.2765	1.183	1.104	0.3151	0.5085	0.454	0.2969	0.7167	0.4579	0.7684	0.6308	-0.3421	0.1428	-0.1675	-0.6463	-0.1309	-0.1494	0.00556	0.001411	0.03813	0.001286	0.2242	0.001045	0.6555	0.0001268	0.03549	0.5152	0.8659	0.0368	0.6809	0.05288	0.03281
ENSMMUG00000000917	ENSG00000085662	AKR1B1	-0.3632	-0.3384	-0.1943	-0.3137	-0.1229	-0.3044	0.01651	-0.4634	-0.2236	0.1179	-0.04173	-0.1648	-0.04283	-0.2628	0.146	-0.1252	-0.7128	-0.615	-0.308	-0.3035	-0.2897	-0.2595	-0.4043	-0.3534	-0.4318	-0.3657	-0.03397	-0.09061	-0.0515	0.02073	-0.1104	-0.127	0.0001668	0.001265	0.04075	0.001037	0.2105	0.001442	0.8662	1.155e-05	0.045	0.2424	0.708	0.09943	0.7197	0.009222	0.193
ENSMMUG00000000931	ENSG00000283761	NA	0.491	0.5604	0.3277	0.5255	0.09972	0.6368	0.1229	0.5752	0.4596	-0.05009	0.1163	0.446	0.2754	0.4939	-0.2276	0.2453	0.6808	0.6792	0.3751	0.3629	0.3288	0.2965	0.5371	0.3928	0.4949	0.4423	-0.05482	0.204	0.0994	-0.1399	0.07808	0.04194	0.0007984	0.000454	0.02463	0.0003428	0.5112	1.726e-05	0.423	0.0003556	0.00724	0.7438	0.4956	0.003978	0.1402	0.001413	0.1878
ENSMMUG00000000933	ENSG00000174579	MSL2	0.698	0.8506	0.3407	0.7241	0.1324	0.8324	0.3046	0.863	0.6883	-0.2413	-0.06046	0.5425	0.0754	0.6278	-0.2773	0.3774	1.224	1.046	0.2047	0.5285	0.6296	0.2743	0.6803	0.2783	0.7137	0.4532	-0.3769	0.2796	0.09032	-0.3215	-0.06817	-0.03045	0.003041	0.001009	0.1536	0.002161	0.5968	0.0004405	0.2258	0.0009118	0.01362	0.3422	0.8323	0.03246	0.8105	0.01249	0.3335
ENSMMUG00000000955	ENSG00000135655	USP15	0.9868	0.8494	0.4454	0.6767	0.05965	0.6634	-0.1483	0.8409	0.4894	-0.2915	-0.3041	0.1405	-0.09516	0.08711	-0.8656	-0.1646	1.045	0.9853	0.2026	0.6673	0.3917	0.3781	0.7259	0.5749	0.534	0.4513	-0.3811	0.4989	0.1207	-0.1683	0.03531	-0.07886	0.0004509	0.004813	0.1002	0.01387	0.8292	0.01563	0.5855	0.004844	0.1373	0.3179	0.3423	0.6276	0.7782	0.7654	0.005801
ENSMMUG00000000956	ENSG00000061987	MON2	0.6251	0.731	0.4923	0.5045	-0.003587	0.6807	0.1362	0.5608	0.5637	-0.05982	0.07202	0.4471	0.06609	0.5004	-0.3524	0.08884	0.9112	0.918	0.4147	0.5755	0.4702	0.4592	0.6785	0.3975	0.6196	0.5152	-0.2114	0.2674	-0.003982	-0.2565	0.07864	-0.1128	0.001101	0.0004871	0.01075	0.008452	0.986	0.0004119	0.5068	0.00826	0.01232	0.7688	0.7518	0.03021	0.795	0.01377	0.1301
ENSMMUG00000000965	ENSG00000173273	TNKS	0.3056	0.5306	0.1443	0.4485	-0.1141	0.4833	0.1779	0.5358	0.3637	-0.1081	-0.09887	0.316	0.1392	0.4584	-0.1174	0.1422	0.9175	0.8578	0.3475	0.3496	0.3113	0.4362	0.6156	0.3246	0.5711	0.3994	-0.1775	-0.02948	-0.1752	-0.3867	-0.06268	-0.1121	0.05896	0.002915	0.3751	0.005977	0.5039	0.003028	0.297	0.002601	0.06153	0.5378	0.6164	0.07384	0.5223	0.009274	0.5479
ENSMMUG00000001003	ENSG00000274523	RCC1L	-0.3224	-0.1776	-0.09507	-0.3942	-0.1126	-0.34	-0.1774	-0.5201	-0.2288	0.272	0.2291	-0.08511	-0.02598	-0.1614	0.1932	-0.04147	-0.4537	-0.53	0.01529	-0.3155	-0.2319	-0.2285	-0.3783	-0.1113	-0.1538	-0.115	0.5139	-0.054	0.1029	0.2926	0.2381	0.2215	0.02704	0.2558	0.5067	0.007394	0.4574	0.02083	0.2392	0.001284	0.1838	0.07469	0.179	0.5868	0.8888	0.2979	0.2556
ENSMMUG00000001018	ENSG00000124532	MRS2	0.3974	0.763	0.3479	0.2429	-0.06728	0.6229	-0.02304	0.1808	0.3204	-0.1595	0.01866	0.2885	0.04878	0.5217	-0.2985	0.3164	0.6095	0.9417	0.6098	0.4858	0.6207	0.6878	0.7481	0.3077	0.5843	0.7403	0.2947	0.5417	0.289	0.2805	0.499	0.2705	0.01787	4.527e-05	0.04173	0.1526	0.7109	0.0002367	0.8992	0.3267	0.1084	0.3735	0.9264	0.1161	0.8277	0.003545	0.1474
ENSMMUG00000001028	ENSG00000163788	SNRK	0.4654	0.528	0.3123	0.5472	-0.02288	0.6761	0.009932	0.7784	0.4119	-0.1261	-0.04176	0.4303	0.1296	0.4572	-0.3457	0.3615	1.18	0.991	0.5872	0.4843	0.4225	0.376	0.7404	0.6613	0.8026	0.5334	-0.1103	0.1126	-0.06649	-0.2863	0.1039	0.1162	0.006639	0.004427	0.06373	0.001402	0.8951	9.351e-05	0.9544	3.814e-05	0.03863	0.4785	0.8316	0.01627	0.5409	0.01171	0.08285
ENSMMUG00000001034	ENSG00000066185	ZMYND12	0.1627	0.6335	0.1945	0.1199	0.3268	-0.0628	-0.3443	-0.1865	0.3342	-0.2882	-0.04315	-0.1585	-0.4295	0.001647	-0.4671	-0.6312	0.3883	0.8403	1.008	0.5196	0.5067	0.335	0.6728	0.3248	0.2973	0.388	0.2632	0.6448	0.05859	0.2017	0.29	0.2427	0.4344	0.006501	0.3644	0.5858	0.1554	0.7764	0.1558	0.4554	0.1866	0.2061	0.8666	0.515	0.121	0.9945	0.09468
ENSMMUG00000001035	ENSG00000100462	PRMT5	-0.3488	-0.4049	-0.2549	-0.1444	0.05577	-0.2148	0.14	-0.3298	-0.3293	0.001019	-0.1401	-0.1437	0.1563	-0.1716	0.1941	-0.01951	-0.5454	-0.5603	-0.3406	-0.3696	-0.3292	-0.2465	-0.405	-0.3741	-0.2352	-0.3226	-0.1396	-0.1699	0.01105	0.1008	-0.1549	0.04999	0.0005246	0.0002179	0.01031	0.1434	0.5832	0.03076	0.1662	0.00254	0.00611	0.9923	0.239	0.1798	0.2124	0.106	0.09435
ENSMMUG00000001075	ENSG00000182606	TRAK1	0.2125	0.3164	-0.03845	-0.08176	-0.05571	0.01025	0.02396	0.2191	0.2754	-0.0483	-0.03726	0.02233	-0.1609	0.06671	0.0185	-0.1569	0.2625	0.3005	-0.2722	0.09971	0.09785	-0.04093	-0.02926	-0.2179	-0.04512	-0.08222	-0.576	-0.4694	-0.376	-0.4619	-0.4283	-0.3596	0.07495	0.0159	0.75	0.4998	0.659	0.9324	0.8492	0.09762	0.0532	0.7067	0.7976	0.8641	0.306	0.6066	0.8966
ENSMMUG00000001100	ENSG00000215114	UBXN2B	0.4568	0.4173	0.05104	0.4895	-0.2006	0.4254	-0.03297	0.4998	0.2405	-0.6167	-0.471	0.1801	-0.1664	0.07043	-0.5512	-0.2447	1.085	0.9974	0.122	0.7286	0.574	0.3801	0.626	0.583	0.1975	0.01612	-0.7907	-0.0903	-0.3384	-1.139	-0.5264	-0.06626	0.07921	0.1519	0.8505	0.06214	0.4806	0.1075	0.9084	0.08825	0.4461	0.03462	0.1503	0.5308	0.6444	0.8045	0.09269
ENSMMUG00000001106	ENSG00000170949	ZNF160	0.4907	0.6012	0.1992	0.408	0.1905	0.4952	0.08302	0.4121	0.3033	-0.0953	-0.08461	0.1945	0.09968	0.3522	-0.285	-0.1167	0.7013	0.8481	0.4729	0.2841	0.3979	0.3629	0.5813	0.174	0.5341	0.4625	-0.08033	-0.02758	-0.09612	-0.1942	-0.06892	-0.1378	0.0002856	4.704e-05	0.1416	0.002533	0.178	0.0002632	0.5605	0.005711	0.05345	0.5017	0.5966	0.1741	0.5656	0.01309	0.07744
ENSMMUG00000001126	ENSG00000116001	TIA1	0.6275	0.9896	0.7249	0.5977	-0.1238	0.7119	0.1041	0.3887	0.688	-0.211	0.1526	0.4496	-0.1881	0.4769	-0.5963	-0.1429	0.6603	1.11	0.3389	0.8002	0.6632	0.6819	0.8437	0.265	0.6255	0.9126	0.0398	0.7212	0.3058	0.1617	0.4185	-0.07842	0.01019	0.00024	0.003149	0.0146	0.6326	0.003725	0.6874	0.1479	0.01708	0.4155	0.5949	0.08405	0.5575	0.06612	0.04304
ENSMMUG00000001167	ENSG00000104907	TRMT1	-0.3591	-0.45	-0.2162	-0.5521	-0.09205	-0.6697	-0.1145	-0.5077	-0.307	0.3277	0.2161	-0.2924	-0.202	-0.3843	0.4079	0.0311	-0.6316	-0.7164	-0.3564	-0.2611	-0.2648	-0.217	-0.6785	-0.3483	-0.4565	-0.3741	0.07519	-0.1773	0.05908	0.1689	-0.04343	0.03707	0.04871	0.02245	0.229	0.00283	0.6267	0.0003455	0.5398	0.01107	0.1576	0.08903	0.3165	0.1401	0.3887	0.05276	0.0559
ENSMMUG00000001169	ENSG00000163848	ZNF148	0.6237	0.7693	0.4553	0.5659	-0.07623	0.652	-0.06266	0.9299	0.462	-0.2253	-0.03488	0.3092	-0.2334	0.4537	-0.4221	0.2495	1.125	1.184	0.4741	0.7025	0.5638	0.3447	0.8326	0.7109	0.7961	0.6378	-0.01151	0.3472	0.02527	-0.2509	0.1582	0.1832	0.003227	0.001078	0.03422	0.008343	0.7361	0.002335	0.7837	7.42e-05	0.06775	0.3255	0.8915	0.1799	0.4106	0.04649	0.104
ENSMMUG00000001205	ENSG00000198677	TTC37	0.6233	0.8301	0.51	0.426	-0.2265	0.5847	-0.03999	0.4602	0.3921	-0.1458	-0.006383	0.1732	-0.4578	0.354	-0.6368	-0.005295	0.8561	1.307	0.6493	0.6529	0.6447	0.5111	0.8074	0.4937	0.9058	1.051	0.3462	0.6912	0.3242	0.3264	0.4942	0.2905	0.004336	0.0005284	0.01985	0.05186	0.3395	0.007569	0.8654	0.05619	0.1328	0.536	0.9808	0.4693	0.1255	0.1324	0.02039
ENSMMUG00000001217	NA	NA	0.418	0.2945	0.02302	0.4694	0.3258	0.4242	0.1585	0.6385	0.2092	-0.09134	-0.3476	0.04773	0.1828	0.04797	-0.1686	-0.3696	0.879	0.457	-0.2411	0.167	0.2424	0.05208	0.1125	-0.064	0.3212	-0.2496	-0.8396	-0.4782	-0.199	-0.685	-0.6772	-0.6732	0.01218	0.1071	0.8925	0.005561	0.06377	0.01214	0.3724	0.00063	0.2916	0.6105	0.08841	0.7916	0.4052	0.7888	0.3969
ENSMMUG00000001258	ENSG00000147118	ZNF182	0.4797	0.6436	0.3344	0.428	-0.07638	0.544	0.1346	0.6213	0.4402	-0.1095	0.07462	0.306	0.1164	0.3007	-0.3261	0.3479	0.5669	0.8639	0.341	0.3006	0.3578	0.3344	0.5611	0.275	0.6378	0.6156	-0.03448	0.2661	-0.08869	0.01149	0.1354	-0.0191	0.003309	0.0003697	0.04334	0.009425	0.6659	0.001013	0.4469	0.0005434	0.02519	0.5388	0.7087	0.09067	0.6006	0.09003	0.1084
ENSMMUG00000001266	ENSG00000166685	COG1	-0.2958	-0.4176	-0.2499	-0.2081	0.1229	-0.2293	0.08157	-0.5076	-0.3168	0.1653	0.09358	-0.01348	0.2954	-0.00488	0.3867	-0.06169	-0.4199	-0.4615	-0.0889	-0.3611	-0.2555	-0.2038	-0.3578	-0.4197	-0.2403	-0.2818	0.128	-0.2069	-0.02323	0.1759	-0.08027	-0.14	0.02441	0.003509	0.05489	0.111	0.3584	0.07963	0.5388	0.0004966	0.0437	0.2352	0.547	0.9241	0.07292	0.9721	0.01165
ENSMMUG00000001267	ENSG00000148308	GTF3C5	-0.451	-0.4464	-0.2431	-0.4321	-0.09054	-0.5431	-0.09347	-0.5512	-0.271	0.2773	0.2562	-0.1711	-0.07563	-0.169	0.2122	0.0449	-0.6152	-0.645	-0.2021	-0.3385	-0.2992	-0.1886	-0.4882	-0.2754	-0.4091	-0.2942	0.1975	-0.1295	0.02129	0.155	-0.001107	0.1373	0.005047	0.00984	0.1232	0.007473	0.5852	0.000881	0.5701	0.001827	0.1574	0.1021	0.178	0.3247	0.7114	0.3292	0.2592
ENSMMUG00000001304	ENSG00000106799	TGFBR1	0.7402	0.8911	0.4029	0.6129	-0.2826	0.7505	-0.3699	0.9117	0.6043	-0.1517	-0.127	0.4144	-0.1582	0.3768	-0.7523	0.1701	1.641	1.349	0.3271	0.7931	0.5887	0.4754	0.9367	0.666	0.83	0.5461	-0.5751	0.2019	-0.1972	-0.7632	-0.2505	-0.2916	0.008573	0.003468	0.1423	0.02729	0.3189	0.007184	0.1944	0.002848	0.06816	0.6057	0.6934	0.1574	0.649	0.2035	0.02091
ENSMMUG00000001317	ENSG00000056097	ZFR	0.4303	0.6293	0.3823	0.4668	-0.01181	0.5713	0.1441	0.5757	0.3208	-0.1669	0.02524	0.3022	-0.1177	0.4009	-0.3806	0.2146	0.5942	0.814	0.338	0.3744	0.3144	0.2125	0.5029	0.3992	0.6866	0.7153	0.1774	0.4302	0.1555	0.09239	0.3095	0.4069	0.007997	0.0004135	0.01845	0.004125	0.9445	0.0004764	0.3957	0.001274	0.09212	0.331	0.8947	0.07933	0.5737	0.02001	0.04819
ENSMMUG00000001329	ENSG00000012048	BRCA1	0.5622	0.4655	0.2165	0.4658	0.4087	0.4861	0.3855	0.3523	0.3547	-0.04203	-0.191	0.07824	0.2372	0.3047	-0.07584	-0.1215	0.5006	0.545	0.2745	0.1443	0.2026	0.2677	0.3548	0.2006	0.5253	0.3563	0.01868	0.04045	0.1697	-0.03402	0.05829	-0.07449	6.566e-06	0.0005777	0.07994	0.0001942	0.001573	9.746e-05	0.00293	0.008916	0.01537	0.7506	0.2004	0.5569	0.1365	0.02221	0.6039
ENSMMUG00000001338	ENSG00000155096	AZIN1	0.4273	0.4522	0.1932	0.4047	-0.1548	0.4563	-0.1355	0.2826	0.206	-0.2587	-0.1266	0.3159	-0.06383	0.224	-0.5048	-0.1837	0.8532	0.7457	0.4987	0.2523	0.2781	0.1272	0.5197	0.05985	0.5744	0.5445	-0.05663	0.06392	-0.15	-0.3547	-0.01154	-0.2105	0.003432	0.004287	0.181	0.005298	0.3037	0.001748	0.3689	0.075	0.226	0.09139	0.4558	0.03936	0.7277	0.1428	0.00335
ENSMMUG00000001347	ENSG00000161395	PGAP3	-0.5338	-0.4472	-0.07942	-0.4431	-0.1367	-0.5158	-0.154	-0.7204	-0.4576	0.2194	0.3004	-0.1577	-0.08599	-0.3287	0.2788	-0.04732	-0.6089	-0.6851	-0.06127	-0.2738	-0.2931	-0.1469	-0.5098	-0.3692	-0.3324	-0.2982	0.3177	-0.02101	0.1159	0.2777	0.2137	-0.07069	0.001735	0.01398	0.6284	0.008789	0.4302	0.00255	0.3682	0.0001282	0.02367	0.2159	0.1273	0.3833	0.6845	0.0685	0.1548
ENSMMUG00000001361	ENSG00000133704	IPO8	0.2958	0.3964	0.1725	0.3836	-0.06254	0.4534	0.1235	0.31	0.1764	-0.1267	-0.0749	0.2345	0.05897	0.2567	-0.1874	0.03805	0.6244	0.5935	0.3253	0.35	0.3231	0.3942	0.5219	0.1879	0.4192	0.349	-0.03303	0.2093	-0.07482	-0.1803	0.1262	0.08704	0.01638	0.00323	0.1595	0.001919	0.6236	0.000263	0.3327	0.02149	0.2204	0.3282	0.6038	0.07153	0.7056	0.04811	0.1957
ENSMMUG00000001377	ENSG00000143970	ASXL2	0.6957	0.6198	0.1773	0.5309	0.1073	0.6527	0.2912	0.6337	0.7244	-0.1876	0.02101	0.4433	0.2431	0.6454	-0.1303	0.2958	1.373	1.185	0.4098	0.3604	0.4895	0.2675	0.7082	0.3117	1.158	0.7132	-0.02975	-0.06717	-0.06902	-0.2459	0.04128	-0.01553	0.0005731	0.005747	0.389	0.009415	0.6167	0.00139	0.1764	0.004661	0.002685	0.3927	0.9321	0.04504	0.3638	0.003105	0.5916
ENSMMUG00000001397	ENSG00000175471	MCTP1	0.7924	0.5207	0.3392	0.7603	0.07067	0.4333	0.2067	1.059	0.3961	-0.4089	-0.3665	0.304	0.05362	0.1338	-0.1432	0.3438	1.659	1.235	0.4445	0.6394	0.5934	0.5252	0.684	0.66	0.5282	0.04846	-0.3172	0.09537	-0.3369	-0.6254	-0.3259	0.2359	0.004189	0.09757	0.243	0.007151	0.8155	0.1305	0.5101	0.0005252	0.218	0.1782	0.2826	0.3082	0.8858	0.6537	0.6753
ENSMMUG00000001403	ENSG00000174851	YIF1A	-0.3042	-0.3717	-0.1087	-0.6352	0.01335	-0.5524	-0.1887	-0.7525	-0.08075	0.3968	0.3026	-0.1766	-0.02819	-0.2651	0.2296	-0.3393	-0.5796	-0.7105	-0.0978	-0.3864	-0.3169	-0.2231	-0.6769	-0.3928	-0.1992	-0.1999	0.3903	-0.1553	0.1912	0.2133	-0.001254	-0.1827	0.1229	0.08225	0.5787	0.001715	0.9482	0.006258	0.3588	0.0007568	0.73	0.05749	0.1941	0.4126	0.9112	0.2161	0.3227
ENSMMUG00000001423	ENSG00000047346	FAM214A	0.4983	0.6845	0.4074	0.5989	-0.1402	0.6095	0.04965	0.8358	0.4247	-0.09014	0.06333	0.3943	-0.0589	0.4342	-0.3803	0.3435	1.009	1.067	0.3653	0.5158	0.4313	0.4418	0.707	0.5358	0.5739	0.5929	-0.1472	0.2785	-0.1977	-0.2437	0.1085	0.07588	0.01024	0.00127	0.03749	0.002149	0.5019	0.001814	0.8114	9.367e-05	0.06513	0.6647	0.7852	0.05982	0.8207	0.03575	0.1091
ENSMMUG00000001434	ENSG00000162378	ZYG11B	0.8122	0.9579	0.5842	0.7213	0.04492	0.8532	0.2324	0.8755	0.9241	-0.1805	0.2199	0.7372	0.1358	0.997	-0.1577	0.3839	1.144	1.507	0.6334	0.5162	0.6065	0.4402	0.9279	0.2964	1.102	0.969	0.125	0.1696	0.05357	-0.0166	0.4415	-0.2985	0.001982	0.001097	0.03022	0.006655	0.8772	0.001242	0.4259	0.002592	0.003994	0.5398	0.5006	0.01252	0.7198	0.0005913	0.6363
ENSMMUG00000001443	ENSG00000091317	CMTM6	0.5209	0.6493	0.3049	0.6181	-0.06484	0.6651	-0.05762	0.578	0.3384	-0.1954	-0.1228	0.4142	-0.02676	0.3751	-0.4668	0.08273	0.7344	0.7381	0.3549	0.4723	0.4513	0.2709	0.5733	0.395	0.5263	0.4644	-0.1724	0.3029	0.1102	-0.2784	0.06518	0.07197	0.003449	0.0008197	0.08039	0.0005653	0.7149	0.000214	0.7448	0.002732	0.1061	0.2963	0.5489	0.02781	0.9011	0.04856	0.02226
ENSMMUG00000001454	ENSG00000100412	ACO2	-0.2956	-0.4172	-0.2257	-0.349	0.1091	-0.4252	0.05938	-0.433	-0.3094	0.2555	0.05584	-0.2584	-0.0182	-0.2778	0.3635	-0.04644	-0.5907	-0.7891	-0.4072	-0.4822	-0.4702	-0.378	-0.6165	-0.4787	-0.4283	-0.479	0.0006899	-0.4338	-0.22	-0.01981	-0.2059	-0.1924	0.0513	0.0126	0.138	0.02156	0.4881	0.005223	0.7073	0.009436	0.08475	0.1154	0.7541	0.1083	0.9244	0.08466	0.04602
ENSMMUG00000001459	ENSG00000100413	POLR3H	-0.2736	-0.2383	-0.2063	-0.4862	-0.1471	-0.4617	-0.2191	-0.5988	-0.1532	0.2175	0.1381	-0.2001	-0.1127	-0.3003	-0.1125	-0.2723	-0.5115	-0.4544	-0.1101	-0.2291	-0.189	-0.1292	-0.3799	-0.2794	-0.1112	-0.126	0.2286	-0.01785	0.1652	0.2725	0.0931	-0.1299	0.01937	0.05951	0.0768	5.335e-05	0.2285	0.0001233	0.07411	5.959e-06	0.2744	0.08184	0.326	0.1202	0.4578	0.01956	0.4203
ENSMMUG00000001483	ENSG00000166133	RPUSD2	-0.4092	-0.3886	-0.3777	-0.4048	-0.1905	-0.7003	-0.2488	-0.6938	-0.2402	0.1558	0.0966	-0.2351	0.005519	-0.456	0.02221	-0.1584	-0.5322	-0.5129	-0.2927	-0.5671	-0.2711	-0.265	-0.531	-0.6147	-0.1298	-0.1292	0.2198	-0.1374	0.1934	0.2972	-0.07568	-0.07388	0.002766	0.008116	0.00531	0.003448	0.1784	1.274e-06	0.07779	8.018e-06	0.1407	0.2773	0.5553	0.1166	0.9748	0.002691	0.8901
ENSMMUG00000001484	ENSG00000005893	LAMP2	0.4782	0.352	0.05478	0.4929	0.1393	0.3672	0.02445	0.6794	0.4518	-0.09253	-0.2005	0.2698	0.3974	0.1167	-0.1648	0.06599	1.237	0.7217	-0.09782	0.4604	0.4773	0.3102	0.3852	0.4653	0.3757	-0.04314	-1.018	-0.05142	-0.07007	-0.6845	-0.5909	-0.3713	0.02371	0.1247	0.7911	0.01948	0.5188	0.07929	0.9088	0.003135	0.06992	0.6765	0.4124	0.2247	0.1313	0.5996	0.4971
ENSMMUG00000001508	ENSG00000163635	ATXN7	1.076	0.9549	0.3432	0.5937	0.55	1.028	0.2086	1.253	1.126	-0.2796	-0.2662	0.4704	0.5102	0.6677	-0.3809	0.4105	1.547	1.22	0.3404	0.5264	0.5198	0.233	0.8543	0.7229	1.033	0.439	-0.2844	-0.2872	-0.4072	-0.7031	-0.1602	0.1059	0.000133	0.002251	0.2383	0.03785	0.06423	0.0003127	0.5018	5.514e-05	0.0007613	0.3633	0.4435	0.1287	0.173	0.02727	0.2773
ENSMMUG00000001518	ENSG00000177853	ZNF518A	1.264	1.758	1.146	1.073	0.1219	1.527	-0.02426	1.615	1.212	-0.001568	0.3252	0.91	-0.1608	1.194	-0.8542	0.6524	1.401	1.982	0.9854	1.066	1.005	0.6851	1.276	0.7844	1.471	1.602	0.4311	0.8848	0.4669	-0.02606	0.6372	0.3708	0.0005538	1.644e-05	0.002327	0.003861	0.7674	3.387e-05	0.9547	6.109e-05	0.005491	0.9968	0.4601	0.02378	0.7561	0.002297	0.07863
ENSMMUG00000001536	ENSG00000060749	QSER1	0.6154	0.8942	0.6627	0.5492	-0.1355	0.8357	0.1553	0.6502	0.5901	-0.1246	0.1434	0.5744	-0.2383	0.672	-0.5276	0.2254	0.9293	1.291	0.6319	0.7782	0.6904	0.7246	0.7965	0.4679	0.8786	1.006	0.231	0.611	0.2633	0.09927	0.3509	0.2915	0.008792	0.0005578	0.005096	0.01971	0.5986	0.000407	0.5432	0.01185	0.03517	0.6226	0.6086	0.02447	0.4627	0.007819	0.07065
ENSMMUG00000001547	ENSG00000103994	ZNF106	0.7932	0.7267	0.1903	0.5949	0.05977	0.8287	0.2602	0.9083	0.7989	-0.2064	-0.1107	0.4269	0.2232	0.6952	-0.0671	0.478	1.322	1.131	0.1158	0.3351	0.4464	0.2608	0.6406	0.3155	0.8105	0.3138	-0.517	-0.2224	-0.3252	-0.7088	-0.2766	-0.193	0.0007261	0.005497	0.4266	0.01267	0.8103	0.0004808	0.3008	0.0004827	0.004521	0.4204	0.7016	0.09779	0.4757	0.006203	0.8135
ENSMMUG00000001565	ENSG00000152061	RABGAP1L	0.3897	0.5997	0.2881	0.4419	-0.09652	0.5326	-0.1133	0.6754	0.3357	-0.1457	-0.07016	0.3039	-0.1037	0.3334	-0.4209	0.2732	0.7802	0.7811	0.2042	0.4643	0.3652	0.3272	0.5609	0.4308	0.4389	0.4027	-0.2431	0.4367	0.04398	-0.1207	0.1016	0.07346	0.03117	0.002512	0.106	0.01429	0.5952	0.003341	0.5322	0.0006794	0.1152	0.4464	0.7391	0.1108	0.6401	0.08487	0.0442
ENSMMUG00000001596	ENSG00000153767	GTF2E1	0.4094	0.5397	0.2591	0.4479	0.03694	0.559	0.1171	0.5024	0.4024	-0.2151	0.0319	0.2746	0.01814	0.3872	-0.2796	0.1133	0.6591	0.6673	0.3758	0.2975	0.3694	0.295	0.5732	0.371	0.4338	0.4673	-0.07411	0.1524	-0.05161	-0.1946	0.02549	-0.106	0.004733	0.0008091	0.0763	0.002232	0.8086	0.0001485	0.4472	0.001645	0.01931	0.1658	0.854	0.07888	0.9232	0.01226	0.1072
ENSMMUG00000001611	ENSG00000164327	RICTOR	1.512	1.725	0.6086	1.194	0.4975	1.491	0.2198	1.567	1.683	-0.1142	-0.05225	0.9095	0.3963	1.155	-0.4375	0.4811	2.505	2.47	0.5561	1.22	1.02	0.7002	1.425	0.8914	1.732	1.266	-0.1682	0.3884	0.07466	-0.4581	0.03819	-0.1415	0.0001958	0.0001468	0.1504	0.004049	0.2546	0.0003037	0.6294	0.0005495	0.0006161	0.7987	0.9183	0.04275	0.4795	0.009303	0.3993
ENSMMUG00000001635	ENSG00000183779	ZNF703	-0.195	-0.3492	-0.226	-0.3815	0.2149	-0.1582	0.1857	-0.4112	-0.1785	0.4487	0.01353	-0.2261	0.09079	0.009038	0.5009	-0.3055	-0.4513	-0.6579	-0.3702	-0.5268	-0.4252	-0.3249	-0.7036	-0.4959	-0.2719	-0.4425	-0.232	-0.8721	-0.3448	-0.3105	-0.5206	-0.4604	0.2773	0.0706	0.2091	0.03669	0.2487	0.3795	0.3152	0.04184	0.4016	0.01718	0.9483	0.244	0.6895	0.9619	0.01473
ENSMMUG00000001653	ENSG00000104427	ZC2HC1A	1.269	1.467	1.005	0.899	-0.2045	1.268	-0.001666	1.084	0.5725	-0.4952	0.2464	0.296	-0.7002	0.376	-0.9795	0.2285	2.01	2.152	1.342	1.348	1.13	1.266	1.738	1.385	1.411	1.677	0.6886	1.006	0.03847	0.6451	0.6053	0.7289	0.001024	0.0006956	0.01224	0.02528	0.6649	0.001463	0.9972	0.01239	0.1695	0.2021	0.563	0.4551	0.1928	0.3251	0.05172
ENSMMUG00000001680	ENSG00000136560	TANK	0.7624	0.5906	0.367	0.5201	0.2665	0.658	-0.02565	0.5909	0.6006	-0.163	-0.103	0.2767	0.2326	0.3235	-0.3998	0.0489	0.7035	0.7044	0.1258	0.3604	0.2246	0.2388	0.5431	0.4875	0.4394	0.3735	-0.1912	0.1884	0.05512	-0.2441	0.004905	0.1013	4.282e-05	0.003323	0.0459	0.004808	0.1626	0.0003918	0.8946	0.003533	0.005413	0.4008	0.6326	0.1547	0.3197	0.09534	0.0692
ENSMMUG00000001758	ENSG00000113712	CSNK1A1	0.3239	0.47	0.2605	0.4172	-0.1213	0.4777	-0.03279	0.3204	0.2289	-0.164	-0.122	0.2839	-0.07656	0.2115	-0.4043	-0.1521	0.6021	0.6008	0.3318	0.4063	0.3097	0.2179	0.4306	0.1703	0.4425	0.3958	-0.1628	0.2992	0.08009	-0.1813	0.07134	-0.1035	0.02785	0.003391	0.07322	0.004651	0.4161	0.001228	0.8261	0.04378	0.183	0.289	0.4738	0.0662	0.6737	0.1741	0.01842
ENSMMUG00000001791	ENSG00000105447	GRWD1	-0.4198	-0.4347	-0.1614	-0.3848	-0.01643	-0.5016	-0.1466	-0.4322	-0.2543	0.2543	0.1843	-0.1384	-0.03822	-0.276	0.2095	-0.01041	-0.5888	-0.7487	-0.3863	-0.4062	-0.3955	-0.32	-0.644	-0.4083	-0.4023	-0.3268	0.1768	-0.2027	0.08734	0.2184	0.156	-0.1915	0.01197	0.01569	0.3222	0.02183	0.9234	0.00319	0.3901	0.01849	0.2048	0.1502	0.351	0.4463	0.8565	0.1269	0.284
ENSMMUG00000001795	ENSG00000167881	SRP68	-0.2887	-0.4598	-0.3471	-0.1636	0.1727	-0.2374	0.1944	-0.5019	-0.3694	-0.02012	-0.08818	-0.1513	0.1951	-0.09762	0.2354	-0.2427	-0.3889	-0.5297	-0.1394	-0.4802	-0.2668	-0.2326	-0.4186	-0.473	-0.2189	-0.2827	-0.02676	-0.2915	-0.1137	0.08811	-0.1638	-0.1848	0.01167	0.000263	0.002521	0.1505	0.1431	0.03772	0.09839	8.119e-05	0.006192	0.867	0.5115	0.2103	0.1758	0.4172	0.07955
ENSMMUG00000001809	ENSG00000125772	GPCPD1	0.2067	0.4106	0.02655	0.1404	-0.259	0.2294	-0.4199	0.151	0.008704	-0.1182	-0.1902	-0.01197	-0.0214	-0.03699	-0.5415	-0.3538	0.697	0.6449	0.2467	0.2565	0.2006	0.1883	0.3492	0.1305	0.2594	0.1961	-0.2089	-0.02433	-0.2707	-0.4165	-0.3605	-0.4285	0.1713	0.01404	0.8588	0.3486	0.0926	0.1267	0.006433	0.3509	0.9613	0.4659	0.2815	0.9401	0.9093	0.8184	0.002166
ENSMMUG00000001833	NA	NA	0.4524	0.5521	0.2135	0.5639	0.1528	0.4624	0.2427	0.3081	0.3793	-0.1177	-0.07844	0.3246	0.2255	0.2599	-0.01952	-0.1336	0.5611	0.5325	0.08214	0.5253	0.4045	0.3151	0.3519	0.02893	0.1067	0.04888	-0.4899	0.05569	-0.1061	-0.3468	-0.3116	-0.4162	0.001856	0.0004571	0.1315	0.0001078	0.2969	0.001335	0.09886	0.04735	0.02492	0.435	0.636	0.03193	0.2075	0.08683	0.9073
ENSMMUG00000001841	ENSG00000145391	SETD7	0.5339	0.6808	0.3362	0.3961	0.0748	0.5592	0.2417	0.4874	0.5066	-0.06013	0.0475	0.4211	0.0384	0.5398	-0.2574	0.1756	0.6068	0.7805	0.2478	0.3366	0.3631	0.142	0.4875	0.2171	0.5831	0.579	0.1528	0.1878	-0.02221	-0.104	0.192	0.1765	0.0004078	3.972e-05	0.02547	0.00843	0.6352	0.0002229	0.1272	0.003274	0.00401	0.7033	0.7873	0.0085	0.8426	0.0007084	0.1465
ENSMMUG00000001856	ENSG00000196419	XRCC6	-0.3307	-0.4779	-0.3894	-0.137	0.1333	-0.2173	0.2392	-0.4198	-0.4561	0.01688	-0.1766	-0.2376	0.1652	-0.2786	0.2898	-0.1861	-0.5164	-0.6282	-0.2352	-0.5615	-0.3659	-0.2944	-0.4601	-0.4566	-0.3911	-0.4094	-0.1417	-0.4029	-0.11	0.006155	-0.2497	-0.1806	0.007749	0.0004681	0.00178	0.2666	0.2993	0.07823	0.06443	0.00193	0.001944	0.8979	0.2239	0.07084	0.2949	0.03476	0.04972
ENSMMUG00000001869	ENSG00000143740	SNAP47	-0.4269	-0.3894	-0.1211	-0.2582	-0.2524	-0.4918	-0.1926	-0.5199	-0.4212	0.06396	0.1478	-0.2045	-0.2333	-0.2611	0.02284	-0.1378	-0.7125	-0.6727	-0.3498	-0.3067	-0.3183	-0.1448	-0.3928	-0.4193	-0.4118	-0.3082	0.07788	-0.02225	0.1143	0.1474	0.06682	-0.1119	0.0002301	0.001818	0.2818	0.02404	0.03446	2.765e-05	0.1043	4.832e-05	0.002395	0.5997	0.2764	0.09942	0.1145	0.03538	0.8655
ENSMMUG00000001876	ENSG00000155629	PIK3AP1	0.7855	0.5648	0.1148	0.3473	0.5321	0.678	0.2306	0.3961	0.5876	0.01712	-0.1614	0.2116	0.4391	0.4311	-0.1684	-0.06268	0.8465	0.6929	0.1317	0.139	0.2693	0.05088	0.2863	0.08847	0.6316	0.4053	-0.4089	-0.1893	-0.1179	-0.3287	-0.3073	-0.3199	3.548e-07	0.000485	0.4239	0.01736	0.0005614	7.118e-06	0.1226	0.01231	0.0007671	0.9112	0.336	0.1635	0.01652	0.005908	0.3203
ENSMMUG00000001886	ENSG00000204574	ABCF1	-0.2834	-0.4944	-0.2661	-0.1701	0.2001	-0.2433	0.2557	-0.4182	-0.4058	0.05796	0.0049	-0.1273	0.2164	-0.1578	0.3834	-0.1246	-0.4529	-0.6024	-0.1376	-0.4128	-0.2911	-0.1789	-0.4503	-0.431	-0.3081	-0.3943	-0.03698	-0.3668	-0.04508	0.09573	-0.1479	-0.1371	0.02796	0.000506	0.03918	0.1848	0.1351	0.05837	0.05837	0.003147	0.007776	0.6705	0.9741	0.3479	0.1862	0.2461	0.01351
ENSMMUG00000001892	ENSG00000109814	UGDH	0.5262	0.5069	0.2668	0.3491	0.03838	0.562	0.03585	0.3415	0.4798	-0.1752	0.04196	0.2729	0.03754	0.5086	-0.3531	-0.1292	0.5498	0.7581	0.5226	0.3437	0.5008	0.3381	0.5252	0.1252	0.4229	0.488	0.05652	0.382	0.04867	-0.1201	0.2468	-0.2959	0.001295	0.004948	0.1046	0.03366	0.8249	0.0006511	0.838	0.05986	0.01267	0.3149	0.8292	0.1195	0.8606	0.00366	0.0756
ENSMMUG00000001920	ENSG00000132950	ZMYM5	0.7282	0.9317	0.4456	0.5822	-0.03539	0.7052	-0.05831	0.7351	0.7438	-0.1467	0.09133	0.3658	0.00665	0.5844	-0.3743	0.09729	0.9455	1.182	0.5265	0.6292	0.6198	0.499	0.8458	0.5285	0.837	0.7654	-0.04249	0.4343	0.09994	-0.1301	0.1096	0.3067	0.001852	0.0003292	0.06199	0.01403	0.89	0.002824	0.8216	0.004671	0.007444	0.5609	0.7466	0.1532	0.9835	0.01989	0.2004
ENSMMUG00000001930	NA	NA	0.1138	0.5637	0.156	-0.03555	-0.2845	0.002241	-0.2856	-0.2808	0.1239	-0.2646	-0.05469	-0.2483	-0.3561	-0.09166	-0.9965	-0.5543	0.5681	0.7268	0.1364	0.166	0.3861	0.4491	0.43	-0.5009	0.3633	0.4406	-0.1665	-0.1422	-0.08392	0.008371	-0.1586	-0.7474	0.5425	0.005822	0.4088	0.8537	0.1741	0.9907	0.1836	0.2003	0.5967	0.2047	0.8199	0.2604	0.1932	0.6676	0.0001231
ENSMMUG00000001939	ENSG00000120725	SIL1	-0.3664	-0.5709	-0.4235	-0.5155	0.1301	-0.5606	0.03368	-0.6585	-0.1337	0.4329	0.1587	-0.1801	0.2606	-0.1242	0.6049	-0.03041	-0.2962	-0.5107	-0.1257	-0.4976	-0.3748	-0.1797	-0.6223	-0.4961	-0.2101	-0.2488	0.3409	-0.5599	-0.1385	0.07457	-0.1938	-0.03499	0.02666	0.001495	0.01037	0.002421	0.4369	0.0009904	0.8389	0.0003842	0.4974	0.0148	0.4278	0.3282	0.2105	0.4916	0.001731
ENSMMUG00000001942	ENSG00000011258	MBTD1	0.7488	1.228	0.6164	0.5089	-0.2976	0.9251	-0.2824	0.9216	1.101	-0.1315	0.04278	0.6338	-0.3211	0.8588	-0.58	0.2802	1.283	1.7	0.6243	0.7583	0.8502	0.6763	1.067	0.2761	1.168	1.165	0.2779	0.3069	0.05736	-0.1921	0.509	-0.07702	0.01961	0.0006541	0.0644	0.1223	0.4191	0.004483	0.4488	0.01023	0.004237	0.708	0.914	0.07738	0.4934	0.0135	0.1662
ENSMMUG00000001944	NA	NA	0.4817	0.2982	0.1296	0.508	0.1283	0.466	0.1565	0.8551	0.4443	-0.2514	-0.1548	0.3323	0.1917	0.2491	-0.08975	0.2252	1.217	0.8186	0.00297	0.3003	0.4141	0.203	0.4954	0.4558	0.5279	0.1139	-0.65	-0.1846	-0.06131	-0.5335	-0.3413	-0.1948	0.00996	0.1407	0.4859	0.006543	0.5061	0.01266	0.4179	4.001e-05	0.04196	0.202	0.4799	0.092	0.4191	0.2052	0.6839
ENSMMUG00000001984	ENSG00000161999	JMJD8	-0.422	-0.4297	-0.01678	-0.5017	-0.134	-0.6374	-0.2496	-0.4525	-0.216	0.2635	0.3146	-0.1786	-0.2578	-0.3647	0.1859	0.1152	-0.6742	-0.6833	-0.2099	-0.1874	-0.2529	-0.1274	-0.5328	-0.07393	-0.3738	-0.2778	0.3213	0.08656	0.1583	0.2355	0.1745	0.3013	0.01201	0.01781	0.9188	0.003141	0.4402	0.0002262	0.1482	0.01354	0.2746	0.1346	0.1087	0.3212	0.2232	0.04312	0.3425
ENSMMUG00000001992	ENSG00000137414	FAM8A1	0.8304	0.9644	0.5453	0.6073	0.03478	0.8151	-0.1644	0.7559	0.5481	-0.2413	-0.1422	0.33	-0.08151	0.3696	-0.7269	0.1405	0.9959	1.012	0.2855	0.8044	0.5124	0.4773	0.7893	0.7056	0.4689	0.5025	-0.311	0.5092	0.03393	-0.4223	-0.01934	0.02553	0.001087	0.000529	0.03249	0.01678	0.8978	0.001386	0.5517	0.006571	0.06488	0.3683	0.6351	0.2208	0.8079	0.167	0.02127
ENSMMUG00000001999	ENSG00000196267	ZNF836	0.3543	0.4141	0.1569	0.3465	0.155	0.3004	0.117	0.1654	0.2201	-0.09432	-0.07673	0.1394	0.06535	0.01277	-0.2581	-0.01913	0.1895	0.3099	0.02586	0.1855	0.1852	0.1377	0.1242	-0.148	0.09615	0.01829	-0.3892	0.03609	-0.05729	-0.1707	-0.2404	-0.3412	0.0009271	0.0004065	0.1444	0.001267	0.1682	0.005421	0.2996	0.1607	0.08015	0.4081	0.5508	0.2265	0.6382	0.9109	0.04627
ENSMMUG00000002004	ENSG00000168564	CDKN2AIP	0.3543	0.4865	0.3153	0.3317	-0.2147	0.4123	-0.003472	0.4946	0.219	-0.1322	0.04702	0.2627	-0.3137	0.2382	-0.3764	0.1589	0.5112	0.7309	0.3856	0.4023	0.401	0.191	0.6172	0.3503	0.4012	0.4492	0.08773	0.3016	-0.02818	-0.02036	0.2382	0.1714	0.01915	0.003445	0.03786	0.02888	0.1884	0.006804	0.9828	0.002805	0.2214	0.4141	0.7946	0.1072	0.1233	0.1418	0.0416
ENSMMUG00000002025	ENSG00000028116	VRK2	0.9375	0.9515	0.4973	0.5683	0.4337	0.8316	0.0367	0.6605	0.7121	-0.0784	-0.04751	0.3688	0.2322	0.4662	-0.5746	-0.002779	0.8072	1.003	0.4353	0.539	0.4888	0.4723	0.7619	0.631	0.72	0.6027	-0.07632	0.2228	-0.04353	-0.3707	0.007592	-0.0703	1.266e-05	6.072e-05	0.02196	0.008472	0.05442	0.000121	0.8733	0.004985	0.005372	0.7352	0.8558	0.1177	0.4135	0.04421	0.03012
ENSMMUG00000002030	ENSG00000103510	KAT8	-0.4176	-0.4572	-0.2962	-0.2773	-0.1334	-0.4461	-0.0674	-0.3392	-0.3271	0.1052	-0.06983	-0.1948	0.0773	-0.4126	0.2077	0.04274	-0.3872	-0.5681	-0.4452	-0.3906	-0.2705	-0.2505	-0.5055	-0.3064	-0.34	-0.433	-0.2174	-0.2083	0.03987	-0.03138	-0.2833	-0.1304	0.0005623	0.0004905	0.0133	0.02051	0.28	0.0002728	0.5826	0.009627	0.02156	0.4043	0.6216	0.1286	0.6089	0.001438	0.1379
ENSMMUG00000002042	ENSG00000196247	ZNF107	1.067	1.135	0.6666	0.8317	0.2771	1.083	0.03803	0.9573	0.8054	-0.2638	-0.1464	0.563	0.1334	0.3694	-0.556	0.08403	1.378	1.319	0.6914	0.6485	0.6016	0.436	0.8837	0.4819	0.9392	0.758	-0.08687	0.4659	0.1089	-0.3338	0.1615	0.01875	8.003e-05	0.0001575	0.01564	0.002258	0.3392	8.235e-05	0.8985	0.001432	0.009905	0.3543	0.6423	0.04875	0.7044	0.1898	0.09254
ENSMMUG00000002061	ENSG00000160613	PCSK7	-0.3293	-0.2677	-0.1148	-0.2672	0.06862	-0.3857	0.1178	-0.4398	-0.2969	0.1979	0.1828	-0.1629	0.05764	-0.1885	0.4309	-0.01016	-0.5891	-0.667	-0.05488	-0.279	-0.2273	-0.1768	-0.477	-0.2468	-0.3223	-0.3662	0.2255	-0.1216	0.09307	0.2001	0.1159	-0.1851	0.01787	0.07644	0.4058	0.05437	0.6322	0.005862	0.4095	0.004025	0.06918	0.1768	0.2621	0.2691	0.742	0.2004	0.008671
ENSMMUG00000002079	ENSG00000136866	ZFP37	0.6052	0.8541	0.6145	0.4083	-0.04188	0.9506	-0.06611	0.7414	0.1515	-0.2472	-0.1707	0.1387	-0.05327	0.44	-0.9736	0.03618	0.6584	1.163	0.5763	0.614	0.5564	0.63	0.724	0.4934	0.7455	0.7346	0.5232	0.4542	0.4038	0.2131	0.6004	0.2615	0.00929	0.0008933	0.009658	0.08293	0.8715	4.458e-05	0.8008	0.003121	0.5885	0.3226	0.5416	0.5861	0.8698	0.07157	0.001415
ENSMMUG00000002135	ENSG00000135837	CEP350	0.748	0.7345	0.1934	0.5814	0.0718	0.7394	0.2327	0.9581	0.719	-0.1143	-0.1085	0.4281	0.3111	0.6947	-0.04606	0.5127	1.314	1.222	0.4009	0.2753	0.3914	0.2003	0.7496	0.4317	0.9864	0.6604	-0.01203	-0.02943	-0.08389	-0.366	-0.04476	0.113	0.0005279	0.002215	0.3793	0.007906	0.7537	0.0006942	0.3131	6.199e-05	0.005279	0.625	0.6818	0.0703	0.2748	0.002926	0.8598
ENSMMUG00000002171	ENSG00000054523	KIF1B	0.3881	0.4268	0.1359	0.5513	0.08619	0.471	0.3337	0.632	0.3511	-0.159	-0.08011	0.3358	0.3006	0.4069	0.005236	0.2072	0.8996	0.6495	0.1912	0.3317	0.3895	0.2494	0.5349	0.2216	0.4897	0.1452	-0.3738	-0.06262	0.001152	-0.485	-0.1493	-0.1304	0.02113	0.0214	0.4253	0.001197	0.6259	0.005439	0.06127	0.0007141	0.07967	0.3803	0.6938	0.06496	0.1743	0.02445	0.979
ENSMMUG00000002174	ENSG00000056972	TRAF3IP2	-0.4852	-0.4206	-0.1732	-0.2522	0.07951	-0.3641	-0.1393	-0.3085	-0.5506	0.09653	-0.03417	-0.3006	-0.0137	-0.2273	0.0645	0.0431	-0.2956	-0.394	-0.1231	-0.3307	-0.2923	-0.1287	-0.3859	-0.3475	-0.1022	-0.1258	0.1405	-0.06905	0.2101	0.3416	0.09901	0.4385	0.0008855	0.006591	0.2179	0.07831	0.5871	0.01178	0.3451	0.0485	0.00163	0.522	0.8402	0.05453	0.9394	0.1392	0.7006
ENSMMUG00000002176	ENSG00000147854	UHRF2	0.3094	0.4337	0.2206	0.3544	-0.03875	0.2814	0.1105	0.117	0.148	-0.1644	-0.1379	0.1272	0.01242	0.04912	-0.3007	-0.1891	0.2083	0.4261	0.01007	0.326	0.2632	0.2391	0.3159	-0.09711	0.08683	0.2536	-0.3634	0.2149	-0.01468	-0.1111	-0.03753	-0.3463	0.02301	0.003604	0.1038	0.009282	0.7833	0.03839	0.432	0.4299	0.3546	0.2543	0.3888	0.3769	0.9426	0.7324	0.06172
ENSMMUG00000002191	ENSG00000173391	OLR1	0.6634	0.3558	0.4359	1.105	-0.6842	0.4329	0.5625	0.8654	0.06881	-0.4719	-0.01607	0.4972	-0.5071	0.1018	-0.04041	-0.01329	1.166	0.9936	0.8765	0.698	0.3958	0.4434	0.6468	0.6558	0.2955	0.0593	-0.2402	0.1986	-0.4876	-0.9606	-0.5596	-0.2588	0.02795	0.3005	0.1575	0.0002489	0.05823	0.1598	0.08555	0.009128	0.836	0.1322	0.9635	0.09912	0.2378	0.739	0.9061
ENSMMUG00000002194	ENSG00000108946	PRKAR1A	0.2487	0.3935	0.09765	0.5493	-0.1461	0.4695	0.1288	0.4626	0.1781	-0.271	-0.1615	0.2751	-0.07539	0.2388	-0.2672	-0.01093	0.7321	0.6463	0.1952	0.2831	0.3098	0.204	0.3971	0.151	0.3926	0.3733	-0.4565	-0.03765	-0.1382	-0.4663	-0.1865	-0.2495	0.09509	0.01545	0.5053	0.0003036	0.3323	0.001817	0.395	0.004311	0.3112	0.08724	0.3521	0.0842	0.681	0.1367	0.1258
ENSMMUG00000002203	ENSG00000179715	PCED1B	-0.6845	-0.5913	-0.1131	-0.3199	-0.02204	-0.5017	-0.01109	-0.3133	-0.6894	0.03894	0.1385	-0.2693	-0.2076	-0.3147	0.3179	0.1963	-0.8256	-0.8013	-0.03187	-0.2943	-0.2941	-0.05745	-0.3925	-0.08103	-0.5046	-0.3257	0.3966	-0.01943	0.1603	0.4407	0.1849	0.3786	0.0001783	0.00293	0.5346	0.07658	0.9062	0.005668	0.9532	0.1152	0.001268	0.8389	0.5152	0.157	0.3619	0.09935	0.1409
ENSMMUG00000002209	ENSG00000134444	RELCH	0.8671	1.286	0.8363	0.5999	-0.1917	0.9749	-0.04487	0.733	0.9088	-0.04242	0.133	0.4898	-0.2038	0.6436	-0.6195	0.09979	1.183	1.526	0.7307	1.034	0.893	0.8828	1.14	0.537	1.032	1.142	0.2915	0.8226	0.2781	0.04868	0.6038	0.08269	0.002939	6.923e-05	0.004864	0.04261	0.5465	0.0009413	0.8883	0.02371	0.0093	0.8927	0.7046	0.1276	0.6078	0.04002	0.0897
ENSMMUG00000002231	NA	NA	0.4799	0.5894	0.3138	0.4841	0.2141	0.5128	0.2294	0.3391	0.5267	0.1007	0.1166	0.4617	0.4591	0.5866	0.1364	0.22	0.6197	0.7117	0.2635	0.364	0.3283	0.3514	0.5165	0.04964	0.406	0.3592	-0.02509	0.1496	0.01202	-0.1252	0.1031	0.01337	0.0005028	0.0001057	0.02337	0.0005102	0.1359	0.0002216	0.1138	0.02407	0.00108	0.4858	0.4748	0.001768	0.009598	6.619e-05	0.3984
ENSMMUG00000002232	ENSG00000206527	HACD2	0.5454	0.8751	0.5079	0.6292	-0.078	0.9051	0.2255	0.8347	0.5516	-0.2021	0.2893	0.5838	0.04447	0.7731	-0.3228	0.6318	0.9846	1.245	0.6932	0.7269	0.7584	0.4753	1.042	0.5925	0.7999	0.7957	0.05004	0.3838	0.07025	-0.03975	0.497	0.08863	0.01603	0.0005067	0.02679	0.005751	0.7521	6.825e-05	0.3601	0.0007217	0.04194	0.4102	0.2865	0.01818	0.8857	0.001351	0.2461
ENSMMUG00000002248	ENSG00000106991	ENG	-0.0599	-1.563	-0.8408	-1.238	0.05302	-0.8535	0.2036	-0.9269	0.3397	1.162	1.153	-0.1045	0.6539	0.3302	0.7908	-0.05164	-0.4066	-0.8295	-0.449	-1.593	-0.7672	-0.4852	-1.014	-0.3432	-0.5321	-0.1157	0.3107	-1.046	-0.2452	0.5137	0.07762	1.383	0.8926	0.001857	0.07417	0.01806	0.9104	0.08597	0.6527	0.09754	0.5438	0.02403	0.05387	0.8569	0.2685	0.5407	0.1436
ENSMMUG00000002263	ENSG00000138071	ACTR2	0.5327	0.4537	0.1642	0.6	-0.001016	0.5907	0.1221	0.5204	0.3134	-0.2347	-0.2323	0.2995	0.1397	0.2224	-0.3484	-0.1627	0.9797	0.7296	0.2481	0.3415	0.2822	0.2065	0.4922	0.1731	0.5938	0.3746	-0.3928	0.04228	-0.08199	-0.5167	-0.1823	-0.2898	0.003703	0.02222	0.3619	0.0011	0.9957	0.001288	0.5128	0.008717	0.1451	0.2239	0.2761	0.1216	0.5411	0.251	0.1034
ENSMMUG00000002310	ENSG00000161551	ZNF577	0.4509	0.3795	0.1661	0.2317	-0.01053	0.2501	0.03545	0.172	0.1792	-0.2194	-0.2751	-0.01638	-0.1181	0.07159	-0.3475	0.01738	0.09173	0.345	-0.003593	0.1934	0.04023	0.08526	0.2526	-0.002175	0.1633	0.1614	-0.09186	0.1501	0.04801	0.03852	0.08427	0.258	0.0002415	0.004786	0.1788	0.06053	0.9353	0.04277	0.7841	0.1989	0.2195	0.09932	0.06683	0.9032	0.4664	0.5896	0.02031
ENSMMUG00000002316	ENSG00000203880	PCMTD2	0.9455	1.619	0.9839	0.8023	-0.2241	1.081	-0.06037	0.8642	1.252	0.04263	0.2174	0.7209	-0.2845	0.9643	-0.5171	0.1621	1.436	1.919	0.6331	1.004	0.8699	0.8192	1.2	0.2902	1.365	1.528	0.2265	0.7783	0.1508	-0.06153	0.4531	-0.1883	0.00549	1.655e-05	0.00419	0.01898	0.5483	0.00158	0.8711	0.02235	0.001884	0.9061	0.5864	0.04824	0.5395	0.007949	0.2173
ENSMMUG00000002339	ENSG00000162607	USP1	0.929	1.07	0.6062	0.7742	0.1434	0.9318	0.2009	0.9235	0.6246	-0.1916	-0.1516	0.4621	-0.05373	0.6173	-0.5619	0.04899	0.9929	1.264	0.6309	0.7289	0.5424	0.4545	0.9305	0.4689	0.9819	1.017	0.2198	0.6451	0.2553	0.002835	0.5069	0.1071	0.0003295	0.0001631	0.01994	0.002747	0.6022	0.000326	0.4686	0.001184	0.0393	0.4865	0.6217	0.09487	0.8754	0.0243	0.07609
ENSMMUG00000002408	ENSG00000106608	URGCP	-0.4288	-0.3747	-0.191	-0.329	-0.127	-0.4744	-0.08453	-0.5084	-0.3885	0.1088	0.05936	-0.2094	-0.08853	-0.3122	0.1927	-0.06291	-0.5471	-0.5802	-0.2567	-0.3145	-0.3235	-0.1458	-0.3954	-0.3966	-0.3556	-0.3389	0.01955	-0.2112	-0.1051	0.07605	-0.0685	0.01284	0.0005369	0.005273	0.1185	0.007582	0.317	0.0001421	0.5026	0.0001842	0.00731	0.3991	0.6788	0.1072	0.5674	0.01669	0.1804
ENSMMUG00000002413	ENSG00000130300	PLVAP	-0.288	-0.7719	-0.1764	-0.7869	0.3714	-0.2268	-0.234	-0.1138	-0.0599	0.2556	0.5255	-0.1778	0.4283	0.3439	0.3075	0.4539	-0.2937	-1.05	0.4379	-0.2952	-0.3494	-0.2376	-0.1422	0.7542	-0.4266	-0.4628	1.091	-0.07616	0.08244	0.5182	0.4671	0.9181	0.2789	0.008391	0.5009	0.00474	0.1702	0.3938	0.3987	0.6914	0.8544	0.3808	0.1028	0.5573	0.2003	0.2329	0.3418
ENSMMUG00000002418	ENSG00000174130	TLR6	0.5475	0.5664	0.134	0.5051	0.0003836	0.5176	-0.07655	0.622	0.5221	-0.09738	-0.3168	0.2066	0.133	0.139	-0.2201	0.06792	1.072	0.7462	-0.1936	0.5755	0.4997	0.2264	0.4409	0.5272	0.1082	-0.2263	-1.033	-0.1628	-0.1434	-0.8615	-0.7136	-0.2823	0.02495	0.03209	0.5731	0.03639	0.9988	0.03176	0.7567	0.01841	0.06516	0.6999	0.2549	0.4115	0.6575	0.5822	0.4356
ENSMMUG00000002420	ENSG00000020633	RUNX3	-0.4456	-0.4542	-0.007184	-0.08904	0.1527	-0.09134	0.2552	-0.2628	-0.2817	0.1747	0.4071	0.05513	0.1923	0.1052	0.4121	0.2626	-0.4934	-0.5227	0.3307	-0.1629	-0.08554	-0.0005091	-0.201	0.1115	-0.1197	-0.1111	0.618	0.04958	0.3397	0.5267	0.4824	0.2589	0.004244	0.007918	0.9636	0.5671	0.3492	0.5572	0.1219	0.1214	0.1226	0.2934	0.0293	0.7382	0.3379	0.528	0.02924
ENSMMUG00000002423	ENSG00000106628	POLD2	-0.4769	-0.4283	-0.2328	-0.4795	-0.06301	-0.4822	-0.1199	-0.6322	-0.4049	0.233	0.02408	-0.3904	-0.1823	-0.416	0.1096	-0.1362	-0.5347	-0.6577	-0.1736	-0.4163	-0.4196	-0.2165	-0.4866	-0.2339	-0.1591	-0.1471	0.3794	-0.2525	0.03247	0.2476	0.1096	0.2428	0.00422	0.01595	0.1529	0.00429	0.7128	0.004182	0.4774	0.0005909	0.04053	0.1804	0.9023	0.03059	0.3902	0.01993	0.5688
ENSMMUG00000002435	ENSG00000106034	CPED1	1.172	0.9189	0.3967	0.8387	0.4004	1.055	0.6099	1.346	0.8964	-0.06759	0.07279	0.3538	0.1309	0.5365	-0.1032	0.5472	1.581	1.264	0.1859	0.5184	0.5555	0.09171	0.4481	0.3244	1.067	0.565	-0.534	0.01505	-0.1848	-0.6546	-0.6624	-0.183	1.44e-06	0.0005941	0.1165	0.000773	0.1307	2.149e-05	0.0196	2.91e-07	0.005626	0.8278	0.8415	0.2627	0.7212	0.07907	0.7737
ENSMMUG00000002437	ENSG00000108798	ABI3	-0.2623	-0.3816	-0.1106	-0.5885	0.1121	-0.4144	-0.1053	-0.5466	0.00545	0.5168	0.4964	-0.1877	0.07382	-0.002544	0.4058	0.07352	-0.5782	-0.6861	-0.01908	-0.2347	-0.1241	-0.09346	-0.5573	0.01687	-0.2471	-0.2613	0.6021	-0.2457	0.1538	0.3329	0.138	0.1044	0.2238	0.1025	0.6034	0.008026	0.6147	0.05836	0.6343	0.02179	0.9828	0.02251	0.04941	0.4199	0.7834	0.9911	0.1055
ENSMMUG00000002461	ENSG00000134255	CEPT1	0.5038	0.7001	0.3392	0.2667	-0.2096	0.4148	-0.08957	0.1174	0.4494	-0.1521	-0.137	0.1675	-0.1847	0.19	-0.5139	-0.3832	0.502	0.7309	0.1322	0.495	0.4444	0.3727	0.4588	-0.06697	0.3383	0.533	-0.3388	0.35	0.05256	-0.1652	-0.07562	-0.4402	0.006437	0.0005492	0.06521	0.1464	0.2754	0.02428	0.6403	0.5598	0.03935	0.4354	0.5274	0.3919	0.4341	0.3293	0.01914
ENSMMUG00000002470	ENSG00000188938	FAM120AOS	0.2336	0.1919	0.1794	0.2011	0.09511	0.2267	0.01733	0.07138	-0.008904	-0.2484	-0.1658	0.06135	0.0395	-0.06989	-0.4542	-0.1318	0.1142	0.3096	0.171	0.2922	0.2842	0.2168	0.3027	0.08101	-0.04307	-0.1077	-0.1575	0.01108	0.1369	-0.2948	-0.2159	0.01023	0.02495	0.09345	0.08879	0.05579	0.3884	0.03204	0.8769	0.5357	0.9413	0.02349	0.1782	0.5769	0.765	0.5199	0.0003307
ENSMMUG00000002494	ENSG00000248746	ACTN3	-0.5516	-0.5886	0.01506	-0.3423	0.07309	-0.4849	-0.253	-0.7704	-0.142	0.7012	0.6482	0.1254	0.2001	0.09505	0.4808	0.2579	-0.8772	-0.893	0.3477	-0.1468	-0.3668	-0.03536	-0.3971	-0.02908	-0.3943	-0.4956	1.003	-0.1488	0.2923	0.5022	0.6514	0.3345	0.02828	0.02673	0.9496	0.1698	0.7729	0.05364	0.3207	0.005242	0.6372	0.008367	0.02651	0.6486	0.5227	0.7257	0.1026
ENSMMUG00000002496	ENSG00000174080	CTSF	-0.5595	-0.3533	-0.01794	-0.1998	-0.2599	-0.4107	-0.1475	-0.42	-0.2476	0.3247	0.3843	0.07141	-0.04455	-0.03046	0.3276	0.4463	-0.5452	-0.3924	0.1051	-0.1766	-0.1603	0.08147	-0.2718	0.09849	-0.1829	-0.1246	0.4423	0.2538	0.2329	0.4685	0.342	0.1939	0.0009835	0.04854	0.9117	0.2271	0.137	0.01464	0.387	0.0204	0.2177	0.06465	0.0485	0.6895	0.8351	0.8642	0.09099
ENSMMUG00000002497	ENSG00000196453	ZNF777	-0.5464	-0.484	-0.2809	-0.5048	-0.08648	-0.5754	-0.1474	-0.3659	-0.3656	0.2544	0.253	-0.2501	-0.1791	-0.3405	0.2288	0.1823	-0.6126	-0.6324	-0.2325	-0.5827	-0.4577	-0.3191	-0.5805	-0.09317	-0.3694	-0.3948	0.2738	-0.3917	-0.1782	0.2504	0.0139	0.1788	0.001631	0.009156	0.09674	0.00372	0.6254	0.001026	0.4038	0.04905	0.07676	0.1637	0.2173	0.1824	0.413	0.06789	0.2552
ENSMMUG00000002521	ENSG00000115808	STRN	0.6859	0.7767	0.3388	0.6519	0.03456	0.8148	0.4068	0.8768	0.5943	-0.2907	-0.1276	0.5244	-0.0675	0.5749	-0.2404	0.3696	1.128	1.15	0.3953	0.5244	0.382	0.3538	0.8428	0.4485	0.8122	0.5333	-0.08418	0.2642	-0.04411	-0.3531	0.09297	0.09952	0.003963	0.003536	0.1688	0.006871	0.8943	0.0007223	0.1177	0.0009075	0.03507	0.2622	0.6638	0.04318	0.8346	0.02376	0.406
ENSMMUG00000002532	ENSG00000130449	ZSWIM6	0.5654	0.6289	0.2698	0.4476	0.1372	0.6468	0.2016	0.8052	0.7027	-0.04805	0.02604	0.3798	0.2427	0.5583	-0.0547	0.4013	1.046	0.9109	0.08645	0.4458	0.53	0.2254	0.5084	0.5233	0.4147	0.009442	-0.5164	-0.3475	-0.2044	-0.697	-0.4792	-0.2393	0.003361	0.002837	0.1662	0.02099	0.4998	0.0008818	0.3286	0.0001471	0.002172	0.8159	0.9106	0.06825	0.3385	0.006855	0.8142
ENSMMUG00000002533	ENSG00000083535	PIBF1	0.8104	0.7753	0.5105	0.5343	0.1887	0.5947	0.219	0.9397	0.416	-0.1409	-0.2105	0.1946	-0.1471	0.2917	-0.5789	0.2269	0.6062	0.9096	0.3431	0.1961	0.2043	0.1625	0.612	0.6728	0.6441	0.6446	-0.08455	0.1779	0.1416	-0.02726	0.1693	0.356	8.564e-05	0.0006479	0.01532	0.0106	0.3962	0.004366	0.3317	3.633e-05	0.08349	0.5207	0.3944	0.3834	0.5939	0.1832	0.02264
ENSMMUG00000002539	ENSG00000176148	TCP11L1	0.2075	0.4576	0.1598	0.2903	0.199	0.5115	0.1224	0.4897	0.523	-0.1994	-0.05141	0.3187	0.1892	0.3642	-0.005552	0.2827	0.5703	0.6545	0.2042	0.4508	0.3735	0.4231	0.5959	0.01216	0.3296	0.367	0.09878	0.1185	0.06539	0.01596	0.1477	0.1584	0.2098	0.01338	0.3451	0.08306	0.2588	0.002322	0.4897	0.007246	0.009475	0.276	0.8037	0.0846	0.3953	0.04421	0.9782
ENSMMUG00000002560	ENSG00000144228	SPOPL	0.972	1.166	0.7341	0.7608	-0.1146	1.082	0.00212	1.059	0.9191	-0.1519	0.0038	0.6681	-0.1943	0.7566	-0.7899	0.2632	1.431	1.506	0.469	0.8444	0.729	0.4316	0.9058	0.567	0.898	0.821	-0.1935	0.2717	-0.1439	-0.7759	-0.04981	-0.1181	0.001522	0.0006062	0.01871	0.01392	0.7356	0.0004809	0.9951	0.0017	0.01117	0.6459	0.9917	0.04445	0.6539	0.02104	0.04272
ENSMMUG00000002605	ENSG00000175567	UCP2	-0.3951	-0.5987	-0.2644	-0.461	0.1588	-0.407	0.08739	-0.6131	-0.3438	0.2538	0.1317	-0.2428	0.1913	-0.1609	0.4395	-0.2666	-0.5545	-0.7325	0.09766	-0.5001	-0.3501	-0.1668	-0.4481	-0.2344	-0.1539	-0.2454	0.5123	-0.28	0.1081	0.2432	0.1148	0.09319	0.03976	0.004571	0.1687	0.01645	0.4265	0.03396	0.6623	0.003451	0.1297	0.2162	0.5618	0.2332	0.436	0.4308	0.05604
ENSMMUG00000002623	ENSG00000163382	NAXE	-0.4604	-0.4802	-0.1852	-0.3341	-0.03325	-0.4221	-0.03534	-0.5791	-0.3683	0.1313	0.04167	-0.145	-0.03881	-0.3128	0.1805	-0.114	-0.5719	-0.679	-0.1436	-0.4484	-0.3099	-0.2003	-0.5308	-0.2328	-0.2591	-0.3222	0.1514	-0.1513	0.1219	0.1503	0.002368	0.1275	0.0006917	0.001076	0.1609	0.01287	0.809	0.001898	0.7956	9.519e-05	0.02071	0.348	0.79	0.3095	0.8165	0.02835	0.2429
ENSMMUG00000002624	ENSG00000160818	GPATCH4	-0.1849	-0.3373	-0.1913	-0.2292	0.05709	-0.233	0.1157	-0.352	-0.188	0.1336	-0.00376	-0.2712	0.09326	-0.1876	0.2038	0.1149	-0.4581	-0.4102	-0.07443	-0.391	-0.2137	-0.09397	-0.2573	-0.1272	-0.002364	-0.02646	0.3694	0.02455	0.182	0.421	0.08495	0.3236	0.1513	0.0166	0.1376	0.07888	0.6694	0.07381	0.3875	0.01335	0.2266	0.3368	0.9808	0.05739	0.5733	0.1813	0.1823
ENSMMUG00000002645	ENSG00000136271	DDX56	-0.3343	-0.3461	-0.2212	-0.4009	-0.003742	-0.4477	-0.03748	-0.5633	-0.3439	0.1578	-0.02052	-0.2963	-0.02785	-0.3524	0.1777	-0.2626	-0.639	-0.6953	-0.2882	-0.4041	-0.3317	-0.3066	-0.5574	-0.5087	-0.4623	-0.4256	0.01666	-0.2114	-0.01489	0.06438	-0.1565	-0.07782	0.01055	0.01465	0.08824	0.002342	0.9778	0.00073	0.7798	0.0001126	0.02649	0.2514	0.8935	0.03482	0.8656	0.01179	0.2445
ENSMMUG00000002672	ENSG00000095209	TMEM38B	0.7369	1.001	0.6174	0.6496	0.09427	0.905	-0.008101	0.6583	0.7193	-0.1085	-0.08414	0.4628	0.1388	0.5647	-0.6317	-0.0936	0.8035	0.9957	0.2134	0.4584	0.4874	0.452	0.6767	0.06779	0.7367	0.777	-0.1037	0.4572	0.1007	-0.3207	0.09198	-0.2388	0.001089	5.917e-05	0.006973	0.004215	0.6973	7.233e-05	0.9739	0.008601	0.007085	0.6536	0.7562	0.05822	0.6486	0.01918	0.02588
ENSMMUG00000002719	ENSG00000005448	WDR54	-0.5555	-0.4567	-0.07317	-0.4505	-0.1386	-0.5284	-0.1247	-0.758	-0.4322	0.2899	0.3072	-0.3153	0.06082	-0.3155	0.09184	-0.3867	-1.006	-0.9277	-0.1733	-0.3208	-0.4695	-0.185	-0.5023	-0.6108	-0.5653	-0.3968	0.3009	-0.005808	0.1322	0.2591	0.1418	-0.05666	0.001738	0.01562	0.6679	0.01083	0.4416	0.003035	0.4883	0.000129	0.04197	0.118	0.1386	0.1003	0.785	0.09614	0.6542
ENSMMUG00000002761	ENSG00000101126	ADNP	0.4829	0.5085	0.2918	0.541	0.0149	0.556	0.2317	0.6873	0.3878	-0.1618	-0.01713	0.3702	-0.06175	0.5004	-0.1625	0.3765	0.9232	0.8849	0.3797	0.2536	0.2227	0.2234	0.5789	0.3317	0.8015	0.5793	0.08095	0.005874	-0.1495	-0.1087	0.1023	0.1804	0.001977	0.002811	0.06062	0.0005454	0.9275	0.0003854	0.156	6.857e-05	0.0342	0.3281	0.9259	0.02554	0.7614	0.002537	0.378
ENSMMUG00000002789	ENSG00000085491	SLC25A24	0.7118	0.9751	0.6462	0.7414	-0.04143	0.9615	0.4289	0.4984	0.6199	-0.1792	0.1244	0.5784	0.07325	0.7297	-0.2693	-0.106	0.929	1.211	0.8289	0.6179	0.579	0.5071	0.8823	0.3692	0.9916	1.059	0.4052	0.4658	0.2579	-0.04333	0.5594	0.01908	0.00122	7.23e-05	0.003866	0.0008378	0.8603	1.544e-05	0.06767	0.04083	0.01871	0.4515	0.6376	0.01585	0.8054	0.001967	0.3107
ENSMMUG00000002879	ENSG00000104064	GABPB1	0.2402	0.3692	0.3662	0.4661	0.001292	0.5522	0.03346	0.4479	0.1563	-0.1966	0.01709	0.2649	-0.005804	0.3262	-0.3862	0.1173	0.4734	0.6039	0.4773	0.3811	0.2828	0.2414	0.535	0.4836	0.4262	0.387	0.1688	0.4051	0.08643	-0.05511	0.2512	0.2734	0.06752	0.01077	0.005757	0.0004528	0.9926	3.461e-05	0.8103	0.001962	0.3179	0.1634	0.9129	0.06149	0.9731	0.01958	0.01489
ENSMMUG00000002894	ENSG00000128512	DOCK4	1.063	0.8362	-0.141	0.6899	1.028	0.8973	0.8035	0.9662	0.9264	-0.0009701	-0.3793	0.4803	1.001	0.5665	0.348	0.1671	1.689	1.052	-0.09001	0.2386	0.5413	-0.02585	0.32	0.3029	1.079	0.2877	-1.048	-0.6478	-0.5596	-0.6958	-0.7618	-0.7338	3.767e-05	0.003634	0.6107	0.009005	0.0001295	0.0006417	0.00382	0.0009145	0.002106	0.9972	0.2456	0.08753	0.002145	0.03896	0.2537
ENSMMUG00000002926	NA	NA	-0.413	-0.4951	-0.2291	-0.4417	0.004578	-0.4701	-0.08236	-0.5553	-0.3533	0.2607	0.192	-0.1353	0.00405	-0.1887	0.3825	0.05558	-0.3931	-0.6041	-0.1893	-0.4067	-0.275	-0.1701	-0.456	-0.3702	-0.2507	-0.3113	0.1441	-0.3426	-0.04237	0.1478	-0.03482	0.03654	0.01493	0.00716	0.1709	0.009622	0.979	0.006104	0.6334	0.002989	0.07946	0.1436	0.3344	0.4557	0.9848	0.2948	0.05229
ENSMMUG00000002940	ENSG00000124788	ATXN1	0.5951	0.4085	0.165	0.3717	0.1027	0.5067	0.3069	0.9178	0.5526	-0.1104	0.04655	0.3513	-0.1948	0.3278	-0.03594	0.355	1.085	0.8689	0.0458	0.5292	0.3734	-0.03838	0.4032	0.333	0.2669	-0.2705	-0.4288	-0.3726	-0.05979	-0.6532	-0.3112	-0.5356	0.01481	0.1335	0.5137	0.1363	0.7028	0.04249	0.2523	0.0007081	0.06084	0.6839	0.8792	0.1995	0.571	0.2202	0.9052
ENSMMUG00000002947	ENSG00000106333	PCOLCE	-0.8623	-0.6371	-0.4022	-0.809	-0.5341	-0.9867	-0.4017	-0.7853	-0.6333	0.3167	0.3561	-0.1456	-0.3637	-0.3291	0.4743	0.2416	-0.899	-0.9635	-0.3299	-0.249	-0.3491	-0.3104	-0.5878	-0.3464	-0.3207	-0.4186	0.05442	-0.1645	-0.1349	0.01947	0.216	-0.3074	0.001039	0.01772	0.09511	0.001913	0.04729	0.0002329	0.1127	0.004589	0.04801	0.2308	0.2387	0.6115	0.2884	0.2463	0.1054
ENSMMUG00000002959	ENSG00000198265	HELZ	0.2387	0.3136	0.003115	0.3874	0.1025	0.3487	0.2161	0.6121	0.1544	-0.06879	-0.1787	0.1564	0.08683	0.2366	-0.03741	0.1925	0.7394	0.3148	-0.02074	-0.01553	0.02298	0.03947	0.2059	0.244	0.4242	-0.01981	-0.3752	-0.2939	-0.4315	-0.4037	-0.2197	0.06431	0.05375	0.02049	0.9802	0.002023	0.4325	0.00524	0.09884	9.677e-06	0.2948	0.6047	0.2368	0.2443	0.5936	0.075	0.7998
ENSMMUG00000002995	ENSG00000122779	TRIM24	0.3313	0.1743	0.006244	0.3037	0.1617	0.4454	0.1572	0.5361	0.2126	-0.152	-0.2138	0.2139	0.3654	0.1865	0.04101	0.1975	0.9174	0.555	-0.02582	0.2446	0.2525	0.1915	0.4865	0.4158	0.2299	-0.07103	-0.5569	-0.2125	-0.1392	-0.5008	-0.3546	0.008659	0.04872	0.3398	0.9707	0.0711	0.3565	0.008318	0.3723	0.003736	0.2788	0.3947	0.2865	0.2321	0.09135	0.2929	0.8376
ENSMMUG00000003018	ENSG00000154589	LY96	0.8225	0.6841	0.4941	0.3754	0.143	0.5535	-0.4956	0.5976	0.7286	-0.4895	-0.5115	0.1104	-0.02795	0.02843	-1.016	-0.3809	0.626	0.657	-0.3237	0.6773	0.3702	0.2424	0.5364	0.4154	0.1093	-0.1257	-0.8037	0.2528	-0.2063	-0.8207	-0.5028	-0.3756	0.003253	0.02736	0.0845	0.1871	0.6342	0.05184	0.1249	0.058	0.03251	0.1188	0.1412	0.726	0.9427	0.9268	0.006798
ENSMMUG00000003029	ENSG00000126457	PRMT1	-0.3966	-0.2761	0.0371	-0.4528	-0.1635	-0.4893	-0.192	-0.3092	-0.2984	0.2856	0.271	-0.2118	-0.3126	-0.3039	0.2007	0.06202	-0.7504	-0.7451	-0.2866	-0.2321	-0.3747	-0.1855	-0.5292	-0.06207	-0.4257	-0.3788	0.3132	-0.01895	0.05367	0.1964	0.15	0.3161	0.01727	0.125	0.8213	0.00696	0.3438	0.003699	0.2627	0.08767	0.1292	0.1027	0.1644	0.233	0.1388	0.08617	0.302
ENSMMUG00000003030	ENSG00000105122	RASAL3	-0.4274	-0.4718	0.1008	-0.479	-0.04695	-0.549	-0.02658	-0.5583	-0.3348	0.4277	0.5363	-0.2063	-0.1578	-0.2044	0.6154	0.1176	-0.6174	-0.7931	0.001848	-0.2197	-0.2598	-0.1247	-0.561	-0.1475	-0.4469	-0.4059	0.4725	-0.186	0.1448	0.3384	0.185	-0.003531	0.05791	0.05506	0.6548	0.03364	0.8401	0.0152	0.9093	0.02341	0.2066	0.07447	0.04492	0.3869	0.5783	0.3903	0.02125
ENSMMUG00000003075	ENSG00000105321	CCDC9	-0.5009	-0.5247	-0.2918	-0.5279	-0.1708	-0.7438	-0.2566	-0.3667	-0.3721	0.412	0.2851	-0.3631	-0.2462	-0.4543	0.4356	0.1661	-0.756	-0.9611	-0.3968	-0.3616	-0.5887	-0.3808	-0.781	-0.2311	-0.6328	-0.627	0.1615	-0.4715	-0.1894	0.05142	-0.1723	-0.01311	0.03045	0.03333	0.1965	0.02415	0.4765	0.001775	0.2732	0.1427	0.1727	0.08557	0.2888	0.1458	0.3998	0.06797	0.1033
ENSMMUG00000003098	ENSG00000165688	PMPCA	-0.3175	-0.3269	-0.162	-0.4166	-0.06579	-0.4043	-0.07202	-0.4792	-0.2248	0.2166	0.1699	-0.1021	0.03317	-0.1284	0.308	0.02302	-0.5967	-0.6096	-0.2414	-0.2851	-0.2868	-0.1923	-0.4326	-0.2552	-0.393	-0.3044	0.1164	-0.09853	0.01703	0.1786	0.03146	0.05204	0.0195	0.02575	0.225	0.00251	0.638	0.003354	0.6023	0.001463	0.1632	0.1292	0.2866	0.4868	0.847	0.3743	0.05209
ENSMMUG00000003111	ENSG00000105401	CDC37	-0.4426	-0.4899	-0.1849	-0.4918	-0.1823	-0.6082	-0.1824	-0.2568	-0.434	0.1717	0.1215	-0.4623	-0.2579	-0.5523	0.1991	0.0137	-0.7121	-0.8198	-0.3231	-0.3793	-0.4769	-0.3438	-0.5262	-0.09378	-0.6286	-0.5399	0.1019	-0.2797	-0.1835	0.09422	-0.03131	0.1417	0.00694	0.006656	0.261	0.002561	0.2793	0.0002014	0.2846	0.1493	0.02427	0.3275	0.5288	0.007436	0.2126	0.001512	0.3057
ENSMMUG00000003120	ENSG00000092148	HECTD1	0.3234	0.3608	0.1449	0.3426	-0.004323	0.3569	0.2045	0.262	0.2055	-0.1567	-0.002489	0.216	0.03911	0.3071	-0.1095	0.09097	0.5412	0.556	0.2295	0.171	0.1925	0.2015	0.335	0.09544	0.5022	0.4097	-0.03845	0.1135	0.001783	-0.05458	0.06583	-0.05949	0.006318	0.005175	0.2173	0.003833	0.9718	0.002622	0.0945	0.04239	0.1379	0.2085	0.9856	0.08327	0.7931	0.01402	0.4286
ENSMMUG00000003132	ENSG00000188647	PTAR1	0.4211	0.6991	0.3279	0.2982	-0.1875	0.3409	-0.3564	0.6902	0.7961	-0.244	-0.2321	0.4935	-0.1674	0.4054	-0.7309	0.07435	0.9855	1.247	0.09255	0.6891	0.6042	0.2835	0.8402	0.6104	0.7856	0.4355	-0.06234	0.2497	-0.09722	-0.278	0.1428	-0.2629	0.1324	0.02518	0.2586	0.2959	0.551	0.2343	0.2763	0.02646	0.01919	0.4312	0.5058	0.1153	0.674	0.1891	0.05045
ENSMMUG00000003141	ENSG00000151702	FLI1	0.3289	0.2652	0.1237	0.2061	0.1446	0.4068	0.1241	0.4062	0.264	-0.1139	-0.05306	0.2291	0.2252	0.2967	-0.0879	0.2254	0.5031	0.4148	0.1276	0.1106	0.2053	0.0528	0.2602	0.3133	0.2761	0.1502	-0.1998	-0.08269	-0.06491	-0.2273	-0.08741	0.08102	0.0003091	0.006736	0.1625	0.02114	0.1157	9.264e-06	0.1751	4.189e-05	0.01285	0.2288	0.6101	0.01535	0.0445	0.002175	0.3998
ENSMMUG00000003184	ENSG00000100934	SEC23A	0.6865	0.9425	0.6124	0.6739	-0.002614	0.9036	0.1107	0.5995	0.7438	-0.1405	0.1073	0.5499	0.05019	0.7699	-0.3029	0.07026	1.048	1.229	0.6852	0.6964	0.6111	0.6116	0.9264	0.4441	1.003	1.069	0.2508	0.4104	0.1716	-0.1285	0.4976	0.1681	0.002102	0.0001555	0.007084	0.002881	0.9912	6.265e-05	0.6458	0.01537	0.004998	0.5561	0.6863	0.02272	0.8653	0.001209	0.2601
ENSMMUG00000003217	ENSG00000064115	TM7SF3	0.3935	0.2286	-0.08679	0.3112	0.08661	0.2972	-0.1185	0.4582	0.2776	-0.07763	-0.2235	0.141	0.2037	0.1702	-0.177	-0.002359	0.8519	0.5307	-0.1576	0.2819	0.3602	0.1037	0.3337	0.2838	0.1484	-0.2272	-0.849	-0.24	-0.2011	-0.6212	-0.5508	-0.3911	0.01887	0.2063	0.6008	0.06087	0.6148	0.07369	0.4915	0.0125	0.1566	0.6593	0.2549	0.4243	0.3352	0.3346	0.3715
ENSMMUG00000003263	ENSG00000118007	STAG1	0.4372	0.4765	0.2645	0.4332	-0.0257	0.4593	0.06127	0.3575	0.2477	-0.1171	-0.08491	0.284	0.02884	0.2968	-0.3032	0.1169	0.5836	0.653	0.3266	0.2812	0.2344	0.2308	0.4352	0.3276	0.4955	0.4976	-0.1093	0.1945	0.03081	-0.1702	0.0859	0.0463	0.001285	0.001318	0.05063	0.001435	0.8557	0.0007544	0.6649	0.01582	0.1184	0.4133	0.5944	0.0483	0.8681	0.03858	0.05937
ENSMMUG00000003303	ENSG00000178952	TUFM	-0.4178	-0.4164	-0.1928	-0.3736	-0.02045	-0.3999	-0.0197	-0.5278	-0.4112	0.1253	0.02886	-0.2301	-0.05553	-0.2926	0.2375	-0.1784	-0.6903	-0.7113	-0.2896	-0.4283	-0.3483	-0.3163	-0.568	-0.4033	-0.4557	-0.4541	0.05851	-0.1762	-0.01689	0.1295	-0.1031	-0.1541	0.0024	0.005598	0.1586	0.006459	0.8848	0.003565	0.8896	0.0004656	0.01095	0.387	0.8569	0.111	0.7462	0.04327	0.1429
ENSMMUG00000003317	ENSG00000147050	KDM6A	0.4068	0.4485	0.2257	0.4445	-0.09717	0.5434	-0.03776	0.4772	0.3902	-0.0815	0.03253	0.3357	0.1007	0.3633	-0.2929	0.1758	0.8779	0.7915	0.2552	0.4068	0.3338	0.3245	0.5387	0.4652	0.5702	0.3476	-0.2	0.07864	-0.08177	-0.2356	-0.05603	-0.006044	0.007995	0.007415	0.1435	0.003863	0.5517	0.0004407	0.8178	0.004918	0.03136	0.6192	0.8592	0.04207	0.6214	0.02612	0.1176
ENSMMUG00000003325	ENSG00000108439	PNPO	-0.2166	-0.3216	-0.2136	-0.212	0.1774	-0.111	0.1554	-0.5251	-0.2094	0.03652	-0.0647	-0.07049	0.2234	-0.009905	0.119	-0.2507	-0.2551	-0.3246	0.04913	-0.3422	-0.1353	-0.145	-0.2672	-0.2584	-0.05999	-0.04642	0.18	-0.1395	0.08742	0.07694	0.06323	-0.1219	0.04004	0.005195	0.04246	0.04516	0.1005	0.2895	0.1482	1.154e-05	0.09532	0.7434	0.6061	0.535	0.09228	0.9291	0.332
ENSMMUG00000003343	ENSG00000134698	AGO4	0.5452	0.3681	0.07794	0.5309	-0.1595	0.5338	-0.07214	0.8016	0.4624	-0.2853	-0.1693	0.336	0.1091	0.2657	-0.3246	0.1708	1.495	1.018	0.2487	0.5684	0.5569	0.3071	0.8824	0.6489	0.5115	0.06886	-0.6615	-0.1463	-0.3146	-0.91	-0.3561	-0.256	0.02219	0.1537	0.7439	0.02578	0.522	0.02511	0.7738	0.00237	0.0946	0.2553	0.544	0.1794	0.7223	0.287	0.2507
ENSMMUG00000003374	ENSG00000067829	IDH3G	-0.3561	-0.403	-0.1443	-0.4062	-0.02539	-0.3504	-0.09024	-0.2146	-0.247	0.2031	0.0846	-0.2295	-0.0222	-0.2618	0.1688	0.1618	-0.7267	-0.7059	-0.2677	-0.2739	-0.2771	-0.1947	-0.418	0.1374	-0.5443	-0.5713	0.05828	-0.2402	-0.06728	-0.01937	-0.1543	0.3107	0.0072	0.005134	0.2696	0.002283	0.8519	0.008298	0.5068	0.133	0.1138	0.1456	0.5851	0.1042	0.894	0.06236	0.2749
ENSMMUG00000003386	ENSG00000124831	LRRFIP1	0.5545	0.3835	0.03948	0.5093	0.09479	0.4513	0.2532	0.7297	0.4338	-0.09264	-0.1167	0.2559	0.1808	0.2703	-0.1391	0.1792	0.9465	0.7269	0.1985	0.07634	0.1212	0.0647	0.3549	0.2285	0.7296	0.3686	-0.2299	-0.2283	-0.232	-0.4148	-0.2026	0.02007	0.0001618	0.01407	0.7804	0.0004423	0.5199	0.001785	0.08694	5.495e-06	0.01073	0.5387	0.4817	0.08951	0.3134	0.07481	0.4092
ENSMMUG00000003401	ENSG00000083223	TUT7	1.047	0.7384	0.2026	0.6179	0.2726	0.7304	0.1079	0.9435	0.8844	-0.02799	-0.3328	0.1938	0.4256	0.2987	-0.2328	0.2218	1.602	1.151	0.001705	0.6166	0.526	0.3352	0.7039	0.7586	0.7986	0.3081	-0.7569	0.01719	-0.007293	-0.6063	-0.3482	-0.05093	0.0001048	0.01056	0.4357	0.01901	0.3152	0.005765	0.6887	0.001134	0.004989	0.9199	0.2793	0.4848	0.1996	0.2846	0.4476
ENSMMUG00000003410	ENSG00000124155	PIGT	-0.4027	-0.3754	-0.07841	-0.2633	0.1322	-0.3009	0.124	-0.5082	-0.3059	0.2	0.2122	0.01904	0.1467	-0.05587	0.3788	0.06933	-0.4446	-0.5768	-0.03414	-0.247	-0.128	-0.1143	-0.3996	-0.1498	-0.2403	-0.2885	0.3026	-0.1056	0.1344	0.2028	0.07122	0.1238	0.005612	0.01694	0.5836	0.068	0.3744	0.03745	0.4031	0.001457	0.07165	0.1885	0.2085	0.9007	0.4198	0.7135	0.02568
ENSMMUG00000003464	ENSG00000112159	MDN1	0.6794	0.8821	0.4445	0.4632	0.09122	0.6264	0.3764	0.4555	0.6646	-0.1069	0.1852	0.2997	-0.007426	0.613	-0.03331	0.2983	0.9082	1.07	0.4073	0.4769	0.5559	0.5877	0.6369	-0.018	1.016	0.8909	0.4807	0.2219	0.18	0.2738	0.4012	0.1405	0.0002587	2.07e-05	0.01821	0.01393	0.6438	0.0008377	0.05685	0.02603	0.002801	0.5936	0.4108	0.1414	0.976	0.002337	0.8817
ENSMMUG00000003472	ENSG00000143815	LBR	0.6757	0.8007	0.345	0.5652	-0.1498	0.7273	-0.1595	0.6316	0.5556	-0.1432	-0.1273	0.3937	-0.01838	0.3644	-0.5462	-0.1039	1.564	1.129	0.281	0.6116	0.4232	0.3337	0.7802	0.3596	0.8821	0.4744	-0.4963	0.03975	-0.2268	-0.7777	-0.2943	-0.3734	0.007071	0.003487	0.1602	0.02325	0.5499	0.003684	0.5198	0.01829	0.06183	0.5891	0.6641	0.1377	0.9518	0.1725	0.05693
ENSMMUG00000003475	ENSG00000134602	STK26	0.5745	0.9171	0.6107	0.6931	-0.1881	0.8001	0.03194	0.7047	0.4879	-0.1566	0.06923	0.4912	-0.1667	0.5149	-0.5664	0.1006	1.072	1.212	0.4967	0.643	0.4902	0.5449	0.8416	0.4104	0.8913	0.9264	0.0115	0.479	-0.07753	-0.2327	0.2242	-0.1702	0.01281	0.0002916	0.008258	0.002763	0.4417	0.0005727	0.8962	0.005617	0.0699	0.518	0.7966	0.04361	0.5812	0.03389	0.04004
ENSMMUG00000003484	ENSG00000196663	TECPR2	0.7111	0.9101	0.3311	0.2372	0.03608	0.4186	0.2519	0.6775	1.144	-0.3331	0.1877	0.4531	-0.04486	0.5114	0.2373	0.3418	0.9321	0.9982	-0.135	1.369	1.297	0.8296	0.642	0.2342	-0.3736	-0.3945	-0.8256	0.2514	0.09891	-0.4251	-0.2131	-0.5778	0.02451	0.01068	0.3106	0.4681	0.9178	0.1973	0.4601	0.05594	0.004514	0.3698	0.646	0.2301	0.9227	0.1658	0.5617
ENSMMUG00000003514	ENSG00000032219	ARID4A	1.113	1.354	0.748	0.869	-0.07565	1.159	0.1711	1.479	0.9124	-0.03315	0.01846	0.4939	-0.08294	0.7073	-0.5593	0.7399	1.545	1.603	0.6707	0.6918	0.568	0.4929	1.151	1.14	1.325	1.126	0.3302	0.3853	0.07709	-0.1321	0.3882	0.7427	7.068e-05	1.334e-05	0.008947	0.002241	0.8023	4.287e-05	0.575	1.673e-06	0.005769	0.9119	0.9563	0.1053	0.8259	0.01775	0.1044
ENSMMUG00000003523	ENSG00000153561	RMND5A	0.2213	0.1401	0.09168	0.3841	-0.0776	0.4757	0.1682	0.7286	-0.1224	-0.5052	-0.3118	0.02753	-0.1347	-0.03102	-0.3453	-0.1638	0.7269	0.3988	0.2565	0.1492	0.08062	0.06354	0.4595	0.3412	0.3309	0.07903	-0.2102	-0.07199	-0.1877	-0.2385	-0.136	-0.02738	0.1494	0.402	0.5516	0.01226	0.6297	0.002053	0.2957	2.096e-05	0.495	0.002145	0.08742	0.8648	0.5024	0.8466	0.05869
ENSMMUG00000003532	NA	NA	-0.5429	-0.2299	0.3061	-0.04241	-0.1946	-0.2352	0.1094	0.2147	-0.4323	0.1102	0.3667	0.2124	-0.237	-0.02805	0.4557	0.8347	-0.8238	-0.3801	0.1627	0.009386	-0.02025	0.1416	-0.1132	0.6587	0.1001	0.2128	0.6233	0.381	0.5571	0.6297	0.4893	1.101	0.001092	0.1979	0.05583	0.7924	0.2565	0.1497	0.5091	0.2122	0.02918	0.5265	0.05443	0.225	0.2525	0.8725	0.01759
ENSMMUG00000003541	ENSG00000169255	B3GALNT1	0.7399	0.7544	0.4297	0.5873	-0.1749	0.6581	-0.4363	0.7054	0.3402	-0.4038	-0.2643	0.3265	0.03889	0.07576	-0.8568	0.1869	1.376	0.9578	0.12	0.94	0.5582	0.4353	0.9685	0.8876	0.2459	-0.1526	-0.9622	-0.02965	-0.3879	-1.282	-0.5824	-0.17	0.01848	0.02899	0.1785	0.06303	0.6052	0.03828	0.2186	0.04133	0.3621	0.2429	0.4926	0.3436	0.928	0.8248	0.03744
ENSMMUG00000003558	ENSG00000125246	CLYBL	-0.1659	-0.2061	-0.03206	-0.142	0.08952	-0.05717	0.3301	-0.1806	-0.3867	-0.0439	-0.1071	-0.2287	-0.1117	-0.01502	0.002584	-0.1518	-0.4857	-0.2494	-0.04121	-0.2704	-0.325	-0.0684	-0.09724	0.02365	0.06051	0.4475	0.5888	0.2207	0.3057	0.5484	0.5477	0.3723	0.2223	0.1622	0.8108	0.2976	0.5259	0.6714	0.01724	0.224	0.01663	0.7582	0.5031	0.12	0.513	0.916	0.9867
ENSMMUG00000003569	ENSG00000113369	ARRDC3	0.7803	1.022	0.2635	0.5179	-0.06826	0.8636	-0.4794	0.792	0.677	0.1117	-0.05853	0.482	0.05937	0.5637	-0.7283	0.1294	1.489	1.576	0.6443	0.8032	1.014	0.6792	0.7645	0.7191	0.9487	0.8979	-0.219	0.3475	0.1252	-0.2432	-0.09161	-0.1693	0.003374	0.0004126	0.3139	0.04866	0.8024	0.001105	0.08717	0.006009	0.02813	0.6863	0.8492	0.08299	0.8589	0.04203	0.02226
ENSMMUG00000003572	ENSG00000105835	NAMPT	0.831	0.6533	0.3485	0.6588	-0.1498	0.6225	-0.4129	0.9169	0.4551	-0.3569	-0.4792	0.2247	-0.1327	-0.01087	-0.9106	0.2153	1.285	0.9599	-0.2372	0.9011	0.3924	0.1488	0.7452	0.8883	0.2707	-0.06913	-1.077	0.1426	-0.4085	-1.07	-0.5897	-0.06647	0.01608	0.07625	0.2946	0.05224	0.6617	0.06455	0.2286	0.01371	0.2698	0.3242	0.2296	0.535	0.7526	0.9761	0.02257
ENSMMUG00000003591	ENSG00000169499	PLEKHA2	0.6152	0.7493	0.1668	0.2756	-0.131	0.5144	-0.02033	0.4886	0.7093	-0.2662	0.07138	0.3635	-0.09645	0.5057	-0.1216	0.2235	0.9526	1.075	0.1548	0.3373	0.475	0.2331	0.6076	0.2185	0.6654	0.5882	-0.1529	-0.2293	-0.2658	-0.3274	0.001188	-0.1953	0.002687	0.001096	0.4248	0.1859	0.5506	0.01331	0.9265	0.03143	0.003908	0.2301	0.7753	0.106	0.7259	0.02246	0.6254
ENSMMUG00000003625	ENSG00000119599	DCAF4	-0.23	-0.275	-0.1253	-0.1899	-0.1448	-0.2868	0.09887	-0.6809	-0.2229	0.06414	0.01611	-0.1426	0.01073	-0.2076	0.2386	-0.2934	-0.3303	-0.3895	-0.003374	-0.2148	-0.1751	-0.01969	-0.2309	-0.4583	-0.1681	-0.04848	0.1694	-0.09259	0.03565	0.2279	0.1718	0.01169	0.03646	0.02157	0.2509	0.08495	0.2066	0.00999	0.3822	7.368e-08	0.09098	0.588	0.9042	0.2375	0.94	0.08417	0.06694
ENSMMUG00000003636	ENSG00000134717	BTF3L4	0.3142	0.4748	0.3753	0.2437	-0.2592	0.3716	-0.2355	0.3511	0.1328	-0.3358	-0.1483	0.1205	-0.406	0.09404	-0.6997	-0.01885	0.1854	0.5447	0.342	0.4948	0.3481	0.3295	0.6034	0.5902	0.1347	0.3434	-0.01576	0.4827	0.01339	0.07501	0.2828	0.2866	0.07628	0.01545	0.03637	0.1728	0.1739	0.03844	0.2197	0.07149	0.5304	0.08117	0.4872	0.534	0.08546	0.6224	0.001497
ENSMMUG00000003644	ENSG00000114767	RRP9	-0.3223	-0.3902	-0.08498	-0.6105	-0.1123	-0.6411	-0.2509	-0.6237	-0.09483	0.2929	0.3151	-0.287	0.02704	-0.3567	0.2399	-0.2604	-0.5496	-0.8203	-0.23	-0.3043	-0.3623	-0.3113	-0.66	-0.333	-0.28	-0.2533	0.34	-0.04408	0.1749	0.3016	0.1757	-0.05572	0.07895	0.04974	0.6361	0.001384	0.5564	0.0008456	0.187	0.002798	0.6657	0.1331	0.1477	0.1614	0.9085	0.07778	0.2691
ENSMMUG00000003646	NA	NA	-0.4677	-0.4559	-0.04327	-0.6876	-0.1298	-0.5114	-0.2228	-0.6008	-0.2113	0.3484	0.3185	-0.1955	-0.1151	-0.293	0.1729	-0.05753	-0.5357	-0.6001	0.08246	-0.2757	-0.2403	-0.07444	-0.4182	0.06002	-0.1336	-0.1974	0.5963	0.03765	0.2414	0.3214	0.2078	0.3589	0.01725	0.03127	0.8217	0.0006218	0.5245	0.0102	0.2713	0.005592	0.3618	0.09051	0.1625	0.3586	0.6451	0.1637	0.4491
ENSMMUG00000003658	ENSG00000066739	ATG2B	0.3143	0.4994	0.1467	0.3548	-0.007296	0.5604	0.1139	0.6041	0.5131	-0.006076	0.03921	0.3556	0.149	0.6098	-0.1657	0.4754	0.8705	0.9861	0.3895	0.3255	0.3268	0.2377	0.6321	0.3477	0.7193	0.5046	0.03544	0.02063	-0.1004	-0.1364	0.1537	-0.007102	0.05991	0.00637	0.3869	0.03481	0.9674	0.0008569	0.5257	0.0009678	0.0111	0.9732	0.8478	0.05231	0.506	0.0007544	0.4181
ENSMMUG00000003684	ENSG00000104043	ATP8B4	0.6684	0.8137	0.1736	0.6202	-0.1615	0.5855	0.04245	0.972	0.6326	-0.1607	-0.4606	0.4885	0.2745	0.4228	-0.2794	0.3112	1.183	0.9229	-0.08282	0.6186	0.6032	0.2336	0.7303	0.3644	0.4149	-0.03827	-0.8544	-0.1568	-0.3972	-0.7768	-0.4595	-0.3785	0.01324	0.00614	0.5399	0.02373	0.5855	0.03321	0.8876	0.001247	0.05121	0.5889	0.1796	0.103	0.4675	0.1527	0.4053
ENSMMUG00000003728	ENSG00000162695	SLC30A7	0.4854	0.8677	0.4266	0.8333	0.2326	0.8291	0.1985	0.6314	0.7746	-0.2089	0.1345	0.8149	0.173	0.8168	0.165	0.1802	1.125	1.237	0.6401	0.677	0.5244	0.3827	0.8449	0.09446	0.8889	0.9377	0.2643	0.6012	0.331	-0.02062	0.3088	-0.02617	0.03906	0.000914	0.07602	0.0004128	0.3594	0.0004604	0.4366	0.01681	0.006091	0.4136	0.637	0.001387	0.5869	0.001184	0.5633
ENSMMUG00000003739	ENSG00000109323	MANBA	0.4821	0.4511	0.05563	0.4077	0.07038	0.482	-0.04439	0.5894	0.4593	0.1142	-0.008689	0.365	0.4659	0.4308	-0.121	0.1895	0.7349	0.5964	-0.03605	0.3721	0.4533	0.2871	0.381	0.1353	0.2796	-0.09819	-0.5772	-0.1488	-0.2086	-0.5597	-0.4914	-0.1273	0.003933	0.014	0.7433	0.01579	0.6893	0.004368	0.8032	0.001434	0.01961	0.5209	0.9659	0.04324	0.03281	0.0158	0.5486
ENSMMUG00000003744	ENSG00000129353	SLC44A2	-0.3897	-0.3717	-0.07888	-0.1981	0.01127	-0.2106	0.1233	-0.4276	-0.2971	0.06634	0.1904	-0.04114	0.13	-0.01015	0.3348	0.01765	-0.3392	-0.4908	0.1312	-0.2736	-0.165	-0.01614	-0.2164	-0.1346	-0.153	-0.2006	0.3633	-0.1615	0.1231	0.2365	0.1735	0.04946	0.000822	0.00351	0.4984	0.0871	0.9254	0.06885	0.3115	0.0007289	0.02973	0.5923	0.1666	0.7373	0.3797	0.9346	0.01726
ENSMMUG00000003749	ENSG00000076685	NT5C2	0.8361	0.4386	0.01897	0.517	0.606	0.3043	0.2027	0.4038	0.7352	-0.07291	-0.2212	0.2436	0.6041	0.183	0.03527	0.002598	0.9503	0.5921	-0.04327	0.4992	0.4784	0.3107	0.3105	0.1199	0.2986	-0.07562	-0.7666	-0.03026	-0.05771	-0.4532	-0.45	-0.3506	2.445e-05	0.03585	0.9189	0.007098	0.002615	0.1072	0.297	0.04891	0.001372	0.7137	0.308	0.2196	0.01229	0.3575	0.8723
ENSMMUG00000003768	ENSG00000057252	SOAT1	0.5639	0.377	0.07321	0.6126	0.3605	0.5833	0.2912	0.3959	0.2826	-0.1489	-0.2992	0.2772	0.2518	0.1891	-0.2202	0.02196	0.7049	0.3643	0.05971	0.3429	0.3592	0.1275	0.1765	-0.002155	0.000703	-0.3687	-0.789	-0.279	-0.3568	-0.7949	-0.6855	-0.5625	0.001725	0.05378	0.6894	0.0007162	0.05559	0.001298	0.1263	0.04785	0.1776	0.4362	0.1707	0.1472	0.2743	0.3173	0.309
ENSMMUG00000003773	ENSG00000174007	CEP19	0.5391	0.2707	0.02283	0.4991	-0.0597	0.3165	-0.2265	0.8212	0.2137	-0.2943	-0.3852	-0.02153	-0.1135	-0.08101	-0.5478	0.2284	1.101	0.7053	-0.2125	0.387	0.3099	0.05372	0.3816	0.5592	0.2224	-0.1162	-0.9644	-0.1461	-0.2521	-0.6881	-0.587	-0.08866	0.01553	0.257	0.9166	0.02352	0.7923	0.1487	0.3196	0.0007961	0.4091	0.2062	0.136	0.9261	0.6837	0.727	0.03664
ENSMMUG00000003774	ENSG00000163964	PIGX	0.3558	0.2743	0.149	0.6211	0.01917	0.4851	0.2246	0.5782	0.2129	-0.388	-0.3126	0.3079	0.1384	0.109	-0.1296	-0.06548	0.7887	0.5434	-0.05622	0.3221	0.1956	0.1799	0.2661	-0.07621	0.2517	0.0408	-0.7771	-0.1542	-0.2469	-0.6045	-0.3786	-0.6648	0.04651	0.1634	0.4116	0.0005589	0.9193	0.007115	0.2382	0.003588	0.3227	0.05006	0.162	0.1136	0.5681	0.5733	0.5529
ENSMMUG00000003776	ENSG00000033178	UBA6	0.7314	0.9866	0.6109	0.5302	-0.06265	0.8723	0.1507	0.6119	0.5166	-0.2485	-0.04521	0.3935	-0.2475	0.5291	-0.704	0.03527	0.8458	1.224	0.4792	0.7442	0.624	0.5669	0.7559	0.4668	0.8461	1.013	0.2171	0.5266	0.1862	0.1328	0.4343	0.2016	0.00191	0.0001731	0.01046	0.02552	0.8049	0.0002402	0.5535	0.01815	0.06527	0.3286	0.8731	0.1256	0.4385	0.03591	0.01616
ENSMMUG00000003863	ENSG00000204227	RING1	-0.4557	-0.5226	-0.1692	-0.3418	-0.1161	-0.4944	-0.07841	-0.6167	-0.3541	0.2758	0.2345	-0.1898	0.03885	-0.3175	0.3363	-0.1084	-0.6139	-0.5879	-0.1038	-0.2586	-0.2936	-0.1845	-0.4663	-0.2164	-0.4251	-0.3417	0.1556	-0.1348	-0.03268	0.1894	-0.06065	0.04956	0.002171	0.001149	0.2417	0.02076	0.444	0.0009998	0.6006	0.0001734	0.04577	0.07734	0.1772	0.233	0.8352	0.04574	0.05093
ENSMMUG00000003869	ENSG00000227057	WDR46	-0.3318	-0.3849	-0.2691	-0.3081	0.05787	-0.4786	0.06059	-0.7449	-0.3187	0.1678	0.1032	-0.1984	0.1837	-0.3162	0.3194	-0.2026	-0.6599	-0.7602	-0.3349	-0.5211	-0.369	-0.3281	-0.6613	-0.7828	-0.4158	-0.3237	0.08426	-0.1663	-0.01007	0.2033	-0.1482	-0.2501	0.02483	0.01664	0.0674	0.03768	0.7031	0.001503	0.6889	9.03e-06	0.0702	0.2822	0.5552	0.2115	0.3241	0.04661	0.06516
ENSMMUG00000003878	ENSG00000104324	CPQ	-0.224	-0.4643	-0.2888	-0.1676	0.2769	-0.0424	0.2855	0.1017	-0.1114	0.2213	0.1174	0.08383	0.5771	0.1865	0.4445	0.4971	-0.39	-0.3365	0.1328	-0.3583	-0.1216	0.0008692	-0.2017	0.1056	-0.1071	-0.09548	0.3632	0.0186	0.0985	0.3478	0.1883	0.3982	0.1324	0.004351	0.05157	0.2583	0.0654	0.7725	0.06021	0.5171	0.5357	0.1668	0.515	0.6061	0.002324	0.2396	0.01108
ENSMMUG00000003907	ENSG00000087088	BAX	-0.2079	-0.1799	0.1177	-0.2232	-0.0352	-0.3264	-0.06264	-0.2717	-0.07545	0.3901	0.3045	-0.02433	-4.16e-05	-0.1433	0.2632	0.09927	-0.5003	-0.5971	-0.1269	-0.1253	-0.1817	-0.09612	-0.464	-0.1735	-0.2288	-0.1912	0.3834	0.1055	0.2255	0.2529	0.1951	0.1084	0.184	0.2883	0.4466	0.1556	0.8286	0.04006	0.6981	0.113	0.6826	0.01838	0.09683	0.8841	0.9998	0.3889	0.1508
ENSMMUG00000003915	ENSG00000183207	RUVBL2	-0.4612	-0.5558	-0.263	-0.5286	-0.1408	-0.678	-0.1837	-0.2299	-0.3986	0.1245	0.06962	-0.3635	-0.1844	-0.524	0.2902	0.1104	-0.581	-0.7968	-0.468	-0.3821	-0.4096	-0.3625	-0.7062	-0.1986	-0.5315	-0.5631	-0.007365	-0.3111	-0.01444	0.07623	-0.1496	0.08601	0.004864	0.001733	0.1018	0.001486	0.4022	6.289e-05	0.2696	0.1899	0.03926	0.4652	0.7155	0.0392	0.368	0.003028	0.1251
ENSMMUG00000003922	ENSG00000001497	LAS1L	-0.3395	-0.3989	-0.2702	-0.3089	-0.0006928	-0.3593	0.1115	-0.614	-0.3977	0.1583	0.02416	-0.2226	0.1177	-0.3045	0.334	-0.2683	-0.4948	-0.5647	-0.1453	-0.4243	-0.3894	-0.1706	-0.4825	-0.3436	-0.1862	-0.1741	0.2562	-0.1696	0.04525	0.2417	0.03643	0.1163	0.01824	0.0102	0.05733	0.03204	0.9962	0.01319	0.4413	0.0001358	0.02019	0.2936	0.8864	0.1506	0.5109	0.04708	0.04422
ENSMMUG00000003924	ENSG00000062650	WAPL	0.4727	0.5331	0.2946	0.4378	-0.1269	0.4802	-0.07629	0.4894	0.2447	-0.1575	-0.1189	0.2568	-0.196	0.285	-0.4534	0.1019	0.8026	0.8121	0.4077	0.41	0.3971	0.3326	0.6125	0.4058	0.5498	0.4273	-0.09195	0.2408	-0.0106	-0.1835	0.1344	0.01855	0.00521	0.003735	0.0794	0.009336	0.4674	0.004443	0.6624	0.008176	0.2153	0.3746	0.5466	0.1485	0.3593	0.1082	0.02301
ENSMMUG00000003943	ENSG00000168137	SETD5	0.2941	0.378	0.2133	0.2456	-0.08189	0.3584	0.2431	0.2932	0.4052	-0.1063	0.05228	0.1993	0.07141	0.3941	-0.1243	0.2148	0.5755	0.6498	0.2841	0.2499	0.3196	0.2978	0.4948	0.2581	0.5231	0.4074	0.1231	0.03557	-0.05452	-0.06685	0.1574	0.01127	0.01937	0.006009	0.0901	0.0512	0.5376	0.004582	0.06575	0.03441	0.006899	0.4304	0.7271	0.1415	0.6667	0.003492	0.4059
ENSMMUG00000003961	ENSG00000142166	IFNAR1	0.4685	0.4485	0.04745	0.4755	0.3366	0.5879	-0.01283	0.7132	0.348	-0.1808	-0.3024	0.2966	0.397	0.248	-0.2524	-0.1572	0.8103	0.576	0.1249	0.2685	0.3434	0.1455	0.3817	0.2407	0.3811	0.1824	-0.4789	-0.1881	0.02674	-0.5111	-0.4041	-0.1906	0.003924	0.01083	0.768	0.003331	0.04441	0.0003101	0.9389	7.244e-05	0.06663	0.2898	0.1144	0.08371	0.05321	0.1466	0.1863
ENSMMUG00000003998	ENSG00000077157	PPP1R12B	0.1081	0.6714	0.4605	0.5243	-0.5418	0.2987	0.04449	0.8318	0.4839	-0.1838	0.09719	0.2024	-0.4552	0.165	-0.002889	0.5341	0.7223	0.9836	-0.2507	0.3822	0.4202	0.1487	0.5943	0.1881	0.1953	0.2517	-0.5496	0.2853	-0.235	-0.2147	-0.09054	-0.1406	0.6802	0.01923	0.07943	0.04684	0.06692	0.2599	0.8738	0.003107	0.1368	0.5189	0.7523	0.4822	0.2355	0.5635	0.9927
ENSMMUG00000004002	ENSG00000113240	CLK4	0.8848	1.078	0.8267	0.794	-0.06396	0.8184	0.07323	0.9985	0.6314	-0.2932	-0.2148	0.2377	-0.2821	0.2936	-0.8803	0.05899	0.872	1.07	0.1492	0.8786	0.5513	0.5398	0.855	0.6229	0.5291	0.6258	-0.251	0.7203	0.1565	-0.1173	0.2376	0.1932	0.002644	0.0008065	0.005089	0.007001	0.8384	0.005461	0.8168	0.002002	0.06646	0.3463	0.5335	0.446	0.4712	0.3439	0.01545
ENSMMUG00000004027	ENSG00000011114	BTBD7	0.4259	0.5996	0.25	0.5082	-0.1214	0.6185	0.09917	0.5479	0.489	-0.007503	0.04667	0.4254	0.01539	0.498	-0.1863	0.1256	1.038	0.9342	0.4396	0.3732	0.4819	0.4529	0.7137	0.2736	0.7174	0.4797	-0.01369	0.1144	-0.1176	-0.3162	0.06581	0.06079	0.006912	0.0005792	0.1171	0.001482	0.4687	0.0001128	0.5548	0.001699	0.00928	0.9646	0.8063	0.01328	0.9412	0.003366	0.3248
ENSMMUG00000004049	ENSG00000118217	ATF6	0.3964	0.2395	0.005056	0.3355	0.304	0.3448	0.02021	0.4845	0.2089	-0.1623	-0.2854	0.1956	0.3042	0.0379	-0.1657	0.02521	0.4709	0.3531	-0.08898	0.2	0.2188	-8.221e-05	0.126	0.293	0.03287	-0.06277	-0.575	-0.05942	-0.03631	-0.4266	-0.4345	-0.2048	0.002096	0.08245	0.9677	0.00845	0.02097	0.006618	0.8761	0.0005286	0.1621	0.2243	0.0533	0.142	0.05762	0.7765	0.2649
ENSMMUG00000004060	ENSG00000107643	MAPK8	0.3646	0.6649	0.4584	0.573	-0.07916	0.8107	0.1369	0.9125	0.1404	-0.2716	0.03881	0.21	-0.1171	0.3168	-0.3948	0.03968	0.517	0.8979	0.5452	0.35	0.1554	0.3097	0.5909	0.3027	0.8363	0.682	0.3834	0.3621	0.1441	0.02244	0.3736	0.3431	0.06759	0.002493	0.02246	0.004162	0.7166	5.039e-05	0.5297	2.935e-05	0.5506	0.1989	0.8691	0.3226	0.6648	0.1252	0.1027
ENSMMUG00000004079	ENSG00000171109	MFN1	0.6883	0.947	0.6051	0.6413	0.07985	0.8184	0.3593	0.6405	0.6528	-0.06852	0.1018	0.3915	0.009132	0.5541	-0.4672	0.1908	0.6553	1.049	0.4315	0.6784	0.5603	0.6608	0.9025	0.4919	0.6901	0.7936	0.1855	0.6749	0.1342	0.1144	0.4715	0.05316	0.002169	0.000139	0.007859	0.004686	0.7404	0.0003064	0.1357	0.009788	0.01553	0.7787	0.7095	0.1136	0.9759	0.02238	0.09149
ENSMMUG00000004144	ENSG00000213983	AP1G2	-0.2812	-0.5309	-0.1523	-0.3036	0.04133	-0.6332	0.05418	-0.7155	-0.2601	0.15	0.1109	-0.3237	0.05432	-0.4451	0.4046	-0.1559	-0.5622	-0.7201	-0.429	-0.3301	-0.2964	-0.1857	-0.6666	-0.5432	-0.3526	-0.3648	-0.05784	-0.09958	0.1219	0.1574	-0.1646	-0.05924	0.09241	0.003915	0.3612	0.06995	0.8112	0.0002111	0.7529	0.0001272	0.1865	0.3961	0.5723	0.06954	0.7973	0.01303	0.04041
ENSMMUG00000004153	ENSG00000149311	ATM	1.094	1.738	1.11	1.057	-0.06235	1.345	0.3807	1.277	1.274	-0.2181	0.3608	1.055	-0.1552	1.36	-0.2541	0.7289	1.561	2.151	0.9469	1.024	0.938	0.7524	1.368	0.5608	1.709	1.718	0.8425	0.8342	0.2484	0.327	0.8178	0.5549	0.00456	5.584e-05	0.004735	0.006678	0.8839	0.0005053	0.3657	0.002556	0.005847	0.6044	0.4375	0.01268	0.7739	0.001044	0.5936
ENSMMUG00000004188	ENSG00000068366	ACSL4	1.1	0.9823	0.3612	0.9221	0.1785	1.04	0.3237	0.9812	1.07	-0.2588	-0.2653	0.6019	0.3776	0.6707	-0.2506	-0.02579	1.899	1.568	0.4546	0.7236	0.6958	0.392	0.9357	0.4005	1.301	0.8002	-0.2973	0.1102	-0.02427	-0.6799	-0.1014	-0.4917	0.0001718	0.00234	0.2278	0.001706	0.5639	0.0004211	0.3028	0.002732	0.001778	0.4101	0.4562	0.05512	0.332	0.02991	0.4756
ENSMMUG00000004189	ENSG00000075420	FNDC3B	0.718	0.3807	0.1299	0.5619	0.3231	0.6283	0.2352	0.9013	0.782	-0.3401	-0.2764	0.2933	0.4464	0.139	0.01121	0.01993	1.765	1.068	-0.04374	0.2532	0.4726	0.1571	0.4548	0.5416	1.121	0.386	-0.6605	-0.307	0.1782	-0.6124	-0.4255	-0.1534	0.004628	0.1579	0.5997	0.02436	0.2101	0.01208	0.3593	0.001072	0.00845	0.197	0.3466	0.2656	0.158	0.5977	0.9697
ENSMMUG00000004217	ENSG00000188822	CNR2	0.3317	0.4037	-0.01064	-0.1162	0.2163	4.348e-05	-0.3206	0.2948	0.3946	-0.1726	0.05823	0.04124	0.0945	0.02874	-0.1795	-0.2629	0.491	0.3238	-0.4398	0.2066	0.2748	0.07308	0.1059	-0.2817	-0.1972	-0.1322	-0.7195	-0.3447	-0.2756	-0.5389	-0.4497	-0.2802	0.05354	0.0329	0.951	0.5061	0.2273	0.9998	0.08785	0.128	0.06378	0.3646	0.7884	0.8321	0.6801	0.8809	0.413
ENSMMUG00000004287	NA	NA	-0.2232	-0.3932	-0.2281	-0.1534	0.09227	-0.2714	0.1512	-0.47	-0.275	0.09522	-0.0153	-0.1338	0.141	-0.197	0.3291	-0.2049	-0.3794	-0.5617	-0.3019	-0.4387	-0.3778	-0.2838	-0.4442	-0.5333	-0.3089	-0.4215	-0.1407	-0.3755	-0.0987	-0.0812	-0.2327	-0.3023	0.0312	0.0005832	0.02805	0.1369	0.389	0.008894	0.1613	4.617e-05	0.0251	0.3866	0.8997	0.2218	0.2808	0.07296	0.008208
ENSMMUG00000004291	ENSG00000111911	HINT3	0.6446	0.777	0.4463	0.6817	-0.02766	0.758	-0.1256	0.5275	0.2647	-0.1841	-0.1489	0.3899	-0.1315	0.2819	-0.8404	-0.2207	0.8266	0.9337	0.4912	0.6587	0.5321	0.3411	0.759	0.2898	0.4876	0.5538	-0.2038	0.3978	0.03887	-0.3599	0.09003	-0.2689	0.004098	0.001578	0.04858	0.002403	0.9091	0.0007897	0.6154	0.03485	0.3287	0.4544	0.5888	0.1139	0.6714	0.247	0.004225
ENSMMUG00000004304	ENSG00000100201	DDX17	0.5855	0.8495	0.404	0.5424	0.102	0.6186	0.2516	0.4707	0.8638	-0.09905	0.08217	0.4667	0.1339	0.5842	-0.04802	0.1757	0.7867	1.006	0.1385	0.6907	0.6457	0.4642	0.6845	0.1724	0.4554	0.4102	-0.2801	0.2641	0.1178	-0.2377	0.08661	-0.1815	0.006391	0.00031	0.05646	0.01099	0.6377	0.003866	0.2461	0.0403	0.0007261	0.6599	0.7413	0.03869	0.6103	0.01052	0.846
ENSMMUG00000004305	ENSG00000125834	STK35	0.5364	0.7388	0.3709	0.6169	0.01876	0.4525	0.3449	0.5538	0.7977	-0.3129	-0.03152	0.3846	-0.1192	0.4631	0.163	0.1587	0.8708	0.9267	0.02296	0.7544	0.8312	0.4221	0.6965	0.3046	0.2199	-0.01487	-0.5531	0.1611	0.1337	-0.3007	-0.2453	-0.2375	0.02251	0.005203	0.1265	0.01012	0.9421	0.05952	0.1738	0.03595	0.005728	0.2373	0.9153	0.1465	0.7197	0.07772	0.5742
ENSMMUG00000004382	ENSG00000158201	ABHD3	0.8906	1.041	0.6177	0.714	-0.1739	0.7426	-0.104	0.7949	0.9768	-0.1691	-0.07561	0.4679	-0.06766	0.3738	-0.5066	0.03407	1.369	1.372	0.1711	0.9216	0.7354	0.5675	0.6642	0.3774	0.8323	0.7557	-0.54	0.4687	0.01203	-0.4305	-0.2396	-0.3927	0.00121	0.0006046	0.02683	0.009952	0.5616	0.00754	0.7286	0.009399	0.00274	0.5687	0.8186	0.1172	0.8569	0.2056	0.1375
ENSMMUG00000004386	ENSG00000104450	SPAG1	0.667	0.5974	0.4797	0.5206	-0.1101	0.4029	-0.08273	0.9896	0.3844	-0.2559	-0.3315	0.3746	-0.1015	0.07248	-0.5889	0.3386	0.9184	0.7073	-0.2821	0.6299	0.4813	0.02629	0.4551	0.6006	0.1018	-0.153	-0.8916	0.2615	-0.1129	-0.7015	-0.3491	0.2257	0.01819	0.05599	0.09864	0.06874	0.7223	0.1641	0.7935	0.001301	0.2545	0.4052	0.3391	0.2245	0.7989	0.8137	0.09929
ENSMMUG00000004387	ENSG00000034677	RNF19A	0.8029	0.898	0.4642	0.5588	-0.1735	0.7025	-0.1475	0.7883	0.5968	-0.1864	-0.1236	0.2623	-0.2517	0.2122	-0.8125	0.0675	1.138	1.202	0.3447	0.5921	0.4844	0.3563	0.7649	0.6093	0.8163	0.8565	-0.159	0.3764	0.04009	-0.21	0.1342	-0.02545	0.001154	0.000884	0.06134	0.02374	0.514	0.004628	0.5825	0.003815	0.03998	0.4782	0.6755	0.3225	0.4535	0.4182	0.008445
ENSMMUG00000004390	ENSG00000179115	FARSA	-0.3166	-0.4744	-0.243	-0.5943	-0.05756	-0.606	-0.1137	-0.6447	-0.2347	0.3617	0.246	-0.1799	0.0185	-0.2129	0.3862	0.1059	-0.5936	-0.7001	-0.2	-0.2997	-0.3459	-0.2573	-0.5418	-0.301	-0.4094	-0.2891	0.2223	-0.1893	0.06761	0.0744	0.05052	-0.03172	0.07479	0.01365	0.1662	0.001061	0.7549	0.000873	0.5332	0.001066	0.264	0.05395	0.2417	0.3504	0.9351	0.2658	0.06206
ENSMMUG00000004392	ENSG00000179218	CALR	-0.1979	-0.4022	-0.2618	-0.1151	0.4003	-0.05596	0.29	-0.3437	-0.2378	0.04935	-0.03916	-0.04894	0.4864	0.009155	0.3636	-0.03862	-0.6578	-0.7687	-0.02802	-0.5125	-0.3434	-0.291	-0.4588	-0.2831	-0.3727	-0.4084	0.2274	-0.308	-0.004922	0.1391	-0.1074	0.03258	0.125	0.004573	0.04274	0.3713	0.003263	0.6634	0.032	0.01446	0.1181	0.7189	0.796	0.7203	0.003567	0.9468	0.01871
ENSMMUG00000004393	ENSG00000179262	RAD23A	-0.4154	-0.4844	-0.1206	-0.5172	-0.1136	-0.5468	-0.08712	-0.4194	-0.3369	0.1626	0.1724	-0.3812	-0.2167	-0.4364	0.2873	0.01128	-0.5756	-0.732	-0.211	-0.3677	-0.3505	-0.2046	-0.4608	-0.04151	-0.4366	-0.416	0.2361	-0.2107	-0.01579	0.198	0.04583	0.1751	0.01068	0.006291	0.4542	0.001603	0.4979	0.0008764	0.6012	0.01808	0.07668	0.34	0.3622	0.02723	0.2891	0.0115	0.1312
ENSMMUG00000004405	ENSG00000130520	LSM4	-0.2738	-0.2417	6.626e-05	-0.3473	-0.1737	-0.3846	-0.208	-0.459	-0.2281	0.1605	0.145	-0.1515	-0.2834	-0.3269	-0.02739	-0.1773	-0.6312	-0.4766	-0.08374	-0.1768	-0.2102	-0.1759	-0.3241	-0.1409	-0.336	-0.2169	0.251	0.05881	0.05413	0.2461	0.09419	-0.07839	0.0152	0.04794	0.9995	0.002286	0.1385	0.0007892	0.07453	0.0002556	0.08601	0.1759	0.2712	0.207	0.0482	0.006685	0.8354
ENSMMUG00000004457	ENSG00000262660	NA	-0.3166	-0.342	-0.05039	-0.3735	-0.01875	-0.3665	0.005888	-0.3982	-0.152	0.3337	0.2153	-0.1268	-0.02041	-0.1661	0.329	-0.02129	-0.5734	-0.5894	-0.162	-0.216	-0.2265	-0.1741	-0.4006	-0.08636	-0.3467	-0.3335	0.3343	-0.03803	0.1639	0.2675	0.096	0.018	0.04636	0.04684	0.7478	0.02012	0.9094	0.02263	0.9712	0.02287	0.4217	0.04842	0.2528	0.4619	0.9205	0.3326	0.07798
ENSMMUG00000004465	ENSG00000132464	ENAM	0.5081	0.6754	0.1569	0.2578	0.04967	0.2887	0.1447	0.09622	0.4207	-0.2375	-0.1786	0.1361	-0.1523	0.3755	-0.2884	-0.2978	0.3391	0.7136	-0.06107	0.2896	0.275	0.2464	0.3075	-0.2847	0.2026	0.4863	-0.1518	0.05609	0.01696	-0.1448	0.01907	-0.1957	0.004322	0.0007059	0.3866	0.1519	0.793	0.1077	0.4434	0.6279	0.05376	0.2316	0.4246	0.4967	0.5337	0.0585	0.196
ENSMMUG00000004467	ENSG00000073050	XRCC1	-0.4783	-0.5575	-0.3025	-0.3626	0.005094	-0.4774	0.05738	-0.3879	-0.4542	0.2062	0.0173	-0.2649	0.05248	-0.3678	0.4654	0.1139	-0.6184	-0.7855	-0.3727	-0.5181	-0.3693	-0.3191	-0.655	-0.3191	-0.5598	-0.5981	-0.1776	-0.5054	-0.178	-0.04619	-0.3472	-0.04901	0.005786	0.002936	0.07659	0.03553	0.977	0.006103	0.7442	0.03809	0.02765	0.2559	0.9323	0.1511	0.808	0.04617	0.02095
ENSMMUG00000004520	NA	NA	-0.2766	-0.4535	-0.2728	-0.2209	0.09878	-0.1927	0.1203	-0.4627	-0.3404	0.07219	-0.09986	-0.185	0.1981	-0.1914	0.2678	-0.269	-0.3437	-0.4979	-0.06025	-0.4379	-0.236	-0.1725	-0.3519	-0.335	-0.2837	-0.3591	-0.008227	-0.2893	-0.01506	-0.03386	-0.2227	-0.1407	0.01827	0.0004508	0.01998	0.05835	0.4132	0.09812	0.3203	0.0003649	0.0141	0.5601	0.4669	0.1351	0.1807	0.122	0.05475
ENSMMUG00000004548	ENSG00000102103	PQBP1	-0.3943	-0.4922	-0.1448	-0.158	-0.02454	-0.4299	0.01666	-0.2371	-0.5268	0.07036	-0.05486	-0.2511	-0.1335	-0.4963	0.2689	0.1767	-0.7527	-0.8392	-0.5268	-0.3889	-0.4114	-0.385	-0.647	-0.2003	-0.5047	-0.5095	-0.08732	-0.1455	0.06785	0.1086	-0.1169	0.2649	0.008155	0.002335	0.3202	0.2819	0.8718	0.004345	0.9116	0.1364	0.003129	0.6515	0.753	0.1131	0.4731	0.001972	0.1176
ENSMMUG00000004571	ENSG00000138688	KIAA1109	0.9979	0.9328	0.3427	0.7249	0.1405	0.8413	-0.001748	1.154	0.7737	-0.1234	-0.1374	0.3486	0.3043	0.4898	-0.4311	0.4815	1.585	1.391	0.1229	0.6551	0.577	0.4208	0.7379	0.6901	0.8848	0.5239	-0.6462	-0.05547	-0.2525	-0.5809	-0.3786	-0.006817	0.0003002	0.001534	0.1989	0.007145	0.6117	0.001931	0.995	0.00012	0.01502	0.663	0.6612	0.2181	0.3709	0.08492	0.1737
ENSMMUG00000004577	ENSG00000112715	VEGFA	0.7034	0.7899	0.3897	0.6951	0.1074	0.5858	0.208	0.6243	0.6721	0.08975	0.1417	0.3616	0.07324	0.2098	-0.1099	0.1358	0.8319	0.6424	-0.1343	0.635	0.4844	0.3897	0.3691	0.3226	0.1667	-0.1286	-0.4672	0.4825	0.05802	-0.4615	-0.1352	-0.2025	0.00135	0.001141	0.08284	0.001875	0.651	0.009291	0.3879	0.01092	0.009133	0.7009	0.5919	0.1271	0.8087	0.3733	0.6749
ENSMMUG00000004599	ENSG00000138814	PPP3CA	0.413	0.5063	0.3443	0.4536	-0.1861	0.5139	-0.1204	0.614	0.2993	-0.2335	-0.09236	0.3117	-0.08304	0.2237	-0.4601	0.02966	1.025	0.886	0.4475	0.5655	0.4431	0.3759	0.7396	0.5617	0.535	0.3433	-0.2475	0.1601	-0.183	-0.5079	-0.0406	-0.04414	0.03286	0.01653	0.07521	0.01931	0.359	0.008196	0.5556	0.004106	0.1857	0.2533	0.6835	0.1279	0.7409	0.2726	0.04651
ENSMMUG00000004624	ENSG00000159082	SYNJ1	0.6969	0.8074	0.4423	0.6434	0.01731	0.7708	0.1218	0.8975	0.6484	-0.04258	-0.01728	0.3874	0.2169	0.5114	-0.3169	0.1699	1.374	1.186	0.5257	0.6577	0.5963	0.5305	0.8528	0.7228	0.8627	0.6415	-0.134	0.2166	0.1063	-0.4017	-0.02658	0.2115	0.0009298	0.0004183	0.03617	0.002265	0.938	0.0002713	0.587	0.0001207	0.007717	0.8455	0.9438	0.07864	0.4277	0.01963	0.2054
ENSMMUG00000004648	ENSG00000132680	KHDC4	0.2159	0.3156	0.1993	0.3015	-0.008509	0.323	0.1451	0.3207	0.251	-0.1516	-0.01171	0.1822	-0.004131	0.1973	-0.2054	0.09728	0.2777	0.3897	0.04643	0.2324	0.1724	0.2525	0.3294	0.2132	0.1521	0.1652	-0.2111	0.1458	0.0358	-0.1185	0.05056	0.0868	0.05763	0.01114	0.07959	0.008359	0.9425	0.004741	0.2193	0.01036	0.06089	0.2082	0.9303	0.1313	0.9772	0.1016	0.1259
ENSMMUG00000004656	ENSG00000067900	ROCK1	0.7642	0.7455	0.3842	0.6026	-0.1197	0.7502	0.04567	0.9634	0.4165	-0.2387	-0.2572	0.2943	-0.1398	0.3281	-0.5953	0.2047	1.351	1.205	0.4741	0.5884	0.4544	0.3607	0.8304	0.7125	0.9747	0.8572	-0.02375	0.348	0.007182	-0.2756	0.2304	0.3021	0.001673	0.004309	0.1071	0.01193	0.6298	0.001874	0.8539	0.0002977	0.1375	0.3444	0.3581	0.2434	0.6448	0.1943	0.03547
ENSMMUG00000004686	ENSG00000007923	DNAJC11	-0.1765	-0.3657	-0.1932	-0.3305	0.06961	-0.2489	0.008782	-0.4486	-0.2328	0.1716	0.07677	-0.2399	0.02419	-0.1465	0.206	-0.0226	-0.3589	-0.4895	-0.0921	-0.368	-0.2728	-0.1297	-0.3589	-0.2956	-0.2382	-0.2116	0.1264	-0.4076	-0.07059	0.1329	-0.06552	0.1196	0.1655	0.008501	0.1277	0.01086	0.5988	0.05329	0.9466	0.001542	0.1253	0.206	0.6136	0.08515	0.8822	0.2849	0.1691
ENSMMUG00000004703	ENSG00000101236	RNF24	0.6543	0.3563	-0.06606	0.5329	0.1878	0.486	0.2973	0.808	0.5851	-0.2854	-0.4395	0.2847	0.2579	0.1222	0.166	0.009706	1.443	0.826	-0.4733	0.5945	0.6431	0.2845	0.345	0.2464	0.3446	-0.2914	-1.34	-0.3588	-0.04595	-0.8072	-0.813	-0.4036	0.01412	0.2208	0.8093	0.04712	0.5035	0.07175	0.2917	0.006529	0.06226	0.3244	0.1833	0.3229	0.4614	0.6694	0.6044
ENSMMUG00000004723	ENSG00000136451	VEZF1	0.4223	0.4883	0.2581	0.4045	-0.1999	0.4676	-0.005083	0.4901	0.4278	-0.2017	-0.1165	0.2749	-0.07992	0.2586	-0.397	0.1131	0.8786	0.841	0.2539	0.4955	0.3838	0.2908	0.5687	0.3958	0.548	0.4083	-0.3113	0.2036	-0.01418	-0.3665	-0.01146	0.005255	0.01074	0.006772	0.1169	0.01434	0.2446	0.00477	0.9763	0.006997	0.02757	0.2461	0.5464	0.1151	0.7041	0.1367	0.04198
ENSMMUG00000004751	ENSG00000159423	ALDH4A1	-0.559	-0.3903	-0.1318	-0.478	-0.2373	-0.6397	-0.1588	-0.5504	-0.4354	0.3146	0.3707	-0.1073	-0.2155	-0.2049	0.2992	0.09011	-0.9078	-0.9184	-0.3764	-0.3377	-0.4742	-0.3352	-0.6704	-0.4408	-0.4469	-0.4019	0.3168	0.03919	0.101	0.2973	0.1086	-0.07667	0.002374	0.04469	0.4529	0.008972	0.2085	0.0005795	0.3876	0.005814	0.04499	0.09901	0.08186	0.5855	0.3488	0.2943	0.1566
ENSMMUG00000004760	ENSG00000108465	CDK5RAP3	-0.3716	-0.3596	-0.2212	-0.3192	0.03001	-0.3396	-0.1228	-0.5816	-0.3413	0.2214	0.1012	-0.1474	0.2011	-0.2159	0.1525	-0.175	-0.5627	-0.5865	-0.02043	-0.3516	-0.3473	-0.1039	-0.355	-0.3114	-0.259	-0.2657	0.2583	-0.08094	-0.04691	0.08396	-0.01563	-0.02826	0.006863	0.01571	0.1041	0.02003	0.8314	0.01373	0.3836	0.0001361	0.03535	0.1255	0.5294	0.3115	0.2417	0.1372	0.3403
ENSMMUG00000004761	ENSG00000110395	CBL	0.7361	0.5904	0.1542	0.6543	0.08998	0.7182	0.4537	0.7657	0.8326	-0.4179	-0.2454	0.4467	0.1586	0.5422	0.2092	0.2464	1.624	1.139	0.07043	0.623	0.716	0.3673	0.6809	0.02709	0.7182	0.1165	-0.918	-0.3203	-0.2705	-0.8616	-0.5562	-0.6133	0.00637	0.04483	0.5711	0.01548	0.7503	0.00792	0.1075	0.01039	0.008464	0.1473	0.4476	0.1187	0.6517	0.05705	0.5093
ENSMMUG00000004787	ENSG00000140563	MCTP2	0.4834	0.4081	0.1586	0.7002	-0.03576	0.4486	0.07482	0.7145	0.2045	-0.2572	-0.2472	0.3215	0.09876	0.008948	-0.0153	0.2432	1.229	0.686	0.07531	0.4853	0.2757	0.2507	0.5663	0.5314	0.2676	-0.02371	-0.7183	-0.1111	-0.3978	-0.851	-0.4703	-0.05443	0.02692	0.08776	0.4737	0.001378	0.8775	0.04154	0.7461	0.002877	0.426	0.2718	0.3512	0.1672	0.7329	0.9693	0.9537
ENSMMUG00000004799	ENSG00000120696	KBTBD7	0.7673	1.036	0.5453	0.6126	0.001575	0.8799	0.04654	0.8158	0.8125	-0.1784	-0.06566	0.4418	-0.1385	0.4815	-0.6642	0.2503	1.423	1.276	0.3251	0.5324	0.6546	0.3144	0.7437	0.392	1.004	0.7644	-0.1061	0.2311	-0.04133	-0.6126	0.1718	-0.2361	0.003444	0.0003899	0.04441	0.02243	0.9957	0.001018	0.8756	0.005476	0.01005	0.5327	0.839	0.1282	0.7056	0.08969	0.05023
ENSMMUG00000004800	ENSG00000163681	SLMAP	0.618	0.6678	0.3432	0.6376	-0.1336	0.6548	0.0301	0.7401	0.3458	-0.2225	-0.1808	0.2505	-0.111	0.2763	-0.5705	0.1255	0.9887	0.9363	0.3564	0.5137	0.3427	0.329	0.7206	0.4421	0.6366	0.5194	-0.1745	0.1445	-0.2246	-0.491	0.05245	-0.004859	0.001692	0.001837	0.08214	0.001226	0.5245	0.0009216	0.8863	0.0006492	0.1339	0.2877	0.4421	0.2311	0.6714	0.1841	0.01853
ENSMMUG00000004802	ENSG00000112339	HBS1L	0.3378	0.244	0.04698	0.3225	-0.09075	0.331	0.03074	0.444	0.02704	-0.3536	-0.3864	0.06822	-0.05406	0.07815	-0.3487	-0.06037	0.5789	0.4778	0.1939	0.2921	0.1666	0.1568	0.484	0.3722	0.2724	0.2141	-0.1956	0.2306	0.1321	-0.1217	0.1437	0.1745	0.02725	0.1436	0.7593	0.03518	0.5703	0.03081	0.8476	0.008281	0.8801	0.03037	0.03404	0.6741	0.7827	0.6289	0.05638
ENSMMUG00000004804	ENSG00000179922	ZNF784	-0.5578	-0.5198	-0.4021	-0.7136	-0.4502	-0.5293	-0.4627	-0.6324	-0.2318	0.3079	-0.04158	-0.1133	-0.3074	-0.3119	0.1017	-0.06452	-0.5946	-0.6032	-0.2759	-0.5642	-0.4384	-0.4071	-0.6824	-0.4942	-0.5159	-0.3234	0.01495	-0.2375	-0.1757	0.07349	-0.172	-0.06756	0.001249	0.004742	0.01802	5.803e-05	0.01355	0.002574	0.009659	0.0008915	0.2692	0.09283	0.8431	0.5569	0.1842	0.09896	0.6213
ENSMMUG00000004839	ENSG00000136231	IGF2BP3	0.8314	0.7766	0.3327	0.6482	0.1333	0.8568	0.2152	1.085	0.3932	-0.2625	-0.3667	0.2382	0.04549	0.3137	-0.4053	0.1926	1.118	1.076	-0.01209	0.3435	0.3684	0.1516	0.5853	0.3613	0.6023	0.4616	-0.4117	-0.08462	-0.3493	-0.5154	0.02122	0.07001	0.0002908	0.002042	0.157	0.005011	0.587	0.0002163	0.3817	1.29e-05	0.1518	0.2955	0.2063	0.3457	0.8872	0.2048	0.1536
ENSMMUG00000004851	ENSG00000139132	FGD4	1.161	1.042	0.1035	1.102	0.2139	0.9614	-0.01171	1.461	0.8135	-0.3024	-0.7734	0.3347	-0.004857	0.4536	-0.4129	-0.1623	2.161	1.409	-0.1569	0.6787	0.4675	0.07733	0.6179	-0.01286	0.3115	-0.2488	-1.331	-0.356	-0.8921	-1.375	-1.04	-0.7258	0.002068	0.01429	0.8027	0.004425	0.6092	0.01273	0.9788	0.0005564	0.07402	0.478	0.1306	0.4316	0.9929	0.2789	0.4138
ENSMMUG00000004897	ENSG00000115159	GPD2	0.5715	0.5672	0.3456	0.5975	-0.2307	0.5838	-0.09348	0.5238	0.3497	-0.307	-0.1839	0.3484	-0.0494	0.1492	-0.519	-0.02762	1.175	0.8795	0.3579	0.6964	0.3979	0.3672	0.6979	0.3688	0.4966	0.3042	-0.4578	0.1099	-0.1777	-0.7373	-0.2828	-0.2617	0.009783	0.01862	0.1186	0.00698	0.3253	0.008553	0.6913	0.0315	0.1751	0.1899	0.4805	0.1363	0.866	0.5211	0.05264
ENSMMUG00000004935	NA	NA	-0.2818	-0.4732	-0.202	-0.3519	0.2404	-0.3002	0.2548	-0.1865	-0.3425	0.2672	0.1478	-0.2446	0.07657	-0.1811	0.5584	0.1787	-0.507	-0.6108	0.003863	-0.3627	-0.3623	-0.1664	-0.526	-0.02699	-0.3282	-0.3266	0.4515	-0.301	0.003027	0.3558	0.1659	0.2574	0.11	0.01351	0.2462	0.04909	0.1827	0.09082	0.1537	0.328	0.1013	0.1483	0.4739	0.2	0.7263	0.3324	0.00609
ENSMMUG00000004954	ENSG00000156709	AIFM1	-0.2313	-0.3496	-0.2397	-0.2297	0.171	-0.103	0.2084	-0.4134	-0.2686	0.1606	-0.1065	-0.19	0.3305	-0.00136	0.2759	-0.1956	-0.3485	-0.4577	-0.05344	-0.5216	-0.318	-0.2162	-0.3246	-0.3237	-0.05781	-0.05039	0.2276	-0.2255	-0.01948	0.1423	0.007366	0.02645	0.04413	0.005273	0.03743	0.04705	0.1502	0.3696	0.07773	0.001169	0.05151	0.191	0.442	0.1279	0.02582	0.9912	0.04122
ENSMMUG00000004984	ENSG00000109381	ELF2	0.5375	0.5627	0.3403	0.4366	-0.02092	0.5379	0.007142	0.4757	0.311	-0.114	-0.05497	0.2275	0.0138	0.3034	-0.4008	0.1024	0.6087	0.714	0.3053	0.3146	0.2886	0.2592	0.5356	0.3369	0.5446	0.4984	0.02026	0.2684	0.0281	-0.08349	0.09072	0.004644	0.0003452	0.000602	0.02296	0.003552	0.8939	0.0003542	0.9639	0.003724	0.07708	0.4724	0.7556	0.1538	0.9436	0.05575	0.02793
ENSMMUG00000005029	ENSG00000165494	PCF11	0.6702	0.7838	0.3697	0.674	-0.005326	0.6143	0.1955	0.8255	0.5968	-0.1576	-0.1443	0.3451	0.01756	0.3885	-0.2761	0.3931	0.9803	1.006	0.1191	0.5375	0.4069	0.3685	0.6189	0.5531	0.647	0.5863	-0.2203	0.3018	0.08564	-0.1861	0.07581	0.2665	0.001236	0.0004924	0.0704	0.001074	0.98	0.002834	0.3564	0.0002878	0.01347	0.4659	0.5482	0.1108	0.946	0.07237	0.2527
ENSMMUG00000005070	ENSG00000067208	EVI5	1.097	1.013	0.3886	0.8155	0.04315	1.051	0.3249	0.9874	0.8627	-0.2216	-0.2096	0.5518	-0.1306	0.6059	-0.2096	0.02256	1.525	1.333	0.285	0.4938	0.5645	0.2837	0.8183	0.4641	1.134	0.6408	-0.1909	0.1204	-0.1079	-0.51	-0.1006	-0.1827	3.584e-05	0.0006243	0.1606	0.00257	0.8833	9.994e-05	0.2666	0.0009408	0.00504	0.4388	0.5213	0.05481	0.7221	0.03075	0.5146
ENSMMUG00000005091	ENSG00000115216	NRBP1	-0.286	-0.4369	-0.2595	-0.1783	0.05744	-0.2522	0.1158	-0.2449	-0.3122	0.0743	-0.05087	-0.1321	0.2182	-0.2626	0.2438	0.01728	-0.4221	-0.5297	-0.1749	-0.3144	-0.2641	-0.1694	-0.3283	-0.05754	-0.3522	-0.4311	-0.09446	-0.2591	-0.02202	0.0285	-0.1625	0.09133	0.004397	8.31e-05	0.009767	0.07352	0.5798	0.01149	0.268	0.02517	0.008184	0.4841	0.6629	0.2092	0.08689	0.01347	0.04215
ENSMMUG00000005098	NA	NA	-0.2787	-0.2219	-0.08328	-0.3457	-0.169	-0.4215	-0.1795	-0.2338	-0.2658	0.08981	0.04854	-0.2479	-0.2884	-0.4466	-0.1479	-0.02168	-0.4824	-0.4133	-0.1581	-0.2558	-0.2393	-0.1901	-0.3693	-0.09982	-0.2167	-0.1069	0.1335	-0.1455	-0.09643	0.08313	0.007866	0.03278	0.01166	0.06355	0.446	0.001899	0.1402	0.0001779	0.1151	0.05248	0.04247	0.4419	0.7092	0.03681	0.04054	0.0001999	0.2547
ENSMMUG00000005106	ENSG00000140553	UNC45A	-0.404	-0.4896	-0.2478	-0.4091	-0.04284	-0.5286	-0.07522	-0.6709	-0.312	0.2066	0.1397	-0.2338	-0.09598	-0.3024	0.3482	-0.208	-0.547	-0.7147	-0.3182	-0.386	-0.3605	-0.3161	-0.6479	-0.5627	-0.4155	-0.469	-0.034	-0.3424	0.003015	0.09996	-0.1245	-0.3543	0.01069	0.004638	0.1151	0.009879	0.7926	0.0009433	0.6429	0.0001361	0.09357	0.215	0.4518	0.1641	0.6299	0.07206	0.0608
ENSMMUG00000005120	ENSG00000001629	ANKIB1	0.619	0.9533	0.7117	0.6164	-0.1445	0.9043	0.08137	0.5517	0.6121	-0.1334	0.1966	0.4551	-0.225	0.7331	-0.5012	0.1401	0.957	1.199	0.8294	0.7265	0.6522	0.7161	1.021	0.4994	0.8305	0.9405	0.3614	0.5547	0.1595	0.129	0.5955	0.1138	0.005354	0.0001192	0.001584	0.006013	0.546	5.498e-05	0.7339	0.02411	0.02118	0.5762	0.4577	0.05957	0.4518	0.002033	0.06572
ENSMMUG00000005137	ENSG00000017260	ATP2C1	0.4605	0.3551	0.0822	0.3186	0.1228	0.3686	0.1062	0.4626	0.2654	-0.1893	-0.2165	0.1786	0.1268	0.1487	-0.1244	0.06974	0.6807	0.5023	0.1071	0.2151	0.2442	0.1272	0.2826	0.1511	0.3844	0.2033	-0.2978	0.1627	0.032	-0.2123	-0.04564	-0.06842	0.0006314	0.015	0.5385	0.01728	0.3768	0.006102	0.4455	0.001719	0.09015	0.1814	0.1712	0.2075	0.4562	0.2924	0.4304
ENSMMUG00000005156	ENSG00000177463	NR2C2	0.8375	1.174	0.5482	0.7506	0.09467	0.8487	0.3389	1.01	1.146	-0.1024	0.1781	0.6582	0.164	0.722	-0.1717	0.4653	1.238	1.458	0.3866	0.9787	0.785	0.5566	0.9734	0.4747	0.8114	0.5658	-0.1388	0.3265	0.07733	-0.4233	0.05929	-0.4331	0.004932	0.000371	0.07327	0.01291	0.7716	0.004925	0.299	0.002157	0.001292	0.7515	0.6226	0.04396	0.6877	0.02457	0.6414
ENSMMUG00000005158	ENSG00000131381	RBSN	0.2075	0.3045	0.161	0.2319	0.2012	0.2432	0.2011	-0.03983	0.1758	-0.2488	-0.0504	0.2439	0.1053	0.1988	0.0231	-0.2267	0.1467	0.2491	0.209	0.3558	0.3185	0.2483	0.2851	-0.09389	-0.1148	-0.1105	-0.2302	0.07007	0.06463	-0.05102	-0.0143	-0.2737	0.04548	0.007642	0.1214	0.0258	0.06315	0.01943	0.06355	0.7289	0.1526	0.02585	0.6843	0.02888	0.4271	0.07252	0.8507
ENSMMUG00000005192	ENSG00000111667	USP5	-0.3655	-0.4436	-0.228	-0.3321	0.04587	-0.3826	0.1474	-0.6214	-0.2619	0.2259	0.1482	-0.1778	0.1182	-0.1558	0.5123	-0.06169	-0.454	-0.6118	-0.2037	-0.4287	-0.311	-0.2064	-0.4897	-0.4768	-0.1947	-0.2581	0.2071	-0.1768	0.0459	0.2552	0.009086	-0.0735	0.01111	0.005014	0.113	0.02068	0.7576	0.007825	0.3271	9.465e-05	0.1212	0.1396	0.38	0.2404	0.5148	0.3043	0.003191
ENSMMUG00000005243	ENSG00000116903	EXOC8	1.115	1.4	0.6008	0.5966	-0.008812	1.059	-0.02299	0.9935	1.22	-0.01726	-0.02974	0.5378	-0.2133	0.8695	-0.4358	0.1896	1.698	1.701	0.4534	0.672	0.6738	0.4688	0.9363	0.2222	1.205	0.8476	-0.2191	0.002463	-0.0378	-0.5034	-0.02792	-0.2753	0.0001638	2.187e-05	0.05108	0.0497	0.9788	0.0004034	0.9453	0.002719	0.0004399	0.9563	0.9341	0.09811	0.6049	0.005633	0.2428
ENSMMUG00000005245	ENSG00000139626	ITGB7	-0.3821	-0.5058	-0.234	-0.3832	0.07369	-0.5257	0.1183	-0.7562	-0.5097	0.07433	-0.004614	-0.2671	-0.05676	-0.4293	0.3205	-0.4479	-0.4639	-0.7314	-0.3796	-0.5208	-0.419	-0.3168	-0.7034	-0.7942	-0.2711	-0.3333	0.04757	-0.2669	-0.06278	0.1726	-0.1474	-0.3795	0.01555	0.003507	0.139	0.01493	0.6537	0.0008411	0.4754	1.135e-05	0.006572	0.6622	0.9804	0.112	0.7806	0.01124	0.09517
ENSMMUG00000005263	ENSG00000185753	CXorf38	0.4472	0.4359	0.1419	0.1759	0.1194	0.3452	-0.1441	0.2296	0.3606	0.08623	-0.1541	0.08469	0.1391	0.1994	-0.3255	-0.1004	0.4423	0.5434	0.3441	0.1553	0.3568	0.2118	0.3072	0.1453	0.2558	0.2336	-0.05044	-0.05708	-0.1165	-0.2115	-0.1889	-0.2015	2.514e-06	2.316e-05	0.1268	0.05847	0.2166	0.0002457	0.1411	0.02457	0.001064	0.3797	0.1607	0.3919	0.2408	0.04312	0.003702
ENSMMUG00000005280	ENSG00000162236	STX5	-0.3835	-0.5177	-0.308	-0.3048	-0.01858	-0.4684	-0.09048	-0.4883	-0.3934	0.09341	-0.07705	-0.3165	0.104	-0.3792	0.1587	-0.2709	-0.5585	-0.7371	-0.3251	-0.4223	-0.3355	-0.2744	-0.5558	-0.3772	-0.5264	-0.5707	-0.1547	-0.3503	-0.1093	-0.1467	-0.321	-0.1867	0.002234	0.0001607	0.01338	0.01472	0.8847	0.0002281	0.4796	0.0004127	0.007897	0.4766	0.5997	0.01786	0.5079	0.004603	0.277
ENSMMUG00000005293	ENSG00000204438	GPANK1	-0.2922	-0.2889	-0.1177	-0.2589	-0.05514	-0.4393	-0.2139	-0.2977	-0.2384	0.1146	0.07466	-0.1023	-0.0102	-0.2583	0.08663	-0.01422	-0.5826	-0.4703	-0.2019	-0.1711	-0.1655	-0.146	-0.3636	-0.1361	-0.4676	-0.289	-0.0345	-0.1026	0.07003	0.07873	-0.1565	-0.0281	0.003577	0.00783	0.2327	0.01005	0.593	2.131e-05	0.03841	0.006882	0.0433	0.2733	0.5226	0.3378	0.9353	0.01573	0.4578
ENSMMUG00000005294	ENSG00000263020	NA	-0.4249	-0.5422	-0.2343	-0.2262	0.07333	-0.3237	0.102	-0.4377	-0.4677	0.04618	-0.05904	-0.1994	0.09599	-0.3557	0.2798	-0.05237	-0.6535	-0.795	-0.282	-0.381	-0.3056	-0.1923	-0.507	-0.2954	-0.5618	-0.5565	-0.1097	-0.2672	0.03144	-0.005755	-0.2006	-0.002495	0.001383	0.0002114	0.07676	0.08577	0.5932	0.01406	0.4614	0.002547	0.002798	0.7416	0.7022	0.1519	0.5674	0.01133	0.07744
ENSMMUG00000005314	ENSG00000118985	ELL2	0.6334	0.6133	0.3233	0.529	0.01973	0.6955	-0.08377	0.7803	0.3383	-0.1458	-0.336	0.1721	0.0267	0.4091	-0.6135	-0.1728	0.7246	0.6757	0.194	0.4138	0.296	0.1539	0.5386	0.4344	0.4282	0.3059	-0.2543	0.1829	0.09767	-0.3108	0.004396	-0.03817	0.001293	0.004554	0.1064	0.007845	0.9248	0.0004539	0.6931	0.0003504	0.1454	0.4885	0.1592	0.4182	0.9182	0.04948	0.01114
ENSMMUG00000005336	ENSG00000204519	ZNF551	0.6185	0.8394	0.3195	0.4508	0.06026	0.553	-0.007938	0.3803	0.5684	-0.1792	-0.0845	0.301	-0.03949	0.4539	-0.2273	-0.04079	0.7595	0.9372	0.292	0.4067	0.4668	0.2571	0.5644	-0.03018	0.6005	0.6168	-0.08027	0.2014	0.1746	-0.1318	0.1055	-0.1188	0.0008083	4.394e-05	0.08672	0.01552	0.7571	0.002963	0.9678	0.06131	0.009641	0.3669	0.705	0.1333	0.8711	0.02281	0.3119
ENSMMUG00000005339	ENSG00000178935	ZNF552	0.1181	0.259	0.07538	-0.04267	-0.08857	0.108	-0.008829	-0.4871	-0.216	-0.4923	-0.5385	-0.336	-0.2745	-0.3248	-0.5932	-1.08	0.005451	0.3813	0.04634	-0.2865	-0.0363	0.002753	0.004105	-0.3927	0.0419	0.1163	-0.0593	-0.1753	-0.1682	-0.5069	-0.05173	-0.5468	0.4701	0.1532	0.6497	0.7994	0.6137	0.5155	0.9603	0.013	0.3073	0.009775	0.01331	0.08708	0.245	0.08669	0.0073
ENSMMUG00000005346	ENSG00000112419	PHACTR2	1.445	1.317	0.204	0.7573	1.176	1.102	0.5018	0.8013	1.396	0.1976	-0.1179	0.6868	0.8507	0.7756	-0.5512	-0.04803	1.307	0.9505	-0.3971	0.2221	0.2876	-0.2504	0.4658	-0.1126	0.7901	0.008097	-0.8771	-0.3012	-0.673	-0.6104	-0.3595	-0.6699	5.44e-06	0.0002256	0.5538	0.02113	0.0004728	0.0007508	0.1717	0.02913	0.0008111	0.6051	0.7946	0.08045	0.06355	0.04173	0.2271
ENSMMUG00000005376	ENSG00000141556	TBCD	-0.3139	-0.3302	-0.08301	-0.3633	0.03331	-0.4478	0.1278	-0.4683	-0.1018	0.3092	0.3034	-0.04135	-0.01251	-0.034	0.6073	0.08839	-0.3686	-0.4957	-0.1485	-0.2793	-0.2472	-0.1658	-0.4994	-0.4053	-0.2666	-0.2127	0.2836	-0.1776	-0.03445	0.2326	0.04703	-0.1256	0.04791	0.05503	0.5962	0.02313	0.8387	0.005494	0.4305	0.007744	0.5892	0.06693	0.1071	0.8094	0.9503	0.8414	0.001214
ENSMMUG00000005377	ENSG00000124422	USP22	0.3823	0.5653	0.352	0.1983	0.001855	0.3554	0.1377	0.4955	0.6012	0.01458	0.2123	0.2169	0.004769	0.4963	0.05082	0.4291	0.847	0.7488	0.2824	0.5303	0.3372	0.3886	0.5668	0.3896	0.4634	0.2219	0.04368	-0.1429	-0.1841	-0.2588	0.1474	-0.008266	0.01514	0.001146	0.02722	0.2138	0.9911	0.02511	0.4097	0.00425	0.001426	0.931	0.2609	0.2073	0.9816	0.003666	0.7874
ENSMMUG00000005391	ENSG00000119729	RHOQ	0.4692	0.4985	0.2673	0.2419	-0.07021	0.4503	-0.03082	0.5277	0.3722	-0.1808	-0.1094	0.1297	-0.01274	0.3281	-0.5333	-0.1422	0.5822	0.7835	0.2424	0.3039	0.3537	0.2133	0.4703	0.387	0.3178	0.3841	-0.1736	0.02417	-0.09927	-0.3497	-0.05771	-0.06903	0.002962	0.003759	0.09165	0.126	0.6752	0.004405	0.8554	0.002591	0.04873	0.2925	0.5722	0.4564	0.9525	0.05421	0.006814
ENSMMUG00000005410	ENSG00000116406	EDEM3	0.9721	1.255	0.8864	1.04	-0.1995	1.11	0.09652	1.283	0.7979	-0.1846	0.07507	0.6235	-0.159	0.7442	-0.6284	0.3868	1.714	1.628	0.6557	1.052	0.7981	0.6873	1.127	0.8325	1.206	1.104	-0.02223	0.65	0.1143	-0.3679	0.2651	0.1027	0.001929	0.0002422	0.004771	0.0009344	0.5519	0.0004172	0.7739	0.0002202	0.0319	0.5822	0.8388	0.06362	0.7079	0.02594	0.1007
ENSMMUG00000005417	ENSG00000100385	IL2RB	-0.2224	-0.05089	0.4075	0.03956	0.3172	0.1906	0.6069	-0.03128	-0.01584	0.5527	0.9384	0.4565	0.4313	0.6612	1.017	0.7542	-0.2876	-0.2315	0.659	-0.02255	0.2881	0.2716	-0.03116	0.3057	0.3484	0.2615	1.061	0.2939	0.7032	0.8134	0.8301	0.4113	0.2174	0.7986	0.02897	0.8274	0.09454	0.2972	0.001989	0.8752	0.9407	0.005002	3.291e-05	0.0186	0.06618	0.0008916	9.1e-06
ENSMMUG00000005423	ENSG00000162129	CLPB	-0.3064	-0.4566	-0.2466	-0.3525	0.06958	-0.385	-0.0607	-0.4476	-0.2296	0.07647	-0.07462	-0.2719	0.06947	-0.2086	0.3026	-0.2976	-0.4658	-0.5716	-0.3165	-0.2393	-0.2486	-0.3291	-0.4764	-0.3848	-0.2814	-0.2962	0.0849	-0.08053	0.07285	0.1226	0.03942	-0.1139	0.01214	0.000643	0.04205	0.004354	0.5781	0.001869	0.6287	0.001049	0.1114	0.5533	0.6061	0.03982	0.652	0.1096	0.03326
ENSMMUG00000005452	ENSG00000145020	AMT	-0.4531	-0.5727	-0.104	-0.3165	-0.2307	-0.5982	-0.2419	-0.6755	-0.3775	0.1278	0.117	-0.1869	-0.07121	-0.4445	0.05897	-0.261	-0.4197	-0.4923	-0.02394	-0.336	-0.4053	-0.1527	-0.3569	-0.6006	-0.2652	-0.1331	0.1367	-0.1665	-0.05702	0.1547	0.03681	-0.1997	0.006327	0.001493	0.5193	0.05495	0.1796	0.0004283	0.1537	0.0002616	0.05587	0.4654	0.5473	0.2946	0.7381	0.01338	0.76
ENSMMUG00000005461	ENSG00000101596	SMCHD1	1.082	1.066	0.4406	0.7353	0.4074	1.001	0.05583	0.999	0.8955	0.07832	-0.09463	0.484	0.3717	0.7232	-0.3624	0.3916	1.372	1.308	0.3164	0.6861	0.5075	0.455	0.8747	0.8118	0.9461	0.711	-0.3568	0.1981	-0.008706	-0.3432	-0.04069	0.08683	3.816e-05	0.0001794	0.07814	0.0041	0.117	0.0001229	0.8253	0.0003639	0.003207	0.769	0.7467	0.06859	0.235	0.008054	0.2093
ENSMMUG00000005482	NA	NA	0.6255	0.9007	0.4799	0.4188	-0.009146	0.6968	0.3609	0.6765	0.8167	-0.2388	0.2112	0.305	-0.1006	0.7749	-0.1232	0.4614	0.9	1.271	0.3333	0.589	0.6514	0.5058	0.8458	0.2787	0.8578	0.807	0.2103	0.2509	0.1154	0.1024	0.4389	0.1104	0.01727	0.00217	0.0734	0.1185	0.9744	0.008458	0.2009	0.02017	0.01029	0.4086	0.51	0.297	0.7781	0.00681	0.7026
ENSMMUG00000005505	ENSG00000071859	FAM50A	-0.2947	-0.4859	-0.2439	-0.3174	0.03555	-0.4824	-0.0003984	-0.476	-0.3826	0.232	0.05531	-0.3759	-0.03448	-0.4155	0.2915	-0.2505	-0.5452	-0.7549	-0.149	-0.3905	-0.3157	-0.2581	-0.6345	-0.4411	-0.4853	-0.4202	0.08265	-0.2155	-0.03592	0.07258	-0.1888	0.03513	0.06746	0.00546	0.1262	0.05137	0.83	0.003516	0.9981	0.007913	0.04548	0.1701	0.7702	0.03194	0.8643	0.01697	0.1185
ENSMMUG00000005511	ENSG00000159140	SON	0.3125	0.3253	0.1809	0.3242	0.05638	0.3603	0.2712	0.2208	0.2372	-0.1257	-0.00804	0.202	0.1267	0.323	-0.03208	0.03742	0.6151	0.5347	0.1999	0.1542	0.1661	0.1642	0.3061	0.0015	0.4792	0.3353	-0.1367	-0.07149	-0.1523	-0.156	-0.09544	-0.2612	0.004746	0.006795	0.09665	0.003329	0.6139	0.001151	0.01682	0.06104	0.06784	0.2796	0.9501	0.08218	0.3535	0.006389	0.8038
ENSMMUG00000005515	ENSG00000114770	ABCC5	-0.01247	0.1954	0.1711	0.3374	-0.2217	0.06085	0.1814	0.04713	-0.04304	-0.1249	0.1515	0.2314	-0.2107	0.03116	0.03595	-0.01645	0.3844	0.278	0.04147	0.3636	0.3026	0.341	0.2228	-0.177	-0.1526	-0.1685	-0.1907	-0.1185	-0.1439	-0.3044	-0.2136	-0.3665	0.9203	0.1486	0.1668	0.006531	0.09619	0.6267	0.1623	0.7317	0.7708	0.3445	0.3051	0.08104	0.206	0.8142	0.8059
ENSMMUG00000005558	ENSG00000183808	RBM12B	0.5909	1.051	0.5108	0.6258	0.005008	0.6994	0.2626	0.666	0.6401	-0.02372	0.09386	0.5181	-0.2628	0.5071	-0.2633	0.3229	0.8856	1.082	0.2204	0.5634	0.4784	0.3736	0.5482	0.2035	0.8654	0.7817	0.0487	0.3874	0.1522	0.004055	0.1622	-0.1375	0.009179	2.734e-05	0.02567	0.006005	0.9838	0.002229	0.2806	0.007352	0.01775	0.922	0.7292	0.03464	0.3951	0.03725	0.3415
ENSMMUG00000005573	ENSG00000168216	LMBRD1	0.6867	0.7065	0.4597	0.6858	0.1611	0.6851	0.08381	0.7339	0.4128	-0.1333	-0.1421	0.378	0.1167	0.2677	-0.3757	-0.07361	0.7727	0.7176	0.1996	0.453	0.3939	0.2542	0.4442	0.3478	0.524	0.4208	-0.3582	0.2848	0.1324	-0.2616	0.003708	-0.007981	0.0001337	0.000312	0.01035	0.0001382	0.3877	0.0001456	0.6565	0.0002065	0.04889	0.4812	0.4993	0.04659	0.6158	0.1558	0.08185
ENSMMUG00000005624	ENSG00000250479	CHCHD10	-0.3785	-0.3819	-0.1844	-0.5716	-0.1879	-0.6705	-0.2837	-0.7745	-0.2779	0.3333	0.1522	-0.4067	-0.2695	-0.4661	0.1249	-0.4195	-0.718	-0.7934	-0.5281	-0.4336	-0.4748	-0.4151	-0.6743	-0.61	-0.5313	-0.4563	-0.1053	-0.4167	-0.1096	-0.06838	-0.2161	-0.5941	0.0284	0.04064	0.2778	0.001217	0.2965	0.0001711	0.1132	7.69e-05	0.181	0.07094	0.4628	0.03353	0.2291	0.01448	0.5445
ENSMMUG00000005630	ENSG00000100664	EIF5	0.3194	0.3206	0.2431	0.4932	-0.1444	0.3043	-0.002641	0.291	0.1151	-0.3547	-0.1631	0.1991	-0.142	0.1099	-0.4925	-0.09304	0.3722	0.4924	0.1374	0.4807	0.3	0.2696	0.4445	0.2058	0.1609	0.2224	-0.2943	0.4162	0.06042	-0.07538	0.1401	-0.07469	0.04182	0.05823	0.1175	0.00187	0.3602	0.05095	0.9867	0.08391	0.5312	0.0316	0.3701	0.2281	0.4596	0.5072	0.006639
ENSMMUG00000005634	ENSG00000135828	RNASEL	0.5031	0.3203	0.05014	0.1265	0.2591	0.4174	-0.0893	0.2642	0.2766	0.05876	-0.07374	0.1492	0.2741	0.2093	-0.2318	-0.02628	0.6437	0.3952	0.2002	0.2885	0.2122	0.1475	0.3315	0.3406	0.1175	-0.1887	-0.3731	-0.1915	-0.162	-0.4322	-0.3187	-0.2704	0.0001766	0.02776	0.7095	0.3452	0.06281	0.001914	0.5296	0.0719	0.08499	0.6832	0.6478	0.3076	0.1168	0.1456	0.1565
ENSMMUG00000005649	ENSG00000178252	WDR6	-0.2755	-0.3098	-0.04182	-0.3082	-0.05455	-0.4281	-0.08093	-0.6155	-0.1314	0.2307	0.2342	-0.1874	0.02703	-0.1919	0.2304	-0.1764	-0.3759	-0.4692	-0.1327	-0.1074	-0.13	0.007256	-0.3932	-0.4229	-0.2808	-0.2711	0.1529	-0.02277	0.02101	0.1479	-0.002899	-0.3527	0.03693	0.03152	0.7498	0.01963	0.6887	0.001309	0.5505	2.819e-05	0.3958	0.09838	0.1297	0.1795	0.8709	0.1684	0.1375
ENSMMUG00000005656	ENSG00000178035	IMPDH2	-0.4207	-0.4838	-0.2293	-0.24	-0.0663	-0.3437	0.0111	-0.4387	-0.5027	-0.04472	-0.1168	-0.2099	-0.08871	-0.3693	0.1204	-0.1327	-0.576	-0.5566	-0.248	-0.4419	-0.3067	-0.1994	-0.4178	-0.37	-0.376	-0.3399	-0.0359	-0.1118	0.004328	0.1303	-0.1617	0.02431	0.0002634	0.0001212	0.04399	0.03481	0.572	0.002652	0.925	0.0004676	0.000221	0.7103	0.3812	0.08122	0.5351	0.002366	0.3715
ENSMMUG00000005662	ENSG00000176946	THAP4	-0.5921	-0.5119	-0.2016	-0.5379	-0.221	-0.5873	-0.2461	-0.246	-0.4568	0.2392	0.06023	-0.2539	-0.4794	-0.3582	0.2384	0.271	-0.6915	-0.7364	-0.3512	-0.3465	-0.3163	-0.2902	-0.5799	0.07145	-0.6394	-0.4944	0.02692	-0.2005	-0.06973	0.1281	-0.009697	0.2376	0.000627	0.005732	0.2303	0.001899	0.2156	0.0007661	0.1625	0.18	0.02619	0.1851	0.7649	0.171	0.03075	0.05305	0.2329
ENSMMUG00000005663	ENSG00000147133	TAF1	0.288	0.3388	0.06663	0.282	0.003019	0.3004	0.0929	0.4137	0.3174	-0.09201	0.06022	0.2374	0.1495	0.3412	-0.05475	0.3289	0.7081	0.6578	0.2769	0.04971	0.1859	0.1381	0.3897	0.1999	0.5742	0.4313	-0.01418	-0.09669	-0.1448	-0.1442	-0.03044	-0.03353	0.01166	0.006597	0.5585	0.01362	0.9797	0.008719	0.4339	0.001007	0.01871	0.4488	0.6565	0.05219	0.3101	0.005206	0.6843
ENSMMUG00000005675	ENSG00000024048	UBR2	0.4889	0.3997	0.05285	0.4166	0.2047	0.4955	0.1326	0.5561	0.4396	0.02545	-0.1181	0.1685	0.4012	0.3207	-0.1249	0.06272	0.9306	0.6467	0.07062	0.3317	0.3392	0.2965	0.4875	0.4152	0.4149	-0.009318	-0.5329	-0.1696	-0.1075	-0.4838	-0.3676	-0.2538	0.004036	0.02929	0.7498	0.01294	0.2355	0.0033	0.4406	0.002525	0.02752	0.8859	0.5449	0.3399	0.05819	0.07271	0.5275
ENSMMUG00000005682	ENSG00000112406	HECA	0.8905	1.163	0.671	0.6789	0.04029	0.9141	0.1927	1.224	0.9786	-0.2377	0.2559	0.6904	-0.1731	0.7841	-0.3086	0.597	1.473	1.341	0.4499	0.68	0.5134	0.3323	0.92	0.5152	1.037	0.778	0.161	0.1211	-0.04598	-0.3927	0.2262	0.1993	0.0008608	8.18e-05	0.01282	0.01164	0.8892	0.0006959	0.5075	3.137e-05	0.002005	0.4099	0.422	0.0172	0.636	0.006259	0.3475
ENSMMUG00000005685	ENSG00000162927	PUS10	0.637	0.8358	0.6089	0.5249	0.09151	0.7948	0.09292	0.3525	0.832	-0.1635	0.3809	0.3582	-0.08398	0.8694	-0.4771	0.1074	0.662	1.239	0.5596	0.7563	0.7605	0.6996	0.8959	0.3774	0.4648	0.6545	0.2333	0.5993	0.1289	0.02284	0.2812	-0.06462	0.01135	0.003101	0.01744	0.04161	0.743	0.001724	0.7436	0.2182	0.007806	0.5689	0.225	0.2173	0.8165	0.002028	0.1526
ENSMMUG00000005687	ENSG00000162928	PEX13	0.4805	0.7379	0.2788	0.4585	0.2235	0.5779	-0.1139	0.7395	0.5901	-0.1499	-0.09296	0.1803	0.1217	0.3709	-0.3877	-0.02104	0.6945	0.8775	0.4367	0.6072	0.5781	0.2113	0.5264	0.2858	0.5983	0.6088	0.02145	0.3132	0.311	0.08291	0.1639	-0.06756	0.01241	0.0005799	0.1586	0.01948	0.2781	0.003139	0.5934	0.0005485	0.01098	0.474	0.6974	0.3978	0.6371	0.07551	0.1115
ENSMMUG00000005723	ENSG00000123136	DDX39A	-0.3205	-0.3539	-0.04074	-0.3745	-0.08865	-0.48	-0.05549	-0.5736	-0.2628	0.2525	0.1939	-0.2677	-0.1841	-0.2773	0.2907	-0.1547	-0.5522	-0.6459	-0.2611	-0.2392	-0.2876	-0.1431	-0.5487	-0.4249	-0.3792	-0.2942	0.1294	-0.1082	0.08289	0.1804	0.04956	-0.1979	0.02688	0.02559	0.7779	0.009909	0.5525	0.001008	0.7107	0.0003418	0.1253	0.104	0.2591	0.08234	0.3144	0.07214	0.09223
ENSMMUG00000005740	ENSG00000162402	USP24	0.4929	0.4896	0.09556	0.3523	0.06254	0.5274	0.2717	0.4278	0.3809	-0.05637	-0.03174	0.2594	0.1254	0.4263	-0.1066	0.2509	0.7871	0.7012	0.2544	0.2245	0.2447	0.2422	0.4973	0.208	0.6297	0.4553	-0.08844	-0.1473	-0.07833	-0.217	0.04196	0.1412	0.0002291	0.0007833	0.4716	0.00808	0.6509	8.639e-05	0.05015	0.003408	0.01503	0.6885	0.8409	0.06753	0.4635	0.002651	0.4966
ENSMMUG00000005754	ENSG00000065427	KARS1	-0.1242	-0.336	-0.2265	-0.06779	0.2935	-0.08033	0.2511	-0.3286	-0.3402	0.0186	-0.1669	-0.1527	0.3186	-0.1273	0.2783	-0.1397	-0.471	-0.5026	-0.06083	-0.4393	-0.2691	-0.2366	-0.2908	-0.2046	-0.2054	-0.2036	0.06225	-0.1465	0.05481	0.2033	0.003939	0.1212	0.2352	0.003517	0.03086	0.5158	0.008065	0.4411	0.02342	0.004288	0.006207	0.8674	0.1738	0.1675	0.01867	0.2531	0.02781
ENSMMUG00000005776	ENSG00000184743	ATL3	0.4642	0.5497	0.2524	0.4957	0.1858	0.6298	0.1406	0.3955	0.4206	-0.1048	-0.07125	0.4329	0.2611	0.4602	-0.1288	0.02065	0.5518	0.5954	0.3939	0.4377	0.4354	0.3196	0.5071	0.299	0.4402	0.4366	0.005243	0.3158	0.1714	-0.02639	0.1872	0.0144	0.001736	0.0005987	0.08073	0.0007813	0.214	2.475e-05	0.3474	0.01317	0.01441	0.494	0.6734	0.005068	0.1517	0.003195	0.4483
ENSMMUG00000005801	ENSG00000116906	GNPAT	0.1947	0.1136	0.02904	0.3078	0.04063	0.1991	0.137	0.1161	-0.01704	-0.2195	-0.2046	0.09359	-0.002141	0.005797	-0.1959	-0.08822	0.245	0.1907	0.07902	0.1872	0.131	0.0004893	0.1619	-0.01973	-0.08342	-0.2242	-0.3176	0.0538	-0.1096	-0.3548	-0.2915	-0.2205	0.08908	0.3621	0.7997	0.007555	0.733	0.08277	0.251	0.3524	0.8992	0.07189	0.1309	0.441	0.9883	0.9619	0.1477
ENSMMUG00000005845	ENSG00000089902	RCOR1	0.434	0.4111	0.0858	0.4377	0.09903	0.6935	0.5006	0.768	0.4934	-0.219	0.005524	0.3588	0.1981	0.5807	0.2	0.4199	0.9372	0.8442	0.2129	0.04866	0.2089	0.09862	0.5366	0.1296	0.5673	0.2312	-0.4066	-0.2998	-0.4529	-0.5592	-0.2273	-0.3498	0.01938	0.04714	0.6539	0.02006	0.6191	0.0002179	0.01136	0.0001824	0.02838	0.2883	0.9811	0.08256	0.4322	0.004011	0.3718
ENSMMUG00000005861	ENSG00000149177	PTPRJ	0.4274	0.3488	0.03793	0.3216	0.2221	0.6682	0.03644	0.5808	0.5848	-0.1472	-0.03951	0.3292	0.5204	0.52	-0.009777	0.2711	1.247	0.7451	0.3399	0.3358	0.2968	0.1083	0.5919	0.5223	0.7293	0.1501	-0.1787	-0.3417	-0.1211	-0.6212	-0.1326	0.04932	0.02577	0.09335	0.8422	0.09139	0.262	0.000554	0.8538	0.005877	0.008977	0.4634	0.8593	0.1026	0.03133	0.0102	0.9654
ENSMMUG00000005880	NA	NA	-0.4299	-0.5911	-0.339	-0.3193	0.2094	-0.3626	0.2643	-0.5622	-0.5382	0.09492	-0.02763	-0.1861	0.1494	-0.2589	0.5189	-0.2246	-0.6285	-0.8113	-0.2882	-0.588	-0.4386	-0.3633	-0.6509	-0.5997	-0.4665	-0.5405	-0.0102	-0.4069	-0.1132	0.07194	-0.2542	-0.2323	0.008961	0.00109	0.0394	0.05181	0.2221	0.02695	0.1255	0.001623	0.005659	0.5889	0.8865	0.2857	0.4794	0.1397	0.009055
ENSMMUG00000005888	ENSG00000143643	TTC13	0.4456	0.6364	0.5742	0.508	-0.05181	0.5029	0.2509	0.3706	0.2921	-0.2446	0.1181	0.2729	0.01311	0.3132	-0.1826	0.2672	0.1683	0.5633	0.243	0.5481	0.4312	0.4476	0.5733	0.3801	-0.03256	0.2388	-0.09587	0.4142	0.09636	-0.09563	0.1751	0.1023	0.01	0.0008191	0.000967	0.003414	0.7761	0.003749	0.1659	0.0497	0.1517	0.1855	0.5619	0.1397	0.9535	0.0887	0.3718
ENSMMUG00000005898	ENSG00000133422	MORC2	-0.2302	-0.3964	-0.3171	-0.1878	0.1754	-0.2848	0.1253	-0.4294	-0.3546	0.09936	-0.06719	-0.277	0.1228	-0.1661	0.1671	-0.0006931	-0.3951	-0.5888	-0.2355	-0.524	-0.4598	-0.3368	-0.56	-0.4579	-0.0956	-0.2545	0.03801	-0.3896	-0.06873	0.01701	-0.145	-0.06357	0.08403	0.006425	0.01774	0.161	0.1999	0.03421	0.3545	0.003479	0.02623	0.4825	0.6747	0.05677	0.4668	0.2455	0.2807
ENSMMUG00000005904	ENSG00000174306	ZHX3	-0.1902	-0.5612	-0.2726	-0.2131	-0.003046	-0.1187	0.006145	-0.05824	-0.05349	0.1913	0.02449	-0.04711	0.09512	0.3577	0.2401	0.05065	-0.3679	-0.3253	-0.2383	-0.4361	-0.2521	-0.3504	-0.3066	-0.3973	-0.1984	0.0601	-0.03433	-0.04117	0.06271	0.308	0.04713	0.08725	0.1919	0.0005177	0.06396	0.1493	0.984	0.413	0.9676	0.717	0.7599	0.2291	0.8922	0.7719	0.6203	0.0231	0.1635
ENSMMUG00000005909	ENSG00000164463	CREBRF	0.8842	0.9492	0.3961	0.6027	-0.3627	0.7933	-0.4476	0.9967	1.012	-0.09311	-0.1282	0.5112	-0.1148	0.4939	-0.6308	0.3354	1.933	1.854	0.4445	0.9312	0.8091	0.642	1.058	0.9266	1.442	1.083	-0.2508	0.4976	0.1659	-0.3438	0.07537	0.0882	0.003479	0.004459	0.2026	0.04932	0.2756	0.009811	0.1869	0.00318	0.004676	0.7762	0.7282	0.123	0.7805	0.1291	0.0972
ENSMMUG00000005929	ENSG00000123552	USP45	0.9406	1.109	0.6	0.6621	-0.1436	0.9655	-0.1829	1.148	0.6614	-0.5642	-0.369	0.4446	-0.2385	0.1912	-1.008	0.1439	1.433	1.36	0.2007	0.8567	0.6108	0.3439	0.9402	0.5066	0.6691	0.6161	-0.2904	0.3647	-0.3827	-0.6485	0.02238	-0.08819	0.00482	0.003207	0.08395	0.05136	0.7047	0.004731	0.6445	0.002018	0.1047	0.1344	0.381	0.2364	0.6281	0.6036	0.02809
ENSMMUG00000006000	ENSG00000125166	GOT2	-0.2199	-0.3465	-0.2054	-0.05229	0.1177	-0.0678	0.331	-0.3908	-0.3524	-0.03019	-0.03714	-0.01503	0.1822	-0.03487	0.2829	-0.09945	-0.3568	-0.3656	-0.06575	-0.3761	-0.2158	-0.1677	-0.2987	-0.4294	-0.1653	-0.09992	0.02621	-0.1065	0.08492	0.2142	-0.04244	-0.06549	0.02639	0.001423	0.03761	0.5936	0.2479	0.49	0.001256	0.0003782	0.00289	0.7725	0.7509	0.8859	0.1454	0.7379	0.01485
ENSMMUG00000006033	ENSG00000168615	ADAM9	0.7803	0.8498	0.4357	0.6894	0.1505	0.7683	0.09147	0.9318	0.683	-0.06967	-0.09329	0.4267	0.1857	0.4209	-0.3819	0.1162	1.251	0.9448	0.1655	0.5919	0.5536	0.3457	0.7398	0.5678	0.6147	0.4252	-0.3678	0.2049	0.007835	-0.5333	-0.1168	0.05048	0.0005398	0.0005104	0.05407	0.002231	0.5241	0.0006903	0.7041	0.000187	0.009326	0.7689	0.725	0.07367	0.531	0.07585	0.1602
ENSMMUG00000006128	ENSG00000124299	PEPD	-0.2959	-0.3289	-0.1163	-0.5448	0.06422	-0.3524	-0.09166	-0.2778	-0.1328	0.2917	0.1167	-0.1789	-0.0397	-0.126	0.08686	0.02852	-0.6365	-0.6504	-0.1298	-0.2894	-0.3493	-0.2187	-0.4312	-0.06937	-0.4807	-0.3908	0.3552	-0.1377	-0.01936	0.05463	0.05113	0.2497	0.06355	0.05552	0.46	0.0008656	0.6969	0.02895	0.5778	0.11	0.4806	0.08102	0.5335	0.3018	0.844	0.4586	0.6424
ENSMMUG00000006139	ENSG00000113161	HMGCR	0.3759	0.4029	0.1234	0.5639	-0.1613	0.3551	0.1178	0.5215	0.152	-0.3262	-0.1354	0.289	-0.1358	0.1301	-0.3083	-0.05719	0.9544	0.7273	0.1617	0.4249	0.1656	0.2372	0.4372	0.1484	0.4105	0.1637	-0.3657	-8.943e-06	-0.2796	-0.531	-0.3391	-0.2225	0.05269	0.05744	0.5263	0.003777	0.4325	0.0686	0.566	0.01521	0.5045	0.1147	0.5601	0.1599	0.5978	0.5255	0.1847
ENSMMUG00000006141	ENSG00000113163	CERT1	0.6392	0.6286	0.2287	0.6251	-0.05074	0.5598	0.033	0.6576	0.4492	-0.19	-0.2557	0.239	0.1022	0.1937	-0.4283	-0.02403	1.157	0.9113	0.1224	0.5267	0.4439	0.3432	0.5793	0.2658	0.5855	0.3694	-0.5734	0.1158	-0.096	-0.5523	-0.3075	-0.2501	0.002383	0.005792	0.2727	0.002878	0.8148	0.007549	0.8792	0.004369	0.06615	0.3877	0.2972	0.2785	0.7004	0.3781	0.08415
ENSMMUG00000006144	ENSG00000122008	POLK	0.9451	1.234	0.5969	0.696	0.03885	0.9289	0.06577	0.8607	0.9055	-0.2826	-0.05755	0.4975	-0.02049	0.7069	-0.5859	0.1502	1.146	1.54	0.6349	0.9674	0.8475	0.6377	1.113	0.7592	0.8094	0.8225	-0.06759	0.5876	0.2582	-0.2552	0.1829	0.1502	0.001235	0.0001415	0.04485	0.01821	0.9027	0.001624	0.8389	0.007723	0.009852	0.3757	0.8715	0.1221	0.9592	0.02568	0.1173
ENSMMUG00000006154	ENSG00000151239	TWF1	0.8372	1.28	1.035	0.6353	-0.2821	1.004	-0.06558	0.8581	0.7127	-0.1228	0.1913	0.3457	-0.6127	0.4589	-1.033	0.1737	0.8716	1.475	0.732	1.157	0.8217	0.8719	1.052	0.6555	0.9021	1.132	0.2521	0.8828	0.315	0.2617	0.688	0.1703	0.007193	0.0002294	0.001089	0.0447	0.4196	0.00149	0.8513	0.01236	0.05514	0.7141	0.6065	0.31	0.1627	0.1697	0.01021
ENSMMUG00000006165	NA	NA	0.7288	0.8912	0.3915	0.776	-0.005835	0.8419	0.01299	0.8067	0.7468	-0.05198	-0.02855	0.5498	0.1326	0.6065	-0.3517	0.132	1.393	1.26	0.4206	0.6098	0.6068	0.4561	0.7814	0.3571	0.8964	0.6874	-0.1808	0.2165	0.1368	-0.4135	-0.03508	-0.1438	0.001217	0.0002762	0.07884	0.0005491	0.9799	0.0001884	0.9554	0.001091	0.004576	0.8249	0.9129	0.02015	0.6403	0.01037	0.183
ENSMMUG00000006181	ENSG00000196151	WDSUB1	0.447	0.3643	0.317	0.3634	0.02511	0.4838	0.0599	0.3421	0.2583	-0.1075	-0.1247	0.3481	0.1289	0.2412	-0.2041	0.0007316	0.5646	0.5092	0.3765	0.5997	0.4724	0.1956	0.4442	-0.04324	-0.08994	-0.03704	-0.292	-0.09231	-0.3283	-0.5986	-0.3653	-0.3176	0.007	0.04663	0.06026	0.02916	0.8877	0.003935	0.737	0.06273	0.1758	0.5378	0.5263	0.04772	0.5463	0.1622	0.3002
ENSMMUG00000006182	ENSG00000123636	BAZ2B	1.117	0.9172	0.3513	0.8436	0.2286	1.028	0.4535	1.244	0.8957	-0.2071	-0.228	0.4052	0.1808	0.4834	-0.305	0.414	1.898	1.439	0.1791	0.5666	0.5278	0.2024	0.8486	0.8071	1.255	0.6269	-0.1717	0.2228	-0.0664	-0.4983	-0.05259	0.2044	5.413e-05	0.002771	0.2225	0.002708	0.4448	0.0002487	0.1337	4.758e-05	0.005951	0.4921	0.5075	0.1808	0.6317	0.1024	0.3686
ENSMMUG00000006191	ENSG00000101849	TBL1X	0.1229	0.03572	-0.1558	0.1106	0.01632	0.2008	0.08828	0.2024	0.09265	-0.2731	-0.1768	0.001069	-0.0668	0.1751	-0.2185	0.08506	0.4262	0.3011	-0.01142	-0.06166	0.05992	-0.1224	0.2472	-0.1148	0.01421	-0.1569	-0.3229	-0.4001	-0.3239	-0.4298	-0.2811	-0.1062	0.3597	0.809	0.2531	0.4157	0.9083	0.1377	0.5347	0.1703	0.5702	0.06598	0.2856	0.9942	0.7083	0.235	0.1798
ENSMMUG00000006206	NA	NA	-0.2933	-0.3267	-0.1511	-0.3921	-0.08072	-0.3848	-0.06122	-0.4842	-0.2156	0.1044	0.06762	-0.2132	-0.03572	-0.2593	0.1911	-0.2555	-0.4752	-0.4793	-0.0977	-0.2088	-0.1975	-0.1211	-0.3096	-0.07655	-0.3122	-0.2949	0.1063	-0.03874	0.1066	0.1145	0.009306	-0.0651	0.003076	0.002587	0.1264	7.814e-05	0.4274	0.0001011	0.551	7.873e-06	0.06215	0.3227	0.5607	0.03974	0.7734	0.01338	0.1043
ENSMMUG00000006211	ENSG00000072818	ACAP1	-0.431	-0.4476	0.01464	-0.3031	0.01475	-0.5183	0.01213	-0.5064	-0.3746	0.3032	0.3328	-0.2141	-0.1287	-0.3004	0.5122	0.005043	-0.6272	-0.7707	-0.1155	-0.2501	-0.3208	-0.1426	-0.5008	-0.3718	-0.4114	-0.4102	0.3043	-0.1573	0.06227	0.2528	0.09187	-0.0001385	0.01945	0.02716	0.9375	0.09878	0.9385	0.004746	0.9502	0.0115	0.081	0.1243	0.1285	0.2668	0.5809	0.1207	0.02072
ENSMMUG00000006225	ENSG00000171603	CLSTN1	-0.4203	-0.4295	-0.1876	-0.2565	0.04967	-0.2228	0.1129	-0.163	-0.3724	0.1874	0.1506	-0.05379	-0.03353	-0.06346	0.354	0.3402	-0.2366	-0.4443	-0.04324	-0.4074	-0.3689	-0.2301	-0.395	-0.1749	0.01916	-0.176	0.2895	-0.353	-0.1077	0.2182	0.02217	0.1623	0.006328	0.01039	0.219	0.09265	0.7529	0.1437	0.4744	0.3279	0.0392	0.2469	0.4	0.7385	0.8616	0.6935	0.05062
ENSMMUG00000006233	ENSG00000148700	ADD3	0.4904	0.7466	0.4381	0.5859	-0.1788	0.6799	0.006693	0.5926	0.4249	-0.2723	-0.07425	0.4462	-0.1734	0.5086	-0.5264	0.1583	0.9051	1.086	0.4414	0.5746	0.4663	0.4137	0.8253	0.4208	0.7809	0.8447	0.006071	0.4248	-0.007538	-0.1305	0.2477	0.1592	0.02095	0.001252	0.0365	0.00587	0.3978	0.001499	0.9748	0.009833	0.08845	0.2233	0.7636	0.04682	0.5013	0.02596	0.03154
ENSMMUG00000006252	ENSG00000126070	AGO3	0.4872	0.6349	0.1256	0.4112	-0.01475	0.4133	0.05471	0.4674	0.5956	-0.06173	0.018	0.2617	0.07578	0.3493	-0.004209	0.3026	0.5938	0.9174	0.2126	0.6557	0.6363	0.334	0.5263	0.2517	0.2143	0.2623	-0.5219	0.04842	0.03234	-0.3314	-0.1875	0.112	0.005856	0.00123	0.4895	0.02241	0.9389	0.0216	0.7758	0.01806	0.005018	0.7474	0.9345	0.1794	0.7516	0.06873	0.9845
ENSMMUG00000006256	ENSG00000143374	TARS2	-0.06185	-0.2778	-0.103	-0.2864	0.1487	-0.2452	-0.04586	-0.4705	-0.03332	0.2581	0.1432	-0.09713	0.219	-0.04262	0.1056	-0.05235	-0.1604	-0.247	0.08893	-0.3614	-0.1308	0.003977	-0.2425	-0.2219	0.0305	-0.003119	0.2456	-0.2276	-0.02538	0.1853	-0.01029	0.01279	0.6467	0.05996	0.4461	0.03733	0.292	0.07382	0.7458	0.001885	0.8365	0.07673	0.3815	0.5138	0.2109	0.7723	0.5128
ENSMMUG00000006257	ENSG00000143369	ECM1	-0.4666	-0.7621	-0.4083	-0.5467	0.2794	-0.5647	0.1992	-0.1774	-0.491	0.2121	-0.09706	-0.6248	0.3399	-0.3007	0.4698	0.04182	-0.7704	-1.085	-0.3555	-0.5669	-0.6194	-0.3422	-0.7473	-0.5574	-0.7691	-0.5765	0.221	-0.3308	-0.1782	0.2642	-0.1815	0.276	0.0329	0.001168	0.05845	0.01483	0.2003	0.01123	0.3607	0.4548	0.06865	0.3649	0.7123	0.01215	0.2128	0.211	0.06423
ENSMMUG00000006275	ENSG00000198356	GET3	-0.3729	-0.404	-0.1401	-0.3939	-0.06996	-0.4802	-0.03362	-0.4044	-0.2613	0.1398	0.09523	-0.2474	-0.06223	-0.3307	0.2665	-0.003692	-0.5611	-0.6491	-0.2668	-0.2823	-0.2438	-0.2282	-0.4742	-0.04981	-0.3079	-0.3776	0.06511	-0.1185	0.0944	0.122	-0.02669	0.1059	0.004036	0.004126	0.2731	0.002488	0.599	0.0002568	0.7999	0.004314	0.08582	0.3048	0.5303	0.07244	0.702	0.01647	0.07899
ENSMMUG00000006311	ENSG00000138078	PREPL	0.6778	1.013	0.6676	0.6613	0.002829	0.8638	-0.01669	0.7846	0.6128	-0.2037	0.06111	0.444	-0.1584	0.7373	-0.681	0.2366	0.9294	1.303	0.6413	0.6075	0.6079	0.5266	0.8223	0.3422	1.035	1.125	0.2688	0.5155	0.172	0.07776	0.4198	-0.03569	0.004317	0.0001309	0.005686	0.005933	0.9911	0.0003081	0.9485	0.002676	0.03009	0.4247	0.8298	0.08473	0.6168	0.003667	0.02022
ENSMMUG00000006326	NA	NA	-0.389	-0.3482	-0.06996	-0.4744	-0.1631	-0.5803	-0.1041	-0.6818	-0.2147	0.3253	0.2476	-0.2229	-0.1666	-0.4199	0.3464	-0.1537	-0.6147	-0.6494	-0.2621	-0.2677	-0.2862	-0.2126	-0.5713	-0.6304	-0.4027	-0.3521	0.2245	-0.1181	0.0847	0.2573	0.03426	-0.3119	0.02353	0.0608	0.6803	0.006007	0.3574	0.0008727	0.5545	0.000332	0.288	0.07473	0.22	0.2259	0.4447	0.02299	0.08732
ENSMMUG00000006338	ENSG00000177646	ACAD9	-0.09018	-0.24	-0.1759	-0.3363	0.1482	-0.3167	-0.004687	-0.4483	-0.1822	0.2411	0.09804	-0.1196	0.2198	-0.05134	-0.001434	-0.2027	-0.4089	-0.4485	-0.03668	-0.4024	-0.2416	-0.166	-0.3353	-0.4754	-0.0438	-0.2019	0.2423	-0.2287	-0.05948	0.125	0.09869	-0.1511	0.4459	0.06235	0.1385	0.005403	0.2292	0.008687	0.9697	0.0007261	0.2	0.05884	0.4947	0.3586	0.1537	0.6906	0.9919
ENSMMUG00000006340	ENSG00000131389	SLC6A6	0.5538	0.3834	0.07774	0.3074	0.2766	0.3543	0.02294	0.4277	0.5454	0.01418	-0.03882	0.2227	0.4026	0.271	0.05756	0.1496	0.9657	0.4482	-0.04925	0.4482	0.4287	0.1819	0.328	0.3296	0.2067	-0.2811	-0.602	-0.1619	-0.1098	-0.6262	-0.413	-0.2322	0.001536	0.04183	0.6489	0.07394	0.1215	0.03969	0.8966	0.02287	0.007868	0.938	0.847	0.2211	0.06476	0.1389	0.7742
ENSMMUG00000006355	ENSG00000149179	C11orf49	-0.5923	-0.5698	-0.2032	-0.4305	-0.1787	-0.5034	-0.1034	-0.5569	-0.5176	0.0016	0.06268	-0.1049	-0.0735	-0.1145	0.2778	-0.1264	-0.9735	-0.7394	-0.08326	-0.3184	-0.4121	-0.2346	-0.4282	-0.2981	-0.6669	-0.4377	0.257	-0.1324	0.03584	0.3115	0.1852	0.03062	4.943e-05	0.0002507	0.1421	0.002636	0.2238	0.0004899	0.4706	0.000446	0.002591	0.9914	0.705	0.4925	0.6811	0.4471	0.08988
ENSMMUG00000006407	ENSG00000167925	GHDC	-0.4025	-0.3772	0.02464	-0.4518	-0.06983	-0.5545	-0.1867	-0.6227	-0.1176	0.4211	0.3896	-0.08296	-0.037	-0.1899	0.4051	-0.03964	-0.7121	-0.6258	0.04661	-0.1684	-0.2362	-0.0775	-0.5463	-0.2429	-0.4421	-0.3035	0.3035	-0.1054	0.04738	0.2488	0.0715	-0.175	0.03682	0.06991	0.896	0.02077	0.7271	0.004931	0.3443	0.003716	0.6028	0.03711	0.08195	0.687	0.8786	0.3528	0.07006
ENSMMUG00000006422	ENSG00000012660	ELOVL5	0.2192	0.3317	0.1136	0.607	-0.1537	0.5564	0.01891	0.5966	-0.03077	-0.303	-0.1927	0.2474	-0.03384	0.2972	-0.3798	0.1514	0.6835	0.5469	0.1938	0.226	0.2193	0.1119	0.4327	0.2624	0.2129	0.05392	-0.4836	-0.07118	-0.4023	-0.5868	-0.3176	-0.2208	0.1714	0.05953	0.4771	0.0002251	0.3494	0.000681	0.9081	0.0008023	0.8709	0.07814	0.3073	0.1522	0.8651	0.08716	0.04403
ENSMMUG00000006432	ENSG00000168297	PXK	0.1363	0.2615	0.03691	0.2274	-0.1266	0.211	0.08793	0.1271	0.1568	-0.1736	-0.2152	0.1011	-0.01762	0.1056	-0.1367	-0.09937	0.3495	0.3499	-0.0391	0.03691	0.05669	-0.01788	0.2003	-0.141	0.0927	0.1174	-0.3625	-0.224	-0.2903	-0.3988	-0.2308	-0.2475	0.1792	0.01881	0.7169	0.02584	0.2346	0.03846	0.4055	0.2576	0.1908	0.1091	0.0768	0.3506	0.8936	0.3284	0.2558
ENSMMUG00000006455	ENSG00000103245	CIAO3	-0.4018	-0.326	-0.0595	-0.563	-0.3114	-0.7953	-0.3879	-0.5164	-0.2603	0.3324	0.3316	-0.2753	-0.4988	-0.4635	0.1845	0.07901	-0.8099	-0.7344	-0.3729	-0.126	-0.2849	-0.2097	-0.6752	-0.2879	-0.3867	-0.3374	0.1678	0.07198	0.1668	0.2328	0.126	-0.05034	0.03268	0.1049	0.7448	0.003247	0.1163	4.553e-05	0.04738	0.01243	0.2411	0.09062	0.1299	0.177	0.04151	0.02368	0.4024
ENSMMUG00000006475	ENSG00000136213	CHST12	-0.4754	-0.3191	0.1788	-0.3992	-0.142	-0.3381	-0.1274	-0.04963	-0.2297	0.3946	0.5985	-0.03782	-0.3635	0.006263	0.4416	0.5565	-0.4761	-0.5435	0.2743	-0.01615	-0.1045	-0.02262	-0.2826	0.4714	-0.1718	-0.03588	0.8349	0.1265	0.2237	0.5821	0.7271	0.436	0.01495	0.1247	0.339	0.04112	0.484	0.08217	0.5211	0.8098	0.3173	0.05081	0.007256	0.8554	0.1445	0.9756	0.04978
ENSMMUG00000006487	ENSG00000173960	UBXN2A	0.2319	0.4905	0.2442	0.2943	0.07501	0.3236	-0.05443	0.318	0.06	-0.311	-0.3119	0.1875	-0.09649	0.1089	-0.1547	0.01644	0.3665	0.47	0.1507	0.2377	0.1061	0.05427	0.3339	-0.0216	0.191	0.1782	-0.1569	0.03963	-0.08781	-0.005957	0.1399	-0.05713	0.1184	0.0029	0.1053	0.04854	0.6358	0.03092	0.732	0.05058	0.7349	0.05298	0.08553	0.2463	0.625	0.4948	0.3891
ENSMMUG00000006490	ENSG00000166233	ARIH1	0.3487	0.1441	-0.04215	0.3477	0.09434	0.3387	0.01586	0.4374	0.09468	-0.2336	-0.2892	0.07119	0.04761	0.1093	-0.2351	0.04223	0.6996	0.5134	0.1373	0.2242	0.1751	0.06426	0.293	0.2506	0.3195	0.1419	-0.4113	-0.1429	-0.1574	-0.3893	-0.1974	-0.1566	0.004236	0.2782	0.7328	0.004474	0.4609	0.005686	0.902	0.001184	0.5062	0.07289	0.05038	0.5832	0.7631	0.3945	0.1083
ENSMMUG00000006498	ENSG00000159459	UBR1	0.7198	0.8257	0.4749	0.583	0.003829	0.8471	0.06755	0.6719	0.5184	-0.1926	-0.06112	0.4083	-0.0841	0.4718	-0.4996	0.02572	0.9125	1.045	0.4514	0.4651	0.3821	0.3501	0.6746	0.4127	0.9413	0.8786	0.1027	0.3719	0.1495	-0.00495	0.2418	0.08344	0.000376	0.000195	0.01961	0.003963	0.9859	3.19e-05	0.7555	0.002594	0.0284	0.3686	0.798	0.058	0.7543	0.02658	0.04213
ENSMMUG00000006506	ENSG00000141101	NOB1	-0.2834	-0.3826	-0.1766	-0.3962	-0.1107	-0.5171	-0.0865	-0.3826	-0.1821	0.1549	0.04318	-0.3106	-0.1979	-0.3654	0.1414	0.09073	-0.4669	-0.5543	-0.2417	-0.3298	-0.2642	-0.23	-0.4827	-0.1605	-0.2477	-0.2796	0.1144	-0.1871	-0.005093	0.126	-0.007052	0.1483	0.03796	0.01023	0.1912	0.004528	0.4382	0.0002478	0.5379	0.01072	0.2583	0.2797	0.7871	0.0364	0.2539	0.01333	0.3752
ENSMMUG00000006512	ENSG00000135341	MAP3K7	0.3442	0.719	0.4307	0.4089	-0.2039	0.6087	0.1472	0.6096	0.4101	-0.1521	0.005184	0.3683	-0.2239	0.3674	-0.2072	0.1366	0.6874	0.8701	0.3901	0.4624	0.4264	0.2332	0.6431	0.4072	0.4927	0.4918	0.01248	0.2705	-0.05531	-0.1551	0.2098	0.1301	0.05155	0.0002583	0.01596	0.02202	0.2837	0.0006755	0.4339	0.001705	0.0512	0.4208	0.9804	0.05449	0.3428	0.0517	0.3272
ENSMMUG00000006542	ENSG00000104980	TIMM44	-0.3812	-0.4042	-0.07484	-0.2916	-0.005227	-0.3805	-0.1612	-0.2349	-0.3192	0.1359	0.1731	-0.2678	-0.1729	-0.326	0.2104	0.01931	-0.7265	-0.6878	-0.3843	-0.3183	-0.3431	-0.2649	-0.5271	-0.2194	-0.4557	-0.3823	0.02823	-0.07857	0.09661	0.2089	-0.002691	0.2376	0.006008	0.007121	0.5818	0.03565	0.9707	0.006538	0.259	0.1176	0.05232	0.3514	0.288	0.07243	0.3239	0.02858	0.1937
ENSMMUG00000006550	ENSG00000105939	ZC3HAV1	0.541	0.421	-0.02258	0.5998	0.726	0.628	0.3051	0.5391	0.5709	-0.06022	-0.1925	0.4381	0.758	0.5248	0.1239	0.1918	0.6389	0.4893	0.03756	0.3708	0.2595	0.182	0.3293	0.119	0.2414	0.02515	-0.4567	-0.09892	-0.0519	-0.3044	-0.1598	-0.1108	0.001393	0.01977	0.8898	0.0003744	4.291e-05	0.0002044	0.07402	0.003065	0.003565	0.7288	0.3162	0.01232	0.0003497	0.003069	0.5241
ENSMMUG00000006558	ENSG00000161204	ABCF3	-0.2982	-0.4498	-0.2466	-0.2124	0.08119	-0.3925	0.008912	-0.4878	-0.3261	0.1699	0.08193	-0.1599	0.1715	-0.2924	0.3617	-0.2037	-0.5075	-0.7716	-0.3518	-0.3378	-0.3189	-0.2378	-0.5577	-0.5112	-0.4593	-0.5788	-0.1645	-0.3222	-0.04575	-0.0482	-0.2655	-0.4194	0.03633	0.003982	0.08307	0.1349	0.5807	0.006261	0.9514	0.001889	0.0519	0.2584	0.6238	0.2886	0.3404	0.0533	0.0318
ENSMMUG00000006640	ENSG00000013441	CLK1	0.9429	1.197	0.8931	0.8879	-0.2099	0.8447	0.07785	1.131	0.6982	-0.3103	-0.0936	0.3128	-0.3022	0.439	-0.924	0.2548	0.8853	1.282	0.2014	0.9962	0.644	0.6555	1.03	0.8608	0.7725	0.8837	-0.03969	0.8911	0.1786	-0.06319	0.3672	0.3332	0.004345	0.0007842	0.005938	0.006341	0.5227	0.009406	0.8123	0.00151	0.06919	0.363	0.805	0.3568	0.4516	0.2015	0.01428
ENSMMUG00000006641	ENSG00000111731	C2CD5	0.7528	0.7952	0.4006	0.5315	0.07501	0.6881	0.05085	0.8925	0.5387	-0.1545	-0.1394	0.2855	-0.08832	0.4123	-0.5318	0.2671	0.9142	0.9361	0.2986	0.382	0.2987	0.2181	0.6576	0.5057	0.7223	0.6906	-0.2184	0.1781	-0.196	-0.2652	0.1083	0.296	0.000156	0.0002463	0.04408	0.007408	0.7197	0.0005577	0.8103	4.775e-05	0.02045	0.4632	0.553	0.1777	0.7349	0.04947	0.028
ENSMMUG00000006648	ENSG00000114125	RNF7	0.2708	0.2341	0.212	0.1504	-0.3192	0.1268	-0.4221	0.1717	-0.1008	-0.3084	-0.2321	-0.07199	-0.4772	-0.2039	-0.7002	-0.3275	0.2743	0.2705	-0.07612	0.315	0.1282	-0.01287	0.2559	0.03703	-0.1635	-0.3039	-0.6009	0.1093	-0.3432	-0.515	-0.368	-0.4516	0.1131	0.2102	0.2159	0.3808	0.08591	0.4625	0.02418	0.3656	0.6214	0.09395	0.2619	0.6986	0.04015	0.2692	0.00121
ENSMMUG00000006679	NA	NA	-0.3039	-0.441	-0.298	-0.1901	0.05836	-0.2426	0.1089	-0.3953	-0.2973	0.03719	-0.06827	-0.1363	0.1755	-0.1621	0.3091	-0.003156	-0.3933	-0.4598	-0.1016	-0.3794	-0.2274	-0.1796	-0.3151	-0.3144	-0.1632	-0.2841	0.003355	-0.2247	-0.01874	0.08699	-0.1038	0.05618	0.006771	0.0003274	0.007798	0.08785	0.6099	0.03049	0.3384	0.001429	0.02607	0.7536	0.6079	0.2564	0.2117	0.173	0.01784
ENSMMUG00000006697	ENSG00000053371	AKR7A2	-0.4056	-0.3858	-0.1942	-0.5258	-0.03236	-0.4864	-0.05485	-0.6683	-0.3149	0.2851	0.1481	-0.2696	-0.04864	-0.3042	0.2355	-0.1325	-0.6602	-0.7468	-0.2579	-0.4445	-0.3826	-0.296	-0.5966	-0.386	-0.3455	-0.3673	0.2113	-0.2202	0.04368	0.1735	-0.004827	-0.2503	0.01801	0.03612	0.2476	0.002575	0.8543	0.005148	0.7515	0.0004451	0.1216	0.1126	0.4628	0.1481	0.8226	0.09879	0.2374
ENSMMUG00000006701	ENSG00000186088	GSAP	0.6571	0.7236	0.3547	0.6283	0.0625	0.5783	0.01428	0.7811	0.6521	-0.04389	-0.1181	0.4515	0.2456	0.3874	-0.3239	0.1348	0.9578	0.9832	0.1621	0.7583	0.5996	0.5424	0.7751	0.6393	0.4347	0.3021	-0.5827	0.1424	-0.09965	-0.6753	-0.2648	-0.0544	0.005112	0.004577	0.1297	0.007371	0.7978	0.01367	0.9539	0.002439	0.01839	0.8599	0.6693	0.07074	0.4201	0.1191	0.2548
ENSMMUG00000006714	NA	NA	0.2071	0.1603	0.02208	0.2165	-0.02132	0.3565	0.1394	0.4192	-0.1559	-0.4782	-0.289	-0.0585	-0.0004707	-0.0331	-0.1685	-0.1156	0.4771	0.377	0.3543	0.006298	-0.03608	0.0307	0.3887	0.1109	0.2027	0.14	0.1824	0.01174	-0.07813	-0.09127	0.05192	-0.01851	0.07251	0.2066	0.8499	0.06307	0.8612	0.002308	0.2505	0.001018	0.2525	0.000151	0.03859	0.6372	0.9975	0.786	0.2192
ENSMMUG00000006729	ENSG00000185728	YTHDF3	0.5719	0.8004	0.504	0.6481	-0.05831	0.7668	-0.02639	0.583	0.4936	-0.1215	0.06828	0.4992	-0.04497	0.4355	-0.5434	-0.05253	0.8365	0.8453	0.3681	0.6108	0.444	0.4233	0.646	0.2841	0.6347	0.5633	-0.2057	0.3357	0.08678	-0.3191	0.02753	-0.2574	0.006637	0.0005176	0.0165	0.002113	0.7895	0.0002985	0.9043	0.01159	0.04574	0.5831	0.7813	0.02499	0.8669	0.04951	0.02952
ENSMMUG00000006735	ENSG00000184967	NOC4L	-0.3872	-0.3982	-0.2208	-0.9158	-0.1323	-0.8086	-0.472	-0.7874	-0.07859	0.6016	0.3918	-0.2982	-0.1608	-0.3034	0.3675	0.0329	-0.6198	-0.7928	-0.09834	-0.3477	-0.3951	-0.2579	-0.8044	-0.4082	-0.4288	-0.3433	0.5271	-0.4154	0.125	0.1447	0.01295	-0.114	0.1037	0.1177	0.3453	0.0003026	0.5958	0.001283	0.0573	0.003422	0.7788	0.01494	0.1577	0.2593	0.5942	0.2396	0.1867
ENSMMUG00000006740	ENSG00000074582	BCS1L	-0.1855	-0.2725	-0.1299	-0.1224	0.03757	-0.3911	0.0544	-0.5269	-0.186	0.1713	0.1739	-0.02937	0.1572	-0.19	0.2476	-0.04249	-0.7076	-0.5763	-0.1976	-0.1353	-0.1738	-0.1257	-0.4539	-0.445	-0.4057	-0.2852	-0.02779	0.05327	0.1888	0.2722	-0.0741	0.03439	0.1142	0.03233	0.2644	0.2972	0.7579	0.001124	0.6528	6.366e-05	0.1869	0.1741	0.2178	0.818	0.3016	0.1381	0.07454
ENSMMUG00000006743	ENSG00000163481	RNF25	-0.4959	-0.4092	-0.2223	-0.3843	-0.1043	-0.5588	-0.198	-0.3794	-0.4113	0.1385	-0.01028	-0.2231	-0.1089	-0.3817	0.1022	0.1055	-0.6265	-0.6612	-0.2623	-0.2006	-0.3012	-0.2587	-0.423	-0.06193	-0.4166	-0.4462	0.06317	-0.004376	0.0296	0.1241	-0.0752	0.1546	0.0001195	0.002996	0.07688	0.002711	0.4277	1.932e-05	0.1307	0.006177	0.006943	0.2999	0.9453	0.1034	0.5041	0.0056	0.4903
ENSMMUG00000006758	ENSG00000135929	CYP27A1	-0.3704	-0.4769	-0.3611	-0.5953	0.1798	-0.4542	-0.01237	-0.4627	-0.1777	0.4769	0.3254	-0.1869	0.2324	0.03048	0.3876	0.2226	-0.59	-0.7433	0.02779	-0.4931	-0.1997	-0.2653	-0.5266	-0.05356	-0.169	-0.1592	0.5494	-0.3274	-0.1254	0.2417	-0.1843	0.3366	0.09805	0.0469	0.1036	0.009365	0.4305	0.04423	0.9568	0.05853	0.5125	0.04449	0.2269	0.4497	0.4132	0.8992	0.1406
ENSMMUG00000006767	ENSG00000075303	SLC25A40	0.4437	0.617	0.4239	0.5774	-0.2203	0.5444	0.08965	0.5218	0.4154	-0.3037	-0.2094	0.408	-0.1834	0.2615	-0.5056	-0.06194	0.9367	0.9309	0.1795	0.7264	0.5324	0.4777	0.6508	0.3276	0.5519	0.5551	-0.3709	0.382	0.05507	-0.4965	-0.06405	-0.2811	0.05485	0.01648	0.07255	0.01316	0.3766	0.01998	0.7189	0.04221	0.139	0.2309	0.4596	0.107	0.5609	0.2987	0.07558
ENSMMUG00000006773	ENSG00000179943	FIZ1	-0.5204	-0.6605	-0.3046	-0.3002	0.03191	-0.5262	0.2178	-0.4222	-0.3755	0.0938	-0.01358	-0.125	-0.07442	-0.3605	0.4423	0.08336	-0.6475	-0.7729	-0.2799	-0.4892	-0.3652	-0.3257	-0.6579	-0.3792	-0.447	-0.5203	-0.03753	-0.2587	-0.06429	0.09536	-0.2785	-0.2635	0.002768	0.0004783	0.07299	0.07966	0.8561	0.002796	0.2085	0.02487	0.07225	0.6097	0.9474	0.5036	0.7322	0.05495	0.02671
ENSMMUG00000006778	NA	NA	0.5233	0.7463	0.33	0.4055	0.04071	0.4764	-0.06293	0.3398	0.5183	-0.08391	0.008349	0.4344	0.0449	0.4568	-0.2874	0.02598	0.4719	0.9182	0.4856	0.374	0.3854	0.1888	0.5518	0.1198	0.5783	0.6728	0.1727	0.3417	0.1918	0.0271	0.2737	0.007586	0.002185	7.974e-05	0.05619	0.01851	0.8215	0.005789	0.7297	0.07005	0.01108	0.6481	0.9678	0.02025	0.8414	0.01361	0.1665
ENSMMUG00000006828	ENSG00000204394	VARS1	-0.3286	-0.5323	-0.3576	-0.5415	0.1633	-0.5228	0.1224	-0.8062	-0.3038	0.3477	0.1067	-0.2468	0.1668	-0.2412	0.5161	-0.2342	-0.4831	-0.8014	-0.2654	-0.5189	-0.4447	-0.3926	-0.7554	-0.7259	-0.2553	-0.4619	0.2261	-0.4351	-0.1349	0.1538	-0.1197	-0.3893	0.103	0.01527	0.07542	0.008523	0.4304	0.01088	0.5523	0.0004359	0.2038	0.103	0.6563	0.2592	0.509	0.2634	0.02852
ENSMMUG00000006829	ENSG00000070190	DAPP1	1.007	0.6935	0.1022	0.327	0.4598	0.6607	0.01758	0.6457	0.722	-0.04181	-0.4942	0.06568	0.3889	0.2179	-0.4181	-0.2578	0.9885	0.7328	-0.05223	0.07102	0.2068	-0.02005	0.2867	0.1764	0.6271	0.4472	-0.572	-0.4045	-0.1461	-0.584	-0.4954	-0.3729	1.085e-07	0.0006033	0.5832	0.07716	0.01657	0.0003933	0.9283	0.001625	0.0009304	0.8299	0.02658	0.7383	0.09926	0.2631	0.05969
ENSMMUG00000006848	ENSG00000092094	OSGEP	-0.2157	-0.05056	-0.02237	-0.1231	-0.08657	-0.1827	-0.2101	-0.3444	-0.08136	0.2004	0.1912	-0.06412	0.2237	-0.00604	-0.1088	-0.08122	-0.476	-0.2611	0.2423	-0.1358	-0.1871	0.08084	-0.006404	0.1366	0.06523	0.1738	0.5132	0.2084	0.2145	0.2956	0.2922	0.3239	0.05903	0.6798	0.8425	0.2811	0.4657	0.1117	0.07894	0.00643	0.5419	0.08972	0.1487	0.5963	0.1187	0.9596	0.415
ENSMMUG00000006854	NA	NA	-0.4835	-0.6274	0.191	-1.658	-1.906	-1.602	-1.789	-2.168	-0.01874	0.1517	0.5852	-1.011	-1.51	-1.495	-1.087	-1.777	-0.6803	-0.6839	-0.1602	0.1947	-0.01204	-0.1312	-0.1569	-0.4088	-0.1599	-0.05949	0.3749	0.7509	0.382	0.2421	0.2227	-0.1185	0.008454	0.001983	0.2723	8.678e-14	1.832e-14	1.368e-12	3.953e-14	1.431e-15	0.9329	0.4452	0.006487	1.659e-05	9.455e-07	5.197e-10	2.398e-05
ENSMMUG00000006896	ENSG00000136940	PDCL	0.3992	0.627	0.1619	0.3627	-0.007013	0.4579	-0.05803	0.4893	0.5721	-0.05945	0.003709	0.4569	-0.09662	0.5891	-0.2678	0.2673	0.6963	0.8595	0.3413	0.4184	0.4772	0.2293	0.5857	0.4951	0.5904	0.5346	-0.05418	0.2183	0.04898	-0.2584	0.1022	-0.004718	0.01917	0.0009272	0.3469	0.03499	0.9691	0.007655	0.7509	0.008792	0.004976	0.7458	0.9856	0.01385	0.6719	0.001431	0.1987
ENSMMUG00000006971	NA	NA	-0.04835	-0.3606	0.04557	-0.09168	0.2568	-0.1619	0.1729	-0.4623	-0.07713	0.2116	0.126	-0.01499	0.3793	-0.1842	0.3305	-0.1911	-0.4855	-0.6315	-0.09073	-0.384	-0.2338	-0.1967	-0.5048	-0.1775	-0.3247	-0.3364	0.1403	0.07352	0.2235	0.2484	0.03936	-0.118	0.6934	0.007496	0.709	0.4573	0.04505	0.1928	0.1751	0.0008379	0.5978	0.1098	0.393	0.9104	0.01736	0.1675	0.02298
ENSMMUG00000006997	ENSG00000087301	TXNDC16	0.9779	0.9972	0.6028	0.9364	0.008541	1.032	0.1689	1.142	0.6778	-0.2352	-0.1364	0.4719	-0.195	0.5983	-0.3324	0.2718	1.021	1.191	0.2029	0.6387	0.556	0.6716	0.8815	0.5668	0.7001	0.3607	-0.1183	0.1249	-0.05172	-0.5089	-0.06699	-0.2297	0.0002425	0.0007655	0.0284	0.0005434	0.9769	0.000129	0.5674	0.0001094	0.02743	0.4088	0.6725	0.09725	0.5929	0.03212	0.3081
ENSMMUG00000007013	ENSG00000114388	NPRL2	-0.3925	-0.2861	0.1289	-0.09959	-0.04457	-0.325	0.06181	-0.4046	-0.412	0.167	0.2951	-0.1095	0.1289	-0.2745	0.2836	0.1153	-0.63	-0.6424	0.08689	-0.127	-0.1377	0.02258	-0.3004	-0.07433	-0.3587	-0.2486	0.4217	0.2418	0.2877	0.3823	0.2745	0.2475	0.005557	0.05895	0.3468	0.4729	0.7569	0.02147	0.6648	0.00813	0.01402	0.2569	0.07046	0.462	0.4634	0.06645	0.08176
ENSMMUG00000007043	ENSG00000105607	GCDH	-0.4169	-0.3531	-0.1667	-0.3366	-0.04058	-0.5395	-0.1462	-0.55	-0.2655	0.2556	0.1243	-0.1852	-0.1039	-0.4179	0.3025	0.07551	-0.6325	-0.6452	-0.3261	-0.1721	-0.2106	-0.169	-0.4889	-0.4133	-0.36	-0.2393	0.07168	0.02056	0.2264	0.3079	-0.0009159	0.08462	0.004171	0.02314	0.2409	0.02066	0.7853	0.0003051	0.3249	0.0006523	0.1333	0.1016	0.4782	0.2472	0.5761	0.009572	0.08119
ENSMMUG00000007058	ENSG00000148843	PDCD11	-0.3087	-0.4935	-0.3496	-0.3082	0.1314	-0.3331	0.03167	-0.6187	-0.33	0.1358	0.06103	-0.2406	0.2382	-0.2042	0.251	-0.09752	-0.4129	-0.5116	-0.1129	-0.4227	-0.313	-0.1969	-0.3981	-0.6439	-0.1156	-0.2183	0.2389	-0.2769	-0.05011	0.1968	0.01568	-0.1666	0.03939	0.00265	0.0196	0.04071	0.3922	0.0273	0.8363	0.0002246	0.0651	0.3919	0.7317	0.1369	0.2062	0.201	0.1514
ENSMMUG00000007081	ENSG00000198964	SGMS1	0.6966	0.5518	0.3063	0.6248	-0.05485	0.6022	-0.06687	0.8154	0.4856	-0.2522	-0.2043	0.3168	0.006399	0.1393	-0.629	0.06375	1.309	0.9909	0.1474	0.5809	0.503	0.2708	0.5785	0.5425	0.5936	0.32	-0.632	0.03668	-0.1618	-0.7126	-0.3256	-0.285	0.001039	0.01672	0.1503	0.003275	0.8062	0.004735	0.7695	0.0005087	0.05012	0.2628	0.4157	0.1587	0.9817	0.5336	0.01587
ENSMMUG00000007095	NA	NA	-0.2601	-0.2534	-0.1316	-0.3393	-0.1358	-0.3386	-0.05471	-0.4534	-0.172	0.1961	0.0854	-0.04126	0.07981	-0.1276	0.1269	-0.08105	-0.4011	-0.4112	0.02268	-0.2318	-0.1621	-0.07108	-0.2438	0.01321	-0.1721	-0.1681	0.2235	0.02907	0.0901	0.1876	0.06174	0.07933	0.01879	0.03449	0.2284	0.002502	0.2372	0.002594	0.6289	0.0002419	0.1898	0.09247	0.5115	0.7292	0.5704	0.2782	0.3258
ENSMMUG00000007126	ENSG00000173064	HECTD4	0.347	0.547	0.2406	0.1389	-0.1883	0.2366	0.04719	0.3309	0.5569	-0.08385	0.3091	0.2202	-0.2301	0.4299	0.1608	0.3501	0.4937	0.6651	0.07835	0.542	0.4219	0.3336	0.4815	0.1576	0.2997	0.2909	0.08502	0.01148	-0.02151	-0.08289	0.09376	0.02496	0.04847	0.005022	0.1759	0.4382	0.3205	0.1835	0.801	0.08891	0.008881	0.6616	0.1484	0.2588	0.3305	0.02573	0.4525
ENSMMUG00000007129	ENSG00000117335	CD46	0.6407	0.8911	0.6135	0.7221	-0.111	0.7836	-0.01985	0.8978	0.5613	-0.1951	0.06574	0.5364	0.09819	0.538	-0.5297	0.1691	0.9676	1.117	0.5024	0.6736	0.5358	0.4704	0.8564	0.6316	0.7725	0.778	0.09192	0.5632	0.2715	-0.1247	0.3208	0.09193	0.004811	0.0003135	0.006283	0.00149	0.6239	0.000592	0.9302	0.0002903	0.03544	0.4119	0.8031	0.025	0.7214	0.02653	0.0422
ENSMMUG00000007135	ENSG00000140153	WDR20	0.1882	0.2153	0.1163	0.313	-0.06331	0.2378	-0.02978	0.4345	0.0866	-0.2719	-0.1286	0.004652	-0.1372	0.01595	-0.2997	0.137	0.3848	0.3888	0.1018	0.2449	0.2125	0.1406	0.2877	0.428	0.1056	0.03324	-0.2086	0.04033	-0.07419	-0.2332	-0.03285	-0.01649	0.03774	0.03077	0.2017	0.0006895	0.5062	0.009506	0.7553	1.541e-05	0.4228	0.005957	0.2405	0.9623	0.247	0.8704	0.006185
ENSMMUG00000007141	ENSG00000054267	ARID4B	0.9773	1.165	0.7252	0.8774	0.002291	1.012	0.05122	1.168	0.8925	-0.03311	0.03404	0.5373	-0.03977	0.6261	-0.6052	0.2608	1.624	1.614	0.7154	0.8067	0.5815	0.6171	1.159	0.894	1.398	1.191	0.2695	0.5747	0.1064	-0.2051	0.4097	0.2487	0.0005376	0.0001545	0.009943	0.001859	0.9938	0.0003496	0.8648	0.000169	0.006612	0.9107	0.9173	0.07017	0.9141	0.03461	0.07589
ENSMMUG00000007149	ENSG00000179091	CYC1	-0.2299	-0.2479	-0.05555	-0.3953	-0.09293	-0.4181	-0.141	-0.2286	-0.1918	0.2386	0.1363	-0.194	-0.07931	-0.2839	0.1724	0.01941	-0.6151	-0.651	-0.3178	-0.1969	-0.2085	-0.2119	-0.4917	0.05514	-0.4448	-0.4368	0.04893	-0.01687	0.0743	0.033	-0.08863	0.08842	0.06471	0.06766	0.6536	0.001628	0.4698	0.0008849	0.272	0.09182	0.1902	0.07132	0.3511	0.1416	0.6135	0.03169	0.2401
ENSMMUG00000007180	ENSG00000189195	BTBD8	1.058	1.186	0.6898	0.9013	0.1047	0.9339	-0.1592	1.22	0.6075	-0.2706	-0.2344	0.3998	-0.03725	0.328	-0.6239	0.1636	1.282	1.308	0.2336	0.725	0.6754	0.3155	0.9222	0.6213	0.8956	0.7363	-0.4233	0.4908	-0.194	-0.4609	0.1401	-0.1763	0.0004303	0.0003851	0.02635	0.003133	0.7533	0.002315	0.6466	0.0002439	0.08716	0.4105	0.5274	0.2267	0.9294	0.316	0.1143
ENSMMUG00000007198	ENSG00000139597	N4BP2L1	0.4051	0.7438	0.6474	0.4803	-0.07156	0.688	0.1592	0.3639	0.4024	-0.2538	0.0369	0.2412	-0.2411	0.4475	-0.3893	0.1668	0.2373	0.7737	0.43	0.765	0.5681	0.6349	0.7058	0.4429	0.301	0.5999	0.07908	0.5761	0.102	0.1598	0.355	-0.06711	0.03608	0.0005464	0.0009559	0.01382	0.7293	0.0004332	0.44	0.08605	0.08607	0.2306	0.8744	0.2589	0.3554	0.03276	0.1014
ENSMMUG00000007201	ENSG00000083642	PDS5B	0.5247	0.7028	0.4665	0.5107	0.1152	0.7559	0.3286	0.6932	0.3539	-0.1438	-0.07422	0.3057	-0.1252	0.4286	-0.1601	0.5138	0.7294	0.9674	0.4279	0.5063	0.4513	0.3205	0.5743	0.5327	0.4996	0.5227	-0.0392	0.3386	0.06715	0.02127	0.1502	0.2313	0.002895	0.0002982	0.0089	0.003981	0.5398	2.198e-05	0.0788	0.0003207	0.09094	0.4462	0.7256	0.1095	0.5926	0.02178	0.4492
ENSMMUG00000007212	ENSG00000055609	KMT2C	0.8367	0.9873	0.3975	0.6219	-0.01624	0.908	0.2642	1.145	0.9004	-0.08628	0.1607	0.4789	0.03708	0.7566	-0.1489	0.6397	1.774	1.487	0.4625	0.3934	0.4823	0.3884	0.9109	0.5293	1.356	0.7529	0.03238	-0.2858	-0.3463	-0.4638	-0.05704	0.1198	0.0005716	0.0001933	0.1033	0.01048	0.95	0.0001985	0.3052	2.104e-05	0.001618	0.7388	0.5778	0.06633	0.9092	0.003398	0.6071
ENSMMUG00000007220	ENSG00000117054	ACADM	0.8599	0.8241	0.3722	0.6181	-0.08394	0.6317	-0.301	0.8466	0.5231	-0.2665	-0.3308	0.263	-0.2597	0.1096	-0.7133	0.01025	1.235	1.015	0.1824	0.4994	0.3444	0.3196	0.8181	0.3938	0.7108	0.5568	-0.3699	0.2602	-0.2129	-0.4476	-0.08374	-0.1046	0.001862	0.00711	0.1889	0.02753	0.7781	0.02474	0.3237	0.005685	0.1064	0.3729	0.3285	0.3815	0.4849	0.7133	0.03823
ENSMMUG00000007223	ENSG00000165023	DIRAS2	0.483	0.6916	0.3192	0.4458	-0.03741	0.503	0.003218	0.5067	0.5014	-0.1539	-0.07232	0.2456	0.08817	0.2254	-0.3934	-0.2125	0.9546	0.7396	0.1539	0.5852	0.4598	0.5153	0.7341	0.4081	0.4553	0.1971	-0.4573	0.0278	-0.1746	-0.5848	-0.2359	-0.2504	0.01163	0.00116	0.1022	0.0218	0.8548	0.009801	0.9876	0.01806	0.02946	0.4603	0.758	0.2446	0.7306	0.2803	0.09397
ENSMMUG00000007234	ENSG00000101974	ATP11C	1.048	1.354	0.9379	0.7849	-0.1682	0.957	-0.08721	0.9842	0.8356	-0.1109	0.0929	0.4433	-0.3615	0.6634	-0.7678	0.2514	1.099	1.509	0.5384	0.9041	0.7171	0.6334	0.931	0.8092	1.006	1.154	0.1992	0.7879	0.3154	-0.1751	0.3333	0.07642	0.0009647	0.0001294	0.003608	0.01477	0.635	0.00283	0.8063	0.004804	0.02703	0.7457	0.8061	0.1998	0.417	0.05266	0.05896
ENSMMUG00000007256	ENSG00000143368	SF3B4	-0.442	-0.6014	-0.3712	-0.3929	-0.02295	-0.4812	0.02188	-0.431	-0.437	0.1805	0.01906	-0.3695	-0.004897	-0.3456	0.3509	0.0152	-0.471	-0.7557	-0.3675	-0.4485	-0.3171	-0.2623	-0.5611	-0.2672	-0.4451	-0.5458	-0.1534	-0.4553	-0.1096	-0.05053	-0.2184	-0.02554	0.004855	0.0004766	0.01757	0.01208	0.8865	0.002215	0.8915	0.01198	0.01803	0.2744	0.9169	0.02623	0.9801	0.03712	0.05789
ENSMMUG00000007257	ENSG00000159164	SV2A	-0.9093	-0.2919	0.08521	-0.3709	-0.3781	-0.1002	-0.3995	-0.3293	-0.4185	0.43	0.4796	0.2644	-0.1768	0.349	0.3867	0.3084	-0.5336	-0.363	0.0508	-0.3002	-0.1866	-0.01863	-0.2223	-0.4748	-0.1751	0.3318	0.78	0.3943	0.2873	0.3812	0.7187	0.3692	8.061e-05	0.1952	0.6732	0.08045	0.102	0.6299	0.07249	0.1552	0.1158	0.04649	0.04379	0.2381	0.5155	0.1066	0.112
ENSMMUG00000007280	ENSG00000094975	SUCO	0.8638	1.231	0.7456	0.8885	-0.1915	1.004	-0.006837	0.9466	0.6491	-0.1502	0.05183	0.498	-0.3453	0.653	-0.7097	0.1426	0.9874	1.388	0.6979	1.093	0.9389	0.8744	1.14	0.7654	0.8728	0.8923	0.09818	0.8458	0.324	-0.01666	0.498	0.1455	0.002554	0.0001142	0.01029	0.002141	0.5421	0.0005237	0.9827	0.002625	0.0573	0.626	0.8807	0.1087	0.3844	0.0335	0.04934
ENSMMUG00000007309	ENSG00000070540	WIPI1	0.1688	-0.1444	-0.3228	0.3166	0.1536	-0.02169	-0.1095	0.4149	-0.1271	-0.6811	-0.4923	-0.01577	0.1411	-0.2646	-0.1292	-0.3829	0.4002	-0.2974	-0.2411	0.2066	-0.05393	-0.1505	0.147	0.0006356	-0.6273	-1.112	-1.087	-0.506	-0.6142	-1.188	-0.8818	-0.5494	0.4577	0.5659	0.1666	0.1638	0.5166	0.9252	0.6494	0.09935	0.6338	0.006157	0.07752	0.9481	0.6333	0.2775	0.6373
ENSMMUG00000007334	ENSG00000162702	ZNF281	0.6964	0.8872	0.4769	0.495	-0.2148	0.6041	-0.2196	0.7863	0.832	-0.1591	0.339	0.4816	0.09393	0.6958	-0.7095	0.4707	1.367	1.442	0.608	0.655	0.4787	0.3395	0.8695	0.5364	0.9596	0.9438	0.1956	0.2888	-0.07163	-0.2379	0.1854	0.3655	0.008458	0.002895	0.07876	0.06708	0.4647	0.0244	0.4681	0.007186	0.009702	0.5878	0.2994	0.1052	0.802	0.01698	0.04172
ENSMMUG00000007345	ENSG00000102316	MAGED2	-0.3402	-0.3006	-0.09842	-0.1669	0.09913	-0.2073	0.2332	-0.392	-0.3443	0.1546	0.08857	-0.06489	0.1974	-0.05043	0.3839	-0.01183	-0.7294	-0.6194	-0.1325	-0.3757	-0.2565	-0.188	-0.4779	-0.2939	-0.416	-0.2969	0.2266	-0.05287	0.106	0.313	0.07039	0.05947	0.008306	0.03122	0.4393	0.1912	0.4534	0.1052	0.07764	0.00539	0.02356	0.2535	0.557	0.6329	0.2231	0.7099	0.01138
ENSMMUG00000007351	ENSG00000184863	RBM33	0.4821	0.6522	0.1893	0.4856	0.000379	0.5083	0.1589	0.6216	0.5281	-0.09305	-0.01566	0.4039	-0.0215	0.4984	0.01451	0.2465	0.8654	0.7245	-0.01872	0.4365	0.3202	0.2167	0.4549	0.1273	0.34	0.1304	-0.3112	0.05896	-0.191	-0.3729	-0.0945	-0.2178	0.009028	0.001245	0.3049	0.00869	0.9984	0.005981	0.4082	0.002274	0.01458	0.6316	0.9424	0.03867	0.9276	0.01074	0.9466
ENSMMUG00000007362	ENSG00000005486	RHBDD2	-0.3657	-0.3843	-0.08135	-0.3034	-0.04967	-0.5266	-0.1262	-0.3695	-0.2958	0.3411	0.1952	-0.1485	-0.1883	-0.2774	0.3668	0.04524	-0.6898	-0.8019	-0.3119	-0.2215	-0.3688	-0.2342	-0.6047	-0.3576	-0.5267	-0.5611	-0.09511	-0.2427	0.006692	0.002686	-0.1445	-0.3135	0.0264	0.03025	0.6146	0.06577	0.7712	0.00166	0.4551	0.03946	0.1305	0.0502	0.3149	0.403	0.3745	0.1189	0.0569
ENSMMUG00000007370	ENSG00000182325	FBXL6	-0.4123	-0.3877	0.1345	-0.4746	-0.2145	-0.7736	-0.3499	-0.6368	-0.2531	0.4037	0.4181	-0.1435	-0.2508	-0.4266	0.2993	-0.106	-0.7154	-0.8414	-0.2358	-0.006995	-0.2442	-0.1018	-0.717	-0.3923	-0.5817	-0.3803	0.258	0.07018	0.1681	0.1884	0.1049	-0.1913	0.06388	0.1034	0.5309	0.03472	0.357	0.0007656	0.1279	0.009707	0.3315	0.07981	0.1017	0.5471	0.3758	0.07523	0.2462
ENSMMUG00000007373	ENSG00000180776	ZDHHC20	0.6541	0.9934	0.6086	0.7306	-0.1416	0.9144	0.1527	0.7232	0.7684	-0.2702	0.1902	0.7275	-0.06813	0.8823	-0.3977	0.2311	0.999	1.252	0.6749	0.6672	0.6647	0.4482	0.9408	0.4217	0.9272	0.986	0.2003	0.4036	0.137	-0.05533	0.4934	0.128	0.006209	0.0002094	0.01226	0.002329	0.5833	0.0001474	0.5539	0.006353	0.007305	0.2934	0.5057	0.004973	0.8324	0.0005643	0.1709
ENSMMUG00000007400	ENSG00000196470	SIAH1	0.4873	0.4061	0.2333	0.4006	0.1463	0.5468	-0.004042	0.4025	0.4457	-0.08488	-0.1309	0.3168	0.06292	0.23	-0.2045	-0.04134	0.9569	0.6837	0.2493	0.2485	0.2274	0.2671	0.4941	0.1306	0.5322	0.3129	-0.3165	-0.07364	-0.1366	-0.5256	-0.2507	-0.164	0.0008061	0.01044	0.1098	0.005974	0.3357	0.0002004	0.9791	0.01162	0.009381	0.5835	0.4489	0.04223	0.7402	0.1369	0.2402
ENSMMUG00000007434	ENSG00000185989	RASA3	-0.1819	-0.2582	-0.1148	-0.2051	0.03137	-0.1936	0.09945	-0.1356	-0.2414	0.1329	0.1733	-0.1384	-0.006965	-0.0431	0.2114	0.03928	-0.2295	-0.3162	0.00888	-0.2861	-0.2848	-0.1381	-0.2421	-0.1556	-0.0509	-0.09015	0.2653	-0.2749	-0.06678	0.2087	0.1173	0.06301	0.08195	0.02518	0.2746	0.04907	0.7722	0.06348	0.364	0.2312	0.04936	0.234	0.1596	0.2067	0.958	0.6971	0.09036
ENSMMUG00000007464	ENSG00000100485	SOS2	0.4395	0.3215	0.2139	0.6512	-0.08121	0.5887	0.192	0.8427	0.2797	-0.3771	-0.1923	0.4315	0.1742	0.235	-0.175	0.276	1.246	0.7875	0.3698	0.5002	0.4504	0.3729	0.6509	0.6517	0.4715	0.1969	-0.4972	-0.155	-0.1586	-0.6837	-0.2817	0.06775	0.02101	0.1205	0.2621	0.0006842	0.6832	0.002117	0.3352	6.977e-05	0.2083	0.06234	0.3903	0.03213	0.4773	0.2406	0.4375
ENSMMUG00000007478	ENSG00000107854	TNKS2	0.3351	0.5275	0.334	0.483	-0.14	0.5302	0.0491	0.3777	0.3348	-0.1886	-0.02105	0.3024	-0.01816	0.3409	-0.3076	-0.0499	0.8142	0.7427	0.4346	0.3786	0.3382	0.3587	0.5559	0.197	0.6537	0.5961	0.04602	0.3074	0.04843	-0.1007	0.1732	0.03044	0.02873	0.001693	0.02964	0.00174	0.3831	0.0006089	0.7593	0.02495	0.06285	0.2443	0.9067	0.06263	0.9267	0.03567	0.08952
ENSMMUG00000007494	ENSG00000033011	ALG1	-0.2892	-0.238	-0.09507	-0.3197	0.01986	-0.3819	-0.1529	-0.5052	-0.1737	0.2626	0.2354	-0.03652	-0.006805	-0.1163	0.196	-0.01382	-0.522	-0.5418	0.04503	-0.164	-0.09209	-0.03027	-0.3526	-0.2791	-0.1869	-0.1673	0.3776	0.06044	0.2	0.3485	0.2347	-0.05173	0.04355	0.1216	0.5006	0.02688	0.8935	0.008901	0.3017	0.001647	0.3073	0.08584	0.1655	0.8141	0.9703	0.4512	0.2433
ENSMMUG00000007499	ENSG00000074054	CLASP1	0.5689	0.5634	0.1161	0.5201	0.2668	0.5626	0.3521	0.3547	0.5366	-0.1561	0.02309	0.3085	0.2644	0.5729	0.03874	-0.01422	0.7368	0.8283	0.3633	0.2952	0.3971	0.2972	0.5211	-0.1125	0.5804	0.4592	0.08897	0.08869	0.08668	-0.1258	0.1993	-0.1985	0.000436	0.001497	0.4754	0.001375	0.114	0.0005289	0.03863	0.04684	0.005133	0.3688	0.9061	0.07689	0.2103	0.001006	0.8402
ENSMMUG00000007597	ENSG00000132952	USPL1	0.5029	0.6212	0.4379	0.4753	0.08962	0.5509	0.02149	0.6251	0.316	-0.1419	0.02648	0.197	-0.04484	0.2898	-0.5203	0.2854	0.3414	0.6048	0.3172	0.4378	0.317	0.273	0.5466	0.4611	0.3202	0.3949	0.05207	0.5044	0.1801	0.1734	0.3387	0.3711	0.002487	0.0007218	0.009049	0.004585	0.6123	0.001031	0.9039	0.0006277	0.1133	0.4296	0.8946	0.2785	0.8387	0.1056	0.01125
ENSMMUG00000007598	ENSG00000183718	TRIM52	0.5303	0.8553	0.6241	0.4539	-0.1981	0.6541	0.1032	0.6643	0.5298	-0.1559	0.185	0.3865	-0.1306	0.4769	-0.2897	0.2501	0.6351	1.063	0.4516	0.6822	0.6002	0.5522	0.7461	0.4843	0.5737	0.8267	0.1263	0.641	0.2916	0.2135	0.4079	0.4076	0.006051	6.296e-05	0.001308	0.01899	0.3409	0.000767	0.6152	0.001747	0.01994	0.4464	0.4149	0.06137	0.6112	0.01978	0.214
ENSMMUG00000007618	ENSG00000137747	TMPRSS13	-0.2813	-0.3454	-0.1723	-0.3513	-0.01742	-0.4462	-0.02193	-0.5525	-0.1763	-0.03079	-0.003311	-0.04536	0.2123	-0.1552	0.2564	-0.197	-0.2043	-0.2083	-0.09869	-0.4481	-0.2064	-0.07984	-0.333	-0.4175	0.08581	0.197	0.296	-0.01069	-0.006142	0.3734	0.05965	0.01795	0.02876	0.01393	0.1766	0.007088	0.8959	0.0007423	0.8679	0.0001503	0.2517	0.8219	0.9828	0.7466	0.1983	0.2653	0.08807
ENSMMUG00000007629	ENSG00000129315	CCNT1	0.7639	0.8707	0.4309	0.5848	-0.157	1.077	0.2963	0.9952	0.8262	-0.4726	0.06534	0.7726	0.02524	0.9505	-0.2549	0.6047	1.517	1.635	0.6359	0.5723	0.5489	0.5099	1.071	0.6146	1.421	1.003	0.3112	0.1505	-0.05914	-0.1944	0.4613	0.1396	0.008383	0.007674	0.1496	0.04628	0.6273	0.0002131	0.3538	0.00184	0.01809	0.1465	0.856	0.01648	0.9515	0.002358	0.4806
ENSMMUG00000007658	ENSG00000183735	TBK1	0.9647	0.9406	0.5193	0.6027	0.1979	0.758	-0.02695	0.7923	0.527	-0.05754	-0.28	0.1904	0.01384	0.2964	-0.6943	0.1004	0.8523	0.9545	0.3132	0.6179	0.3827	0.2635	0.7176	0.6332	0.6905	0.6272	-0.07051	0.436	0.166	-0.1303	0.1412	0.2024	5.201e-05	0.0002953	0.03037	0.01142	0.4319	0.001479	0.9166	0.002411	0.05843	0.8199	0.3265	0.4581	0.9649	0.2408	0.01898
ENSMMUG00000007666	ENSG00000131652	THOC6	-0.3175	-0.3757	-0.1449	-0.5055	-0.1489	-0.5644	-0.1324	-0.4435	-0.1763	0.3743	0.1979	-0.2848	-0.2453	-0.4392	0.2213	-0.05172	-0.6481	-0.7059	-0.4468	-0.3134	-0.3079	-0.1672	-0.6038	-0.1192	-0.5187	-0.4029	0.1551	-0.1125	0.0366	0.1633	0.008656	0.04145	0.04287	0.02677	0.3497	0.001601	0.3621	0.0004779	0.4147	0.0104	0.3489	0.02582	0.2917	0.1	0.2261	0.01108	0.2347
ENSMMUG00000007678	ENSG00000076513	ANKRD13A	0.3098	0.2989	-0.03226	0.3817	0.1368	0.3178	0.05021	0.4916	0.2667	-0.1152	-0.2427	0.1227	0.1724	0.09394	-0.0753	0.07524	0.5186	0.2818	-0.3532	0.3572	0.2353	0.04975	0.202	0.2293	-0.155	-0.5062	-0.962	-0.3203	-0.3569	-0.7789	-0.7058	-0.2306	0.07191	0.1091	0.8476	0.02593	0.4354	0.06213	0.7731	0.008456	0.1854	0.5224	0.2175	0.4936	0.4182	0.6027	0.7033
ENSMMUG00000007683	ENSG00000112851	ERBIN	0.7564	0.9551	0.6142	0.6592	-0.06103	0.8278	0.0577	0.9446	0.5966	-0.1625	-0.02883	0.4457	-0.282	0.5761	-0.5061	0.2636	1.356	1.41	0.7046	0.6152	0.544	0.5046	0.8593	0.7082	1.271	1.138	0.3466	0.4802	0.2668	0.02817	0.4086	0.3861	0.001202	0.0001848	0.008371	0.004654	0.8034	0.0004012	0.8143	0.0002367	0.02776	0.5045	0.9151	0.06838	0.3521	0.01837	0.06701
ENSMMUG00000007706	ENSG00000137992	DBT	0.6759	0.8775	0.4262	0.3856	-0.1076	0.6383	-0.04591	0.6076	0.4518	-0.1222	0.02912	0.2507	-0.1836	0.418	-0.7697	0.3312	0.8077	1.046	0.3977	0.4627	0.4684	0.3673	0.7067	0.3983	0.6299	0.6097	0.2273	0.4468	-0.1211	-0.06999	0.3501	0.2578	0.001672	0.0002238	0.05182	0.07812	0.6491	0.00337	0.8493	0.01027	0.0738	0.5933	0.9102	0.2857	0.5289	0.06751	0.004725
ENSMMUG00000007723	ENSG00000166313	APBB1	-0.6082	-0.4266	0.081	-0.2375	-0.133	-0.406	-0.06291	-0.5403	-0.5211	0.1774	0.3423	-0.05708	-0.2494	-0.2225	0.3278	0.08389	-0.6083	-0.598	0.07453	-0.1355	-0.1812	0.02391	-0.3251	-0.262	-0.3307	-0.1557	0.5309	0.151	0.2187	0.5376	0.3648	0.09214	0.0004453	0.02092	0.6291	0.1606	0.4505	0.01753	0.7179	0.003816	0.01022	0.3195	0.08398	0.7504	0.2424	0.2156	0.09718
ENSMMUG00000007728	ENSG00000110171	TRIM3	-0.418	-0.2919	0.1396	-0.1476	-0.08899	-0.2532	-0.072	-0.3702	-0.2685	0.2658	0.4523	0.02994	-0.009777	-0.0851	0.3491	0.2472	-0.7918	-0.5698	0.1115	0.02784	0.01507	0.03314	-0.2183	-0.3022	-0.3713	-0.2218	0.4158	0.207	0.2291	0.46	0.3908	0.0826	0.003551	0.05702	0.3153	0.2958	0.5455	0.07564	0.6233	0.01707	0.1203	0.08208	0.007803	0.8461	0.9574	0.5805	0.03868
ENSMMUG00000007731	ENSG00000132254	ARFIP2	-0.3244	-0.3359	-0.07029	-0.2117	-8.712e-05	-0.3663	-0.02083	-0.4815	-0.3034	0.1598	0.1288	-0.04514	0.1016	-0.1791	0.2193	-0.05344	-0.7018	-0.6947	-0.1915	-0.2646	-0.2773	-0.1959	-0.4813	-0.2313	-0.4591	-0.3236	0.1573	0.09898	0.1112	0.1772	0.03114	0.1125	0.005561	0.007733	0.5375	0.06802	0.9994	0.001954	0.8599	0.0001988	0.02947	0.1945	0.3478	0.7197	0.4926	0.1533	0.1075
ENSMMUG00000007763	ENSG00000089737	DDX24	-0.283	-0.3981	-0.281	-0.09784	0.2719	-0.09581	0.2208	-0.3208	-0.3192	0.09701	-0.05949	-0.1673	0.3861	-0.1446	0.1837	-0.1485	-0.3511	-0.5088	-0.04706	-0.478	-0.3733	-0.19	-0.2148	-0.1828	-0.1613	-0.2887	0.09066	-0.3547	-0.1181	0.09983	-0.09358	0.02517	0.02406	0.003964	0.02525	0.4328	0.03973	0.4419	0.09435	0.01861	0.0312	0.4685	0.6841	0.2063	0.01768	0.2789	0.2228
ENSMMUG00000007766	ENSG00000007341	ST7L	0.3446	0.3456	0.1468	0.267	0.1647	0.3647	0.1051	0.2524	0.2324	-0.172	-0.086	0.1144	0.2297	0.1785	-0.1736	-0.1464	0.2736	0.3348	0.1382	0.1256	0.2529	0.1409	0.2009	0.09457	0.06969	0.05683	-0.156	0.02459	0.02254	-0.1379	-0.1402	0.09439	0.0001944	0.0006686	0.1127	0.004044	0.08767	9.295e-05	0.2782	0.01298	0.03267	0.08179	0.4394	0.2511	0.05547	0.06905	0.1172
ENSMMUG00000007773	ENSG00000173930	SLCO4C1	1.186	0.9902	0.5914	0.9021	0.3114	1.081	-0.02865	1.096	0.7633	-0.2357	-0.04893	0.656	0.2657	0.467	-0.5855	0.4755	1.862	1.312	0.7725	0.9605	0.6043	0.4878	1.152	1.14	0.8716	0.3194	-0.3113	0.0956	-0.3704	-1.044	-0.241	-0.05833	0.0002418	0.005527	0.0723	0.005691	0.3635	0.000957	0.936	0.00206	0.04651	0.5022	0.9004	0.06136	0.533	0.1784	0.1483
ENSMMUG00000007775	ENSG00000119953	SMNDC1	0.4016	0.5847	0.3257	0.7067	0.07788	0.6193	0.2118	0.6487	0.2971	-0.1566	-0.09083	0.4027	0.1797	0.3172	-0.1952	-0.08426	0.6491	0.6225	0.224	0.3871	0.319	0.2699	0.5054	0.2406	0.4383	0.4275	-0.3009	0.1615	0.08353	-0.3507	-0.05842	-0.1477	0.01829	0.001708	0.05616	4.237e-05	0.6606	0.0003169	0.2352	0.0005886	0.1355	0.3825	0.6495	0.02521	0.4095	0.0767	0.3322
ENSMMUG00000007802	ENSG00000102901	CENPT	-0.5082	-0.4807	-0.09476	-0.4019	-0.2713	-0.5481	-0.1956	-0.6127	-0.3876	0.2579	0.307	-0.2778	-0.3046	-0.4534	0.2666	0.08377	-0.7906	-0.7204	-0.2726	-0.2898	-0.2693	-0.2516	-0.6226	-0.2378	-0.4357	-0.3643	0.06627	-0.1346	0.06083	0.2279	0.1766	0.03981	0.00259	0.007947	0.562	0.01693	0.1211	0.001352	0.2555	0.0009631	0.0579	0.1532	0.1273	0.1366	0.1736	0.01539	0.1793
ENSMMUG00000007806	ENSG00000143353	LYPLAL1	0.6659	1.057	0.5497	0.4918	-0.05859	0.6627	0.01567	0.4719	0.5608	-0.1585	0.05101	0.2726	-0.3278	0.5125	-0.5666	-0.1503	0.8817	1.226	0.1437	0.4748	0.4041	0.301	0.7456	0.1107	0.7083	0.7232	-0.1904	0.5466	0.08204	-0.2014	0.06248	-0.4521	0.006101	9.764e-05	0.02699	0.04734	0.8278	0.00715	0.954	0.08601	0.05726	0.5505	0.8639	0.3171	0.3406	0.05394	0.07008
ENSMMUG00000007868	ENSG00000115977	AAK1	0.4734	0.6471	0.4089	0.526	0.1965	0.8462	0.4421	0.8816	0.4946	0.03202	0.316	0.4717	0.04022	0.7377	0.1546	0.5452	1.023	0.8534	0.4617	0.5299	0.4249	0.2818	0.7177	0.5924	0.6315	0.3727	0.223	0.1409	-0.02467	-0.154	0.2477	0.2417	0.005763	0.0005451	0.01734	0.002235	0.279	1.129e-06	0.01469	2.83e-06	0.01373	0.8589	0.1138	0.009651	0.856	4.999e-05	0.436
ENSMMUG00000007880	ENSG00000120690	ELF1	0.4465	0.4372	0.1571	0.4674	0.1835	0.5308	0.1394	0.3544	0.4248	-0.1196	-0.0546	0.3382	0.2301	0.4238	-0.1249	0.1031	0.6924	0.6123	0.2309	0.1737	0.1596	0.1367	0.4173	0.1264	0.52	0.4388	-0.1838	0.01783	-0.1183	-0.1777	-0.02309	-0.1441	0.000446	0.001387	0.2011	0.0002178	0.1506	3.117e-05	0.2712	0.008749	0.004259	0.3632	0.7056	0.01059	0.1388	0.001688	0.3902
ENSMMUG00000007911	ENSG00000111897	SERINC1	0.5878	0.7633	0.4381	0.6607	-0.09111	0.5971	-0.2272	0.6782	0.3212	-0.227	-0.1539	0.3411	-0.19	0.2456	-0.6399	-0.02548	0.7244	0.794	0.451	0.6238	0.436	0.3502	0.6629	0.5229	0.5056	0.5816	-0.05815	0.5469	0.1206	-0.07637	0.2371	0.135	0.004802	0.0007323	0.03207	0.001539	0.6599	0.003929	0.2715	0.002579	0.1871	0.2986	0.523	0.1182	0.4506	0.2634	0.007356
ENSMMUG00000008028	ENSG00000147459	DOCK5	0.6519	0.4562	-0.03164	0.5169	0.1667	0.5961	0.2081	0.8439	0.6893	-0.03082	-0.1985	0.2779	0.4315	0.423	0.04766	0.35	1.642	1.007	-0.01332	0.4637	0.563	0.2678	0.5573	0.4558	0.7651	0.002636	-0.9077	-0.5049	-0.2961	-0.8306	-0.5847	-0.1721	0.004947	0.0661	0.8886	0.02353	0.4795	0.009338	0.3765	0.0008111	0.0108	0.8979	0.4556	0.2474	0.1336	0.07987	0.8597
ENSMMUG00000008040	ENSG00000102524	TNFSF13B	1.361	1.072	0.3812	0.4765	1.084	0.9962	-0.1385	0.8633	1.214	0.1564	-0.1014	0.4034	0.793	0.6431	-0.5541	0.03375	0.8343	0.8045	0.1101	0.6855	0.6193	0.333	0.524	0.7127	0.2438	0.1396	-0.745	-0.04453	-0.1683	-0.5464	-0.4163	-0.1764	2.01e-07	0.0001463	0.1442	0.0659	5.488e-05	0.0001224	0.621	0.002349	0.0001059	0.5807	0.7504	0.1635	0.01951	0.02298	0.09186
ENSMMUG00000008070	ENSG00000163872	YEATS2	0.3126	0.4087	0.1881	0.2749	0.1512	0.4244	0.09306	0.1281	0.4119	0.05202	0.07711	0.3324	0.2408	0.437	-0.1133	0.05943	0.6146	0.6452	0.3117	0.2266	0.1941	0.1333	0.4114	0.0824	0.53	0.3752	0.09137	0.05736	-0.01283	-0.09146	0.009462	0.0587	0.001942	0.0002154	0.0604	0.006291	0.1458	3.141e-05	0.3712	0.2418	0.0005413	0.622	0.5116	0.001932	0.0588	4.93e-05	0.3354
ENSMMUG00000008098	ENSG00000115464	USP34	0.3764	0.415	0.2652	0.4249	-0.08104	0.422	0.07683	0.5067	0.284	-0.09737	0.02734	0.2719	0.1025	0.3013	-0.2665	0.3277	0.6583	0.6296	0.3043	0.3461	0.2364	0.2837	0.4648	0.3762	0.4926	0.3829	-0.04353	0.1029	-0.0003483	-0.1489	0.04023	0.1333	0.003633	0.003082	0.0374	0.001	0.5345	0.001077	0.5559	0.0003426	0.05951	0.4697	0.8542	0.04368	0.5198	0.02687	0.07461
ENSMMUG00000008102	ENSG00000155729	KCTD18	0.5091	0.7324	0.5244	0.3627	-0.0618	0.5993	0.1135	0.3541	0.3932	0.03932	0.3257	0.3037	-0.03275	0.4489	-0.3243	0.1037	0.3682	0.6972	0.5513	0.1953	0.3199	0.2053	0.4627	0.2481	0.4933	0.6644	0.2636	0.1231	0.06693	0.01287	0.09584	-0.1715	4.511e-05	1.216e-07	2.851e-05	0.003679	0.643	2.095e-06	0.3923	0.009766	0.006421	0.7604	0.02476	0.02121	0.8386	0.0005988	0.02925
ENSMMUG00000008104	ENSG00000068878	PSME4	0.3932	0.3692	0.2654	0.4605	0.199	0.4869	0.2903	0.4373	0.2374	-0.1195	-0.03171	0.3049	0.1771	0.3477	-0.01926	0.2433	0.4555	0.4903	0.4015	0.3122	0.2494	0.2378	0.4017	0.3468	0.3004	0.286	0.0966	0.2037	0.06831	-0.06508	0.1178	0.179	0.001119	0.004799	0.02662	0.0001447	0.1091	6.039e-05	0.01986	0.000938	0.0912	0.3449	0.8214	0.01671	0.2432	0.006321	0.8911
ENSMMUG00000008123	ENSG00000124215	CDH26	0.3515	0.5552	0.3734	0.5568	-0.09021	0.2071	-0.4033	0.6403	0.3482	-0.2591	0.02271	0.2052	0.2049	-0.0588	-0.8228	0.006876	0.4857	0.4569	0.1075	0.8071	0.4943	0.4233	0.6247	0.1053	-0.5237	-0.495	-0.6355	0.08882	-0.0748	-0.5906	-0.3092	-0.1674	0.1136	0.02326	0.09799	0.01334	0.7083	0.3669	0.1169	0.009504	0.2003	0.2908	0.9337	0.404	0.4983	0.8125	0.00541
ENSMMUG00000008126	ENSG00000006459	KDM7A	0.7851	0.8779	0.3262	0.6522	0.1357	0.8641	-0.009997	0.9864	0.7529	-0.117	-0.1636	0.5215	0.152	0.5583	-0.266	0.3697	1.353	1.171	0.3154	0.5223	0.3918	0.3219	0.831	0.634	0.8527	0.4936	-0.3034	0.0616	-0.2015	-0.5804	-0.1077	0.1913	0.0009477	0.0007217	0.1773	0.006086	0.5904	0.0003011	0.9687	0.0001717	0.006775	0.6418	0.5667	0.03997	0.6284	0.02556	0.3545
ENSMMUG00000008156	ENSG00000116815	CD58	0.4882	0.5986	0.423	0.3985	-0.2146	0.4526	0.01663	0.7053	0.2991	-0.3422	-0.218	0.1446	-0.347	0.1253	-0.5749	0.1158	0.3665	0.664	0.2575	0.5825	0.3144	0.2913	0.6534	0.7191	0.2367	0.2334	-0.176	0.4028	0.06312	-0.2644	0.07903	0.363	0.01646	0.007191	0.03814	0.05037	0.3256	0.02661	0.9388	0.001654	0.2114	0.1149	0.366	0.505	0.2034	0.5612	0.02127
ENSMMUG00000008172	ENSG00000161813	LARP4	0.8292	0.8471	0.3617	0.7903	0.1552	0.9766	0.4187	0.8505	0.5186	-0.2517	-0.05625	0.3893	-0.08055	0.5776	-0.1071	0.3353	0.7728	1.038	0.2337	0.381	0.3864	0.1762	0.609	0.2368	0.89	0.838	0.1029	0.3918	0.07948	0.1515	0.3891	0.1378	0.0001108	0.0003914	0.09959	0.000281	0.5046	7e-06	0.06932	0.0003035	0.04118	0.2833	0.832	0.0965	0.7821	0.01174	0.6811
ENSMMUG00000008182	ENSG00000168438	CDC40	0.3697	0.5618	0.3813	0.3592	-0.09515	0.5087	-0.06861	0.3367	0.3159	-0.09622	0.07435	0.2904	-0.03582	0.4473	-0.5663	0.01256	0.5239	0.7735	0.4993	0.4895	0.4078	0.4156	0.6649	0.3463	0.3999	0.5328	0.05505	0.3302	0.1016	0.06786	0.2909	-0.09924	0.02095	0.001527	0.01827	0.02585	0.5787	0.001593	0.6899	0.05625	0.09765	0.5736	0.6962	0.09425	0.8658	0.008642	0.004064
ENSMMUG00000008196	ENSG00000122729	ACO1	-0.218	-0.3381	-0.1225	-0.0766	0.132	0.05113	0.2919	-0.367	-0.3115	0.05264	-0.1043	-0.01266	0.1789	0.07266	0.3666	0.04298	-0.3781	-0.3367	0.07803	-0.2989	-0.08368	0.001643	-0.2983	-0.4485	-0.1181	-0.04623	0.1853	0.04895	0.09787	0.2746	0.1589	-0.03512	0.06365	0.008315	0.2941	0.5119	0.2765	0.6609	0.01618	0.00458	0.02964	0.677	0.4602	0.9207	0.2367	0.5649	0.008317
ENSMMUG00000008205	ENSG00000154001	PPP2R5E	0.5562	0.7937	0.5406	0.6145	0.03323	0.8081	0.283	0.5626	0.2833	-0.1776	0.006383	0.4034	-0.08666	0.5147	-0.3357	0.1246	0.6961	0.9208	0.4865	0.4163	0.464	0.315	0.6636	0.4064	0.7701	0.7604	0.1503	0.471	0.1631	0.06879	0.3611	0.03249	0.003876	0.0002054	0.005477	0.001528	0.8703	3.359e-05	0.1654	0.007625	0.2143	0.3878	0.9778	0.05169	0.7313	0.01195	0.1445
ENSMMUG00000008248	ENSG00000143891	GALM	-0.3437	-0.3936	-0.1895	-0.2879	-0.1378	-0.394	0.1929	-0.2296	-0.3726	-0.003578	-0.08275	-0.1161	-0.1015	-0.2332	0.3176	-0.01755	-0.3464	-0.3603	-0.102	-0.3558	-0.3116	-0.1445	-0.2016	-0.1194	-0.2174	-0.06778	0.09632	-0.1075	0.03656	0.2275	0.01917	0.1678	0.0009815	0.0005032	0.06453	0.005676	0.1995	0.0001864	0.06547	0.04036	0.002679	0.9738	0.5004	0.2971	0.4443	0.03598	0.008248
ENSMMUG00000008268	ENSG00000095787	WAC	0.2699	0.08088	0.0576	0.3798	-0.1199	0.271	0.004021	0.623	0.03301	-0.3609	-0.308	0.05027	-0.09447	-0.01518	-0.3065	0.2561	0.6758	0.4678	0.1322	0.241	0.1564	0.1038	0.3926	0.5283	0.2862	0.1486	-0.3617	0.08716	0.00364	-0.3015	-0.04695	0.2673	0.04374	0.575	0.6622	0.004806	0.3775	0.04216	0.9764	3.02e-05	0.8343	0.01125	0.04961	0.7228	0.5682	0.9151	0.04936
ENSMMUG00000008281	ENSG00000197724	PHF2	0.2283	0.2712	0.1141	0.1502	0.06007	0.2326	0.1246	0.6025	0.2846	0.03284	0.1992	0.1613	-0.02331	0.2406	0.09392	0.4935	0.5333	0.4402	0.009607	0.1413	0.1519	0.02715	0.2721	0.3479	0.3226	-0.08456	-0.1169	-0.3238	-0.4401	-0.3922	-0.1567	0.01226	0.07562	0.0541	0.3797	0.2495	0.6594	0.0737	0.3592	2.616e-05	0.06456	0.8129	0.2017	0.2537	0.8905	0.08433	0.5431
ENSMMUG00000008287	ENSG00000115211	EIF2B4	-0.3017	-0.3302	-0.1339	-0.3611	-0.08399	-0.4192	-0.146	-0.5066	-0.3104	0.08335	-0.006552	-0.2185	-0.1173	-0.329	0.06519	-0.08193	-0.4869	-0.5369	-0.1417	-0.2287	-0.1878	-0.1511	-0.3631	-0.1475	-0.2455	-0.2676	0.1542	-0.007999	0.1727	0.2157	0.06299	0.2243	0.001947	0.001824	0.1622	0.0002463	0.4014	2.616e-05	0.1426	3.34e-06	0.007141	0.4143	0.9542	0.03691	0.337	0.001687	0.5645
ENSMMUG00000008293	ENSG00000115241	PPM1G	-0.3108	-0.4744	-0.2661	-0.1344	0.1832	-0.2285	0.2376	-0.4035	-0.3657	0.09329	-0.1113	-0.2146	0.1828	-0.2234	0.3644	-0.01368	-0.548	-0.7276	-0.2311	-0.5663	-0.4201	-0.3046	-0.5681	-0.3439	-0.3237	-0.3787	0.02538	-0.2966	-0.002517	0.07151	-0.1158	0.1117	0.01594	0.0008361	0.03881	0.2933	0.17	0.07489	0.07799	0.00431	0.01625	0.4933	0.4596	0.1141	0.2621	0.1007	0.01823
ENSMMUG00000008295	ENSG00000158122	PRXL2C	0.3151	0.5454	0.4689	0.4837	0.04914	0.6245	0.02452	0.7123	0.2144	-0.2055	-0.01632	0.4696	0.05065	0.4061	-0.549	0.4145	0.4123	0.7296	0.5315	0.2336	0.2514	0.1954	0.4702	0.5432	0.5654	0.4754	0.345	0.3297	-0.1288	0.0275	0.2783	0.2872	0.06584	0.003937	0.006715	0.004658	0.7885	0.0002821	0.895	0.0001372	0.2907	0.2658	0.9367	0.01133	0.823	0.02551	0.01005
ENSMMUG00000008311	ENSG00000169018	FEM1B	0.3154	0.2511	0.2577	0.08752	-0.2766	0.5216	-0.09713	0.9139	-0.1495	-0.8601	-0.2015	-0.1425	-0.3961	-0.2424	-0.5499	-0.1241	0.6992	0.788	0.5262	0.272	0.02821	0.1144	0.4698	0.4974	0.3606	0.3608	0.1909	0.06149	-0.1498	0.1211	0.2663	0.3656	0.1717	0.3283	0.2675	0.7094	0.278	0.02531	0.6994	0.0003319	0.5727	0.0005349	0.4492	0.5611	0.203	0.3111	0.0442
ENSMMUG00000008318	ENSG00000155508	CNOT8	0.2821	0.2604	0.0937	0.2977	-0.01092	0.2793	-0.03719	0.4471	0.06331	-0.1461	-0.2099	0.1653	0.02391	0.0416	-0.2935	0.02155	0.5346	0.4811	0.0641	0.1423	0.1882	0.09065	0.2523	0.2907	0.1767	0.101	-0.3872	-0.02552	-0.06399	-0.3672	-0.2315	-0.09025	0.01399	0.03655	0.411	0.009426	0.9266	0.01483	0.7533	0.0004111	0.6358	0.2267	0.1194	0.1722	0.8688	0.7297	0.03063
ENSMMUG00000008411	ENSG00000184209	SNRNP35	-0.2866	-0.3358	-0.2652	-0.2025	-0.01556	-0.2289	0.04539	-0.2671	-0.2353	0.1226	-0.05997	-0.1811	0.1291	-0.1464	0.2136	0.1423	-0.678	-0.4803	-0.2448	-0.4157	-0.3099	-0.1284	-0.3523	-0.1698	-0.2526	-0.09434	0.2157	-0.04307	0.1387	0.3446	0.004302	0.473	0.03344	0.02164	0.0487	0.1332	0.9107	0.09023	0.7409	0.06819	0.1505	0.3962	0.7127	0.222	0.4555	0.3152	0.1787
ENSMMUG00000008427	ENSG00000162885	B3GALNT2	0.5661	0.6788	0.4171	0.6235	0.1062	0.7877	0.2421	0.6214	0.4643	-0.1954	0.03958	0.315	0.2658	0.6428	-0.1918	0.2346	0.7911	0.9518	0.4603	0.4272	0.5188	0.4374	0.7081	0.3133	0.5814	0.6848	0.2294	0.3985	0.1012	0.1349	0.4033	0.2252	0.004826	0.002429	0.04161	0.002171	0.6223	9.495e-05	0.2643	0.005012	0.05314	0.3697	0.8706	0.1497	0.3197	0.002702	0.4347
ENSMMUG00000008428	ENSG00000169188	APEX2	-0.3659	-0.484	-0.2733	-0.4728	-0.1262	-0.4414	0.01027	-0.5162	-0.2677	0.1848	0.06815	-0.258	-0.07371	-0.2749	0.2075	-0.01744	-0.4752	-0.6436	-0.2808	-0.3468	-0.2833	-0.2011	-0.4858	-0.2545	-0.3661	-0.2085	0.1011	-0.1784	0.1269	0.08484	-0.09642	0.04493	0.01331	0.002633	0.06254	0.001609	0.4106	0.003253	0.946	0.001506	0.1246	0.235	0.6971	0.1059	0.697	0.08281	0.2251
ENSMMUG00000008431	NA	NA	0.4789	0.2867	0.06349	0.4876	0.1408	0.4466	-0.0394	0.6403	0.2581	-0.5592	-0.5601	0.1182	0.07533	0.0913	-0.5973	-0.05802	0.8835	0.6238	-0.05285	0.2653	0.2467	0.03172	0.3842	0.335	0.2956	0.04235	-0.6388	-0.01396	0.01474	-0.4622	-0.2511	-0.06716	0.01476	0.1794	0.7458	0.01309	0.4883	0.02302	0.8474	0.003103	0.2604	0.007504	0.01619	0.5674	0.762	0.6586	0.01069
ENSMMUG00000008444	ENSG00000112062	MAPK14	0.7016	0.4741	0.2318	0.5901	0.2808	0.6095	0.1759	0.6949	0.5695	-0.2734	-0.235	0.4384	0.2741	0.2975	0.03275	0.1426	1.079	0.7056	-0.01656	0.2894	0.2786	0.04526	0.3655	0.1803	0.3258	-0.05429	-0.6528	-0.2712	-0.1667	-0.7655	-0.5758	-0.4942	0.0007973	0.03718	0.269	0.004732	0.1941	0.003624	0.4207	0.002552	0.01994	0.2194	0.3463	0.0481	0.308	0.1771	0.8952
ENSMMUG00000008501	ENSG00000138674	SEC31A	-0.1964	-0.4097	-0.2308	-0.1044	0.1851	-0.05983	0.2364	-0.2371	-0.3117	0.01287	-0.1111	-0.1525	0.272	-0.004903	0.2165	0.03195	-0.213	-0.3164	0.02701	-0.3706	-0.2032	-0.1392	-0.1641	-0.02166	-0.1038	-0.1173	0.03588	-0.2965	-0.08743	0.1221	-0.02207	0.251	0.07643	0.0008101	0.03766	0.3442	0.1106	0.5884	0.04309	0.05045	0.01725	0.9128	0.391	0.1915	0.05556	0.9668	0.1042
ENSMMUG00000008504	ENSG00000185658	BRWD1	0.6746	1.089	0.6487	0.8464	-0.1811	0.9108	-0.03029	0.9206	0.6178	-0.2129	-0.02415	0.5332	-0.2507	0.5494	-0.6496	0.3233	1.122	1.366	0.4433	0.9617	0.6941	0.601	0.994	0.6659	0.7658	0.821	-0.1115	0.6391	0.07893	-0.2289	0.316	0.1779	0.01995	0.0006397	0.02656	0.00358	0.5663	0.001767	0.9235	0.003871	0.0698	0.491	0.944	0.08512	0.5239	0.07404	0.07177
ENSMMUG00000008506	ENSG00000173171	MTX1	-0.4535	-0.4916	-0.258	-0.5372	-0.1486	-0.6556	-0.275	-0.5123	-0.2516	0.1493	0.1559	-0.3672	-0.0927	-0.4265	0.1919	-0.1583	-0.6771	-0.8586	-0.3479	-0.3651	-0.3836	-0.2336	-0.647	-0.4012	-0.3302	-0.2103	0.008657	-0.05101	0.07227	0.1624	-0.1622	-0.2035	0.007858	0.007716	0.122	0.002113	0.3992	0.0002186	0.1147	0.006698	0.2116	0.3963	0.4301	0.04715	0.6672	0.02006	0.3272
ENSMMUG00000008509	ENSG00000196505	GDAP2	0.483	0.5189	0.352	0.4049	0.1325	0.6494	0.2625	0.7048	0.1858	-0.1585	-0.2042	0.3021	0.2405	0.2461	-0.2275	0.02393	0.6169	0.5658	0.1802	0.4574	0.3458	0.2293	0.4843	0.3565	0.1356	0.1588	-0.3163	-0.001101	-0.04521	-0.388	-0.207	0.2139	0.0009894	0.00125	0.01733	0.005733	0.3881	1.288e-05	0.09174	1.367e-05	0.2891	0.3165	0.2529	0.0586	0.2178	0.1159	0.2036
ENSMMUG00000008514	ENSG00000189308	LIN54	0.3241	0.393	0.2653	0.5928	-0.04382	0.6499	0.2105	0.7385	0.3067	-0.3651	-0.05352	0.2483	-0.167	0.5454	-0.09582	0.1658	0.9484	0.8847	0.5049	0.103	0.3476	0.1856	0.8072	0.4432	0.6647	0.4366	0.1073	-0.06815	0.04474	-0.4201	0.1418	0.1235	0.07107	0.04871	0.1465	0.001109	0.8218	0.0003139	0.2737	0.0002044	0.1473	0.06024	0.8044	0.1962	0.4906	0.003871	0.6525
ENSMMUG00000008531	ENSG00000186431	FCAR	0.5894	-0.09393	-0.6241	0.5129	0.3922	-0.04897	-0.4626	0.3361	0.4746	-0.6797	-0.9189	-0.04083	0.2901	-0.6199	-0.6443	-0.5531	1.038	-0.1705	-0.9116	0.5927	0.05592	-0.3964	-0.07428	-0.1469	-0.6859	-1.61	-1.871	-0.6342	-0.8636	-1.674	-1.342	-0.6071	0.09108	0.8061	0.08158	0.1409	0.2786	0.8898	0.2146	0.3852	0.2465	0.07302	0.03599	0.913	0.5154	0.1026	0.1344
ENSMMUG00000008560	ENSG00000095951	HIVEP1	0.3225	0.2815	-0.01875	0.2131	0.08704	0.2553	0.1425	0.3172	0.2871	-0.1238	-0.03301	0.08588	0.005541	0.1424	-0.198	0.1464	0.5461	0.5032	0.03215	0.06954	0.1203	0.05944	0.188	0.03966	0.5175	0.2572	-0.2635	-0.2935	-0.1685	-0.2952	-0.2011	-0.07768	0.004953	0.02448	0.8709	0.06403	0.4697	0.02657	0.2366	0.0125	0.03459	0.3138	0.8116	0.4881	0.9707	0.2447	0.1489
ENSMMUG00000008596	NA	NA	-0.06791	-0.4895	-0.2421	-0.223	0.2571	-0.2436	0.3401	-0.1818	0.0508	0.4046	0.3355	0.08211	0.177	0.04224	0.8095	0.1269	-0.6395	-0.5422	-0.5452	-0.6623	-0.2354	-0.3619	-0.7792	-0.1591	-0.2258	-0.2798	-0.2228	-0.05449	0.3998	0.2256	-0.06248	0.0698	0.703	0.01214	0.1763	0.2203	0.1724	0.1823	0.05986	0.3505	0.8162	0.04325	0.1385	0.6879	0.4757	0.8337	0.0001468
ENSMMUG00000008603	ENSG00000185862	EVI2B	0.5063	0.3429	0.03084	0.2946	0.1632	0.3715	0.186	0.544	0.3591	-0.02105	-0.2702	0.1014	0.2556	0.1349	0.06158	0.3866	0.5382	0.4129	-0.1327	0.1335	0.2342	-0.007802	0.151	0.3439	0.1106	0.002656	-0.6368	-0.1701	-0.09045	-0.569	-0.5364	0.13	0.0002636	0.02146	0.8193	0.03071	0.2467	0.006649	0.187	0.0003159	0.02687	0.8844	0.0922	0.4826	0.1396	0.352	0.7015
ENSMMUG00000008605	ENSG00000196712	NF1	0.8471	0.8532	0.3297	0.5397	0.05948	0.7589	0.2636	0.8368	0.8775	-0.1556	0.07266	0.4549	0.05837	0.7187	-0.08883	0.4522	1.601	1.425	0.3367	0.4236	0.5096	0.1621	0.7933	0.4008	1.068	0.8078	-0.3132	-0.1134	-0.1656	-0.5453	-0.08975	-0.1974	0.0002918	0.0009273	0.1637	0.02193	0.8116	0.001282	0.2909	0.001105	0.001496	0.5375	0.7968	0.07324	0.8527	0.004226	0.7523
ENSMMUG00000008611	ENSG00000080345	RIF1	1.067	1.277	0.7562	0.6395	0.2093	0.9931	-0.05656	1.03	1.002	0.02073	0.2248	0.6317	0.03906	0.986	-0.5174	0.4863	1.464	1.839	0.8951	0.9046	0.7607	0.5155	1.117	0.7545	1.388	1.279	0.4786	0.7062	0.1524	0.2234	0.4962	0.3028	0.0002335	7.484e-05	0.01088	0.03031	0.5112	0.0006594	0.8627	0.001299	0.003365	0.9466	0.5158	0.0465	0.9208	0.001422	0.1599
ENSMMUG00000008616	ENSG00000144747	TMF1	0.8133	1.027	0.404	0.7196	-0.061	0.791	0.1372	0.9636	0.6445	-0.101	-0.0511	0.3494	-0.109	0.4915	-0.4162	0.4132	0.966	1.165	0.251	0.4809	0.3464	0.1579	0.7134	0.5233	0.8174	0.7509	-0.04583	0.3176	-0.02058	-0.1845	0.1321	0.08546	0.000644	0.0001039	0.09429	0.002874	0.8115	0.001035	0.5928	0.0002261	0.0247	0.6966	0.861	0.1805	0.7376	0.05894	0.1632
ENSMMUG00000008639	ENSG00000141510	TP53	-0.288	-0.4552	-0.2781	-0.3221	0.1349	-0.3322	0.1739	-0.5866	-0.1861	0.1728	0.02082	-0.1272	0.08677	-0.05509	0.4769	-0.07076	-0.5231	-0.5896	-0.2587	-0.4362	-0.32	-0.2828	-0.4377	-0.5556	-0.2777	-0.3333	-0.001488	-0.3423	-0.1636	0.04854	-0.09111	-0.2208	0.04501	0.003814	0.0522	0.02609	0.3604	0.02178	0.235	0.0002852	0.2775	0.2583	0.9032	0.4132	0.6312	0.7193	0.004747
ENSMMUG00000008643	ENSG00000119041	GTF3C3	0.7372	0.9943	0.5777	0.4864	-0.08771	0.8311	0.1866	0.6281	0.6243	-0.04766	0.05252	0.4217	-0.1573	0.6733	-0.3906	0.2416	0.6908	1.168	0.4933	0.6572	0.7038	0.4571	0.7265	0.3729	0.7586	0.7911	0.2676	0.5611	0.2414	0.2021	0.4334	0.2189	0.001216	8.578e-05	0.01211	0.03408	0.7218	0.0002915	0.4456	0.01177	0.02	0.8438	0.8463	0.0861	0.6061	0.005398	0.1573
ENSMMUG00000008649	ENSG00000172543	CTSW	-0.7786	-0.4979	0.4885	-0.2987	-0.09412	-0.3991	0.2815	-0.298	-0.6359	0.2798	0.8156	0.1736	-0.02618	-0.0157	0.7491	0.4938	-1.056	-0.8505	0.2548	-0.1959	-0.3325	-0.04424	-0.3435	0.3577	-0.3357	-0.2211	0.8704	0.4106	0.4793	0.7064	0.6059	0.7349	0.000233	0.02603	0.01647	0.1438	0.658	0.05273	0.1793	0.1782	0.01046	0.1969	0.0007746	0.4265	0.919	0.9425	0.001801
ENSMMUG00000008651	ENSG00000172500	FIBP	-0.2105	-0.3696	-0.1221	-0.3377	0.2759	-0.2354	0.1407	-0.5748	-0.1716	0.2999	0.1088	-0.03986	0.3413	-0.04591	0.3665	-0.155	-0.5862	-0.6395	-0.01438	-0.3957	-0.3015	-0.2195	-0.5025	-0.3353	-0.3669	-0.4353	0.2438	-0.2362	0.03824	0.04386	-0.06874	-0.1455	0.1629	0.02476	0.4146	0.02667	0.07588	0.1208	0.3642	0.0006698	0.3337	0.05947	0.5401	0.8039	0.0713	0.773	0.03783
ENSMMUG00000008657	ENSG00000166971	AKTIP	0.2614	0.1194	0.1049	0.3891	-0.05725	0.2748	0.04104	0.4133	0.06675	-0.1882	-0.05169	0.1889	-0.1242	-0.1262	-0.1339	0.09118	0.5896	0.3299	0.0644	0.2916	0.2266	0.1116	0.239	0.06296	0.00373	-0.2654	-0.5177	-0.2185	-0.1447	-0.6909	-0.329	-0.315	0.09947	0.4901	0.5108	0.01452	0.7349	0.08703	0.8084	0.01787	0.7228	0.2726	0.7865	0.2687	0.5559	0.4595	0.4847
ENSMMUG00000008666	ENSG00000051382	PIK3CB	0.5037	0.2432	-0.03039	0.4591	0.159	0.5915	0.05101	0.7901	0.2316	-0.2936	-0.3077	0.1367	0.2729	0.263	-0.3275	0.07792	1.138	0.6584	0.1689	0.4343	0.3799	0.202	0.674	0.5383	0.4655	-0.04439	-0.5696	-0.2608	-0.2307	-0.658	-0.4143	0.07945	0.009343	0.2475	0.8774	0.01819	0.4315	0.002395	0.8047	0.0002465	0.3008	0.1523	0.1821	0.5026	0.2706	0.1918	0.155
ENSMMUG00000008690	ENSG00000156671	SAMD8	1.037	1.32	0.63	0.9647	-0.2943	0.8907	-0.006798	1.005	0.9461	-0.5306	-0.2395	0.6471	-0.5875	0.6473	-0.5515	0.1986	1.541	1.682	0.3332	1.016	0.8195	0.5392	0.9986	0.4304	0.7817	0.7275	-0.5877	0.1973	-0.209	-0.6535	-0.1528	-0.3656	0.004413	0.00136	0.09793	0.009016	0.4826	0.01632	0.987	0.01444	0.03073	0.1934	0.6004	0.1092	0.2779	0.1054	0.243
ENSMMUG00000008697	ENSG00000125733	TRIP10	-0.6041	-0.3885	-0.3303	-0.4511	-0.2259	-0.7537	0.003632	-0.3775	-0.173	0.4995	0.08707	-0.1492	-0.09783	-0.1473	0.8028	0.4151	-0.7405	-0.7472	-0.2623	-0.5898	-0.5651	-0.5638	-0.6064	-0.2881	-0.7301	-0.3063	0.09657	-0.4203	-0.07739	-0.03506	-0.1406	-0.07259	0.005246	0.08586	0.1144	0.03733	0.3123	0.0007404	0.9862	0.09764	0.5257	0.0315	0.744	0.5476	0.7325	0.5504	0.001615
ENSMMUG00000008699	ENSG00000125731	SH2D3A	-0.5709	-0.4358	0.2222	-0.5071	-0.217	-0.4154	-0.1989	-0.3536	-0.3792	0.4596	0.4572	-0.1185	0.01951	-0.125	0.3851	0.2339	-0.8382	-0.6417	-0.01558	-0.1487	-0.2611	-0.001426	-0.5135	-0.05761	0.2465	0.1446	1.103	0.6781	0.5323	1.051	0.8429	0.5777	0.03927	0.1276	0.3886	0.06708	0.4516	0.1347	0.4781	0.2283	0.2807	0.122	0.1514	0.7074	0.9565	0.686	0.248
ENSMMUG00000008710	ENSG00000156453	PCDH1	-0.6098	-0.4192	0.2285	-0.01877	0.1558	0.02739	0.3273	-0.03076	-0.3864	0.4566	0.8438	0.3888	0.2772	0.51	0.7344	0.9539	-0.4221	-0.4782	0.7611	0.05714	0.07307	0.3355	0.07093	0.7624	0.3465	0.2134	1.349	0.3644	0.6348	0.9897	1.163	1.012	0.01442	0.1159	0.3361	0.9382	0.5354	0.9096	0.1876	0.9055	0.1967	0.0805	0.003084	0.1402	0.3718	0.04963	0.009497
ENSMMUG00000008760	ENSG00000184083	FAM120C	-0.1958	-0.1569	0.03958	0.1209	0.1483	-0.02385	0.3009	-0.5118	-0.2332	0.1737	0.2186	-0.009911	-0.06827	-0.1024	0.1627	0.1561	-0.4236	-0.4125	-0.137	-0.08054	-0.1889	0.03694	-0.1605	-0.153	-0.02971	0.1337	0.5485	0.2531	0.2671	0.4792	0.3811	0.3599	0.136	0.2651	0.7578	0.3513	0.2761	0.8557	0.02574	0.0005163	0.1504	0.2214	0.1681	0.9454	0.6932	0.4764	0.2913
ENSMMUG00000008777	ENSG00000198363	ASPH	0.5992	0.8713	0.4695	0.3778	-0.09042	0.6462	-0.05317	0.4727	0.6059	0.03494	0.1751	0.4422	0.07837	0.599	-0.3632	0.2225	0.5596	0.8128	0.3774	0.5078	0.3741	0.3249	0.5893	0.3165	0.3038	0.4979	-0.03605	0.3173	-0.06681	-0.3353	0.07465	0.09113	0.002351	6.306e-05	0.0185	0.05763	0.6661	0.001179	0.8014	0.02914	0.01028	0.8693	0.4615	0.04176	0.7658	0.004962	0.1353
ENSMMUG00000008799	ENSG00000204642	HLA-F	-0.1902	-0.134	0.1658	-0.2122	0.05788	-0.2075	-0.107	-0.2329	0.04618	0.4467	0.4013	-0.02382	0.03643	-0.07902	0.2901	0.1795	-0.5412	-0.5301	-0.01598	-0.08397	-0.1651	-0.02516	-0.3793	0.2017	-0.1587	-0.1399	0.5385	0.119	0.2922	0.3935	0.4244	0.4021	0.2452	0.4537	0.3128	0.1946	0.7328	0.2049	0.5268	0.1943	0.8168	0.01465	0.04518	0.896	0.8667	0.6633	0.1489
ENSMMUG00000008801	ENSG00000135049	AGTPBP1	0.4692	0.3339	0.1505	0.599	0.01278	0.6071	-0.1979	0.7695	0.1385	-0.3412	-0.3649	0.1844	0.1317	0.02974	-0.6188	0.01813	1.061	0.7286	0.2114	0.5003	0.1821	0.1468	0.7128	0.5666	0.3936	0.1108	-0.4015	-0.02073	-0.3951	-0.5818	-0.2145	-0.02358	0.04203	0.1832	0.5165	0.009638	0.9578	0.008857	0.4237	0.002514	0.6079	0.165	0.1838	0.4509	0.661	0.9029	0.0286
ENSMMUG00000008810	ENSG00000134108	ARL8B	0.5014	0.4077	0.2859	0.4809	-0.000567	0.4458	-0.01739	0.371	0.3154	-0.214	-0.1654	0.2952	0.1321	0.1612	-0.3713	-0.06867	0.5629	0.5049	0.2333	0.4462	0.4062	0.2881	0.4105	0.3008	0.2182	0.1602	-0.3868	0.2746	0.1834	-0.3498	-0.09181	-0.009186	0.001981	0.01923	0.07273	0.002809	0.9973	0.005458	0.9161	0.03426	0.0939	0.2051	0.3765	0.08057	0.5138	0.3391	0.05019
ENSMMUG00000008836	ENSG00000117245	KIF17	-0.2612	-0.3168	-0.1104	-0.1831	0.1328	-0.2182	0.1043	-0.233	-0.2281	0.08413	0.0284	-0.05973	0.2048	-0.08755	0.2534	-0.02412	-0.4966	-0.5505	-0.1487	-0.2458	-0.1264	-0.11	-0.3236	-0.09055	-0.3755	-0.3635	-0.02695	-0.1382	0.09393	0.08038	-0.07342	0.0562	0.00389	0.001423	0.2212	0.04171	0.1584	0.01523	0.2694	0.01742	0.03196	0.3829	0.7892	0.5297	0.07839	0.3615	0.01975
ENSMMUG00000008852	ENSG00000127483	HP1BP3	0.2524	0.3582	0.09342	0.4189	0.02682	0.4083	0.2955	0.1843	0.2247	-0.114	-0.01335	0.3154	0.1061	0.3668	0.08309	-0.01896	0.6454	0.5818	0.279	0.2658	0.3285	0.2604	0.3235	-0.03992	0.4448	0.36	-0.1802	0.06955	0.00099	-0.2015	-0.06192	-0.2872	0.01935	0.002332	0.379	0.0001227	0.8074	0.0001793	0.008139	0.1149	0.07444	0.3132	0.9146	0.005598	0.4296	0.001456	0.5107
ENSMMUG00000008854	ENSG00000204475	NCR3	-0.6371	-0.3678	0.3102	-0.1026	0.0313	-0.166	0.03289	-0.2325	-0.07256	0.5086	0.7836	0.3646	0.3881	0.3219	0.5208	0.2823	-0.8453	-0.6893	0.6095	0.02477	0.01481	0.4037	-0.1982	0.6876	-0.3147	-0.003658	0.9854	0.6709	0.7625	0.8505	0.8058	0.9279	0.008274	0.1479	0.1678	0.6593	0.8978	0.4772	0.8909	0.3614	0.8001	0.04361	0.004215	0.1556	0.2035	0.2037	0.0573
ENSMMUG00000008875	ENSG00000115084	SLC35F5	0.5466	0.827	0.463	0.5505	0.01156	0.7461	0.1284	0.5664	0.4559	-0.125	-0.02971	0.4325	-0.1624	0.3249	-0.3811	-0.1084	0.6459	0.8271	0.2716	0.5999	0.503	0.4186	0.6139	0.2115	0.4042	0.482	-0.2491	0.4579	0.1293	-0.1995	0.1377	-0.4703	0.009244	0.0003534	0.02938	0.008942	0.9595	0.0004303	0.5732	0.01533	0.06616	0.576	0.9066	0.05602	0.5689	0.1446	0.1407
ENSMMUG00000008885	ENSG00000182473	EXOC7	-0.2859	-0.3966	-0.1772	-0.2601	0.01663	-0.347	-0.0559	-0.3974	-0.1989	0.2025	0.1174	-0.1627	0.2411	-0.2227	0.2796	-0.03767	-0.5498	-0.675	-0.1966	-0.3393	-0.3318	-0.2192	-0.3895	-0.2223	-0.4928	-0.5161	-0.0431	-0.3109	-0.03508	-0.08945	-0.2088	-0.05539	0.01756	0.002632	0.139	0.0306	0.8931	0.004111	0.6508	0.002715	0.1597	0.1124	0.4045	0.2015	0.1121	0.08051	0.04914
ENSMMUG00000008899	ENSG00000139182	CLSTN3	-0.3343	-0.5281	0.1743	-0.09056	0.226	-0.1063	0.1695	0.0766	-0.3732	0.4107	0.5888	0.3972	0.1887	0.3772	0.7541	0.8275	-0.4218	-0.4907	0.4846	-0.02943	-0.1579	0.1256	-0.2514	0.6043	0.07347	0.04843	1.025	0.2822	0.4076	0.6842	0.7098	0.8767	0.1566	0.03602	0.4366	0.6936	0.3413	0.6445	0.4715	0.7561	0.2111	0.1189	0.03745	0.1368	0.5414	0.1496	0.006977
ENSMMUG00000008923	ENSG00000154096	THY1	-0.387	-0.4553	0.1917	-0.01082	0.2382	-0.1161	0.3653	-0.3415	-0.2198	0.3458	0.5735	0.07379	0.3686	0.1427	0.6773	0.2343	-0.4356	-0.6346	0.4171	-0.2876	-0.1408	0.04883	-0.315	0.1729	0.1157	-0.06538	0.8905	0.2888	0.6634	0.7592	0.7305	0.4892	0.04176	0.02794	0.314	0.9543	0.2264	0.5394	0.06514	0.09902	0.3236	0.08616	0.01086	0.7125	0.1234	0.4762	0.002879
ENSMMUG00000008966	ENSG00000144554	FANCD2	0.2404	0.3215	-0.06054	0.2059	0.1839	0.2167	0.2413	0.003731	0.1902	-0.09401	-0.1873	0.04301	0.09241	0.1581	-0.03852	-0.2228	0.2887	0.3294	-0.1009	0.04373	0.1546	0.05941	0.04977	-0.3133	0.1934	0.08141	-0.3337	-0.1786	-0.1967	-0.1899	-0.2247	-0.2127	0.01888	0.004408	0.5608	0.0463	0.08858	0.03606	0.02541	0.9738	0.1178	0.3926	0.137	0.6999	0.4891	0.1513	0.7524
ENSMMUG00000009004	ENSG00000127947	PTPN12	0.7918	0.5476	0.2375	0.7728	0.128	0.712	0.04466	1.136	0.4832	-0.2845	-0.3263	0.3395	0.1413	0.195	-0.3398	0.3875	1.456	0.987	0.1677	0.4836	0.4607	0.1689	0.6466	0.6925	0.5855	0.1863	-0.7326	-0.09615	-0.2533	-0.8597	-0.4944	-0.06552	0.00105	0.03521	0.3197	0.001309	0.6054	0.00305	0.8574	2.157e-05	0.08394	0.2593	0.2461	0.179	0.6424	0.4387	0.2316
ENSMMUG00000009006	ENSG00000187257	RSBN1L	0.6502	0.625	0.2491	0.4974	0.1271	0.6124	0.1148	0.6418	0.6015	-0.1584	-0.006075	0.365	0.1008	0.5858	-0.1694	0.2224	0.9608	0.9041	0.2547	0.3282	0.4258	0.3185	0.6203	0.352	0.6685	0.3805	-0.2146	0.003235	-0.08406	-0.286	-0.04816	-0.1667	0.003007	0.009941	0.2652	0.02428	0.5886	0.005372	0.6294	0.008003	0.02199	0.5081	0.9821	0.1299	0.7342	0.01327	0.5334
ENSMMUG00000009015	ENSG00000126903	SLC10A3	-0.3097	-0.285	-0.005787	-0.273	-0.1181	-0.3542	-0.003762	-0.3542	-0.1814	0.1628	0.2169	-0.06873	-0.1145	-0.1834	0.2263	-0.01993	-0.4794	-0.4301	-0.08042	-0.1507	-0.1318	-0.04903	-0.3279	-0.03321	-0.2656	-0.2392	0.2448	0.05838	0.1768	0.2488	0.1824	0.1374	0.005333	0.01811	0.958	0.01389	0.3031	0.001541	0.9736	0.003582	0.1631	0.1638	0.0951	0.5579	0.4129	0.1187	0.0825
ENSMMUG00000009020	ENSG00000107036	RIC1	0.6051	0.6848	0.2188	0.4481	-0.03654	0.6844	-0.01248	0.6963	0.7334	-0.09643	0.1106	0.4856	0.1418	0.612	-0.1943	0.4252	0.9452	0.9922	0.2087	0.3927	0.4424	0.2235	0.6827	0.4081	0.6223	0.5053	-0.2386	-0.06736	-0.08665	-0.3922	-0.05705	0.03989	0.005537	0.004682	0.3221	0.04282	0.8747	0.001952	0.9576	0.003716	0.004779	0.6817	0.6747	0.04094	0.625	0.009149	0.4631
ENSMMUG00000009037	ENSG00000158290	CUL4B	0.6957	0.7093	0.4129	0.6593	0.243	0.7878	0.3275	0.9053	0.5231	-0.1467	-0.2185	0.5578	0.301	0.5507	-0.2574	0.2986	1.027	1.019	0.4239	0.459	0.4424	0.293	0.7439	0.5104	0.7053	0.5747	-0.1214	0.2983	-0.09577	-0.208	0.09927	0.08074	0.0005332	0.001367	0.04384	0.001065	0.2534	9.812e-05	0.1269	4.632e-05	0.02762	0.4976	0.371	0.01041	0.2562	0.009983	0.2895
ENSMMUG00000009057	ENSG00000145734	BDP1	1.127	1.722	0.8953	1.032	-0.02327	1.398	0.1082	1.759	1.279	-0.249	0.0004511	0.6998	-0.2552	1.119	-0.5499	0.8283	1.864	2.213	0.9064	0.8169	0.8372	0.6092	1.353	0.7593	1.719	1.501	0.5171	0.6862	0.108	-0.1091	0.5022	0.49	0.002691	4.386e-05	0.02235	0.007285	0.9563	0.0002269	0.8018	1.955e-05	0.004791	0.5487	0.9992	0.09596	0.6418	0.006074	0.2598
ENSMMUG00000009060	ENSG00000082269	FAM135A	1.394	1.363	0.7939	0.9495	-0.08962	1.043	-0.06411	1.213	1.345	0.01479	-0.0488	0.6866	-0.06743	0.9426	-0.8222	0.3918	1.777	1.943	0.5927	1.019	0.8844	0.5233	1.316	0.9513	1.363	1.232	-0.08794	0.5485	0.114	-0.4163	0.4243	0.143	0.0001016	0.0007167	0.0352	0.01023	0.8283	0.004456	0.8793	0.002694	0.001814	0.9706	0.9145	0.09108	0.8972	0.01781	0.09449
ENSMMUG00000009069	ENSG00000176390	CRLF3	0.3355	0.3556	0.1163	0.4038	0.005566	0.4943	0.1269	0.3482	0.3073	-0.04705	-0.1486	0.3281	0.1005	0.2677	-0.14	-0.001252	0.7737	0.5442	0.2884	0.1863	0.1967	0.1695	0.4541	0.1451	0.4675	0.2749	-0.1964	-0.02043	-0.1596	-0.3831	-0.1094	-0.105	0.004936	0.005986	0.3234	0.0007078	0.9637	4.048e-05	0.2991	0.007645	0.02763	0.7063	0.2834	0.00897	0.5016	0.033	0.3161
ENSMMUG00000009084	ENSG00000136404	TM6SF1	0.4455	0.3802	0.03877	0.4184	0.1112	0.3411	0.08416	0.2487	0.4486	-0.07845	-0.1868	0.2918	0.3303	0.1177	-0.05207	-0.3277	0.9558	0.5456	-0.1252	0.3861	0.4139	0.2198	0.3218	-0.1214	0.2605	-0.08998	-0.855	-0.06834	-0.03383	-0.7275	-0.5972	-0.7849	0.01951	0.0639	0.8341	0.02649	0.5649	0.06857	0.6615	0.2203	0.04525	0.6926	0.3899	0.1413	0.16	0.5534	0.8124
ENSMMUG00000009098	ENSG00000099956	SMARCB1	-0.3761	-0.4229	-0.2158	-0.2486	0.03292	-0.384	0.1044	-0.3647	-0.3903	0.1426	-0.01397	-0.2331	-0.04161	-0.3247	0.2997	-0.08753	-0.5367	-0.7615	-0.3322	-0.4984	-0.477	-0.3374	-0.6197	-0.4471	-0.4244	-0.4863	-0.01674	-0.4293	-0.2405	-0.05425	-0.1593	-0.1934	0.008573	0.006255	0.1252	0.08033	0.8217	0.007701	0.4708	0.01962	0.02214	0.3416	0.934	0.1284	0.8165	0.03337	0.07037
ENSMMUG00000009107	ENSG00000170017	ALCAM	0.7603	0.6559	0.2152	0.5209	0.07001	0.5486	-0.06196	0.9625	0.5225	-0.2303	-0.34	0.176	0.1639	0.1182	-0.5106	0.1324	1.461	1.151	-0.0194	0.4325	0.4291	0.2683	0.5821	0.5982	0.8122	0.3847	-0.6679	0.005374	-0.1958	-0.5902	-0.3838	-0.1079	0.001699	0.01253	0.3722	0.03057	0.7799	0.02296	0.8069	0.0003127	0.06323	0.3642	0.2307	0.4891	0.5932	0.6412	0.0757
ENSMMUG00000009111	ENSG00000070814	TCOF1	-0.3937	-0.5795	-0.384	-0.4423	-0.03166	-0.4737	0.02513	-0.3523	-0.4003	0.2071	0.01484	-0.3871	-0.1355	-0.4098	0.3384	0.2237	-0.3794	-0.6357	-0.3561	-0.5401	-0.4212	-0.3398	-0.5485	-0.3161	-0.1984	-0.3349	0.04347	-0.4726	-0.1436	0.132	-0.1677	0.2532	0.01949	0.001602	0.02235	0.009192	0.8551	0.005465	0.884	0.05456	0.04424	0.2415	0.9402	0.03243	0.5219	0.02262	0.0841
ENSMMUG00000009112	ENSG00000136869	TLR4	0.6917	0.4232	0.01059	0.6261	0.2431	0.4911	-0.3918	0.9135	0.5327	-0.3613	-0.5332	0.1802	0.3018	-0.09019	-0.7973	0.1007	1.269	0.6662	-0.42	0.5424	0.3745	0.062	0.3619	0.7615	0.3339	-0.1305	-1.263	-0.142	-0.3027	-0.9237	-0.73	-0.1383	0.01805	0.178	0.9704	0.0313	0.4167	0.0892	0.1784	0.004185	0.1169	0.2325	0.1098	0.5525	0.402	0.7662	0.01477
ENSMMUG00000009126	ENSG00000137491	SLCO2B1	0.6947	-0.6533	0.3022	-0.1439	0.6213	0.3927	-0.03661	-0.8341	1.051	1.893	0.07521	-0.3857	-0.4497	0.5434	1.058	0.1502	-0.8955	-1.194	-1.714	-1.258	-0.3583	-0.6286	-0.9965	-1.455	-0.5517	0.5187	0.2551	0.2204	-0.7353	-0.5343	-0.7513	0.1403	0.2193	0.2885	0.5932	0.7996	0.2913	0.4874	0.9503	0.178	0.1174	0.001919	0.9107	0.5233	0.5329	0.3685	0.1151
ENSMMUG00000009182	ENSG00000118412	CASP8AP2	0.9699	1.312	0.7983	0.664	-0.2042	0.9853	-0.0245	1.081	0.727	-0.01873	0.1501	0.456	-0.497	0.7112	-0.7212	0.3954	1.233	1.646	0.7509	0.7404	0.6449	0.6017	1.014	0.6867	1.359	1.358	0.4984	0.6576	0.2702	0.2006	0.5001	0.3379	0.0008687	4.865e-05	0.007077	0.02465	0.523	0.0008127	0.9389	0.0007471	0.03472	0.9517	0.6658	0.1496	0.2122	0.02187	0.04676
ENSMMUG00000009189	ENSG00000131238	PPT1	0.2333	0.1089	0.01755	0.2009	0.1529	0.2521	0.2435	0.3412	0.0888	-0.1054	-0.1308	0.2497	0.2017	0.2348	0.06122	0.2319	0.06355	0.07424	0.03461	0.1597	0.2483	-0.003686	0.1039	0.355	-0.1772	-0.3015	-0.3577	-0.0003099	-0.03405	-0.356	-0.3555	0.1557	0.02196	0.3231	0.861	0.04843	0.1444	0.01349	0.02086	0.002348	0.4593	0.3293	0.2719	0.02126	0.1163	0.03221	0.6095
ENSMMUG00000009205	ENSG00000133812	SBF2	0.684	0.5185	0.3243	0.3333	0.305	0.6013	0.1059	0.6389	0.5434	-0.09754	0.03411	0.4679	0.4001	0.7054	-0.3285	0.2093	0.7418	0.8978	0.4945	0.4409	0.5392	0.2162	0.7001	0.4049	0.4898	0.3197	0.06243	-0.0706	-0.06138	-0.1626	-0.00173	0.1959	1.042e-05	0.00241	0.03852	0.03197	0.06124	0.0001045	0.5258	0.0001822	0.003178	0.5587	0.8549	0.005853	0.05079	2.301e-05	0.08303
ENSMMUG00000009206	ENSG00000151657	KIN	0.3961	0.5781	0.2355	0.4425	0.1569	0.5657	0.2586	0.5383	0.336	-0.1546	-0.06534	0.3124	-0.1159	0.374	-0.1022	0.0495	0.4141	0.585	0.2898	0.427	0.4607	0.2214	0.4335	0.433	0.3192	0.3421	0.04885	0.2917	0.06811	0.03241	0.06761	0.2849	0.01018	0.0007335	0.1332	0.004384	0.3437	0.0002825	0.115	0.001639	0.07048	0.3563	0.7302	0.06534	0.5766	0.0245	0.5891
ENSMMUG00000009238	ENSG00000115602	IL1RL1	0.5921	0.1084	-0.4236	0.406	0.0665	-0.008157	-0.496	-0.06038	0.02589	-0.6282	-0.4668	-0.2061	-0.04102	-0.3994	-1.236	-1.038	1.003	0.05489	-0.3546	0.2439	0.217	-0.277	0.04712	-0.2458	-0.1846	-1.012	-1.067	0.06062	-0.4424	-0.6872	-0.4992	-0.3366	0.03968	0.733	0.1597	0.1678	0.8288	0.9782	0.1299	0.8585	0.9443	0.06957	0.248	0.5486	0.9219	0.2481	0.002573
ENSMMUG00000009244	ENSG00000115604	IL18R1	1.345	0.8197	0.4152	0.8885	0.4127	0.912	0.226	0.8964	0.6393	-0.5552	-0.1433	0.3179	0.372	0.2358	-0.7099	0.08798	1.664	1.021	0.53	0.5295	0.2988	0.1663	0.7259	0.4657	0.8316	0.4324	-0.03087	0.1817	0.2134	-0.3255	0.04574	0.2091	9.211e-06	0.01647	0.1905	0.004268	0.2077	0.003348	0.517	0.009327	0.08551	0.1224	0.7221	0.3672	0.3891	0.4952	0.08341
ENSMMUG00000009249	ENSG00000131263	RLIM	0.7289	0.8721	0.3437	0.7209	0.0716	0.8767	0.2239	1.003	0.7343	-0.1291	-0.1471	0.5216	0.06423	0.6144	-0.3403	0.204	1.245	1.229	0.4185	0.4944	0.5031	0.3215	0.8125	0.4975	0.9441	0.7563	-0.09348	0.1422	0.1425	-0.2546	0.1076	0.04761	0.0007095	0.0002684	0.1183	0.0009433	0.7553	5.899e-05	0.3325	2.988e-05	0.004436	0.5793	0.5755	0.02644	0.8228	0.007935	0.1932
ENSMMUG00000009254	ENSG00000172071	EIF2AK3	0.4163	0.4654	0.1563	0.3377	0.03132	0.4892	0.1513	0.5658	0.371	-0.1104	-0.06181	0.2241	0.2015	0.392	-0.2298	0.2032	0.7804	0.7124	0.1635	0.1342	0.189	0.1751	0.4918	0.3723	0.5119	0.3562	-0.2414	-0.1564	-0.1895	-0.3212	-0.1426	0.09146	0.001748	0.001329	0.2403	0.01102	0.822	0.0002505	0.2799	0.0001135	0.01861	0.4366	0.6986	0.1179	0.2515	0.005676	0.149
ENSMMUG00000009295	ENSG00000158423	RIBC1	-0.2406	-0.6019	-0.3042	-0.1575	-0.2424	-0.2825	-0.183	-0.1672	-0.3948	0.2523	0.2149	0.1277	-0.07541	-0.07113	0.082	0.03139	-0.6615	-0.511	-0.04158	-0.2498	-0.2622	-0.1198	-0.2976	-0.2111	-0.05895	0.02724	0.321	0.08367	0.3631	0.339	0.2146	0.6762	0.183	0.002237	0.08864	0.379	0.206	0.1217	0.3313	0.3939	0.06594	0.1825	0.3122	0.5066	0.7448	0.7099	0.6959
ENSMMUG00000009296	ENSG00000072506	HSD17B10	-0.3551	-0.4147	-0.07236	-0.4698	-0.2737	-0.5609	-0.2539	-0.4282	-0.2929	0.08599	0.05261	-0.3524	-0.2638	-0.4747	-0.03531	-0.1088	-0.7496	-0.7211	-0.4136	-0.2955	-0.3417	-0.2318	-0.4403	0.06853	-0.444	-0.3185	0.2165	-0.01487	0.1076	0.1772	0.09962	0.1677	0.00415	0.002102	0.5507	0.0001933	0.034	1.168e-05	0.04649	0.001633	0.0436	0.5041	0.7135	0.008042	0.09174	0.0003706	0.8056
ENSMMUG00000009327	ENSG00000197694	SPTAN1	-0.4886	-0.7547	-0.5855	-0.4361	0.02611	-0.5206	0.1157	-0.7182	-0.6621	0.1257	-0.1038	-0.3925	0.0338	-0.3934	0.3929	-0.1303	-0.3938	-0.7904	-0.4101	-0.7108	-0.5825	-0.4132	-0.7156	-0.8266	-0.3077	-0.5184	-0.1395	-0.7412	-0.3448	0.0119	-0.3631	-0.3452	0.01187	0.0004354	0.002696	0.02435	0.8976	0.007207	0.5731	0.0006946	0.003797	0.5416	0.6439	0.0538	0.8919	0.05494	0.09359
ENSMMUG00000009361	ENSG00000103876	FAH	-0.3174	-0.3291	-0.08976	-0.263	0.03135	-0.2508	0.1025	-0.5425	-0.2045	0.1516	0.1904	-0.0007542	0.1768	-0.1066	0.378	-0.0179	-0.4801	-0.51	0.1033	-0.2407	-0.17	-0.0168	-0.2897	-0.08988	-0.1708	-0.2278	0.3846	0.01973	0.1734	0.2079	0.1428	0.1024	0.01243	0.01684	0.4701	0.03814	0.8092	0.0485	0.4233	0.0001154	0.1757	0.2583	0.2046	0.9956	0.2724	0.4315	0.01092
ENSMMUG00000009365	ENSG00000040275	SPDL1	0.7383	1.161	0.8981	0.6699	0.1642	0.9735	0.3758	0.7851	0.2058	-0.2345	-0.0499	0.1312	-0.3222	0.4255	-0.655	-0.1252	0.6434	1.083	0.5299	0.7096	0.343	0.4131	0.7053	0.3098	0.7359	1.002	0.3926	0.6815	0.5154	0.3855	0.6133	0.7971	0.002373	1.399e-05	0.0002599	0.006596	0.54	6.763e-05	0.1619	0.003508	0.4727	0.361	0.8599	0.6169	0.3322	0.0946	0.02847
ENSMMUG00000009394	ENSG00000149212	SESN3	-0.04544	-0.1192	-0.0282	0.1687	-0.2423	0.2684	-0.06546	0.8126	-0.5551	-1.191	-0.4372	-0.1317	-0.149	-0.2798	-0.3649	-0.4339	0.4727	0.2141	0.3683	-0.01497	-0.2624	-0.1076	0.5705	0.2432	0.1548	-0.1228	0.1869	0.1427	-0.1236	0.1206	0.2639	0.09365	0.8451	0.6462	0.9036	0.4649	0.3241	0.2472	0.7883	0.001384	0.03675	2.447e-06	0.1092	0.583	0.6117	0.2411	0.176
ENSMMUG00000009408	ENSG00000198399	ITSN2	0.3834	0.3045	0.008478	0.2525	0.06515	0.2741	0.1223	0.2877	0.35	-0.07698	-0.135	0.1358	0.06997	0.2308	-0.01403	0.1571	0.7263	0.549	0.06119	0.1355	0.08663	0.08266	0.2938	0.07996	0.4944	0.2219	-0.2849	-0.1773	-0.156	-0.2935	-0.1789	-0.1653	0.001102	0.0166	0.9418	0.03047	0.589	0.01898	0.3113	0.0248	0.01101	0.5318	0.3258	0.2717	0.6362	0.06167	0.9184
ENSMMUG00000009418	ENSG00000155903	RASA2	0.7981	1.214	0.8944	1.041	-0.2048	1.122	-0.09502	1.18	0.6784	-0.2958	0.02899	0.7698	-0.382	0.6167	-0.582	0.4031	1.305	1.449	0.7376	1.101	0.763	0.7589	1.078	0.7551	0.8542	0.9538	-0.05961	0.7017	0.1822	-0.3136	0.2491	0.01427	0.01045	0.0003802	0.004246	0.0008819	0.5418	0.0003532	0.777	0.0005922	0.06062	0.3649	0.936	0.01897	0.3571	0.05871	0.122
ENSMMUG00000009428	ENSG00000166912	MTMR10	0.8564	1.053	0.3939	0.6462	0.02859	0.8621	0.1224	1.12	0.9964	-0.03523	0.0711	0.572	0.09664	0.7211	-0.1785	0.4609	1.362	1.385	0.3496	0.7241	0.6854	0.5017	0.9309	0.6055	0.8716	0.5248	-0.2341	0.04889	-0.173	-0.495	-0.1309	-0.04442	0.0003437	7.442e-05	0.1072	0.007788	0.9111	0.0003755	0.6354	2.725e-05	0.0005656	0.8921	0.8075	0.03036	0.7646	0.005535	0.5428
ENSMMUG00000009439	ENSG00000109689	STIM2	0.3983	0.4568	0.1017	0.3289	0.1356	0.4887	0.09189	0.2081	0.266	-0.05928	-0.122	0.1785	0.2658	0.2341	-0.2368	0.08287	0.345	0.4786	0.1063	0.1892	0.2185	0.142	0.2187	0.02165	0.1514	0.3094	-0.1496	0.1779	-0.05175	-0.1291	-0.02534	0.02452	0.0007539	0.0004217	0.3902	0.005373	0.2695	4.232e-05	0.4582	0.1076	0.05779	0.6368	0.3909	0.1591	0.08351	0.06234	0.09538
ENSMMUG00000009460	ENSG00000173559	NABP1	0.8084	0.9802	0.4447	0.9507	-0.06191	0.8271	-0.006452	1.025	0.8729	-0.2498	-0.2055	0.4998	0.2159	0.3304	-0.4737	0.08372	1.425	1.242	0.04041	1.037	0.695	0.4702	0.742	0.5272	0.7354	0.4662	-0.8453	0.3101	-0.0222	-0.8065	-0.3465	-0.304	0.008832	0.003503	0.1507	0.002118	0.8482	0.007537	0.9844	0.002642	0.01561	0.4446	0.5745	0.1259	0.5937	0.3101	0.2086
ENSMMUG00000009461	ENSG00000108854	SMURF2	0.328	0.498	0.3213	0.3781	-0.3129	0.3896	-0.1581	0.5176	0.196	-0.1992	-0.09426	0.1882	-0.2623	0.2173	-0.4609	0.1561	0.5562	0.6589	0.2752	0.4142	0.2675	0.2618	0.506	0.3809	0.3908	0.4124	-0.1442	0.2916	0.03563	-0.1981	0.1447	0.1898	0.03908	0.004632	0.04584	0.01859	0.06662	0.01541	0.3534	0.003122	0.3028	0.2464	0.6237	0.2774	0.2157	0.2042	0.01775
ENSMMUG00000009463	ENSG00000108654	DDX5	0.4835	0.5895	0.38	0.4701	-0.07154	0.385	0.2265	0.2395	0.5366	-0.05326	0.03503	0.2618	0.06652	0.2705	-0.1106	0.03394	0.5857	0.778	0.2688	0.5914	0.5372	0.505	0.4923	0.202	0.4003	0.4922	-0.121	0.378	0.1805	-0.02992	0.0639	-0.05185	0.001899	0.0005162	0.01371	0.002421	0.6501	0.01252	0.1534	0.1507	0.003494	0.7442	0.8465	0.1091	0.7308	0.09887	0.5404
ENSMMUG00000009500	ENSG00000154359	LONRF1	0.8192	1.065	0.6662	0.5154	0.337	0.942	0.6562	0.7148	0.6042	-0.2345	-0.1696	0.4512	0.118	0.5226	-0.1968	-0.01778	0.7088	0.938	0.2757	0.1861	0.3064	0.2616	0.4448	-0.1032	0.7716	0.8654	0.09493	0.04928	0.03196	0.07761	0.1689	0.4235	3.861e-05	2.054e-06	0.001106	0.01034	0.1146	3.069e-06	0.002128	0.001176	0.01189	0.2845	0.4937	0.04299	0.6679	0.01575	0.4208
ENSMMUG00000009506	ENSG00000142230	SAE1	-0.2016	-0.3101	-0.1851	-0.182	0.07945	-0.1741	0.2299	-0.4271	-0.3298	0.0364	-0.1236	-0.2062	0.04583	-0.1801	0.2048	-0.2411	-0.4308	-0.5009	-0.07831	-0.3778	-0.2114	-0.1776	-0.2953	-0.3328	-0.2172	-0.2651	0.09484	-0.1536	-0.00129	0.1683	0.07518	-0.01863	0.03438	0.003049	0.05206	0.05629	0.4199	0.06768	0.01983	5.839e-05	0.003488	0.7168	0.2696	0.04168	0.7032	0.07436	0.06857
ENSMMUG00000009517	ENSG00000100445	SDR39U1	-0.3121	-0.2712	0.03722	-0.3609	-0.1708	-0.4482	-0.1806	-0.6146	-0.2548	0.2473	0.1803	-0.2503	-0.08758	-0.4029	0.09876	-0.1124	-0.6685	-0.6195	-0.08938	-0.2887	-0.2842	-0.08235	-0.4785	-0.267	-0.2735	-0.1872	0.3783	0.04277	0.1228	0.2876	0.04368	0.04405	0.03532	0.0889	0.7969	0.01578	0.2692	0.003017	0.2405	0.0002062	0.1475	0.1125	0.2977	0.1204	0.6453	0.01249	0.5692
ENSMMUG00000009524	ENSG00000136044	APPL2	0.224	0.341	0.14	0.3931	-0.1171	0.3722	0.02551	0.3906	0.1751	-0.1392	-0.09332	0.1548	0.002061	0.1766	-0.1981	0.09232	0.3642	0.441	0.1022	0.2455	0.1287	0.2335	0.3415	0.1428	0.1865	0.1783	-0.139	0.03024	-0.1394	-0.2301	-0.06224	-0.1696	0.04792	0.005795	0.2194	0.0005798	0.3316	0.001161	0.8318	0.001907	0.194	0.2559	0.4974	0.2093	0.9892	0.147	0.1531
ENSMMUG00000009548	ENSG00000176749	CDK5R1	0.3232	0.4217	-0.007605	0.178	-0.07025	0.1785	-0.128	0.1596	0.266	-0.4119	-0.1588	0.1746	-0.1964	-0.1189	-0.4483	-0.3895	0.6051	0.356	0.08291	0.3229	0.1489	0.2491	0.3391	-0.2935	-0.06055	-0.3666	-0.472	-0.1973	-0.6249	-1.089	-0.3823	-0.5803	0.06126	0.02681	0.9656	0.3069	0.7052	0.3119	0.4968	0.4143	0.1892	0.02791	0.4533	0.3501	0.3992	0.5229	0.03409
ENSMMUG00000009684	ENSG00000079616	KIF22	-0.4339	-0.4186	-0.07676	-0.2934	-0.02284	-0.3647	0.1075	-0.39	-0.4533	0.2792	0.2017	-0.1984	-0.04486	-0.05572	0.3828	-0.006885	-0.6	-0.6989	-0.2013	-0.419	-0.2787	-0.2345	-0.5592	-0.2653	-0.3455	-0.2785	0.1768	-0.126	0.04457	0.2942	0.09739	-0.03258	0.002714	0.006993	0.5844	0.04165	0.8776	0.0116	0.4604	0.01299	0.008037	0.06353	0.2299	0.1972	0.8057	0.7135	0.0202
ENSMMUG00000009690	ENSG00000133794	ARNTL	0.3876	0.3039	0.1242	0.405	-0.006013	0.3349	0.183	0.4858	0.2733	-0.1241	-0.06467	0.2095	0.1333	0.1666	-0.08123	0.1672	0.5658	0.4546	0.07266	0.3211	0.1959	0.1784	0.3202	0.3782	0.2666	0.0997	-0.4451	-0.001213	-0.1122	-0.3147	-0.2114	0.05946	0.002138	0.02624	0.3207	0.001365	0.9631	0.007867	0.1598	0.0004651	0.06344	0.3489	0.6606	0.1146	0.4044	0.2092	0.5826
ENSMMUG00000009701	ENSG00000105617	LENG1	-0.3365	-0.1835	-0.07325	-0.3255	-0.05559	-0.5177	-0.2301	-0.3546	-0.1423	0.4011	0.3302	-0.1388	0.03297	-0.2782	0.2167	0.2548	-0.6908	-0.548	-0.1109	-0.2204	-0.2093	-0.1556	-0.4338	-0.1398	-0.268	-0.2992	0.2009	-0.1149	0.01406	0.1421	-0.07758	0.2512	0.01986	0.2335	0.6045	0.0252	0.7089	0.0005051	0.1236	0.02467	0.4097	0.009161	0.05517	0.3784	0.8583	0.07747	0.2045
ENSMMUG00000009716	ENSG00000189306	RRP7A	-0.2685	-0.3308	-0.1741	-0.4021	-0.1717	-0.4649	-0.1492	-0.3381	-0.3018	0.1434	0.07598	-0.3777	-0.2161	-0.3014	0.1576	0.04383	-0.5469	-0.5484	-0.1091	-0.2918	-0.2594	-0.1692	-0.4015	-0.09215	-0.3858	-0.2738	0.1832	-0.05758	0.1046	0.1771	0.04692	0.2057	0.0361	0.01705	0.1679	0.002097	0.2012	0.0004152	0.26	0.01662	0.04537	0.2847	0.6124	0.006755	0.1903	0.02788	0.2866
ENSMMUG00000009734	ENSG00000171634	BPTF	0.2984	0.2847	0.06054	0.2875	-0.01867	0.3746	0.1821	0.5378	0.2202	-0.1699	-0.01861	0.09316	-0.002875	0.2897	-0.04435	0.4752	0.7542	0.6116	0.2327	0.06981	0.09061	0.04686	0.3653	0.3069	0.5914	0.3846	-0.02081	-0.1745	-0.1991	-0.1446	-0.0055	0.2348	0.01369	0.03061	0.6156	0.01765	0.882	0.00208	0.1466	6.485e-05	0.1203	0.1842	0.8957	0.4664	0.9851	0.02383	0.7539
ENSMMUG00000009736	ENSG00000112182	BACH2	0.2863	0.327	0.1143	0.2887	-0.06651	0.2441	0.09205	0.7615	0.5655	-0.3154	0.004147	0.07657	0.2384	0.05908	-0.1365	0.2872	1.163	0.9916	-0.1402	0.2251	0.2081	0.0115	0.4919	0.2715	0.6184	0.2169	-0.4048	-0.3978	-0.3202	-0.4479	-0.2953	-0.3887	0.1422	0.1308	0.5659	0.1467	0.7515	0.2214	0.6633	0.0004289	0.01815	0.1502	0.9864	0.728	0.375	0.7855	0.5766
ENSMMUG00000009755	NA	NA	0.8028	0.8584	0.5588	0.6389	-0.1759	0.7673	-0.3989	0.9351	0.5209	-0.3527	-0.3582	0.3064	-0.4025	0.08373	-1.011	-0.128	1.286	1.191	0.1732	0.8598	0.6711	0.3447	0.8792	0.5871	0.4827	0.3399	-0.7203	0.3445	-0.1307	-0.7085	-0.3048	-0.3972	0.006894	0.008622	0.06428	0.03256	0.5874	0.01062	0.2265	0.004589	0.1327	0.2652	0.3138	0.3344	0.3182	0.7895	0.006809
ENSMMUG00000009758	ENSG00000145495	MARCHF6	0.2182	0.1644	0.04517	0.3258	-0.02686	0.2859	-0.004803	0.2961	0.1441	-0.1565	-0.1521	0.1934	0.1159	0.1181	-0.205	-0.02384	0.6375	0.3793	0.1934	0.1756	0.1956	0.1178	0.3202	0.1915	0.3293	0.08205	-0.2859	0.04923	0.02891	-0.3142	-0.09911	-0.1757	0.03952	0.1509	0.6661	0.002186	0.8047	0.006931	0.9648	0.01077	0.2448	0.1607	0.2173	0.08278	0.3835	0.2901	0.1008
ENSMMUG00000009768	ENSG00000013561	RNF14	0.3102	0.4261	0.3736	0.3257	0.01816	0.4786	-0.1176	0.4512	-0.001219	-0.3001	-0.1134	0.07853	-0.08251	0.1391	-0.4713	0.02265	0.4045	0.4969	0.4448	0.3282	0.2166	0.2005	0.5111	0.3999	0.2583	0.4056	0.1554	0.3793	0.1002	0.0198	0.2658	0.1845	0.03312	0.007704	0.01085	0.02639	0.9062	0.001139	0.4476	0.004751	0.9942	0.05108	0.5071	0.6108	0.6608	0.3577	0.007189
ENSMMUG00000009800	ENSG00000166224	SGPL1	-0.0583	0.005988	-0.09274	0.2265	-0.01243	0.1497	0.09853	0.02296	-0.08291	-0.1839	-0.1474	0.1436	0.1392	0.02552	0.01659	-0.14	0.3609	0.1169	0.01647	0.1572	0.1107	0.14	0.1271	-0.08345	-0.126	-0.3224	-0.4829	-0.1817	-0.2263	-0.3562	-0.3355	-0.4787	0.5609	0.9564	0.353	0.02584	0.9045	0.1365	0.3438	0.832	0.4822	0.0855	0.2085	0.1785	0.2701	0.8117	0.8887
ENSMMUG00000009801	ENSG00000005889	ZFX	0.3768	0.5565	0.2584	0.4996	-0.02928	0.6467	0.1291	0.3794	0.3363	-0.1717	-0.06477	0.3641	0.0171	0.3781	-0.2176	-0.1092	0.7885	0.7921	0.3087	0.3283	0.3995	0.3196	0.4961	0.03214	0.5148	0.4328	-0.1867	0.2081	-0.0017	-0.2968	0.04937	-0.2978	0.01845	0.001669	0.1111	0.001971	0.8637	6.739e-05	0.4478	0.0321	0.0791	0.3207	0.7387	0.0367	0.9357	0.02738	0.2602
ENSMMUG00000009805	ENSG00000102977	ACD	-0.4612	-0.577	-0.2956	-0.5996	-0.224	-0.6772	-0.2846	-0.5514	-0.2952	0.3116	0.1329	-0.309	-0.3194	-0.3513	0.3035	-0.1381	-0.7412	-0.7268	-0.4037	-0.3696	-0.4252	-0.3254	-0.7199	-0.4237	-0.6566	-0.4943	0.07642	-0.3004	-0.01726	0.06864	-0.1048	-0.03295	0.01988	0.006818	0.1278	0.003093	0.2789	0.0009535	0.1594	0.01224	0.2086	0.1336	0.5689	0.1558	0.2078	0.1025	0.1886
ENSMMUG00000009827	ENSG00000131023	LATS1	0.9198	1.42	0.8943	0.8199	-0.04245	1.339	0.5133	0.9752	1.233	-0.2852	0.1605	0.6206	-0.06173	1.196	-0.01859	0.6989	1.729	2.031	1.074	0.785	0.8821	0.5871	1.414	0.8016	1.564	1.212	0.6372	0.3334	0.04696	-0.4406	0.4345	0.07126	0.008792	0.0003591	0.01416	0.02299	0.9158	0.0001535	0.1891	0.01185	0.00293	0.4541	0.7018	0.1058	0.9026	0.001252	0.9651
ENSMMUG00000009837	ENSG00000138593	SECISBP2L	0.762	1.1	0.412	0.6671	-0.09802	0.967	0.1625	1.136	0.895	-0.1402	0.436	0.6094	-0.05925	1.131	0.03973	0.8159	1.689	1.988	0.9704	0.3742	0.4903	0.4481	1.121	0.7506	1.472	1.307	0.5948	-0.3358	-0.1412	-0.267	0.4136	0.1553	0.008058	0.0006611	0.1633	0.02289	0.7605	0.0008015	0.6076	0.0003069	0.008639	0.652	0.209	0.0524	0.8835	0.0002178	0.9095
ENSMMUG00000009861	NA	NA	0.1636	0.158	0.2178	0.5102	-0.06597	0.4014	0.06389	0.7386	0.02789	-0.2961	-0.09441	0.3453	0.01086	0.1142	-0.2544	0.3636	0.7559	0.5578	0.194	0.3036	0.2347	0.1627	0.5558	0.4984	0.2	0.03262	-0.3598	0.03615	-0.09538	-0.4049	-0.1085	0.2436	0.2983	0.3588	0.1695	0.001225	0.6924	0.01138	0.7021	2.228e-05	0.8814	0.081	0.6159	0.03983	0.958	0.4935	0.1768
ENSMMUG00000009869	ENSG00000156642	NPTN	0.3698	0.3168	0.1469	0.3063	-0.01905	0.3875	-0.009636	0.5046	0.3005	-0.2571	-0.1171	0.2167	0.06259	0.1415	-0.3015	-0.009704	0.6727	0.5349	0.2244	0.3017	0.2351	0.1561	0.3623	0.3036	0.3809	0.2476	-0.08805	0.121	0.03956	-0.2905	-0.02554	-0.101	0.002523	0.01586	0.2179	0.01125	0.8766	0.001423	0.9371	0.0001465	0.03644	0.04553	0.4075	0.09048	0.6755	0.273	0.03309
ENSMMUG00000009874	ENSG00000204634	TBC1D8	0.6036	0.1737	0.04718	0.1765	0.4544	0.3086	0.35	0.2952	0.3571	-0.02807	-0.1314	0.007698	0.3842	0.05221	-0.004281	-0.08755	0.5288	0.2035	0.1275	0.003764	0.1886	-0.1462	0.1094	0.2364	0.1933	-0.2589	-0.213	-0.2152	-0.0295	-0.4898	-0.2737	0.1105	3.562e-07	0.1722	0.689	0.1338	0.0002025	0.008834	0.004504	0.02174	0.01023	0.8243	0.3579	0.952	0.01236	0.6788	0.9754
ENSMMUG00000009886	ENSG00000068120	COASY	-0.1119	-0.3436	-0.2078	-0.4041	0.1923	-0.3632	-0.0573	-0.5407	-0.1009	0.3365	0.1008	-0.193	0.1447	-0.2007	0.2726	-0.1888	-0.3588	-0.5978	-0.2443	-0.3872	-0.2917	-0.2579	-0.5253	-0.4429	-0.381	-0.4267	-0.04293	-0.4067	-0.07458	-0.08835	-0.2341	-0.3979	0.4504	0.03387	0.1632	0.008123	0.2119	0.017	0.7092	0.001387	0.5669	0.03328	0.5701	0.2347	0.4418	0.2097	0.1199
ENSMMUG00000009917	ENSG00000146701	MDH2	-0.3103	-0.4345	-0.2484	-0.3039	0.0817	-0.2775	0.05899	-0.4351	-0.2891	0.1491	0.08421	-0.1566	0.1067	-0.1592	0.3052	-0.08969	-0.4261	-0.648	-0.136	-0.3678	-0.2683	-0.2184	-0.4438	-0.2521	-0.367	-0.3684	0.1058	-0.3119	-0.05604	0.01571	-0.1624	0.009387	0.01644	0.002139	0.05381	0.01866	0.5389	0.03162	0.6563	0.002211	0.05721	0.2737	0.5769	0.251	0.511	0.2417	0.04523
ENSMMUG00000009918	ENSG00000165699	TSC1	0.2582	0.4041	0.2389	0.3514	-0.02428	0.286	0.325	0.2756	0.3028	-0.1539	-0.002322	0.2019	-0.01606	0.3288	0.04348	0.2941	0.5345	0.6415	0.1747	0.2773	0.3536	0.2677	0.3947	0.04047	0.3846	0.3394	0.1755	0.2928	0.1171	0.1382	0.2987	0.2301	0.06991	0.009772	0.09578	0.01419	0.873	0.0455	0.03017	0.07669	0.07656	0.3191	0.9892	0.1933	0.9322	0.03249	0.7992
ENSMMUG00000009925	ENSG00000174799	CEP135	0.8849	1.18	0.4687	0.7743	-0.1703	0.9076	-0.07023	1.056	0.7432	-0.1114	-0.2249	0.4159	-0.1309	0.4257	-0.4763	0.2344	1.623	1.494	0.2985	0.8144	0.6095	0.5358	0.9368	0.4912	1.143	0.9352	-0.3468	0.4732	-0.01644	-0.501	0.08072	0.06366	0.00143	0.0001171	0.09897	0.005842	0.5726	0.001271	0.8171	0.000565	0.02457	0.7087	0.5029	0.1676	0.7297	0.1542	0.1648
ENSMMUG00000009990	ENSG00000023287	RB1CC1	0.9183	1.022	0.6539	0.8215	-0.1116	0.9902	-0.2089	1.382	0.6264	-0.2177	-0.1255	0.4729	-0.3055	0.5215	-0.9506	0.5006	1.659	1.656	0.6979	0.9105	0.6883	0.5732	1.183	1.072	1.156	1.012	0.01487	0.5058	0.003727	-0.2148	0.3516	0.5541	0.002718	0.00232	0.03469	0.007381	0.7375	0.001287	0.536	4.341e-05	0.08181	0.5087	0.734	0.1521	0.4641	0.1097	0.01394
ENSMMUG00000010016	ENSG00000071537	SEL1L	0.4382	0.5004	0.3514	0.4187	-0.03151	0.6366	0.000512	0.4474	0.3538	-0.08967	0.0003625	0.3738	0.108	0.4879	-0.2489	0.1339	0.8862	0.8152	0.5738	0.509	0.4931	0.4325	0.6431	0.5163	0.6538	0.5022	-0.02936	0.2341	0.09866	-0.2044	0.1065	0.1434	0.003799	0.002429	0.02014	0.005626	0.8413	3.147e-05	0.9974	0.006957	0.04499	0.5723	0.9984	0.01952	0.5739	0.002317	0.1623
ENSMMUG00000010031	ENSG00000163513	TGFBR2	0.2205	0.185	0.04486	0.4141	0.03041	0.3286	-0.007085	0.4624	0.1398	-0.2466	-0.2097	0.2308	0.07958	0.07359	-0.1511	0.09764	0.5754	0.3224	0.01962	0.2487	0.2207	0.06472	0.2074	0.2137	0.1088	-0.1071	-0.565	-0.05818	-0.09217	-0.4693	-0.3516	-0.1729	0.09291	0.1942	0.7285	0.001842	0.8202	0.01244	0.9577	0.001351	0.3652	0.07516	0.1699	0.0974	0.6238	0.5975	0.3209
ENSMMUG00000010036	ENSG00000128881	TTBK2	1.072	1.515	0.6755	0.9387	0.1795	0.9397	0.4166	0.7933	1.214	-0.1324	0.2324	0.452	0.1607	1	-0.3828	0.1745	1.226	1.702	0.3135	0.7272	0.7976	0.6152	0.9195	0.3391	1.381	1.292	0.5002	0.6382	0.2922	0.2941	0.627	-0.1771	0.001327	5.835e-05	0.05376	0.006556	0.631	0.005691	0.2731	0.03797	0.002613	0.7196	0.5769	0.2302	0.7349	0.006447	0.371
ENSMMUG00000010050	ENSG00000125835	SNRPB	-0.4254	-0.4695	-0.07047	-0.5318	-0.1537	-0.5618	-0.2186	-0.7653	-0.3215	0.2674	0.1859	-0.2916	-0.1645	-0.4009	0.1888	-0.374	-0.7184	-0.8204	-0.2436	-0.3373	-0.3821	-0.2418	-0.5335	-0.4051	-0.6011	-0.4555	0.1093	-0.2479	-0.03033	0.06195	-0.008586	-0.344	0.005903	0.005486	0.6473	0.0006254	0.3333	0.000305	0.1693	8.812e-06	0.07785	0.1052	0.3077	0.07452	0.3974	0.01458	0.3027
ENSMMUG00000010051	ENSG00000157379	DHRS1	-0.1972	-0.3317	-0.1657	-0.2587	0.225	-0.3407	0.1483	-0.5905	-0.07825	0.3449	0.09622	-0.1187	0.2491	-0.1363	0.4457	-0.2506	-0.5082	-0.667	-0.119	-0.3926	-0.3708	-0.2115	-0.527	-0.455	-0.4473	-0.4191	0.04131	-0.3258	-0.182	-0.01488	-0.1869	-0.2965	0.1815	0.04024	0.2612	0.08281	0.1418	0.02292	0.3299	0.000356	0.654	0.02726	0.5789	0.4532	0.1778	0.3853	0.009814
ENSMMUG00000010058	ENSG00000164053	ATRIP	-0.3861	-0.383	-0.156	-0.4288	-0.02915	-0.3341	-0.005226	-0.708	-0.3147	0.2499	0.229	-0.03194	0.1112	-0.04739	0.2017	-0.1581	-0.5252	-0.479	0.1431	-0.2114	-0.2191	-0.0004891	-0.22	-0.5117	-0.1573	-0.02434	0.5182	0.06139	0.06679	0.4086	0.3249	0.1127	0.008398	0.01477	0.2731	0.003586	0.8454	0.02222	0.9718	2.115e-05	0.07277	0.1059	0.1851	0.8409	0.5454	0.7609	0.2355
ENSMMUG00000010068	ENSG00000143363	PRUNE1	0.1878	0.2433	0.04631	0.1805	0.00194	0.2865	0.07854	0.3811	0.1544	-0.1323	-0.1964	0.1092	-0.07178	0.1276	-0.08023	0.2408	0.1438	0.297	-0.01921	-0.004735	0.08552	-0.1017	0.1541	0.02812	0.1611	-0.04851	-0.1461	0.01327	0.1565	-0.125	-0.07834	0.1036	0.05799	0.02503	0.6446	0.07021	0.9853	0.004252	0.4535	0.0004865	0.1919	0.2143	0.1037	0.3101	0.5849	0.2273	0.5006
ENSMMUG00000010079	ENSG00000105552	BCAT2	-0.5832	-0.4939	-0.1324	-0.5262	-0.1477	-0.6287	-0.2063	-0.4763	-0.4049	0.253	0.1797	-0.3052	-0.1522	-0.3705	0.3134	-0.1303	-0.7655	-0.7288	-0.1508	-0.3798	-0.3801	-0.1167	-0.4841	-0.09706	-0.2774	-0.2801	0.4459	-0.02541	0.02475	0.4099	0.2707	0.3939	0.002777	0.01731	0.4801	0.007075	0.4578	0.001439	0.296	0.02461	0.08594	0.2193	0.4349	0.153	0.5383	0.07995	0.169
ENSMMUG00000010104	ENSG00000157259	GATAD1	0.5158	0.7677	0.4921	0.4503	0.1769	0.5925	0.2083	0.3142	0.58	-0.04331	0.1544	0.4314	0.1372	0.5826	-0.1793	0.0201	0.4108	0.7826	0.5787	0.5518	0.5751	0.5301	0.7513	0.2008	0.4203	0.5895	0.1397	0.3742	0.1775	0.04266	0.2413	0.002909	0.001691	2.856e-05	0.003144	0.006552	0.3064	0.0003616	0.2314	0.08153	0.003187	0.8056	0.4341	0.01619	0.5234	0.001034	0.3649
ENSMMUG00000010105	ENSG00000148634	HERC4	0.7257	0.9183	0.6012	0.6012	-0.09495	0.7015	0.2294	0.7241	0.508	-0.1338	-0.03254	0.3632	-0.2509	0.4116	-0.4537	0.1926	0.7009	1.034	0.3339	0.5675	0.4971	0.3857	0.6452	0.4342	0.7202	0.8299	0.121	0.5946	0.2036	0.04017	0.3367	0.2705	0.001221	0.0002064	0.008182	0.007667	0.6954	0.001936	0.3409	0.003472	0.05531	0.5764	0.9031	0.1336	0.4047	0.08485	0.09792
ENSMMUG00000010138	NA	NA	0.7453	0.6607	0.3107	0.511	0.2528	0.7758	0.1151	0.6063	0.8926	0.06177	0.07737	0.4649	0.5151	0.6445	-0.11	0.347	1.137	1.027	0.3858	0.3828	0.5282	0.2974	0.5702	0.3714	0.8052	0.5685	-0.1121	-0.03275	-0.05001	-0.3833	-0.2114	-0.1709	2.596e-05	0.0005606	0.07558	0.003564	0.1628	1.271e-05	0.5304	0.001637	1.707e-05	0.7364	0.7048	0.0121	0.02066	0.0005251	0.5942
ENSMMUG00000010150	ENSG00000141456	PELP1	-0.4782	-0.5195	-0.2813	-0.4952	0.02244	-0.6035	-0.03032	-0.7314	-0.511	0.2678	0.1884	-0.2687	0.04781	-0.2379	0.4181	-0.07871	-0.5986	-0.8858	-0.3408	-0.5571	-0.4968	-0.3402	-0.6849	-0.7365	-0.2785	-0.3381	0.2075	-0.3473	-0.1103	0.1994	0.01412	-0.1967	0.01506	0.01363	0.1429	0.01227	0.9105	0.002443	0.8776	0.0007782	0.02805	0.1886	0.4096	0.2016	0.8453	0.2533	0.06224
ENSMMUG00000010152	ENSG00000147526	TACC1	0.5851	0.6927	0.3047	0.6065	-0.08803	0.632	0.2087	0.8158	0.5739	-0.3308	-0.04642	0.3607	-0.1233	0.4922	-0.1524	0.2481	1.203	1.08	0.2826	0.7194	0.6565	0.3933	0.7082	0.3438	0.5181	0.354	-0.4184	0.067	-0.1109	-0.556	-0.1275	-0.1897	0.009404	0.005179	0.1808	0.007255	0.7157	0.00522	0.3828	0.00107	0.0303	0.1713	0.8637	0.1346	0.6818	0.03978	0.5761
ENSMMUG00000010168	ENSG00000174197	MGA	0.7395	0.9434	0.3723	0.5288	0.1768	0.8573	0.3055	0.7821	0.8333	-0.1939	0.116	0.4298	0.05405	0.7569	-0.149	0.432	1.021	1.218	0.4046	0.3154	0.4579	0.2678	0.6974	0.1922	1.07	0.8566	0.1803	0.1561	-0.0176	0.02141	0.3137	0.3738	0.000625	8.967e-05	0.08862	0.0156	0.44	8.945e-05	0.1832	0.001006	0.00125	0.4075	0.6575	0.06979	0.8507	0.001193	0.5677
ENSMMUG00000010180	ENSG00000254093	PINX1	-0.352	-0.4455	-0.1031	-0.1615	0.117	-0.1983	0.08851	-0.1049	-0.4308	0.09897	0.1355	-0.1765	0.1435	-0.08777	0.2258	0.05946	-0.5161	-0.5412	-0.0832	-0.5622	-0.3991	-0.1138	-0.4502	-0.01746	0.1444	-0.001105	0.4286	0.08206	0.2168	0.4389	0.2913	0.8414	0.03781	0.01469	0.5311	0.3368	0.4985	0.2386	0.605	0.5619	0.03743	0.5857	0.506	0.3436	0.5075	0.631	0.2525
ENSMMUG00000010189	ENSG00000165071	TMEM71	0.4141	0.486	0.1158	0.6336	-0.1076	0.3705	-0.03856	0.6295	0.2904	-0.2713	-0.2791	0.2424	-0.03303	-0.00405	-0.2983	0.04824	0.9713	0.7523	-0.1915	0.7185	0.5906	0.4434	0.4779	0.2935	-0.01228	-0.256	-1.11	-0.0349	-0.273	-0.7458	-0.7053	-0.4589	0.09034	0.06783	0.6324	0.009836	0.6683	0.1275	0.8781	0.01883	0.3105	0.2929	0.3258	0.3478	0.9146	0.9874	0.3012
ENSMMUG00000010190	ENSG00000129292	PHF20L1	1.119	1.275	0.6541	0.954	-0.1	0.9629	0.08198	1.393	0.9941	-0.1827	-0.08851	0.5497	-0.02906	0.5751	-0.5503	0.5211	1.792	1.718	0.26	0.9504	0.7632	0.5137	1.094	0.8847	0.9987	0.6468	-0.3867	0.2165	-0.135	-0.6679	-0.255	0.07272	0.0007104	0.0005017	0.05395	0.004467	0.7812	0.004079	0.8219	0.0001477	0.011	0.6099	0.826	0.1276	0.9483	0.1067	0.1812
ENSMMUG00000010196	ENSG00000082258	CCNT2	1.003	1.389	0.8521	0.8002	-0.2164	0.9988	-0.05396	1.122	1.086	-0.1838	0.06185	0.6446	-0.05557	0.7368	-0.757	0.3534	1.357	1.676	0.4889	1.035	0.8016	0.6712	1.044	0.6696	1.113	1.09	0.03042	0.7925	0.2891	-0.1227	0.3251	0.1701	0.001984	0.0001176	0.01014	0.01448	0.5413	0.002274	0.8802	0.001792	0.004898	0.6002	0.8748	0.06944	0.8998	0.03438	0.06379
ENSMMUG00000010197	ENSG00000155926	SLA	0.5359	0.2078	-0.06174	0.1104	0.1325	0.2591	-0.04654	0.2131	0.3609	-0.1911	-0.3061	0.0152	0.06519	-0.0903	-0.3493	-0.2886	0.767	0.3967	0.08025	0.08234	0.209	0.07499	0.2449	0.2656	0.008964	-0.3307	-0.6413	-0.461	-0.3906	-0.7435	-0.6815	-0.2788	0.0002057	0.1734	0.6538	0.4265	0.3576	0.06311	0.7435	0.1568	0.03424	0.2045	0.06195	0.9184	0.7122	0.5481	0.03403
ENSMMUG00000010198	ENSG00000100243	CYB5R3	-0.446	-0.4348	-0.2559	-0.6904	-0.2745	-0.7516	-0.3243	-0.4535	-0.3048	0.2428	0.1217	-0.3904	-0.3515	-0.4849	0.1358	-0.04073	-0.6712	-0.7308	-0.3765	-0.4166	-0.4467	-0.3107	-0.5701	-0.1588	-0.4507	-0.3931	0.1287	-0.3804	-0.1468	0.01648	-0.09841	0.02591	0.01436	0.02787	0.1566	0.0002054	0.1466	6.016e-05	0.08455	0.02287	0.1572	0.2064	0.5704	0.0477	0.1286	0.01361	0.524
ENSMMUG00000010253	ENSG00000185515	BRCC3	0.7092	0.8425	0.4973	0.5464	0.2183	0.8213	0.2186	0.8168	0.3461	-0.194	-0.0703	0.1992	-0.1045	0.452	-0.3691	0.2581	0.5157	0.7324	0.445	0.3432	0.3367	0.325	0.6779	0.4457	0.4765	0.5844	0.2076	0.2636	0.02021	0.02062	0.3049	0.2198	0.000234	7.297e-05	0.01026	0.004682	0.2855	2.366e-05	0.2877	0.0001052	0.1264	0.3452	0.7594	0.3361	0.6798	0.02749	0.1162
ENSMMUG00000010269	ENSG00000084774	CAD	-0.2861	-0.3983	-0.2087	-0.3869	0.01767	-0.498	-0.032	-0.7952	-0.1467	0.2206	0.2425	-0.1428	-0.03393	-0.2158	0.3852	-0.2512	-0.3054	-0.4694	-0.2029	-0.2077	-0.1375	-0.02065	-0.417	-0.6226	-0.109	-0.1775	0.1852	-0.1931	0.1136	0.2525	-0.03893	-0.3886	0.05915	0.01619	0.167	0.01145	0.9103	0.001267	0.8379	4.027e-06	0.4128	0.1704	0.1765	0.3795	0.8595	0.184	0.03106
ENSMMUG00000010274	ENSG00000166801	FAM111A	0.6287	0.4023	-0.01369	0.1892	0.4727	0.4271	0.04948	0.07712	0.4327	-0.05837	-0.3502	0.08226	0.2471	0.1858	-0.1985	-0.3434	0.5419	0.4904	0.03726	0.1676	0.2363	0.1158	0.2267	-0.01207	0.1426	0.06113	-0.4558	-0.1464	-0.1854	-0.3804	-0.3971	-0.423	1.474e-05	0.009205	0.9226	0.1792	0.001406	0.002687	0.7352	0.6166	0.01001	0.6971	0.03724	0.5842	0.1691	0.2151	0.2352
ENSMMUG00000010290	ENSG00000090273	NUDC	-0.4202	-0.6157	-0.3712	-0.2456	0.09106	-0.4891	0.08444	-0.3432	-0.4993	0.1213	-0.0872	-0.3499	-0.02122	-0.4536	0.391	-0.05331	-0.7356	-0.8778	-0.4587	-0.5484	-0.4765	-0.4314	-0.7587	-0.4129	-0.6707	-0.707	-0.3288	-0.4264	-0.1941	-0.08744	-0.3509	-0.1414	0.007499	0.000363	0.01784	0.1151	0.5719	0.001913	0.6017	0.04451	0.007261	0.4634	0.6342	0.03551	0.9142	0.006593	0.03594
ENSMMUG00000010313	ENSG00000131437	KIF3A	0.6295	1.272	0.6716	0.7698	0.02842	1.035	0.41	0.7917	0.8282	0.0143	0.3405	0.7987	-0.1558	1.019	-0.01625	0.4981	1.068	1.449	0.8346	0.8612	0.8403	0.6577	0.956	0.4684	1.097	1.223	0.4324	0.7831	0.3393	0.3473	0.625	-0.09384	0.01423	1.095e-05	0.01034	0.002853	0.9203	5.778e-05	0.1376	0.004719	0.007505	0.9591	0.2805	0.004855	0.6685	0.0002534	0.959
ENSMMUG00000010363	ENSG00000118705	RPN2	-0.1354	-0.3215	-0.2027	-0.1516	0.1672	-0.1073	0.2005	-0.2812	-0.2525	0.1155	-0.02735	-0.07284	0.2558	0.02228	0.2961	0.006906	-0.2125	-0.4444	-0.01598	-0.4242	-0.266	-0.1942	-0.3132	-0.1976	-0.02944	-0.1363	0.1428	-0.3006	-0.03974	0.1079	-0.03616	0.1083	0.2286	0.009722	0.07222	0.1767	0.1561	0.3392	0.09046	0.02191	0.05822	0.3378	0.8362	0.5399	0.07727	0.8529	0.02983
ENSMMUG00000010382	ENSG00000130414	NDUFA10	-0.2993	-0.3984	-0.2928	-0.2475	0.03376	-0.2671	0.03362	-0.6136	-0.2666	0.1178	-0.05911	-0.1454	0.1664	-0.2209	0.1896	-0.3386	-0.4706	-0.5114	-0.04961	-0.3673	-0.267	-0.1527	-0.3225	-0.374	-0.3012	-0.3614	0.01831	-0.1975	-0.02791	0.0532	-0.04299	-0.1976	0.004722	0.000543	0.00555	0.01935	0.7538	0.01202	0.7536	3.979e-07	0.03417	0.2903	0.6382	0.2016	0.21	0.05018	0.1241
ENSMMUG00000010392	NA	NA	0.305	0.2405	0.08407	0.4345	-0.1713	0.399	-0.1856	0.5916	0.1497	-0.2525	-0.263	0.1422	-0.08032	0.1073	-0.5394	0.04646	0.8882	0.6759	0.2272	0.3891	0.296	0.2307	0.5391	0.566	0.3303	0.1427	-0.4966	0.01452	-0.1373	-0.539	-0.2186	-0.04311	0.09351	0.2238	0.6407	0.01735	0.3574	0.02843	0.3135	0.003046	0.4863	0.1921	0.2196	0.4622	0.7232	0.58	0.01084
ENSMMUG00000010421	ENSG00000101901	ALG13	0.5087	0.8707	0.5779	0.4843	-0.2362	0.4939	-0.07282	0.271	0.4447	-0.1946	-0.03422	0.1414	-0.4053	0.3291	-0.5936	-0.1474	0.6502	1.059	0.3723	0.7908	0.6221	0.6349	0.723	0.1643	0.4509	0.7286	-0.05788	0.6137	0.2306	0.0541	0.3099	-0.1788	0.02358	0.0005013	0.01106	0.03353	0.3369	0.02949	0.7655	0.2787	0.09798	0.422	0.8989	0.5636	0.1915	0.1757	0.03452
ENSMMUG00000010427	ENSG00000196233	LCOR	0.42	0.3961	-0.09389	0.5404	0.1714	0.5751	0.2687	0.7789	0.5861	-0.1905	-0.4351	0.3944	0.1986	0.2437	-0.09305	0.09747	1.493	1.035	-0.2314	0.3999	0.2937	0.08569	0.385	0.2699	0.8329	0.2504	-0.6072	-0.2816	-0.2814	-0.7072	-0.5651	-0.1989	0.05414	0.09936	0.6819	0.01441	0.4634	0.009731	0.2556	0.001384	0.02804	0.4333	0.1218	0.1052	0.5133	0.3095	0.7293
ENSMMUG00000010478	ENSG00000133059	DSTYK	0.1587	0.1221	-0.169	-0.02613	-0.3731	0.06827	-0.1468	0.228	0.4077	-0.1175	-0.1091	0.1636	-0.1247	0.3425	0.01482	0.1301	0.9729	0.7974	0.2685	0.3333	0.436	0.1502	0.5495	0.2606	0.3768	-0.05414	-0.4356	-0.2542	-0.2355	-0.4454	-0.2318	-0.5047	0.3118	0.4788	0.294	0.8696	0.03045	0.666	0.3841	0.1884	0.03253	0.4967	0.5754	0.3505	0.5672	0.04591	0.9392
ENSMMUG00000010496	ENSG00000122965	RBM19	-0.3545	-0.575	-0.458	-0.3943	0.1135	-0.4568	0.1154	-0.517	-0.4166	0.1242	-0.1385	-0.3692	0.1339	-0.3715	0.3458	-0.04009	-0.5984	-0.7777	-0.3495	-0.7164	-0.5761	-0.4374	-0.6907	-0.5612	-0.34	-0.4947	0.0106	-0.4359	-0.2269	0.05672	-0.1965	-0.06028	0.03149	0.001407	0.00569	0.01816	0.499	0.006365	0.4897	0.004619	0.03436	0.4792	0.4856	0.04132	0.517	0.03754	0.07249
ENSMMUG00000010515	ENSG00000144445	KANSL1L	0.771	0.8987	0.5016	0.576	0.05368	0.7336	0.2915	0.8714	0.8091	-0.02047	-0.04466	0.5683	0.1684	0.5673	-0.3723	0.5058	0.9147	1.118	0.07788	0.4825	0.4744	0.3323	0.8138	0.4151	0.9083	0.7083	-0.02605	0.5574	0.089	-0.1104	0.1931	0.3494	0.0008995	0.0005016	0.03622	0.01463	0.8323	0.001899	0.2529	0.000685	0.003764	0.9358	0.8763	0.02797	0.5981	0.0252	0.1993
ENSMMUG00000010528	ENSG00000196693	ZNF33B	0.5551	0.8931	0.6336	0.5224	-0.168	0.6735	0.02362	0.591	0.5612	-0.1517	0.1634	0.4952	-0.1778	0.6288	-0.4181	0.3447	0.754	1.263	0.6801	0.7569	0.6854	0.6313	0.8927	0.5688	0.827	0.9088	0.3286	0.7272	0.3619	0.2291	0.5034	0.1273	0.009124	0.0001706	0.003353	0.01508	0.4625	0.001724	0.9179	0.0115	0.02628	0.5048	0.5191	0.03175	0.5279	0.005565	0.1073
ENSMMUG00000010539	NA	NA	0.6199	0.8237	0.4491	0.6133	-0.1534	0.654	0.1252	0.6415	0.6153	-0.06187	0.03772	0.4325	-0.0562	0.4925	-0.2784	0.3176	0.8686	0.9737	0.2799	0.5693	0.5126	0.4266	0.6223	0.3794	0.5918	0.6179	-0.1404	0.3515	0.08081	-0.1593	0.0804	-0.03997	0.0009694	5.664e-05	0.01427	0.0009782	0.4067	0.0004625	0.5003	0.00149	0.005071	0.7503	0.86	0.02613	0.8028	0.01268	0.1905
ENSMMUG00000010563	ENSG00000152127	MGAT5	0.5753	0.4873	0.1695	0.3304	0.06	0.5615	0.1265	0.496	0.6027	-0.1626	-0.02912	0.2395	0.1172	0.5365	0.02442	0.2422	1.103	0.8985	0.2172	0.3514	0.3584	0.1591	0.5801	0.3657	0.7001	0.3504	-0.2667	-0.1949	0.004937	-0.2645	0.0101	0.1167	0.002425	0.01986	0.3772	0.08565	0.7647	0.003362	0.5305	0.01719	0.008431	0.4306	0.8993	0.2476	0.6417	0.009245	0.9148
ENSMMUG00000010565	ENSG00000066084	DIP2B	0.7013	0.5691	0.2166	0.4808	0.4086	0.5799	0.01122	0.5258	0.53	-0.04953	-0.1121	0.2506	0.4462	0.329	-0.2803	0.07653	0.8683	0.5865	0.03925	0.2242	0.2479	0.1497	0.3253	0.2367	0.5781	0.2767	-0.3666	0.01746	0.05898	-0.1678	-0.1611	-0.05661	8.42e-07	0.0001835	0.1157	0.0005441	0.004494	3.504e-05	0.9373	0.0005925	0.001228	0.7339	0.4883	0.08687	0.0112	0.02463	0.08594
ENSMMUG00000010581	ENSG00000109756	RAPGEF2	0.3134	0.311	0.2056	0.3366	-0.06751	0.4596	0.2675	0.5044	0.214	-0.1094	0.1725	0.3521	0.02414	0.4377	-0.04432	0.3732	0.7104	0.7396	0.4798	0.3286	0.4175	0.367	0.4219	0.4766	0.4628	0.3301	-0.09674	-0.08291	-0.01209	-0.1568	-0.01978	0.05947	0.009587	0.01833	0.08914	0.00537	0.5989	0.0001648	0.03507	0.0001545	0.1313	0.3948	0.2264	0.006611	0.8793	0.0006632	0.7562
ENSMMUG00000010591	ENSG00000163235	TGFA	0.6285	0.5049	0.2132	0.5835	0.004371	0.5301	-0.0945	0.8422	0.1492	-0.6494	-0.5324	0.2731	-0.09628	-0.2218	-0.4778	-0.06115	1.3	0.5297	-0.5605	0.4031	0.2555	0.02319	0.3323	0.08338	0.1749	-0.5727	-1.7	-0.6472	-0.5876	-1.593	-1.19	-0.8694	0.03928	0.1354	0.4988	0.05736	0.9894	0.08967	0.7809	0.01285	0.6825	0.05496	0.1696	0.4115	0.819	0.5053	0.2156
ENSMMUG00000010603	NA	NA	-0.3539	-0.4521	0.05849	-0.1777	0.3217	-0.09516	0.2949	-0.5226	-0.1881	0.1945	0.3061	-0.06564	0.3339	0.08581	0.4656	-0.09106	-0.4368	-0.6294	0.2653	-0.2682	-0.106	-0.04392	-0.317	-0.00466	-0.1166	-0.1216	0.5133	-0.05951	0.1873	0.4264	0.1844	0.04852	0.0395	0.01589	0.7295	0.2988	0.06852	0.5775	0.09408	0.005853	0.3533	0.279	0.125	0.7162	0.1193	0.6317	0.02003
ENSMMUG00000010628	ENSG00000156990	RPUSD3	-0.3235	-0.289	-0.02294	-0.3248	-0.1128	-0.4405	-0.08538	-0.4554	-0.348	0.2486	0.1448	-0.1975	-0.06898	-0.303	0.1574	-0.06113	-0.6727	-0.7126	-0.3242	-0.2803	-0.2979	-0.154	-0.5682	-0.2928	-0.5396	-0.4769	0.008011	-0.06509	0.02708	0.03822	-0.1048	-0.05868	0.0153	0.04391	0.8606	0.01529	0.4134	0.001188	0.5347	0.002	0.03076	0.08143	0.3646	0.176	0.6865	0.03774	0.3185
ENSMMUG00000010670	ENSG00000163131	CTSS	0.6957	0.5212	0.09719	0.3649	0.3248	0.3505	-0.1306	0.4812	0.4881	-0.09055	-0.2842	0.2089	0.1989	0.1601	-0.3753	-0.1105	0.5061	0.4136	-0.1441	0.3456	0.2004	-0.002935	0.2441	0.2132	0.1455	-0.1042	-0.6167	0.05597	-0.1661	-0.5304	-0.4561	-0.1873	0.0001272	0.007462	0.5809	0.04007	0.07801	0.04834	0.4733	0.01316	0.0209	0.631	0.1731	0.267	0.3758	0.3958	0.07138
ENSMMUG00000010696	ENSG00000067082	KLF6	0.3347	0.3324	0.1058	0.4753	-0.01216	0.3825	0.04842	0.551	0.2826	-0.2114	-0.04352	0.2618	0.08209	0.1328	-0.1648	0.09078	0.7887	0.5146	0.1235	0.321	0.2553	0.1941	0.3684	0.3458	0.4263	0.1943	-0.4536	0.03414	-0.01487	-0.3063	-0.1392	-0.08477	0.01864	0.03147	0.4518	0.0009053	0.9334	0.007132	0.7386	0.0004213	0.09169	0.16	0.7935	0.08257	0.6436	0.3776	0.321
ENSMMUG00000010722	ENSG00000064490	RFXANK	-0.4553	-0.3593	-0.1998	-0.583	-0.2392	-0.6718	-0.3078	-0.5326	-0.09662	0.3496	0.1814	-0.2821	-0.2197	-0.42	0.182	-0.07126	-0.72	-0.7502	-0.3213	-0.2282	-0.3241	-0.2134	-0.5072	-0.2145	-0.472	-0.3751	0.1914	-0.1612	-0.06956	0.05577	-0.04976	0.06981	0.0091	0.05483	0.2433	0.001039	0.1897	0.0001823	0.08784	0.005527	0.6402	0.0567	0.3787	0.1379	0.3305	0.02707	0.3744
ENSMMUG00000010731	ENSG00000137177	KIF13A	0.6315	0.2475	-0.05263	0.4843	0.2781	0.3463	0.0245	0.7784	0.2519	-0.07899	-0.3943	0.108	0.2748	-0.1073	-0.234	0.08447	1.1	0.4901	-0.308	0.1857	0.1131	-0.05533	0.2714	0.3287	0.2265	-0.3794	-1.16	-0.685	-0.6898	-1.085	-0.9122	-0.3068	0.003145	0.2843	0.8095	0.02427	0.2136	0.1102	0.9144	0.001007	0.3134	0.731	0.1355	0.6399	0.3227	0.6413	0.369
ENSMMUG00000010798	ENSG00000260916	CCPG1	0.7621	0.5725	0.1875	0.6987	0.0841	0.6293	-0.08999	1.076	0.4449	-0.2617	-0.3796	0.2914	0.2086	0.1974	-0.4579	0.3457	1.3	0.9352	0.02025	0.6667	0.4497	0.229	0.6709	0.8235	0.4978	0.1642	-0.825	0.07136	-0.1632	-0.7509	-0.4234	0.0616	0.004043	0.04506	0.4649	0.008019	0.7524	0.01632	0.7305	0.0002154	0.1527	0.3434	0.2101	0.2936	0.5202	0.4784	0.1252
ENSMMUG00000010834	ENSG00000162924	REL	1.048	1.143	0.3888	0.8976	0.2507	1.212	0.208	1.218	1.276	0.1289	-0.09654	0.8144	0.07213	1.102	-0.4862	0.4772	1.595	1.66	0.3839	0.5035	0.4726	0.1891	0.9615	0.1395	1.191	0.4801	-0.2429	-0.1344	-0.353	-0.671	-0.1294	-0.006764	0.004422	0.005177	0.3262	0.01755	0.5451	0.001118	0.6318	0.002995	0.004303	0.7539	0.8399	0.05068	0.894	0.006335	0.322
ENSMMUG00000010840	ENSG00000168813	ZNF507	0.6717	0.8995	0.4794	0.5526	-0.3704	0.7504	-0.1785	0.7262	0.7812	-0.08116	0.1386	0.6389	-0.07628	0.6634	-0.4958	0.1928	1.338	1.414	0.5144	0.5162	0.5826	0.4443	0.8539	0.4148	0.9972	0.9394	0.07763	0.3176	0.02749	-0.1959	0.1775	0.08226	0.005523	0.000717	0.05084	0.02289	0.1692	0.00207	0.5098	0.006907	0.006686	0.7551	0.6372	0.01527	0.8206	0.01067	0.1069
ENSMMUG00000010854	ENSG00000121350	PYROXD1	0.614	0.9401	0.7041	0.4767	0.1108	0.6945	0.1525	0.286	0.5971	-0.1739	-0.04967	0.252	-0.1832	0.3556	-0.5961	-0.009732	0.6818	1.053	0.5897	0.7484	0.6594	0.5905	0.8538	0.477	0.5892	0.839	0.2599	0.4659	0.2046	0.03945	0.3144	0.2525	0.003639	6.961e-05	0.001158	0.02687	0.6313	0.00127	0.5112	0.2269	0.01676	0.4403	0.8436	0.2735	0.5204	0.1147	0.02291
ENSMMUG00000010868	ENSG00000151233	GXYLT1	0.5335	0.9115	0.6327	0.6073	-0.2836	0.6819	0.01823	0.6675	0.5849	-0.116	0.1198	0.3294	-0.195	0.4213	-0.71	-0.002445	0.7322	1.018	0.4486	0.6883	0.5951	0.6209	0.8208	0.5777	0.6828	0.7733	0.06843	0.6575	0.3288	0.04809	0.4126	0.095	0.01787	0.0002614	0.005447	0.007598	0.2509	0.002727	0.9409	0.007285	0.03004	0.6325	0.6559	0.1783	0.5306	0.08314	0.01241
ENSMMUG00000010874	ENSG00000138190	EXOC6	0.5425	0.6923	0.4433	0.4818	-0.2417	0.4833	-0.3516	0.461	0.311	-0.3408	-0.3073	0.2254	-0.2891	0.1055	-0.7903	-0.2016	0.7704	0.8961	0.2437	0.5026	0.3473	0.2316	0.6015	0.3179	0.6365	0.6137	-0.01322	0.562	0.0947	-0.1286	0.2877	0.1267	0.01454	0.005033	0.05006	0.03143	0.3131	0.03167	0.1487	0.0611	0.2419	0.1575	0.2555	0.3523	0.3341	0.6602	0.004683
ENSMMUG00000010891	ENSG00000083168	KAT6A	0.4436	0.2519	-0.007759	0.3795	0.04616	0.3569	0.2077	0.7275	0.5473	-0.2436	-0.03632	0.2384	0.216	0.3264	0.1422	0.3988	1.147	0.7879	-0.03611	0.19	0.2735	0.0656	0.3916	0.2808	0.5554	0.06586	-0.4499	-0.3686	-0.2135	-0.4433	-0.3026	-0.09702	0.01856	0.2155	0.9669	0.04273	0.8119	0.05714	0.2836	0.0004832	0.01316	0.2191	0.8691	0.2293	0.3636	0.09956	0.5188
ENSMMUG00000010911	ENSG00000101751	POLI	1.134	1.406	1.083	0.7313	0.1983	0.8285	0.2143	0.9694	0.8867	-0.1145	0.1915	0.374	-0.1453	0.609	-0.9154	0.1579	0.9041	1.436	0.2492	0.9314	0.7751	0.8338	0.8907	0.7418	0.8776	1.023	0.2447	0.871	0.4647	0.2222	0.3995	0.5875	0.0004037	9.249e-05	0.0009644	0.02642	0.5785	0.01148	0.557	0.006474	0.02056	0.7435	0.6209	0.2969	0.7464	0.08276	0.02921
ENSMMUG00000010917	ENSG00000027869	SH2D2A	-0.5643	-0.3608	0.1144	-0.041	0.1986	-0.2316	0.1075	-0.2016	-0.4662	0.3711	0.5411	-0.04984	0.04709	-0.04976	0.5716	0.4817	-0.8623	-0.9524	-0.06477	-0.2398	-0.2962	-0.1679	-0.6357	0.2442	-0.2901	-0.4047	0.5698	0.05824	0.3267	0.6029	0.4183	0.4072	0.01543	0.1414	0.6069	0.8565	0.3985	0.311	0.6455	0.4118	0.09323	0.1248	0.04256	0.8387	0.871	0.8383	0.03074
ENSMMUG00000010922	ENSG00000103044	HAS3	0.2963	0.4453	0.3025	0.2327	-0.03415	0.2483	0.1241	-0.1154	0.2995	-0.2196	0.0478	0.1772	-0.09216	0.0002096	-0.366	-0.4214	0.06144	0.4052	0.08588	0.4726	0.263	0.4508	0.2366	-0.557	-0.02062	0.09765	-0.1913	0.1732	0.2669	0.171	-0.04873	-0.2872	0.03801	0.004948	0.03633	0.1071	0.8248	0.08824	0.4184	0.4774	0.09584	0.1797	0.7942	0.285	0.646	0.999	0.04817
ENSMMUG00000010927	ENSG00000123610	TNFAIP6	1.522	0.6599	-0.04621	0.617	0.4231	0.3447	-0.9782	0.7532	0.9105	-0.4373	-1.101	0.03391	0.08572	-0.4468	-1.403	-0.4891	1.698	0.8436	-1.024	1.012	0.4305	0.0162	0.465	0.5035	0.2535	-0.5158	-2.248	-0.3755	-0.5234	-1.724	-1.653	-0.6189	0.0002038	0.1476	0.9151	0.1389	0.333	0.4176	0.04433	0.1043	0.05514	0.3273	0.03477	0.9395	0.8748	0.3212	0.01065
ENSMMUG00000010959	ENSG00000198642	KLHL9	0.8101	1.014	0.6749	0.6122	-0.203	0.7027	0.07894	0.6996	0.8535	-0.1257	0.1482	0.5604	-0.2247	0.4945	-0.5469	0.1514	1.061	1.362	0.4392	0.7551	0.653	0.4322	0.8367	0.3655	0.8734	0.9507	0.09982	0.4899	0.0885	-0.1982	0.1651	-0.04304	0.0008785	0.0001872	0.006552	0.013	0.4426	0.004419	0.7655	0.009818	0.003554	0.6335	0.6139	0.03633	0.4975	0.06083	0.07072
ENSMMUG00000010992	ENSG00000151065	DCP1B	-0.2998	-0.2472	-0.1461	-0.2712	-0.04414	-0.2563	-0.033	-0.222	-0.2575	0.1158	0.129	-0.07288	-0.01006	-0.03544	0.2639	0.3034	-0.467	-0.4148	-0.06766	-0.3661	-0.2199	-0.1652	-0.3343	0.01409	-0.1368	-0.04569	0.1562	-0.07465	0.05611	0.2249	0.08162	0.2718	0.005989	0.03611	0.1743	0.01307	0.6943	0.019	0.7678	0.05943	0.04911	0.3212	0.3263	0.5395	0.9425	0.7636	0.04127
ENSMMUG00000011094	ENSG00000108932	SLC16A6	0.448	0.7549	0.2717	0.4236	-0.2213	0.8763	-0.4171	0.8469	0.4344	0.01317	0.1268	0.5153	0.1012	0.7442	-0.6163	0.3714	1.258	1.119	0.7812	0.6378	0.4002	0.6903	1.034	0.8357	0.4207	0.07305	-0.4769	-0.2866	-0.6918	-1.23	-0.3214	-0.2413	0.08264	0.007005	0.2995	0.1034	0.4335	0.0006709	0.1573	0.002691	0.161	0.9626	0.6933	0.07296	0.7845	0.007356	0.06397
ENSMMUG00000011095	ENSG00000156273	BACH1	0.6711	0.7688	0.3523	0.6203	-0.1505	0.8295	-0.005123	0.7963	0.5984	-0.1132	-0.1253	0.44	0.07302	0.5146	-0.5044	0.01754	1.283	1.121	0.2662	0.5889	0.5465	0.3424	0.7426	0.3777	0.8054	0.5306	-0.451	0.1252	-0.05096	-0.6685	-0.2466	-0.2451	0.004966	0.002764	0.1301	0.008558	0.5331	0.0005144	0.9831	0.002117	0.03145	0.6487	0.6476	0.07699	0.8053	0.04148	0.07012
ENSMMUG00000011098	ENSG00000187778	MCRS1	-0.2651	-0.2833	-0.06455	-0.4011	-0.0656	-0.4951	-0.1862	-0.4368	-0.1918	0.2753	0.2032	-0.2021	-0.01208	-0.3151	0.1377	-0.06748	-0.4981	-0.625	-0.2177	-0.2402	-0.2753	-0.1853	-0.4266	-0.1879	-0.2183	-0.2997	0.2112	-0.1041	0.02877	0.1096	0.04078	0.06396	0.05305	0.05771	0.6357	0.003619	0.6426	0.0003601	0.1874	0.003745	0.2342	0.05882	0.2069	0.164	0.9442	0.03045	0.3938
ENSMMUG00000011201	ENSG00000109332	UBE2D3	0.251	0.1269	0.04276	0.3988	-0.134	0.2481	0.02339	0.4811	0.0988	-0.3455	-0.3298	0.1061	-0.08863	-0.08208	-0.3089	-0.06483	0.5494	0.4059	0.02137	0.344	0.2749	0.165	0.2815	0.2964	0.1232	0.05678	-0.5669	0.1161	0.01743	-0.4084	-0.2164	-0.1984	0.0773	0.4091	0.7613	0.005263	0.3585	0.07976	0.8726	0.002052	0.5542	0.02233	0.04853	0.4808	0.6178	0.5854	0.06432
ENSMMUG00000011225	ENSG00000103569	AQP9	0.8581	0.3499	0.05485	0.5675	0.5793	0.4388	0.2874	0.536	0.6475	-0.4727	-0.4958	0.4258	0.5116	-0.01231	-0.0001718	-0.1197	1.279	0.6185	-0.4673	0.5609	0.6411	-0.07961	0.3455	0.1233	-0.01243	-0.7569	-1.332	-0.2623	-0.3993	-1.179	-1.04	-1.018	0.003472	0.2968	0.8596	0.05754	0.05949	0.1485	0.3731	0.1123	0.06374	0.1542	0.1925	0.1906	0.1899	0.9698	0.9996
ENSMMUG00000011236	ENSG00000198625	MDM4	0.8504	0.965	0.4257	0.7299	0.3626	0.8331	0.2946	0.8533	0.9382	-0.1125	-0.1971	0.5035	0.474	0.6657	-0.2697	0.1764	1.28	1.342	0.1703	0.6479	0.7003	0.3224	0.7708	0.2197	0.7446	0.5812	-0.2077	0.2588	0.1176	-0.3311	0.0055	-0.07907	0.0009484	0.0006375	0.1051	0.005008	0.1802	0.001327	0.2897	0.00272	0.002135	0.6832	0.528	0.06934	0.1596	0.01567	0.3887
ENSMMUG00000011242	ENSG00000122299	ZC3H7A	0.582	0.4841	0.1812	0.3287	-0.04555	0.5066	-0.06298	0.3692	0.4986	-0.09483	-0.05876	0.2316	0.09809	0.3546	-0.3139	0.1302	1.157	0.9714	0.6062	0.3081	0.3366	0.2784	0.6272	0.3674	0.9449	0.6942	0.2245	0.08382	0.07719	-0.08064	0.2265	0.1227	3.347e-05	0.00141	0.1898	0.01764	0.7515	0.0002889	0.6651	0.01558	0.002142	0.5139	0.7164	0.1126	0.5764	0.01521	0.05491
ENSMMUG00000011251	ENSG00000170776	AKAP13	0.4582	0.3478	-0.002363	0.2233	0.03722	0.3682	0.02839	0.4835	0.4317	-0.1665	-0.1127	0.1358	0.06262	0.3439	-0.1372	0.2447	0.9328	0.6426	0.1363	0.2361	0.2164	0.09424	0.4306	0.2182	0.5126	0.1656	-0.256	-0.3669	-0.2568	-0.3921	-0.1216	-0.05109	0.001832	0.02677	0.9867	0.1178	0.7996	0.01091	0.846	0.002168	0.01196	0.2729	0.4988	0.3669	0.7256	0.02562	0.4129
ENSMMUG00000011268	ENSG00000135720	DYNC1LI2	0.4014	0.3896	0.09092	0.4443	-0.0635	0.3744	0.2129	0.3895	0.502	-0.1093	-0.07057	0.2484	0.1637	0.3024	0.02233	0.001227	0.8354	0.6066	0.2018	0.4213	0.4466	0.2993	0.4675	0.2204	0.466	0.2073	-0.3053	0.1446	0.1535	-0.273	-0.04712	-0.1728	0.009991	0.02141	0.5572	0.004405	0.6942	0.01627	0.1867	0.02248	0.006206	0.5057	0.6999	0.1314	0.4115	0.06641	0.9029
ENSMMUG00000011270	ENSG00000163785	RYK	0.4751	0.5395	0.4043	0.5376	-0.01485	0.4474	-0.07024	0.6788	0.3405	-0.2786	-0.1783	0.1938	-0.1799	0.0878	-0.4233	0.2084	0.5041	0.5898	0.05856	0.4083	0.3363	0.2967	0.4734	0.424	0.3093	0.2374	-0.3087	0.2174	-0.05377	-0.4665	-0.07853	0.04636	0.005183	0.003959	0.01848	0.001717	0.9341	0.009144	0.6982	0.0002887	0.09692	0.1353	0.3891	0.2987	0.4308	0.6359	0.04377
ENSMMUG00000011274	ENSG00000122884	P4HA1	0.2712	0.1922	-0.03724	0.3603	-0.04212	0.1994	0.04528	0.4574	0.138	-0.2911	-0.3125	0.07588	-0.004975	0.1607	-0.1963	0.03375	0.4512	0.3942	-0.1436	0.404	0.3452	0.1784	0.2747	0.31	0.06929	-0.0589	-0.7865	0.1494	0.1143	-0.4299	-0.3535	-0.0002093	0.07895	0.2542	0.8117	0.01998	0.7959	0.1972	0.7809	0.007108	0.4555	0.08452	0.1018	0.6515	0.9808	0.334	0.2975
ENSMMUG00000011329	ENSG00000130856	ZNF236	0.3604	0.4669	0.1763	0.1264	-0.1454	0.344	0.01341	0.5573	0.4814	-0.06833	0.1115	0.0846	-0.05495	0.2918	-0.07454	0.2573	0.9606	0.7894	0.06497	0.2129	0.1803	0.1794	0.3109	0.2591	0.6245	0.3367	0.04242	-0.0702	-0.274	-0.2361	0.1415	0.05524	0.01778	0.005393	0.2537	0.4166	0.381	0.02577	0.9351	0.0009947	0.00948	0.6817	0.5533	0.6214	0.795	0.07978	0.6914
ENSMMUG00000011346	ENSG00000162994	CLHC1	0.5833	0.5529	0.5198	0.4638	-0.1076	0.4365	0.3757	0.2746	0.118	-0.5536	-0.1783	-0.2294	-0.6524	-0.001255	-0.5194	-0.4009	0.4426	0.7639	0.1732	0.5372	0.4634	0.2117	0.6321	0.06422	0.3242	0.3574	-0.01555	0.4232	0.09871	-0.5098	0.2359	-0.2578	0.01407	0.0399	0.03303	0.06144	0.7001	0.07629	0.1519	0.3281	0.688	0.04414	0.5451	0.4126	0.07279	0.9963	0.08838
ENSMMUG00000011360	ENSG00000136100	VPS36	0.5677	0.8095	0.4985	0.4601	-0.2585	0.613	-0.09759	0.463	0.5026	-0.1181	0.06592	0.4336	-0.1755	0.4356	-0.6378	-0.08084	0.7772	0.979	0.4487	0.5692	0.47	0.3947	0.7291	0.303	0.6827	0.744	0.08211	0.3971	0.1415	-0.1855	0.2601	0.07993	0.004032	0.0001864	0.01151	0.01949	0.2179	0.001966	0.6426	0.03251	0.02945	0.5693	0.7747	0.03804	0.5011	0.03641	0.007636
ENSMMUG00000011363	ENSG00000138468	SENP7	0.9509	1.396	0.8754	0.8889	-0.1258	1.121	0.2675	1.271	1.073	-0.1333	0.1648	0.8025	-0.2346	0.9263	-0.3349	0.7451	1.247	1.664	0.6504	0.8765	0.7329	0.5245	1.009	0.6986	1.256	1.246	0.2908	0.6543	0.04822	0.03991	0.4105	0.365	0.003107	8.257e-05	0.007366	0.005984	0.7257	0.0005518	0.4497	0.0002997	0.005101	0.7015	0.6682	0.02193	0.6034	0.007429	0.4044
ENSMMUG00000011367	ENSG00000071462	BUD23	-0.1078	-0.3014	-0.2047	-0.2141	0.2106	-0.08803	-0.002344	-0.2935	-0.06989	0.2313	-0.03879	-0.1224	0.5024	-0.1987	0.2508	-0.07002	-0.5561	-0.6838	-0.2227	-0.3519	-0.2849	-0.2328	-0.3938	-0.148	-0.2959	-0.4162	-0.1043	-0.2	0.09824	-0.02766	-0.166	-0.04431	0.3904	0.02827	0.1036	0.08863	0.1057	0.4827	0.9856	0.03329	0.6358	0.08239	0.793	0.3587	0.00173	0.1358	0.09108
ENSMMUG00000011370	ENSG00000176476	SGF29	-0.5891	-0.5385	-0.3627	-0.4442	-0.2115	-0.7122	-0.1356	-0.4461	-0.4541	0.2172	0.01633	-0.2647	-0.1338	-0.4281	0.4408	0.2864	-0.7153	-0.8412	-0.5119	-0.4165	-0.3797	-0.2932	-0.6977	-0.3059	-0.4772	-0.5	-0.06059	-0.2945	0.02576	0.1114	-0.2504	0.2362	0.0007818	0.004059	0.03375	0.01078	0.2376	6.991e-05	0.4354	0.01714	0.02865	0.2338	0.9368	0.1593	0.5454	0.0231	0.02842
ENSMMUG00000011380	ENSG00000162852	CNST	0.4872	0.5395	0.1043	0.5818	-0.04126	0.5368	0.1388	0.8009	0.4536	-0.06862	-0.01566	0.4126	-0.04736	0.4202	-0.2426	0.3171	1.135	0.9444	0.2283	0.2121	0.2132	0.1883	0.5069	0.2376	0.8586	0.5116	-0.3521	-0.09512	-0.3394	-0.3805	-0.1008	-0.09245	0.003206	0.002688	0.5317	0.0004604	0.814	0.001242	0.4284	1.46e-05	0.02003	0.6969	0.9375	0.01994	0.8296	0.01681	0.2234
ENSMMUG00000011385	ENSG00000105851	PIK3CG	0.3065	0.1348	0.03284	0.388	0.1318	0.411	0.252	0.4357	0.1628	-0.1465	-0.1137	0.2203	0.2241	0.194	-0.02308	0.07143	0.7559	0.4153	0.1987	0.1094	0.2808	0.06752	0.2414	0.2833	0.2111	-0.05522	-0.4938	-0.28	-0.1045	-0.5305	-0.4291	-0.2438	0.02177	0.3492	0.8039	0.003639	0.338	0.00214	0.06777	0.003016	0.2949	0.2966	0.4647	0.1169	0.183	0.1666	0.8833
ENSMMUG00000011436	ENSG00000110321	EIF4G2	0.1453	0.1004	0.05139	0.2588	-0.09325	0.196	0.02288	0.3269	-0.01825	-0.2905	-0.224	0.1382	-0.1196	0.02037	-0.309	0.003446	0.3668	0.3209	0.1083	0.1141	0.04968	0.0038	0.2232	0.163	0.1566	0.1064	-0.2631	0.01579	-0.1483	-0.2253	-0.06978	-0.05227	0.1847	0.3986	0.6372	0.01881	0.409	0.07376	0.8394	0.006562	0.8877	0.01329	0.08348	0.2358	0.3876	0.8613	0.01746
ENSMMUG00000011446	ENSG00000170430	MGMT	-0.6313	-0.4167	-0.2579	-0.6477	-0.3921	-0.8068	-0.4267	-0.8808	-0.3174	0.2544	0.02556	-0.4493	-0.469	-0.4797	0.1305	-0.3928	-0.8279	-0.8596	-0.1377	-0.4092	-0.4756	-0.1783	-0.6432	-0.2687	-0.6785	-0.4557	0.28	-0.2018	-0.04376	0.1401	0.04603	0.092	0.0005554	0.03112	0.1442	0.0004893	0.03913	1.911e-05	0.02164	1.975e-05	0.1452	0.1799	0.9048	0.0249	0.04616	0.01554	0.5399
ENSMMUG00000011459	NA	NA	0.3328	0.4069	0.1948	0.2693	0.004469	0.4143	0.1242	0.4387	0.4917	-0.04465	0.1443	0.4002	0.09456	0.4293	-0.03784	0.1975	0.6533	0.478	0.1884	0.3047	0.2509	0.1722	0.37	0.09442	0.3816	0.1351	-0.07136	-0.06574	-0.1598	-0.378	-0.02485	-0.06247	0.005597	0.001931	0.1052	0.02485	0.9718	0.0006214	0.3253	0.001006	0.0005786	0.7262	0.3103	0.002014	0.5484	0.0008174	0.7906
ENSMMUG00000011473	ENSG00000152242	C18orf25	0.6653	0.9175	0.5937	0.6892	-0.02013	0.8697	0.1532	0.7168	0.557	-0.001061	0.1055	0.6336	0.1038	0.603	-0.3453	0.133	0.841	1.014	0.5027	0.6422	0.5846	0.4623	0.8351	0.4878	0.6169	0.6826	-0.06096	0.4216	0.06467	-0.2889	0.2504	0.04925	0.001189	5.455e-05	0.004352	0.0008235	0.9267	2.74e-05	0.4853	0.001603	0.02181	0.9961	0.6666	0.004272	0.7021	0.005588	0.1644
ENSMMUG00000011479	ENSG00000125871	MGME1	0.2889	0.4488	0.1418	0.254	-0.09253	0.3782	0.003895	0.3135	0.1682	-0.1051	-0.1214	0.0625	-0.007399	0.1456	-0.344	0.0155	0.3847	0.4978	0.1455	0.1546	0.1407	0.1208	0.4565	0.1884	0.1783	0.1409	-0.3371	-0.09479	-0.2356	-0.3523	-0.1503	-0.01918	0.03827	0.003114	0.3121	0.07004	0.5312	0.007134	0.9791	0.04163	0.3043	0.4795	0.4687	0.6787	0.9681	0.3255	0.04312
ENSMMUG00000011496	ENSG00000139697	SBNO1	0.5311	0.5802	0.1844	0.4469	0.1124	0.5899	0.04523	0.7021	0.4619	-0.1684	-0.1291	0.3319	-0.04864	0.4525	-0.2715	0.3721	0.9422	0.9296	0.3153	0.3603	0.3346	0.1936	0.5557	0.4399	0.639	0.5223	-0.1634	0.02433	-0.07271	-0.1607	-0.008264	0.2063	0.003304	0.003795	0.315	0.0146	0.5566	0.001268	0.8147	0.0004388	0.03155	0.388	0.557	0.09165	0.837	0.01993	0.2141
ENSMMUG00000011497	ENSG00000131725	WDR44	0.5875	0.59	0.3525	0.5615	0.1447	0.715	0.2376	0.6389	0.4992	-0.154	-0.03157	0.4122	0.1908	0.4772	-0.2457	0.08597	1.023	1	0.4411	0.4869	0.47	0.2792	0.6473	0.4137	0.7096	0.6022	-0.1736	0.03717	-0.0649	-0.2517	-0.06747	-0.105	0.0008264	0.002338	0.04785	0.001515	0.4367	5.769e-05	0.2031	0.00105	0.01695	0.4161	0.8817	0.03057	0.4127	0.0109	0.2462
ENSMMUG00000011498	ENSG00000147251	DOCK11	0.6417	0.6672	0.3791	0.4934	0.006771	0.5544	-0.05007	0.6229	0.5426	-0.1893	-0.1477	0.3124	-0.02004	0.4623	-0.476	0.2165	0.9248	1.043	0.4492	0.5549	0.4099	0.3364	0.7582	0.6637	0.784	0.7313	0.04656	0.4503	0.143	0.0304	0.3726	0.3309	0.002342	0.003241	0.06411	0.01723	0.9741	0.007829	0.8094	0.005869	0.02846	0.387	0.5407	0.1521	0.9374	0.03789	0.04648
ENSMMUG00000011515	ENSG00000196792	STRN3	0.7429	1.092	0.6848	0.795	-0.154	0.8998	0.1076	0.8896	0.7258	-0.1014	0.08181	0.5855	-0.1274	0.726	-0.5936	0.3675	1.101	1.407	0.5977	0.69	0.5497	0.4522	0.7909	0.6882	0.9274	1.049	0.1382	0.4306	0.08044	-0.1304	0.3486	0.179	0.002544	6.289e-05	0.006347	0.001345	0.5728	0.0002826	0.6941	0.001105	0.01318	0.7005	0.7825	0.02792	0.7098	0.005675	0.05505
ENSMMUG00000011527	ENSG00000127191	TRAF2	-0.4255	-0.3481	-0.1157	-0.3801	-0.1009	-0.5322	-0.1244	-0.4253	-0.3342	0.3	0.2287	-0.3291	-0.3054	-0.4024	0.2695	0.05866	-0.8345	-0.8452	-0.4741	-0.2676	-0.403	-0.3359	-0.7032	-0.3589	-0.6162	-0.513	0.03722	-0.1943	-0.04965	0.1449	-0.03473	-0.1413	0.01714	0.06799	0.5047	0.03437	0.5854	0.00343	0.4922	0.02853	0.1176	0.1089	0.2731	0.09052	0.1828	0.03742	0.1953
ENSMMUG00000011532	ENSG00000145675	PIK3R1	0.3161	0.4472	0.2841	0.4669	-0.148	0.5563	0.03271	0.7379	0.2262	-0.2443	0.05508	0.4285	-0.08566	0.4964	-0.3458	0.3945	0.8295	0.8801	0.4954	0.4991	0.2695	0.3512	0.7971	0.8546	0.669	0.5646	0.2028	0.3432	-0.0294	0.05322	0.5299	0.4156	0.08196	0.0256	0.1206	0.01016	0.4499	0.002223	0.8668	0.0002242	0.2977	0.2144	0.8004	0.0291	0.7258	0.01045	0.1186
ENSMMUG00000011544	ENSG00000106299	WASL	0.5227	0.7483	0.4758	0.6181	-0.173	0.5802	-0.05842	0.61	0.421	-0.2288	-0.0621	0.3006	-0.1015	0.2366	-0.5985	0.07093	0.7924	0.9271	0.2195	0.7106	0.4923	0.54	0.6955	0.4856	0.46	0.5426	-0.4305	0.4347	0.1278	-0.3127	0.08444	-0.1077	0.01809	0.002106	0.0327	0.005435	0.4688	0.009098	0.8072	0.01276	0.1068	0.3344	0.8139	0.2055	0.7343	0.3148	0.02944
ENSMMUG00000011584	ENSG00000171316	CHD7	0.4821	0.512	0.01458	0.1463	0.1496	0.4313	-0.1338	0.2292	0.3403	0.02158	-0.1211	0.09313	0.09573	0.2683	-0.2761	0.03498	0.7978	0.6387	0.0547	0.266	0.0782	0.1459	0.3816	-0.2037	0.3558	-0.004405	-0.3965	-0.4385	-0.5053	-0.5285	-0.345	-0.2347	0.00218	0.002988	0.9271	0.359	0.3691	0.006669	0.4262	0.1856	0.07025	0.8982	0.5283	0.5889	0.6453	0.1132	0.1489
ENSMMUG00000011590	ENSG00000172766	NAA16	0.6863	1.245	0.8903	0.8783	-0.07328	1.042	0.4055	0.6994	0.6605	-0.08912	0.09817	0.6165	-0.0994	0.7785	-0.209	0.2843	0.7031	1.36	0.6772	1.144	0.9015	0.8042	1.085	0.4137	0.718	1.049	0.4363	1.039	0.2182	0.2033	0.778	0.2201	0.01976	0.0001374	0.002978	0.003001	0.8214	0.0004142	0.2056	0.03281	0.06105	0.7785	0.7808	0.054	0.809	0.01323	0.5613
ENSMMUG00000011639	ENSG00000138756	BMP2K	0.3224	0.2589	-0.02786	0.2195	-0.06321	0.3658	-0.0312	0.6332	0.1188	-0.5265	-0.3169	-0.0004401	-0.1874	-0.01129	-0.2662	-0.03884	0.7794	0.6197	0.1175	-0.02063	-0.002809	-0.02589	0.3494	0.1836	0.5868	0.3114	-0.05555	-0.1899	-0.1899	-0.2118	-0.1161	0.04872	0.03623	0.1286	0.8586	0.1573	0.6989	0.01875	0.8482	0.0002021	0.5131	0.001755	0.08978	0.9979	0.3552	0.9453	0.1492
ENSMMUG00000011645	ENSG00000178028	DMAP1	-0.4644	-0.4445	-0.2198	-0.3976	0.01476	-0.4871	-0.1213	-0.6161	-0.4215	0.2672	0.1203	-0.2303	-0.01272	-0.3232	0.1765	-0.1139	-0.6558	-0.7448	-0.09262	-0.3956	-0.3513	-0.2213	-0.5428	-0.3132	-0.4213	-0.3725	0.2656	-0.1659	-0.05413	0.1965	0.03576	-0.01008	0.00397	0.009974	0.1616	0.01358	0.9281	0.002719	0.4556	0.0005096	0.02719	0.1095	0.5195	0.1818	0.9496	0.05944	0.3399
ENSMMUG00000011651	ENSG00000117419	ERI3	-0.4735	-0.5409	-0.25	-0.5314	-0.1129	-0.4864	-0.1589	-0.8092	-0.3788	0.1521	0.1552	-0.1884	0.03742	-0.2301	0.2069	-0.2478	-0.6259	-0.6227	-0.02781	-0.3156	-0.2851	-0.06651	-0.4787	-0.3417	-0.2451	-0.2358	0.2797	0.004861	0.1569	0.2859	0.1488	-0.03949	0.00173	0.0009396	0.09105	0.0004883	0.4655	0.001384	0.3033	2.103e-06	0.03624	0.3405	0.3835	0.2481	0.845	0.1561	0.2406
ENSMMUG00000011657	ENSG00000149187	CELF1	0.2688	0.5324	0.2533	0.3408	-0.07932	0.3782	0.1565	-0.03762	0.3917	0.01827	0.1275	0.3455	0.008427	0.4086	0.1095	-0.1425	0.4323	0.5073	0.1493	0.4204	0.3465	0.2835	0.3347	-0.3508	0.2606	0.228	-0.1729	0.2368	0.1123	-0.1936	0.02295	-0.507	0.01959	2.92e-05	0.02678	0.003076	0.5006	0.001069	0.1843	0.7625	0.00395	0.8801	0.3406	0.004508	0.9534	0.0008955	0.4163
ENSMMUG00000011670	ENSG00000112655	PTK7	-0.3707	-0.3123	0.3002	-0.2078	-0.09456	-0.3391	0.4237	-0.3408	-0.4016	0.3315	0.945	0.1495	0.208	0.1687	0.8656	0.5003	-0.1404	-0.3385	0.3526	0.01167	-0.07243	0.2499	-0.2415	0.2276	0.2386	0.2738	1.137	0.5321	0.5076	0.7492	0.9519	0.3087	0.0678	0.1482	0.1138	0.3002	0.6508	0.09237	0.03137	0.1124	0.1207	0.1416	0.0001261	0.5191	0.4505	0.4592	0.0003067
ENSMMUG00000011675	ENSG00000158691	ZSCAN12	0.477	0.7062	0.4766	0.6734	0.002295	0.5123	0.0972	0.9564	-0.07224	-0.8228	-0.02905	0.1323	-0.134	0.3173	-0.3951	0.06693	0.6907	1.06	0.8772	0.4518	0.3585	0.3525	1.071	0.5528	0.6797	0.3155	0.5628	-0.2537	-0.04221	0.3332	0.2875	0.1579	0.158	0.063	0.1654	0.04815	0.9952	0.1323	0.8025	0.01083	0.8468	0.02087	0.939	0.7032	0.762	0.3507	0.3293
ENSMMUG00000011679	ENSG00000204371	EHMT2	-0.5157	-0.5277	-0.1719	-0.5015	-0.1241	-0.6219	-0.1517	-0.4969	-0.4276	0.2908	0.2093	-0.3211	-0.2376	-0.289	0.3429	0.08012	-0.5666	-0.7394	-0.2844	-0.3808	-0.389	-0.2315	-0.5995	-0.3446	-0.4023	-0.3946	0.1632	-0.272	-0.03621	0.2509	0.07267	0.02767	0.006396	0.01036	0.3582	0.008098	0.5233	0.001118	0.4332	0.01588	0.0543	0.1431	0.3425	0.1089	0.3169	0.148	0.1209
ENSMMUG00000011699	ENSG00000033800	PIAS1	0.4407	0.3655	0.1755	0.4819	0.01407	0.4817	0.1036	0.6494	0.4014	-0.2247	-0.1351	0.267	0.06868	0.3005	-0.246	0.2066	1.015	0.8297	0.2247	0.4117	0.3727	0.1915	0.5249	0.5134	0.54	0.3633	-0.3231	0.07226	0.06	-0.3785	-0.1003	0.07114	0.00554	0.03396	0.266	0.002462	0.9317	0.002483	0.5283	0.0002224	0.03083	0.1788	0.4669	0.1106	0.7327	0.0722	0.1877
ENSMMUG00000011711	NA	NA	0.2001	-0.1225	-0.1188	0.2636	0.09237	0.1162	-0.1078	0.5137	-0.3441	-0.6584	-0.4361	-0.138	0.05865	-0.4278	-0.1413	-0.1793	0.448	-0.05738	0.008598	-0.08991	-0.1807	-0.1624	0.1361	0.1975	-0.1799	-0.4343	-0.4633	-0.2867	-0.2903	-0.4443	-0.4664	-0.006867	0.1739	0.4452	0.4202	0.07345	0.5454	0.4295	0.4799	0.001634	0.04739	3.872e-05	0.01275	0.3764	0.7539	0.006603	0.4198
ENSMMUG00000011735	ENSG00000174606	ANGEL2	0.8203	1.139	0.7278	0.7956	0.2611	0.9269	0.4052	0.8616	0.5092	-0.09966	0.01415	0.3607	-0.1135	0.6053	-0.322	0.05324	0.7459	1.1	0.5433	0.5609	0.5288	0.3739	0.7897	0.3693	0.7838	0.8604	0.1758	0.3878	0.2931	0.07038	0.4589	-0.001346	0.0001153	1.272e-06	0.000726	0.0002014	0.253	1.467e-05	0.07643	0.0002537	0.04104	0.6571	0.955	0.1123	0.6891	0.006916	0.2091
ENSMMUG00000011743	ENSG00000087365	SF3B2	-0.2874	-0.5454	-0.4075	-0.1878	0.2437	-0.2552	0.2241	-0.2978	-0.4269	0.1597	-0.09031	-0.2121	0.3099	-0.2266	0.4159	0.01184	-0.4	-0.6996	-0.3022	-0.6639	-0.4966	-0.3939	-0.6023	-0.3755	-0.2922	-0.5173	-0.1725	-0.6335	-0.2223	-0.09639	-0.371	-0.04995	0.06566	0.001605	0.009294	0.2283	0.1392	0.101	0.1756	0.07919	0.02085	0.3395	0.6198	0.1987	0.127	0.1731	0.0281
ENSMMUG00000011759	ENSG00000148341	SH3GLB2	-0.4501	-0.4408	-0.07617	-0.5693	-0.3278	-0.7513	-0.2722	-0.5178	-0.1911	0.3237	0.3298	-0.2102	-0.3235	-0.3459	0.3629	0.07731	-0.5429	-0.595	-0.3572	-0.2962	-0.3297	-0.1921	-0.657	-0.3081	-0.2778	-0.1992	0.2688	0.04469	0.08891	0.2635	0.1309	-0.01843	0.0118	0.02317	0.6629	0.001747	0.08191	5.041e-05	0.1377	0.008208	0.3681	0.08704	0.1175	0.2818	0.1607	0.07588	0.08422
ENSMMUG00000011770	ENSG00000105778	AVL9	0.368	0.559	0.2701	0.3008	-0.02638	0.4837	0.05816	0.3668	0.3515	-0.1126	-0.02626	0.3085	0.06457	0.4135	-0.22	-0.01423	0.7032	0.7446	0.3991	0.2722	0.3594	0.2762	0.6063	0.1169	0.5391	0.535	0.03961	0.05957	-0.003453	-0.0875	0.1274	-0.09508	0.008881	0.0003346	0.05763	0.03395	0.8592	0.0006761	0.6966	0.01793	0.0371	0.4583	0.8776	0.04555	0.728	0.006728	0.1955
ENSMMUG00000011779	ENSG00000129493	HEATR5A	0.4075	0.5643	0.2181	0.3676	-0.03807	0.3851	0.2437	0.4964	0.4605	-0.09602	0.1558	0.3923	0.1735	0.4501	0.08876	0.2484	0.7904	0.5871	-0.01228	0.3728	0.3969	0.1224	0.4228	0.3103	0.4292	0.2178	-0.271	-0.009467	0.00575	-0.2366	-0.1379	-0.02875	0.01467	0.001941	0.1936	0.02841	0.8291	0.02189	0.1728	0.007462	0.01771	0.5863	0.4267	0.02761	0.4173	0.01085	0.6474
ENSMMUG00000011782	NA	NA	0.6307	0.7488	0.3398	0.5618	-0.04033	0.6788	0.2394	0.8244	0.705	-0.2222	-0.03023	0.3422	0.01717	0.5373	-0.1286	0.6	1.167	1.107	0.3568	0.3818	0.4802	0.3526	0.757	0.4862	0.9078	0.7022	0.06871	0.1213	-0.1099	-0.08798	0.2238	0.3393	0.002487	0.001147	0.1091	0.007443	0.8573	0.001233	0.2829	0.0003338	0.005021	0.3303	0.9058	0.1359	0.9515	0.01725	0.6143
ENSMMUG00000011798	NA	NA	-0.4234	-0.5908	-0.3558	-0.356	0.07691	-0.3903	0.08643	-0.551	-0.505	0.06266	-0.04119	-0.3213	0.006703	-0.2798	0.3285	-0.1596	-0.5756	-0.7058	-0.3327	-0.5477	-0.444	-0.3169	-0.5962	-0.5439	-0.4094	-0.4405	-0.05896	-0.3946	-0.1337	0.08459	-0.2212	-0.1825	0.004442	0.0003238	0.01708	0.01621	0.6186	0.008399	0.5806	0.000695	0.004162	0.6932	0.8128	0.04086	0.9719	0.07693	0.0674
ENSMMUG00000011800	ENSG00000162601	MYSM1	1.018	1.405	0.7723	0.797	-0.09213	1.235	0.1167	1.319	1.339	0.01359	0.4291	1.053	-0.1616	1.305	-0.4945	0.6533	1.779	2.206	1.001	1.065	0.787	0.8091	1.374	0.6448	1.677	1.44	0.8122	0.6774	0.1369	0.2197	0.6934	0.7346	0.005948	0.0006728	0.0437	0.03399	0.8297	0.0009054	0.7853	0.001167	0.002455	0.9734	0.345	0.01043	0.7667	0.00112	0.3048
ENSMMUG00000011819	ENSG00000131873	CHSY1	0.9653	0.8598	0.3168	0.7404	0.7193	1.026	0.2439	1.056	0.9965	-0.0237	0.03798	0.634	0.731	0.7534	-0.2554	0.4669	1.429	1.118	0.2583	0.4475	0.4965	0.2288	0.7712	0.5262	0.8681	0.3807	-0.4185	-0.3267	-0.3561	-0.5979	-0.192	-0.09005	4.912e-06	0.000218	0.1411	0.0005078	0.001154	1.608e-06	0.2802	6.856e-06	8.975e-05	0.9176	0.8834	0.006334	0.008431	0.0009388	0.3242
ENSMMUG00000011845	ENSG00000159399	HK2	0.5922	0.1934	-0.2478	0.1148	0.2665	0.3413	0.0117	0.2417	0.2887	-0.09273	-0.3129	0.04747	0.2941	0.1399	-0.1846	-0.1008	0.967	0.3472	-0.1802	0.2355	0.2092	-0.08531	0.1616	0.1611	0.011	-0.6205	-1.064	-0.6458	-0.5296	-1.164	-0.9596	-0.5878	0.005403	0.399	0.2436	0.5868	0.2247	0.1067	0.9577	0.297	0.2414	0.6762	0.2095	0.8311	0.2703	0.5287	0.4588
ENSMMUG00000011860	ENSG00000163393	SLC22A15	0.4708	0.2775	-0.1699	0.205	0.06864	0.3472	0.1449	0.4133	0.4465	-0.2158	-0.2609	0.1519	0.4072	0.04588	0.07024	-0.03712	1.026	0.4909	-0.4814	0.2402	0.3912	0.1381	0.1764	0.1754	0.2064	-0.2827	-1.008	-0.2168	-0.1709	-0.7349	-0.4892	-0.1109	0.01285	0.1852	0.389	0.2891	0.7333	0.07223	0.477	0.05103	0.05041	0.3025	0.278	0.4723	0.1116	0.825	0.7633
ENSMMUG00000011867	ENSG00000167394	ZNF668	-0.489	-0.574	-0.04699	-0.6622	-0.1849	-0.7292	-0.1862	-0.354	-0.3507	0.4363	0.3597	-0.2326	-0.3925	-0.3546	0.4945	0.1248	-0.8467	-0.9282	-0.4353	-0.3034	-0.3965	-0.2892	-0.7024	0.05403	-0.677	-0.5895	0.304	-0.2606	-0.03537	0.1609	0.05877	0.05048	0.03241	0.0185	0.83	0.004695	0.4377	0.002064	0.4195	0.1532	0.199	0.06746	0.1747	0.3562	0.184	0.1555	0.06221
ENSMMUG00000011916	NA	NA	-0.2613	-1.024	-0.4663	-1.763	-1.323	-1.756	-1.301	-2.633	-0.1007	0.2335	0.08597	-1.553	-0.7971	-1.276	-0.7012	-1.981	-0.7475	-0.8302	-0.5621	-0.5619	-0.4906	-0.2529	-0.7465	-0.9341	-0.3924	-0.3227	-0.1483	-0.332	-0.1001	-0.08932	-0.2429	-0.4497	0.1693	2.586e-06	0.01548	2.222e-13	1.215e-08	1.664e-13	1.204e-08	7.476e-18	0.657	0.2586	0.711	1.079e-09	0.004805	1.334e-07	0.004759
ENSMMUG00000011922	ENSG00000121964	GTDC1	0.3361	0.2448	0.2085	0.3212	-0.09688	0.2839	-0.06592	0.4249	0.1501	-0.2808	-0.1372	0.1465	-0.01451	0.004562	-0.454	0.08983	0.5408	0.4658	0.1814	0.3665	0.2974	0.214	0.4057	0.4243	0.142	0.06976	-0.295	0.1964	0.1001	-0.2707	-0.05428	0.09284	0.02582	0.1411	0.1713	0.03409	0.5475	0.06304	0.6838	0.01068	0.4012	0.08631	0.4527	0.3706	0.9423	0.9776	0.01457
ENSMMUG00000011952	ENSG00000111110	PPM1H	0.9706	0.9383	0.4012	0.8161	0.4401	0.7325	0.3555	0.7874	0.762	0.05184	0.1968	0.4121	0.3295	0.7549	-0.2719	0.4246	1.548	1.13	0.05594	0.7998	0.6633	0.4227	0.8203	0.3827	0.6049	0.1654	-0.7166	-0.1234	-0.1015	-0.4869	-0.2761	-0.52	7.38e-05	0.0004868	0.1106	0.001084	0.09318	0.003083	0.1862	0.003524	0.01044	0.8496	0.5287	0.1378	0.3342	0.005721	0.3852
ENSMMUG00000011976	ENSG00000172893	DHCR7	-0.5488	-0.4011	-0.1712	-0.4675	0.211	-0.2417	0.2391	-0.8615	-0.38	0.3237	0.4461	0.03841	-0.08445	0.004105	0.5331	0.1416	-0.501	-0.6706	0.1173	-0.2712	-0.3712	-0.118	-0.3394	-0.1863	0.1411	0.3494	0.9696	0.2744	0.3855	0.6407	0.6162	0.4838	0.01475	0.08412	0.4218	0.03605	0.351	0.2708	0.2759	0.0005915	0.1272	0.1356	0.06427	0.8648	0.7427	0.9851	0.0225
ENSMMUG00000011990	ENSG00000197601	FAR1	0.7908	1.16	0.7711	0.8185	-0.1973	1.004	0.1149	0.8837	0.7581	-0.2046	0.0603	0.6086	-0.2454	0.647	-0.479	0.219	1.202	1.386	0.6136	1.066	0.8067	0.6765	1.027	0.6399	0.8988	0.9635	-0.000509	0.7988	0.2592	-0.2096	0.2882	-0.007221	0.007559	0.0003578	0.009193	0.005671	0.5287	0.0007295	0.7127	0.006446	0.02802	0.5087	0.8607	0.0504	0.5244	0.03721	0.1709
ENSMMUG00000011999	ENSG00000111371	SLC38A1	0.4655	0.6719	0.3689	0.3979	-0.05193	0.5328	0.2354	0.3516	0.573	-0.1684	0.1823	0.4173	-0.1021	0.5792	-0.04602	0.2839	0.7513	0.9815	0.4572	0.4355	0.4752	0.3517	0.5981	0.1995	0.7482	0.7535	0.1586	0.3463	0.1304	0.04798	0.3509	-0.006613	0.00748	0.0004482	0.03346	0.02186	0.7735	0.002258	0.1915	0.06473	0.005517	0.3626	0.3751	0.02492	0.6488	0.001865	0.8219
ENSMMUG00000012007	ENSG00000040199	PHLPP2	0.5541	0.9252	0.5588	0.5129	0.214	0.8122	0.2982	0.7349	0.4517	-0.3063	0.0265	0.5262	0.05826	0.58	0.04991	0.2449	0.7999	1.096	0.3654	0.4623	0.3548	0.3386	0.7833	0.08004	0.8409	0.6382	0.2395	0.2442	-0.09472	0.1916	0.3184	-0.1055	0.02202	0.0005712	0.02318	0.03481	0.4125	0.000816	0.2506	0.005473	0.1133	0.2377	0.927	0.04421	0.8579	0.02281	0.8629
ENSMMUG00000012032	ENSG00000133657	ATP13A3	1.183	1.234	0.5829	1.256	-0.09915	1.232	0.05464	1.577	0.9139	-0.5373	-0.2575	0.6183	-0.1422	0.5831	-0.7584	0.2489	2.326	1.9	0.4664	1.103	0.9122	0.4951	1.032	0.6186	1.247	0.7425	-0.7814	0.1517	-0.3031	-1.22	-0.3585	-0.2992	0.003009	0.00512	0.154	0.001801	0.8186	0.002228	0.901	0.0004396	0.0494	0.2172	0.5993	0.1492	0.7932	0.1683	0.1242
ENSMMUG00000012036	ENSG00000163694	RBM47	0.742	0.4213	0.1243	0.5254	0.2251	0.5767	0.09222	0.8781	0.541	-0.01405	-0.319	0.2299	0.3611	0.2296	-0.2465	0.25	1.583	0.8936	-0.09888	0.2816	0.4025	0.109	0.4105	0.5374	0.6894	0.04147	-0.9113	-0.415	-0.2563	-0.8796	-0.6879	-0.2937	0.0007157	0.07422	0.5738	0.01662	0.3238	0.008669	0.6918	0.0002932	0.03327	0.9515	0.2248	0.3232	0.2025	0.318	0.3481
ENSMMUG00000012051	ENSG00000230124	ACBD6	-0.3598	-0.312	-0.1307	-0.2167	-0.1102	-0.2366	0.007223	-0.1991	-0.3885	0.06343	-0.07591	-0.3277	-0.0372	-0.2386	-0.00518	-0.06004	-0.6279	-0.4267	0.007209	-0.2184	-0.2956	-0.1747	-0.1015	-0.04555	-0.1358	0.01425	0.3209	0.1088	0.1244	0.2142	0.2249	0.5903	0.001228	0.008741	0.2263	0.04986	0.3324	0.03225	0.9486	0.09579	0.003832	0.5855	0.5616	0.006935	0.7921	0.04364	0.9681
ENSMMUG00000012053	ENSG00000164305	CASP3	0.4721	0.5222	0.229	0.3165	-0.3356	0.3424	-0.281	0.4748	0.2756	-0.1958	-0.2935	-0.03483	-0.26	-0.0143	-0.9117	-0.323	0.9976	0.8054	0.2746	0.4932	0.3219	0.2887	0.6068	0.4309	0.3996	0.2549	-0.3794	0.1839	-0.2163	-0.343	-0.1222	-0.2035	0.03152	0.02823	0.2942	0.1473	0.1442	0.1173	0.2292	0.04788	0.2828	0.3946	0.2506	0.8795	0.3495	0.9504	0.0005383
ENSMMUG00000012055	ENSG00000085832	EPS15	0.2911	0.2062	0.0098	0.4548	0.3231	0.4966	0.3763	0.3449	0.17	-0.2117	-0.1814	0.3153	0.3935	0.4177	0.01824	0.04259	0.5104	0.355	0.2832	0.09027	0.1721	0.1074	0.2906	0.1663	0.2321	0.07336	-0.2352	-0.117	-0.1185	-0.3349	-0.1821	-0.09707	0.0112	0.09477	0.9306	8.889e-05	0.006509	2.118e-05	0.00158	0.005679	0.2051	0.07915	0.1713	0.009448	0.00656	0.0007371	0.8922
ENSMMUG00000012064	ENSG00000133935	ERG28	-0.3834	-0.3235	0.05439	-0.05886	-0.07381	-0.06052	0.05337	-0.1233	-0.3605	-0.02979	0.1004	-0.0242	-0.04928	-0.06243	0.01701	0.1521	-0.3573	-0.407	0.1236	-0.1256	-0.0659	0.003131	-0.141	0.06729	-0.209	0.03911	0.3983	0.1184	0.2581	0.3539	0.3043	0.3686	0.0008997	0.009113	0.6236	0.5991	0.5299	0.5903	0.6466	0.3117	0.009768	0.807	0.4567	0.8438	0.7371	0.6068	0.899
ENSMMUG00000012091	ENSG00000198431	TXNRD1	0.6161	0.4098	0.1253	0.5242	0.4424	0.5931	0.3452	0.7435	0.5311	-0.07736	-0.05555	0.4132	0.4834	0.444	0.05991	0.2517	1.112	0.75	0.08242	0.2489	0.3367	0.08789	0.4158	0.3176	0.61	0.2041	-0.4509	-0.2305	-0.2086	-0.4459	-0.2631	-0.2918	0.0003859	0.02803	0.4653	0.002417	0.01311	0.000629	0.05414	0.0001005	0.008576	0.6704	0.7848	0.02368	0.02788	0.01477	0.7673
ENSMMUG00000012096	ENSG00000096996	IL12RB1	-0.1476	-0.2008	0.2859	-0.1937	0.2981	-0.08875	0.1289	-0.427	-0.1143	0.4428	0.6277	0.07545	0.4898	0.2407	0.4392	-0.01371	-0.4243	-0.518	0.5612	-0.03846	-0.09936	0.1676	-0.2016	0.03352	0.2066	0.1135	1.133	0.3186	0.4969	0.775	0.783	0.4268	0.495	0.3911	0.1772	0.3743	0.182	0.6825	0.5655	0.07594	0.6596	0.05364	0.01314	0.7482	0.07151	0.2978	0.08402
ENSMMUG00000012103	ENSG00000100324	TAB1	-0.3945	-0.3874	-0.1813	-0.495	-0.141	-0.4771	-0.2728	-0.3449	-0.2884	0.237	0.1942	-0.2178	-0.1782	-0.2683	0.2024	0.1514	-0.5369	-0.5843	-0.3198	-0.2844	-0.2776	-0.2783	-0.5371	-0.1469	-0.3768	-0.3136	0.1475	-0.2106	0.008232	0.1073	-0.04129	0.07253	0.007046	0.01384	0.205	0.0008839	0.3515	0.001352	0.0684	0.02968	0.09628	0.1215	0.2557	0.1694	0.3394	0.08596	0.2354
ENSMMUG00000012145	ENSG00000153317	ASAP1	0.3487	0.04175	-0.125	0.3274	0.1904	0.3221	0.2547	0.453	0.2492	-0.1968	-0.2045	0.1633	0.2005	0.1764	0.1568	0.1968	0.7554	0.3631	0.02133	0.09408	0.004105	0.04674	0.2462	0.01351	0.1397	-0.2233	-0.4873	-0.58	-0.4484	-0.5332	-0.4582	-0.07545	0.01787	0.7971	0.4067	0.02824	0.2209	0.03101	0.1019	0.005762	0.1543	0.221	0.2604	0.3093	0.2996	0.2663	0.3729
ENSMMUG00000012172	NA	NA	-0.5152	-0.4746	-0.136	-0.6619	-0.1939	-0.6735	-0.1993	-0.5114	-0.4738	0.2914	0.1139	-0.43	-0.4982	-0.3989	0.2689	-0.05787	-0.6875	-0.7866	-0.409	-0.367	-0.4359	-0.2321	-0.7141	-0.3385	-0.4526	-0.3579	0.2357	-0.09924	0.1755	0.2027	0.07597	-0.02488	0.00992	0.02584	0.4821	0.001191	0.3478	0.0009506	0.3263	0.01882	0.04902	0.1666	0.629	0.05163	0.05347	0.06583	0.2491
ENSMMUG00000012175	ENSG00000164306	PRIMPOL	0.3686	0.6163	0.3664	0.3347	-0.1075	0.3546	-0.154	0.07521	0.4649	-0.04541	-0.1021	0.1653	0.05688	0.2289	-0.4627	-0.3095	0.6036	0.6873	0.4032	0.4218	0.3923	0.3613	0.5464	0.1577	0.3121	0.3281	-0.01652	0.3656	-0.07721	-0.1	0.1636	-0.05165	0.03177	0.001237	0.03557	0.05422	0.5589	0.04187	0.4052	0.6935	0.01705	0.7962	0.6074	0.3557	0.7953	0.1959	0.02374
ENSMMUG00000012200	ENSG00000082213	C5orf22	0.457	0.5585	0.3722	0.3984	0.1068	0.513	0.05771	0.3356	0.1737	-0.2525	-0.1355	0.1018	-0.103	0.226	-0.3323	0.01909	0.3867	0.5797	0.4224	0.3399	0.4112	0.3334	0.4806	0.3531	0.4514	0.5085	0.1205	0.3712	0.2428	-0.0255	0.366	0.2399	0.002319	0.0007254	0.01348	0.008152	0.4961	0.0007053	0.7163	0.04089	0.3246	0.1143	0.4489	0.5263	0.5932	0.157	0.06545
ENSMMUG00000012202	ENSG00000172469	MANEA	1.058	1.529	1.241	1.018	0.01545	1.348	0.1929	1.181	0.6894	-0.1495	0.2026	0.6073	-0.394	0.7754	-0.7727	0.1652	0.9579	1.402	0.702	0.7087	0.6261	0.6593	0.941	0.5385	1.077	1.279	0.416	0.8692	0.3988	0.1272	0.6826	0.03032	0.001307	2.603e-05	0.0001845	0.002076	0.9665	4.65e-05	0.5998	0.001084	0.07382	0.6687	0.5984	0.08516	0.3945	0.02519	0.06221
ENSMMUG00000012203	NA	NA	0.3347	0.7801	0.3538	0.4348	-0.2088	0.652	0.2398	0.5829	0.264	-0.067	0.126	0.5378	-0.1403	0.5809	-0.1277	-0.01647	0.6285	0.998	0.3647	0.3358	0.5584	0.2457	0.3705	0.2082	0.7397	0.6687	0.0504	0.4792	0.2946	-0.1152	0.1353	0.03545	0.08885	0.0003283	0.07452	0.02714	0.3219	0.0009583	0.2475	0.006977	0.2573	0.7449	0.5871	0.01041	0.5902	0.004909	0.5799
ENSMMUG00000012206	ENSG00000089693	MLF2	-0.3475	-0.4206	-0.1991	-0.3518	-0.1178	-0.4828	-0.1078	-0.142	-0.3006	0.1365	-0.03528	-0.2559	-0.1427	-0.4087	0.1696	0.1495	-0.5226	-0.5937	-0.3193	-0.2192	-0.2037	-0.2115	-0.3948	0.08518	-0.5362	-0.518	-0.1648	-0.2506	-0.1046	-0.1404	-0.1982	0.09287	0.002499	0.0008115	0.08022	0.002179	0.3167	3.246e-05	0.3603	0.2532	0.02587	0.2594	0.792	0.03485	0.3215	0.0008294	0.2091
ENSMMUG00000012221	ENSG00000131791	PRKAB2	0.4147	0.6836	0.5017	0.484	0.08349	0.691	0.1967	0.3265	0.349	-0.2219	0.02566	0.352	-0.02222	0.4799	-0.3249	0.04047	0.261	0.7661	0.3677	0.536	0.6094	0.5455	0.5356	0.1451	0.3513	0.6823	0.2111	0.5971	0.3107	0.3248	0.4773	0.008556	0.01988	0.0005646	0.005428	0.0071	0.6571	0.0001263	0.2986	0.09563	0.09831	0.2454	0.9041	0.06729	0.9238	0.01138	0.1287
ENSMMUG00000012223	ENSG00000060982	BCAT1	1.01	1.007	0.4056	0.391	-0.1823	0.8438	0.3758	-0.04712	0.6299	-0.3014	0.1206	0.3353	-0.3601	0.6881	-0.2695	-0.4782	1.323	1.499	0.6428	0.4602	0.584	0.3991	0.9426	-0.3288	1.245	1.192	0.2092	0.151	0.02014	-0.1108	0.2681	-0.586	0.0003217	0.001742	0.1665	0.1792	0.5723	0.003201	0.2298	0.892	0.06067	0.3401	0.7327	0.2995	0.3963	0.02704	0.4406
ENSMMUG00000012224	ENSG00000155744	FAM126B	0.9373	0.9969	0.5107	0.9439	0.2115	0.7646	0.1576	0.9278	1.072	-0.3096	-0.2267	0.6753	0.1669	0.5676	0.07093	0.1518	1.632	1.413	0.2506	0.7258	0.5991	0.2371	0.9339	0.3238	1.05	0.6517	-0.2133	0.08286	0.1298	-0.514	0.004496	-0.2593	0.0007766	0.001549	0.0793	0.0008502	0.4869	0.00725	0.6081	0.00316	0.001299	0.3155	0.5155	0.02722	0.6643	0.06183	0.8375
ENSMMUG00000012227	ENSG00000162923	WDR26	0.4306	0.363	0.1435	0.4844	0.03328	0.5252	0.1343	0.689	0.2082	-0.1423	-0.147	0.2473	0.1293	0.2361	-0.1772	0.1864	0.8108	0.5842	0.1485	0.1901	0.1518	0.08284	0.3725	0.2746	0.4105	0.193	-0.3585	-0.1051	-0.2097	-0.4635	-0.2214	-0.1157	0.004052	0.02443	0.3275	0.001192	0.8266	0.0004579	0.3774	2.986e-05	0.231	0.3618	0.3927	0.1127	0.4866	0.1332	0.3096
ENSMMUG00000012238	ENSG00000178234	GALNT11	0.344	0.4233	0.1898	0.268	0.1134	0.3944	-0.1387	0.3062	0.2539	0.08321	0.06595	0.1745	0.1663	0.223	-0.467	0.05319	0.2141	0.37	0.2556	0.1091	0.03217	0.07063	0.3084	0.3221	0.1814	0.1054	-0.05637	0.006484	-0.07488	-0.1869	-0.05862	-0.04973	0.001204	0.0002772	0.07387	0.01184	0.3085	0.0002323	0.2222	0.008239	0.03947	0.4575	0.5999	0.125	0.2246	0.04647	0.0003531
ENSMMUG00000012304	ENSG00000160214	RRP1	-0.3745	-0.421	-0.1679	-0.324	-0.04695	-0.5298	-0.1311	-0.3532	-0.2831	0.294	0.2104	-0.1797	-0.06478	-0.3011	0.373	0.03579	-0.7384	-0.8472	-0.3067	-0.3345	-0.4483	-0.2559	-0.6016	-0.3338	-0.4062	-0.3731	0.2466	-0.1554	-0.02275	0.2229	0.04918	0.08132	0.02664	0.02041	0.3102	0.0565	0.7868	0.002175	0.4452	0.05547	0.1614	0.09952	0.292	0.3275	0.7633	0.1003	0.06113
ENSMMUG00000012310	ENSG00000003402	CFLAR	0.693	0.3575	-0.02055	0.6061	0.8811	0.5378	0.2204	0.5788	0.602	-0.167	-0.3064	0.317	0.819	0.2114	0.1354	-0.06503	0.9201	0.3747	0.0297	0.3129	0.3151	0.08884	0.221	0.0466	0.2516	-0.07759	-0.5599	-0.31	0.02706	-0.3697	-0.4508	-0.2285	4.266e-05	0.0449	0.8977	0.0002799	7.989e-07	0.001139	0.1889	0.001215	0.00228	0.3293	0.1006	0.06643	0.0001274	0.2229	0.4765
ENSMMUG00000012318	ENSG00000138363	ATIC	-0.2393	-0.4922	-0.3131	-0.1401	0.2484	-0.1589	0.3421	-0.5299	-0.364	0.02331	-0.1402	-0.102	0.2885	-0.05183	0.3676	-0.2189	-0.2149	-0.4055	0.01366	-0.444	-0.2662	-0.1034	-0.3159	-0.5516	-0.04749	-0.09523	0.07184	-0.3003	-0.04321	0.2076	-0.105	-0.1809	0.05993	0.0004495	0.01431	0.269	0.05917	0.2104	0.009429	0.0001912	0.01593	0.8625	0.3514	0.4497	0.07293	0.6996	0.0143
ENSMMUG00000012343	ENSG00000164631	ZNF12	0.889	1.036	0.8128	0.683	0.05103	1.095	0.2672	1.054	0.3402	-0.4632	0.08414	0.3306	-0.3408	0.5453	-0.5533	0.4659	1.266	1.408	0.7403	0.5291	0.4741	0.3726	0.9027	0.8137	1.164	1.112	0.4488	0.2544	0.01033	0.04572	0.3655	0.6428	0.0003966	0.0002261	0.001433	0.007231	0.8534	1.517e-05	0.3341	0.0001213	0.2514	0.09037	0.7781	0.2273	0.3273	0.03999	0.07514
ENSMMUG00000012353	ENSG00000198961	PJA2	0.6465	0.8109	0.5187	0.6438	-0.1357	0.7448	-0.00395	0.7107	0.5793	-0.2408	0.01253	0.4337	-0.09462	0.5107	-0.5562	0.02087	1.137	1.262	0.6535	0.7922	0.6422	0.545	0.9781	0.6267	0.8976	0.8896	0.0609	0.5198	0.2179	-0.1663	0.3219	0.01227	0.006192	0.001506	0.02616	0.006003	0.575	0.001582	0.987	0.005806	0.0349	0.3282	0.9633	0.07863	0.7489	0.03957	0.04387
ENSMMUG00000012371	ENSG00000161021	MAML1	0.3043	0.3792	0.1583	0.06284	-0.03423	0.2239	0.007578	0.6721	0.4422	-0.08291	0.1828	0.166	-0.2057	0.3553	-0.08508	0.5168	0.7042	0.5181	-0.01496	0.4088	0.3037	0.1142	0.4076	0.5089	0.3475	0.04759	-0.2184	-0.1647	-0.1791	-0.293	0.03732	0.1261	0.05685	0.03111	0.3278	0.6996	0.8418	0.1658	0.9647	0.0001508	0.02208	0.6343	0.3493	0.3507	0.3375	0.04218	0.6628
ENSMMUG00000012376	ENSG00000171241	SHCBP1	0.9884	0.7952	0.31	0.6804	-0.02327	0.4283	-0.309	1.178	0.4367	-0.1894	-0.3987	0.15	-0.08178	-0.01221	-0.7409	-0.04244	1.825	1.454	-0.1078	0.5823	0.4352	0.3215	0.7415	0.3223	0.5052	0.2758	-1.213	-0.01984	-0.5247	-0.8062	-0.7128	-0.4114	0.001847	0.02249	0.3429	0.03508	0.9462	0.1865	0.3859	0.0008438	0.2408	0.5814	0.3183	0.6663	0.8486	0.9719	0.06687
ENSMMUG00000012387	ENSG00000095015	MAP3K1	0.9049	0.9285	0.3455	0.5587	-0.02742	0.8547	0.0729	0.9934	1.227	-0.2055	0.1147	0.5537	0.04353	0.9749	-0.2104	0.5179	1.832	1.816	0.6238	0.5169	0.6847	0.3618	0.9655	0.4934	1.603	1.3	0.1292	-0.05304	-0.1045	-0.3609	0.1588	0.193	0.0007763	0.001636	0.203	0.0381	0.9238	0.001533	0.7993	0.0008906	0.0001345	0.4805	0.7233	0.05807	0.9045	0.0007748	0.518
ENSMMUG00000012392	ENSG00000169885	CALML6	-0.2855	-0.8419	-0.5467	-0.5576	0.4359	-1.136	0.3222	-1.276	-0.3757	0.4119	0.355	-0.3411	-0.1224	-0.5658	0.9024	-0.09882	-0.9362	-0.8964	-0.6439	-0.4092	-0.7632	-0.3107	-0.8403	-1.559	0.01389	0.08211	0.1767	-0.335	0.1704	0.2694	-0.2234	-0.5305	0.3829	0.01395	0.09421	0.1107	0.1897	0.002479	0.3108	0.001428	0.3171	0.2248	0.3748	0.3466	0.7577	0.1305	0.009142
ENSMMUG00000012445	ENSG00000135632	SMYD5	-0.3794	-0.4109	-0.2523	-0.3913	-0.03555	-0.427	-0.1093	-0.6991	-0.2507	0.05464	0.07034	-0.09072	0.1004	-0.2145	0.2288	-0.08393	-0.5147	-0.492	-0.1749	-0.3696	-0.2701	-0.1585	-0.4066	-0.419	-0.1842	-0.1133	0.2265	-0.08555	0.1467	0.2322	0.008684	-0.05578	0.002243	0.00242	0.03944	0.001724	0.7794	0.0006744	0.3865	6.463e-07	0.08926	0.6767	0.6307	0.4964	0.5185	0.1054	0.1136
ENSMMUG00000012447	ENSG00000100949	RABGGTA	-0.3761	-0.4053	-0.06624	-0.5184	0.001089	-0.5352	-0.1347	-0.6885	-0.2533	0.4106	0.3105	-0.1815	0.05562	-0.2221	0.2826	-0.02314	-0.6084	-0.6646	-0.09549	-0.2301	-0.2724	-0.1326	-0.5577	-0.3423	-0.4393	-0.3708	0.2976	-0.08151	0.08464	0.1741	0.06641	0.07586	0.04224	0.04185	0.7138	0.005745	0.9955	0.004491	0.478	0.0008148	0.2475	0.03531	0.1525	0.3656	0.8123	0.2641	0.1903
ENSMMUG00000012448	ENSG00000135624	CCT7	-0.3311	-0.4339	-0.2801	-0.1235	0.03686	-0.2639	0.1488	-0.3396	-0.4105	0.01307	-0.128	-0.1552	0.07765	-0.2741	0.2687	0.01303	-0.5663	-0.5866	-0.319	-0.3836	-0.285	-0.2449	-0.4516	-0.3133	-0.3371	-0.2827	-0.09936	-0.1439	0.02599	0.09828	-0.1007	0.03209	0.0009699	8.548e-05	0.005185	0.214	0.7211	0.007969	0.1564	0.001901	0.0005048	0.9015	0.2692	0.1386	0.5385	0.009547	0.0247
ENSMMUG00000012451	ENSG00000120616	EPC1	0.3001	0.2145	0.0896	0.279	-0.1944	0.1552	-0.2014	0.4751	0.2111	-0.2306	-0.1702	-0.001341	-0.1735	0.0723	-0.3776	0.2247	0.5211	0.4948	0.05509	0.2865	0.1615	0.1516	0.3428	0.446	0.2477	0.07451	-0.2814	0.01475	-0.146	-0.2619	-0.07917	0.1783	0.01615	0.1141	0.4723	0.02579	0.1427	0.2136	0.1299	0.0005536	0.1506	0.08337	0.2531	0.992	0.2922	0.5855	0.01335
ENSMMUG00000012521	ENSG00000120137	PANK3	0.4318	0.6139	0.3855	0.4003	-0.07443	0.4125	0.1274	0.4745	0.3016	-0.2337	-0.1414	0.3102	-0.2424	0.406	-0.5153	-0.09722	0.4406	0.6073	0.2711	0.464	0.2878	0.1304	0.3942	0.1367	0.3383	0.3818	-0.02841	0.3708	0.05854	-0.1035	0.1405	0.1437	0.01703	0.002214	0.03471	0.02798	0.7007	0.02337	0.5089	0.01684	0.1547	0.2246	0.51	0.1085	0.3126	0.03422	0.01828
ENSMMUG00000012524	ENSG00000100030	MAPK1	0.2151	0.1675	-0.06528	0.2584	-0.01385	0.2738	0.1178	0.3072	0.2767	-0.1653	-0.144	0.2115	0.1398	0.2686	-0.01381	0.08063	0.6758	0.5123	0.1257	0.1073	0.2473	0.1192	0.2555	0.07958	0.2912	0.07463	-0.3797	-0.1824	-0.0587	-0.3992	-0.3107	-0.202	0.05341	0.1628	0.5492	0.01973	0.9026	0.01364	0.2996	0.01091	0.03469	0.1574	0.2618	0.0702	0.3101	0.02317	0.9154
ENSMMUG00000012539	NA	NA	0.4957	0.164	-0.08572	0.5682	-0.1423	-0.02061	0.1805	0.5381	0.5971	-0.5038	-0.3378	0.1177	0.2308	0.03451	-0.02096	-0.1422	1.186	0.682	-0.1899	0.4119	0.6543	0.302	0.2746	0.01368	0.6066	0.1681	-0.5055	0.205	0.4918	-0.1847	-0.02655	-0.1674	0.01721	0.4811	0.69	0.007511	0.5224	0.923	0.4174	0.02097	0.01531	0.02831	0.1891	0.6026	0.4025	0.8794	0.9334
ENSMMUG00000012559	ENSG00000132294	EFR3A	0.9623	1.139	0.6857	0.7187	0.2061	1.206	0.3588	0.9688	0.8888	-0.07234	0.275	0.7151	0.1334	1.072	-0.3527	0.5061	1.204	1.532	0.9055	0.4381	0.5241	0.2941	1.021	0.5181	1.312	1.285	0.5393	0.1915	-0.03919	0.03538	0.4956	0.204	0.0001417	4.821e-05	0.007244	0.004805	0.4404	2.171e-06	0.1852	0.0004863	0.002908	0.7887	0.3608	0.009047	0.6909	6.637e-05	0.2483
ENSMMUG00000012562	ENSG00000111670	GNPTAB	0.3124	0.349	0.01832	0.2985	0.1564	0.5113	0.2053	0.3752	0.2258	-0.05977	-0.05218	0.3209	0.2529	0.5305	-0.04736	-0.01129	0.5951	0.5485	0.3977	0.1374	0.2396	0.07777	0.3104	0.08562	0.3651	0.1178	-0.1659	-0.2265	-0.1426	-0.4385	-0.1939	-0.2836	0.007322	0.006827	0.8765	0.01071	0.2012	1.425e-05	0.09384	0.003383	0.0979	0.626	0.7093	0.01002	0.09441	1.854e-05	0.7275
ENSMMUG00000012612	NA	NA	-0.2694	-0.2613	-0.04863	-0.1123	-0.001059	-0.1453	-0.03995	-0.4069	-0.2665	0.05965	0.04807	-0.1201	-0.09873	-0.1918	0.02982	-0.1551	-0.3475	-0.3485	-0.01401	-0.2413	-0.09508	-0.03026	-0.2049	-0.2267	-0.0975	-0.08728	0.2279	0.02409	0.1548	0.2723	0.2477	0.1251	0.006797	0.01522	0.6175	0.254	0.9917	0.1421	0.694	0.000242	0.0243	0.5679	0.6798	0.2563	0.432	0.0687	0.7964
ENSMMUG00000012628	ENSG00000178826	TMEM139	-0.3461	-0.362	-0.06953	-0.2226	0.0123	-0.2932	0.2286	-0.2131	-0.2345	0.1803	0.1549	-0.1364	0.07039	-0.1574	0.4525	0.1377	-0.6273	-0.5286	0.008875	-0.2839	-0.1667	-0.01194	-0.2517	0.1543	-0.1872	-0.1573	0.3465	0.09966	0.2747	0.3652	0.1763	0.5741	0.007262	0.009732	0.5849	0.08183	0.9259	0.02273	0.08411	0.1275	0.126	0.1878	0.3093	0.3208	0.6647	0.2519	0.002954
ENSMMUG00000012666	ENSG00000134905	CARS2	-0.3594	-0.3638	-0.2576	-0.3192	-0.1289	-0.5844	-0.1337	-0.5397	-0.3202	0.1869	0.1242	-0.1444	-0.1056	-0.3527	0.1859	-0.07636	-0.5313	-0.5942	-0.3185	-0.3374	-0.3499	-0.1191	-0.5408	-0.4348	-0.5917	-0.4222	0.01349	-0.126	-0.0791	0.1091	0.02335	-0.2283	0.005477	0.009074	0.04323	0.01374	0.3349	1.379e-05	0.311	0.0001917	0.03879	0.1712	0.418	0.3023	0.5213	0.01239	0.2191
ENSMMUG00000012729	ENSG00000143669	LYST	0.8149	0.8428	0.4893	0.6835	-0.05848	0.8404	-0.01123	0.9165	0.7735	-0.139	0.0921	0.5403	0.1113	0.6996	-0.3982	0.4176	1.448	1.351	0.5182	0.7818	0.73	0.5363	0.982	0.7384	0.7394	0.4932	-0.2816	0.15	-0.009738	-0.4969	-0.02346	-0.06938	0.001504	0.002485	0.05424	0.007247	0.8247	0.001026	0.9663	0.001129	0.009868	0.605	0.758	0.04564	0.7323	0.009653	0.189
ENSMMUG00000012800	ENSG00000169727	GPS1	-0.4359	-0.4755	0.001534	-0.6147	-0.09652	-0.7103	-0.2214	-0.5176	-0.2842	0.4155	0.4151	-0.3427	-0.2483	-0.4199	0.3807	0.01662	-0.6484	-0.7996	-0.2976	-0.233	-0.3407	-0.2613	-0.6579	-0.233	-0.4643	-0.4319	0.2383	-0.1855	-0.001235	0.2049	0.05586	0.02309	0.03837	0.03791	0.9941	0.00385	0.6571	0.0009027	0.3069	0.02435	0.2487	0.06122	0.09173	0.1255	0.3491	0.06042	0.1229
ENSMMUG00000012802	NA	NA	0.2819	0.6217	0.1068	0.3662	-0.132	0.2973	-0.2555	0.1068	-0.1386	-0.5463	-0.2048	-0.1386	-0.5133	-0.1265	-0.5872	-0.06923	0.2414	0.7312	0.04442	0.1193	0.2354	0.319	0.3857	-0.2881	-0.08105	0.5042	0.00893	0.2087	0.2091	0.0879	-0.4303	-0.1054	0.1764	0.008234	0.6175	0.08409	0.5745	0.1621	0.2782	0.6429	0.5998	0.0206	0.4422	0.5615	0.0897	0.5889	0.04051
ENSMMUG00000012803	ENSG00000169718	DUS1L	-0.491	-0.4502	-0.06474	-0.7047	-0.2961	-0.7115	-0.5709	-0.6442	-0.2114	0.3173	0.3159	-0.3655	-0.2771	-0.3429	0.0795	-0.01503	-0.6119	-0.6234	-0.09553	-0.1847	-0.2631	-0.124	-0.4319	-0.1029	-0.3845	-0.2199	0.4651	-0.01729	0.1871	0.3521	0.2875	0.06741	0.01305	0.0337	0.7352	0.0005106	0.1529	0.0004599	0.005865	0.003087	0.3629	0.1228	0.1672	0.08837	0.273	0.1057	0.7322
ENSMMUG00000012822	ENSG00000115896	PLCL1	0.6466	0.8938	0.7512	1.098	0.3661	1.174	0.396	1.029	0.2179	-0.3023	-0.2184	0.4773	-0.2208	0.2597	-0.7033	0.1342	1.838	1.634	0.913	0.9963	0.7284	0.7973	1.31	0.6801	0.5602	0.6405	-0.2617	0.3054	-0.4366	-0.2574	0.1529	-0.8639	0.04552	0.01141	0.02182	0.0005884	0.303	0.0002577	0.2754	0.003033	0.5733	0.3943	0.5878	0.1724	0.6337	0.4505	0.08914
ENSMMUG00000012837	ENSG00000146457	WTAP	0.3649	0.4857	0.273	0.5867	0.007758	0.4941	0.04931	0.7947	0.2543	-0.1384	-0.236	0.2898	0.01807	0.1919	-0.2918	0.1903	0.6239	0.5966	0.09529	0.4545	0.2963	0.2143	0.4418	0.5625	0.3093	0.2342	-0.3272	0.2869	0.09778	-0.2087	-0.05947	0.216	0.02495	0.00609	0.09089	0.000348	0.9631	0.002428	0.7682	1.225e-05	0.1809	0.4188	0.2144	0.0907	0.9299	0.2614	0.1283
ENSMMUG00000012848	ENSG00000143324	XPR1	0.428	0.4985	0.2932	0.5158	0.1355	0.6373	0.4589	0.5032	0.1809	-0.1847	0.03759	0.3423	0.01273	0.4643	-0.169	0.3384	0.6947	0.6415	0.4506	0.2537	0.3457	0.2356	0.319	0.3127	0.5574	0.4645	-0.1176	0.1402	0.03352	-0.1852	0.0821	0.01228	0.003296	0.001807	0.04513	0.0004069	0.3782	1.382e-05	0.00295	0.001557	0.2939	0.2371	0.8298	0.02893	0.9474	0.002677	0.3296
ENSMMUG00000012856	ENSG00000108256	NUFIP2	0.5733	0.7487	0.266	0.5333	-0.2152	0.5813	0.05198	0.6654	0.6866	-0.2377	-0.1036	0.4506	-0.05942	0.4266	-0.3886	0.1872	1.118	1.068	0.109	0.6024	0.455	0.3027	0.5969	0.351	0.6669	0.5242	-0.381	0.2701	0.04266	-0.3988	0.04818	-0.07316	0.01244	0.002854	0.2446	0.02002	0.3695	0.01134	0.8284	0.008308	0.01095	0.3264	0.7005	0.06353	0.8409	0.07833	0.1526
ENSMMUG00000012859	NA	NA	-0.3759	-0.3617	-0.03669	-0.4459	-0.347	-0.6043	-0.07714	-0.7312	-0.01541	0.488	0.3779	0.1082	0.2026	-0.0294	0.2372	0.1128	-0.3391	-0.4438	-0.02725	-0.2844	-0.2229	-0.06757	-0.4833	-0.4229	0.5137	0.3453	0.9215	0.3627	0.419	0.682	0.4891	0.2843	0.02546	0.04333	0.8217	0.008939	0.05223	0.000529	0.6488	0.0001002	0.9404	0.006732	0.05734	0.5617	0.3732	0.8738	0.2277
ENSMMUG00000012871	ENSG00000165240	ATP7A	0.9675	1.217	0.5223	0.9548	-0.07985	1.258	0.1548	1.28	1.153	-0.2556	-0.07692	0.7265	0.08517	0.9544	-0.292	0.4368	1.925	1.844	0.417	0.8681	0.846	0.5796	1.303	0.5171	1.199	0.6464	-0.3724	-0.1335	-0.3019	-0.4467	-0.08521	-0.4172	0.002739	0.000691	0.12	0.003547	0.8241	0.0001146	0.6679	0.0003531	0.002722	0.4704	0.8474	0.04012	0.8509	0.00576	0.4714
ENSMMUG00000012884	ENSG00000183684	ALYREF	-0.3667	-0.3312	-0.1746	-0.2574	0.1697	-0.3037	0.1194	-0.3587	-0.3119	0.2376	0.1781	-0.0245	0.1285	-0.05567	0.5092	-0.09569	-0.687	-0.7338	-0.1056	-0.3691	-0.3108	-0.3189	-0.5378	-0.2331	-0.4997	-0.4962	0.09915	-0.1943	-0.133	0.06255	-0.03147	-0.1821	0.009228	0.02845	0.2045	0.06607	0.2359	0.03078	0.3977	0.01957	0.06075	0.1055	0.2806	0.8702	0.465	0.7076	0.001746
ENSMMUG00000012889	ENSG00000185813	PCYT2	-0.3636	-0.2738	0.06681	-0.3512	-0.07115	-0.468	-0.1024	-0.4776	-0.2002	0.3146	0.3643	-0.1661	-0.1393	-0.2372	0.3263	0.01313	-0.5644	-0.5337	-0.06196	-0.152	-0.2173	-0.08432	-0.4867	-0.1936	-0.2258	-0.1297	0.4738	0.002406	0.2111	0.3199	0.1863	0.1362	0.03125	0.1295	0.6837	0.03923	0.6838	0.006487	0.5513	0.01039	0.3131	0.07485	0.063	0.3588	0.511	0.1856	0.09483
ENSMMUG00000012893	ENSG00000197063	MAFG	0.4548	0.3591	0.3185	0.2323	-0.1667	0.179	0.1193	0.3458	0.5453	-0.04184	0.2209	0.3247	-0.1855	0.2148	0.2489	0.2863	0.5165	0.4815	0.04137	0.5231	0.2926	0.2128	0.3978	-0.08719	0.06111	-0.1356	-0.234	0.09794	-0.1116	-0.3669	-0.0764	-0.4445	0.009386	0.06237	0.07024	0.1878	0.3802	0.313	0.5198	0.0738	0.008724	0.8252	0.2915	0.09012	0.437	0.2577	0.2354
ENSMMUG00000012912	ENSG00000078747	ITCH	0.5073	0.541	0.3003	0.619	0.08882	0.5618	0.2006	0.535	0.4467	-0.2148	-0.01162	0.3998	0.07515	0.482	-0.1584	0.1615	0.9177	0.9273	0.3663	0.5039	0.5255	0.3828	0.648	0.2689	0.6258	0.4321	-0.2295	0.2442	0.07223	-0.1958	-0.0261	-0.2065	0.005834	0.006748	0.09993	0.0007786	0.6393	0.002254	0.29	0.0079	0.03752	0.2661	0.9567	0.03887	0.7454	0.01282	0.4616
ENSMMUG00000012921	ENSG00000151694	ADAM17	0.4472	0.427	0.1473	0.4028	-0.0259	0.4396	0.323	0.3867	0.4868	-0.03488	-0.05085	0.2104	0.1139	0.4028	0.06205	0.1013	0.7264	0.7366	0.28	0.2894	0.4137	0.2695	0.4363	0.3359	0.5716	0.4355	-0.09752	0.07228	0.1418	-0.08008	-0.003411	0.09908	0.0002155	0.001129	0.222	0.00088	0.8377	0.0002861	0.01061	0.003677	0.0006604	0.7854	0.7241	0.1035	0.4726	0.001753	0.6628
ENSMMUG00000012933	ENSG00000157483	MYO1E	-0.2178	-0.3282	-0.1912	0.05142	0.2026	0.04186	0.2467	-0.3181	-0.07162	0.3111	0.2673	0.01712	0.4085	0.2733	0.4552	0.3449	-0.03251	-0.171	0.4872	-0.2265	-0.1555	0.08681	0.006688	0.119	0.4139	0.1914	0.7948	0.02199	0.1219	0.5223	0.6116	0.5766	0.1994	0.07524	0.2569	0.7606	0.2463	0.8035	0.1574	0.0854	0.7245	0.08838	0.1917	0.9258	0.06171	0.1322	0.02402
ENSMMUG00000012940	ENSG00000149743	TRPT1	-0.3707	-0.2965	0.01678	-0.5507	-0.2355	-0.5511	-0.315	-0.6261	-0.2647	0.2984	0.2869	-0.2908	-0.2794	-0.3746	0.05104	-0.4429	-0.3465	-0.6103	-0.1958	-0.2631	-0.2936	-0.08506	-0.5562	-0.5652	-0.1584	-0.1446	0.1855	-0.03053	0.1251	0.2843	0.02394	-0.3605	0.04063	0.1265	0.9235	0.003069	0.2162	0.003218	0.09498	0.002342	0.2208	0.1146	0.1759	0.1463	0.2362	0.05834	0.8108
ENSMMUG00000012942	ENSG00000110011	DNAJC4	-0.5103	-0.5105	-0.1951	-0.5434	-0.1772	-0.627	-0.2121	-0.8467	-0.4496	0.337	0.008687	-0.3896	-0.4144	-0.5523	0.118	-0.2737	-0.6839	-0.714	-0.2575	-0.4338	-0.3171	-0.2543	-0.6221	-0.4463	-0.4233	-0.4387	0.4009	-0.1018	-0.02859	0.2744	0.1095	0.1836	0.007628	0.01249	0.2917	0.005054	0.3732	0.001449	0.2733	8.502e-05	0.04863	0.08928	0.9691	0.06331	0.09423	0.008279	0.5913
ENSMMUG00000012993	ENSG00000126107	HECTD3	-0.3048	-0.3279	-0.039	-0.2221	0.008153	-0.4137	0.04903	-0.5296	-0.1291	0.2565	0.2959	-0.09484	0.1262	-0.1388	0.4501	-0.0071	-0.5418	-0.5417	-0.05244	-0.06149	-0.08494	-0.01131	-0.295	-0.2235	-0.4748	-0.3803	0.07927	-0.1499	0.04813	0.1541	-0.03508	-0.03232	0.02336	0.0252	0.7698	0.09675	0.953	0.002228	0.7224	0.0003626	0.412	0.07207	0.06148	0.504	0.4551	0.3282	0.004785
ENSMMUG00000013018	ENSG00000163904	SENP2	0.4815	0.2226	0.1419	0.5896	0.1864	0.3554	0.0578	0.6794	0.3317	-0.2171	-0.203	0.1591	0.337	0.003743	-0.1561	0.03414	0.9266	0.4951	-0.02262	0.4696	0.4085	0.2716	0.4022	0.4454	0.177	-0.2059	-0.8032	-0.1081	-0.1044	-0.692	-0.4644	-0.1723	0.01115	0.2728	0.4413	0.001866	0.3324	0.05576	0.7601	0.0008959	0.1386	0.2718	0.35	0.4229	0.1508	0.9849	0.4738
ENSMMUG00000013059	ENSG00000152749	GPR180	0.9002	1.03	0.8972	1.036	0.1323	1.006	0.81	1.196	0.3089	-0.7152	-0.1466	0.2393	-0.2769	0.2224	-0.8014	-0.1052	0.4963	0.8605	-0.03715	0.681	0.3734	0.367	0.5704	0.2455	0.6391	0.5719	0.02237	0.9657	0.2906	0.03128	0.3018	0.2625	0.0002613	0.0002289	0.0003628	3.239e-05	0.6381	5.824e-05	0.003115	1.21e-05	0.2994	0.01054	0.6243	0.3787	0.4498	0.4068	0.009675
ENSMMUG00000013067	ENSG00000142227	EMP3	-0.3514	-0.4178	-0.2218	-0.4811	-0.03462	-0.4908	0.06602	-0.7679	-0.33	0.2232	0.06805	-0.3508	-0.07999	-0.4537	0.3428	-0.4396	-0.708	-0.8173	-0.2264	-0.4319	-0.396	-0.3058	-0.5862	-0.4846	-0.4295	-0.3966	0.1192	-0.2678	0.04732	0.0914	-0.09259	-0.2465	0.02556	0.01573	0.16	0.002176	0.8318	0.001711	0.6893	7.515e-06	0.07444	0.1875	0.7142	0.03442	0.6904	0.006804	0.07044
ENSMMUG00000013083	ENSG00000157778	PSMG3	-0.2803	-0.0546	0.03882	-0.2652	-0.1098	-0.4075	-0.13	-0.3627	-0.1195	0.1777	0.1963	-0.1351	-0.1907	-0.2261	0.1223	-0.1849	-0.5653	-0.4884	-0.1482	-0.07456	-0.1876	-0.1098	-0.3259	-0.3205	-0.1741	-0.08885	0.2456	0.1579	0.2483	0.2846	0.07841	0.124	0.01346	0.6533	0.7278	0.02006	0.3511	0.0004346	0.2697	0.003919	0.3792	0.1408	0.1453	0.2729	0.1931	0.06645	0.3623
ENSMMUG00000013089	ENSG00000157450	RNF111	0.5363	0.4236	0.1868	0.4904	0.1197	0.5759	0.173	0.7587	0.4703	-0.1773	-0.08197	0.1785	0.1328	0.404	-0.1151	0.2548	1.174	0.9177	0.3589	0.3027	0.411	0.17	0.576	0.5514	0.685	0.2636	-0.2483	-0.283	-0.1484	-0.4419	-0.2481	0.01041	0.0004399	0.01193	0.2271	0.001572	0.4581	0.0001963	0.2851	9.008e-06	0.01003	0.2842	0.6587	0.2843	0.5108	0.01405	0.5298
ENSMMUG00000013090	ENSG00000126067	PSMB2	-0.1516	-0.2984	-0.1413	-0.1321	0.2293	-0.08145	0.1474	-0.1968	-0.2486	0.1927	-0.06004	-0.1524	0.1861	-0.1428	0.2291	-0.1502	-0.4263	-0.5902	-0.1436	-0.3697	-0.2622	-0.2888	-0.449	-0.09489	-0.3659	-0.4232	-0.1161	-0.2958	-0.08407	-0.07578	-0.3076	-0.004585	0.1668	0.01297	0.1969	0.2277	0.0443	0.4564	0.1932	0.1013	0.05461	0.09713	0.641	0.1899	0.18	0.2183	0.07742
ENSMMUG00000013092	ENSG00000114331	ACAP2	0.6954	0.8467	0.4211	0.5463	-0.1189	0.6823	-0.1415	0.5784	0.677	-0.1071	-0.05759	0.447	-0.01001	0.4137	-0.5879	0.05596	1.237	1.143	0.2724	0.7203	0.5422	0.4793	0.7466	0.4518	0.8277	0.6617	-0.4002	0.317	0.06542	-0.466	-0.09329	-0.1708	0.004642	0.001407	0.07712	0.02345	0.6243	0.004921	0.5599	0.02654	0.01829	0.6737	0.8371	0.07798	0.973	0.1074	0.0352
ENSMMUG00000013106	ENSG00000109586	GALNT7	0.9749	1.132	0.701	0.7549	0.06224	1.075	0.278	0.9937	0.7898	-0.09286	0.07776	0.633	0.1354	0.774	-0.4401	0.1744	1.518	1.441	0.6022	0.6383	0.7546	0.5792	0.8818	0.5141	1.219	1.039	-0.06452	0.427	0.2189	-0.2652	0.1164	0.07985	7.697e-05	3.475e-05	0.005167	0.00239	0.8129	1.522e-05	0.2946	0.0002659	0.006597	0.7223	0.7909	0.01713	0.6793	0.002993	0.1381
ENSMMUG00000013109	ENSG00000113532	ST8SIA4	0.7821	0.8317	0.4392	0.6437	0.1231	0.8608	-0.05792	0.9071	0.7306	-0.006093	-0.01772	0.4991	0.3502	0.5393	-0.3616	0.1408	1.38	1.199	0.425	0.6447	0.6033	0.4312	0.7647	0.8346	0.9514	0.7452	-0.2437	0.281	0.2078	-0.3859	0.006939	0.09087	0.0007596	0.0008664	0.05143	0.004821	0.5966	0.0001954	0.8035	0.0003109	0.006816	0.9797	0.9465	0.03732	0.2183	0.02666	0.1744
ENSMMUG00000013160	NA	NA	-0.2733	-0.2635	-0.09629	-0.3074	-0.1199	-0.4166	-0.2037	-0.4804	-0.257	0.05056	0.08802	-0.228	-0.07144	-0.2349	0.09138	-0.2341	-0.5861	-0.413	-0.1012	-0.1824	-0.1944	-0.06873	-0.3253	-0.2248	-0.1454	-0.1063	0.369	0.1391	0.3466	0.3514	0.2246	0.09143	0.01215	0.02623	0.3696	0.005326	0.2887	0.0001927	0.07116	8.346e-05	0.04757	0.6602	0.4947	0.05346	0.6048	0.04468	0.4742
ENSMMUG00000013176	ENSG00000147383	NSDHL	-0.3077	-0.4147	-0.2006	-0.2618	-0.01192	-0.3406	0.214	-0.5025	-0.3292	0.02427	-0.09965	-0.181	0.08349	-0.2879	0.3425	-0.2183	-0.5525	-0.5804	-0.2681	-0.3672	-0.287	-0.225	-0.4445	-0.2384	-0.226	-0.2519	0.09283	-0.04571	0.02808	0.1691	0.01349	0.1467	0.006501	0.0008178	0.07302	0.02077	0.9182	0.002913	0.06033	6.591e-05	0.01466	0.839	0.4585	0.138	0.5613	0.01807	0.009012
ENSMMUG00000013183	ENSG00000145743	FBXL17	0.6366	0.7514	0.6022	0.4416	0.05116	0.7448	0.3206	0.8214	0.5076	-0.1176	0.4279	0.6055	0.03872	0.8069	-0.2653	0.4013	0.7681	0.9732	0.6294	0.4695	0.2643	0.3193	0.7839	0.2367	0.8004	0.7228	0.4262	0.2954	-0.05603	0.02623	0.3342	-0.3471	0.001309	0.0006386	0.00254	0.02668	0.8117	0.0001764	0.1351	0.0001541	0.03176	0.5865	0.07449	0.005756	0.8867	0.0001715	0.2778
ENSMMUG00000013191	ENSG00000102786	INTS6	0.3685	0.4111	0.1469	0.5897	-0.1524	0.4462	0.1114	0.6442	0.153	-0.2744	-0.2533	0.2493	-0.1229	0.1008	-0.3501	0.1598	0.7298	0.5382	0.07498	0.3879	0.2238	0.1305	0.3486	0.2639	0.2416	0.1412	-0.5649	0.03635	-0.09965	-0.5673	-0.3126	-0.1219	0.03594	0.03177	0.4018	0.0008706	0.4052	0.01135	0.5417	0.0009358	0.4561	0.139	0.2198	0.179	0.5828	0.5854	0.09279
ENSMMUG00000013202	ENSG00000010610	CD4	-0.4624	-0.4672	-0.1675	-0.1717	0.209	-0.2363	0.3763	-0.3152	-0.4295	0.1284	0.1584	0.001504	0.2099	-0.01912	0.5756	0.2553	-0.4898	-0.5587	-0.03244	-0.3305	-0.1639	-0.09151	-0.3843	-0.1319	-0.2435	-0.2078	0.3584	-0.006413	0.107	0.4701	0.1211	0.1905	0.00251	0.005454	0.2742	0.2603	0.1906	0.1213	0.02121	0.05974	0.01584	0.4254	0.3732	0.9925	0.2829	0.9052	0.001876
ENSMMUG00000013212	ENSG00000101109	STK4	0.1967	0.2367	0.01318	0.3137	-0.02669	0.2858	0.01272	0.357	0.1603	-0.1465	-0.1233	0.3101	0.01189	0.2445	-0.07912	0.1105	0.622	0.4963	0.1512	0.2756	0.2792	0.09285	0.271	0.1046	0.1467	-0.00433	-0.451	-0.02623	-0.09649	-0.4144	-0.2199	-0.2511	0.1123	0.07996	0.9143	0.01204	0.8329	0.02154	0.9199	0.008273	0.2773	0.2705	0.3999	0.02051	0.939	0.06824	0.5884
ENSMMUG00000013242	ENSG00000123989	CHPF	-0.5907	-0.5384	-0.0567	-0.6158	-0.07534	-0.675	-0.3007	-0.1786	-0.6189	0.356	0.5509	-0.2448	-0.5347	-0.1364	0.4079	0.3211	-0.8413	-0.9158	-0.3676	-0.1678	-0.4301	-0.3706	-0.7963	0.02988	-0.5131	-0.3274	0.5436	-0.1299	0.2044	0.3692	0.38	0.307	0.02814	0.05762	0.823	0.02266	0.785	0.01253	0.2659	0.5262	0.0535	0.1964	0.07281	0.3993	0.117	0.6316	0.1847
ENSMMUG00000013252	ENSG00000123977	DAW1	0.6149	0.3999	0.2333	0.4791	-0.3246	0.09637	-0.6826	0.5102	-0.06502	-0.6216	-0.6084	-0.08589	-0.32	-0.8163	-1.082	-0.2412	1.573	0.8621	-0.7867	0.8969	0.5119	0.1133	0.8522	0.4429	-0.09989	-0.5807	-1.753	-0.08116	-0.9698	-1.43	-0.9247	-0.7225	0.1231	0.3705	0.5695	0.2372	0.4513	0.8174	0.1392	0.249	0.8856	0.1384	0.2074	0.8372	0.5465	0.05773	0.03381
ENSMMUG00000013257	NA	NA	-0.142	-0.3424	-0.08535	-0.2412	0.5974	-0.1535	0.07489	-0.08431	-0.3274	0.1086	-0.1263	-0.1915	0.1743	-0.3512	0.1936	0.1218	-0.7067	-0.7079	-0.2632	-0.2857	-0.2852	-0.1338	-0.4487	0.2143	-0.2431	-0.2494	0.1665	0.09907	0.314	0.441	0.14	0.5123	0.3666	0.04615	0.5867	0.1233	0.0004054	0.3252	0.6489	0.6239	0.07513	0.5179	0.496	0.2466	0.392	0.03588	0.3033
ENSMMUG00000013261	ENSG00000101290	CDS2	0.1268	0.1566	-0.1134	0.4958	0.112	0.302	0.1339	0.5604	0.1002	-0.1774	-0.2491	0.2318	0.08952	0.07027	0.004503	0.08328	0.6889	0.3253	-0.3072	0.2733	0.2077	0.08547	0.138	0.1397	0.01459	-0.3131	-0.9168	-0.2659	-0.1897	-0.6678	-0.6228	-0.4696	0.4249	0.3638	0.4758	0.002007	0.4965	0.05792	0.4176	0.001499	0.5898	0.2911	0.1839	0.1681	0.6561	0.6753	0.9809
ENSMMUG00000013265	ENSG00000131626	PPFIA1	0.2551	0.3544	0.005403	0.181	-0.1439	0.3212	-0.1505	0.5052	0.2943	-0.07493	-0.0007237	0.096	-0.04178	0.2881	-0.1506	0.5077	0.7976	0.5935	0.1802	0.3337	0.2071	0.07084	0.3442	0.4893	0.435	0.1657	-0.1652	-0.08125	-0.3332	-0.3873	-0.05589	0.004485	0.06504	0.01964	0.969	0.1937	0.3247	0.02111	0.3083	0.0008577	0.07242	0.6114	0.9965	0.5183	0.8165	0.05178	0.3645
ENSMMUG00000013334	ENSG00000103540	CCP110	0.6653	1	0.6194	0.7015	-0.3443	0.9809	-0.1105	1.003	0.4243	-0.1013	-0.1018	0.5672	-0.3733	0.591	-0.5213	0.3382	1.132	1.385	0.753	0.6566	0.6281	0.4152	1.031	0.6377	0.9785	1.08	0.226	0.3029	0.1462	-0.08007	0.4496	0.3617	0.005586	0.0001637	0.0115	0.003582	0.2029	4.965e-05	0.6795	0.0001459	0.1369	0.6938	0.7261	0.0294	0.2735	0.02033	0.08455
ENSMMUG00000013338	ENSG00000103544	VPS35L	-0.2364	-0.4307	-0.3595	-0.161	0.283	-0.2322	0.1721	-0.3904	-0.2553	0.06133	-0.04782	-0.101	0.3664	-0.07042	0.2888	-0.09798	-0.329	-0.4468	-0.1445	-0.4653	-0.2859	-0.2752	-0.4122	-0.4606	-0.09812	-0.1855	0.002254	-0.3078	-0.1688	0.05448	-0.1478	-0.04424	0.04479	0.0008951	0.002461	0.17	0.01977	0.04892	0.1542	0.002791	0.07245	0.6287	0.7373	0.431	0.01499	0.5789	0.03861
ENSMMUG00000013395	NA	NA	-0.3436	-0.3745	-0.06891	-0.3942	-0.1606	-0.4072	-0.1328	-0.7273	-0.3528	0.0329	0.0009426	-0.2272	-0.09113	-0.4393	-0.0563	-0.4328	-0.6383	-0.5899	-0.07837	-0.2139	-0.1726	-0.02364	-0.3296	-0.1677	-0.3114	-0.2901	0.206	0.0824	0.2139	0.2652	0.05758	-0.2856	0.006015	0.005816	0.5721	0.001814	0.2147	0.00141	0.2984	3.593e-07	0.01681	0.7998	0.9948	0.09028	0.5654	0.00109	0.6967
ENSMMUG00000013440	ENSG00000168090	COPS6	-0.3735	-0.4534	-0.277	-0.3219	-0.09206	-0.4418	0.03583	-0.6642	-0.3991	0.1023	-0.03662	-0.295	0.06868	-0.3785	0.2599	-0.2519	-0.6799	-0.6606	-0.2575	-0.4862	-0.3783	-0.2733	-0.4921	-0.5098	-0.4033	-0.311	0.04877	-0.1004	0.04629	0.168	-0.0409	-0.05821	0.003359	0.001126	0.02857	0.01114	0.4805	0.0005551	0.7832	2.829e-06	0.007815	0.4445	0.8046	0.02839	0.6665	0.005043	0.08237
ENSMMUG00000013442	ENSG00000166508	MCM7	-0.3442	-0.364	-0.1172	-0.1743	0.04273	-0.1782	0.3273	-0.4904	-0.4087	0.2286	0.1081	-0.196	0.1094	0.004593	0.523	-0.1188	-0.5993	-0.6068	-0.1462	-0.3098	-0.287	-0.163	-0.4381	-0.3212	-0.2666	-0.3407	0.208	-0.1486	0.02516	0.2191	0.07578	0.08798	0.009735	0.01145	0.3722	0.1869	0.7542	0.1767	0.01644	0.0008413	0.009689	0.1012	0.4847	0.1639	0.5113	0.9736	0.0007949
ENSMMUG00000013447	ENSG00000221838	AP4M1	-0.3612	-0.3863	-0.1796	-0.274	-0.1163	-0.444	-0.2264	-0.4676	-0.1611	0.3013	0.2073	-0.06528	0.1843	-0.2113	0.2427	-0.05016	-0.4686	-0.5427	-0.2769	-0.2037	-0.2011	-0.1682	-0.572	-0.4597	-0.3481	-0.3594	-0.09289	-0.3218	-0.07311	-0.09831	-0.2593	-0.3379	0.007876	0.008717	0.1806	0.04335	0.4067	0.001298	0.1081	0.001804	0.3174	0.03746	0.2016	0.6562	0.2887	0.1501	0.1292
ENSMMUG00000013450	ENSG00000106290	TAF6	-0.3216	-0.4713	-0.2173	-0.3665	-0.06752	-0.4777	-0.03917	-0.3977	-0.1358	0.2571	0.2001	-0.154	-0.0375	-0.2606	0.4297	0.0473	-0.4188	-0.6004	-0.3165	-0.2544	-0.1958	-0.1414	-0.5628	-0.2762	-0.3488	-0.4857	-0.0527	-0.2511	0.001999	0.03945	-0.155	-0.1274	0.02822	0.003318	0.1356	0.01331	0.6562	0.001451	0.794	0.01373	0.4316	0.09631	0.2464	0.327	0.8392	0.09664	0.01235
ENSMMUG00000013460	ENSG00000166128	RAB8B	0.9607	1.034	0.5479	0.7801	0.3095	1.059	0.2871	0.9603	0.7022	-0.3011	-0.1811	0.5316	0.02911	0.6777	-0.4929	0.1718	1.164	1.308	0.5717	0.79	0.6511	0.447	0.8873	0.5431	0.8784	0.7878	-0.135	0.3763	0.08426	-0.3191	0.2512	-0.08514	0.0002326	0.0003464	0.03922	0.002849	0.2652	5.369e-05	0.3066	0.0008906	0.02282	0.2846	0.5653	0.05878	0.9334	0.01465	0.1229
ENSMMUG00000013466	ENSG00000155158	TTC39B	1.013	1.258	0.932	0.5914	0.3017	1.304	0.5435	1.013	0.9187	-0.2113	0.4194	0.528	0.1888	1.052	-0.2828	0.2862	1.237	1.614	0.8311	1.062	0.8135	0.8222	1.366	1.005	1.184	1.212	0.8578	0.5443	0.5364	0.03559	0.6079	0.6382	0.001164	0.0003658	0.00344	0.06693	0.3829	3.022e-05	0.1186	0.003419	0.01371	0.5338	0.2512	0.129	0.6636	0.001369	0.4654
ENSMMUG00000013483	ENSG00000085377	PREP	-0.2906	-0.4011	-0.2835	-0.04283	0.187	-0.0276	0.2672	-0.351	-0.3345	0.09995	-0.02045	-0.002679	0.3373	0.07143	0.3242	-0.06894	-0.4168	-0.4306	0.1864	-0.3482	-0.1966	-0.128	-0.1578	-0.2059	-0.01194	-0.02517	0.417	-0.006828	0.1742	0.3652	0.2844	0.07573	0.02381	0.004047	0.02659	0.7347	0.1517	0.8267	0.03941	0.01271	0.02767	0.4554	0.8917	0.9842	0.03329	0.5921	0.02709
ENSMMUG00000013500	ENSG00000116857	TMEM9	-0.2565	-0.25	-0.06263	-0.4233	-0.1005	-0.5011	-0.2095	-0.4751	-0.1995	0.2687	0.1214	-0.1897	-0.193	-0.2792	0.05347	-0.1847	-0.361	-0.4001	0.02787	-0.1603	-0.1832	-0.08984	-0.355	-0.1418	-0.152	-0.1265	0.3757	0.1319	0.1885	0.2381	0.1784	-0.2655	0.0491	0.07562	0.6268	0.00143	0.4598	0.0001849	0.1236	0.001063	0.2002	0.05342	0.4345	0.1831	0.2532	0.0501	0.729
ENSMMUG00000013520	ENSG00000134644	PUM1	0.43	0.4633	0.2163	0.4229	0.02831	0.5966	0.169	0.5129	0.4344	-0.05337	-0.02151	0.3308	0.1485	0.4667	-0.1826	0.3634	0.9026	0.7028	0.2504	0.2541	0.1787	0.1995	0.4458	0.3101	0.7094	0.4173	-0.11	-0.04407	-0.145	-0.3676	-0.07807	-0.003296	0.002605	0.002863	0.1274	0.003086	0.8477	3.573e-05	0.2524	0.001097	0.009461	0.7219	0.8974	0.02838	0.4121	0.002043	0.2745
ENSMMUG00000013540	ENSG00000108961	RANGRF	-0.5981	-0.4418	-0.1999	-0.4248	-0.2732	-0.7305	-0.1881	-0.7329	-0.3875	0.1833	0.02542	-0.2856	-0.2145	-0.4975	0.09777	-0.4556	-0.7903	-0.7844	-0.2668	-0.2954	-0.3474	-0.1203	-0.4817	-0.4029	-0.387	-0.3701	0.2666	0.04816	0.06217	0.3055	0.1163	-0.1494	2.38e-05	0.003203	0.1397	0.002425	0.05898	5.793e-07	0.1826	3.928e-06	0.02227	0.2133	0.8771	0.0621	0.2326	0.001327	0.5494
ENSMMUG00000013553	ENSG00000172795	DCP2	0.6353	0.7249	0.3296	0.6166	-0.01909	0.6737	0.158	0.7359	0.4968	-0.2089	-0.1597	0.3842	-0.0007832	0.3719	-0.3066	-0.0007851	1.115	0.9501	0.1506	0.5085	0.4484	0.2302	0.6334	0.2787	0.6358	0.3775	-0.3805	0.2044	-0.001334	-0.4506	-0.05337	-0.2237	0.002343	0.001599	0.1211	0.003309	0.9322	0.001352	0.4807	0.001549	0.04454	0.3527	0.5301	0.08901	0.9978	0.09434	0.2296
ENSMMUG00000013558	ENSG00000179950	PUF60	-0.3675	-0.423	-0.127	-0.4809	-0.04861	-0.5488	-0.06602	-0.4044	-0.2555	0.2825	0.2411	-0.2371	-0.08165	-0.3416	0.3823	-0.007936	-0.6364	-0.6925	-0.3342	-0.3514	-0.3248	-0.2326	-0.5498	-0.2028	-0.4682	-0.486	0.02683	-0.2643	-0.01218	0.09638	-0.09119	-0.05818	0.01926	0.01406	0.4194	0.002234	0.7636	0.0005061	0.6858	0.01839	0.1664	0.09272	0.1937	0.1522	0.6808	0.04014	0.04167
ENSMMUG00000013595	ENSG00000046647	GEMIN8	-0.2568	-0.3831	-0.04986	-0.2126	-0.01411	-0.2785	0.05932	-0.2961	-0.2638	0.07033	0.01996	-0.1844	-0.007389	-0.2142	0.2242	-0.007231	-0.5549	-0.4598	-0.1453	-0.3222	-0.1904	-0.1853	-0.3861	-0.1954	-0.2433	-0.1727	0.216	-0.04421	0.08566	0.1775	-0.03612	0.192	0.02392	0.002092	0.656	0.06222	0.9043	0.01526	0.6119	0.0176	0.053	0.5625	0.8828	0.1359	0.9596	0.08097	0.09197
ENSMMUG00000013625	ENSG00000068650	ATP11A	0.5924	0.4754	0.09021	0.3856	0.04077	0.331	-0.07772	0.9407	0.8146	-0.3091	-0.2058	0.1719	0.1958	0.122	-0.03529	0.2225	1.59	0.9574	-0.1518	0.6463	0.5986	0.1978	0.5165	0.5962	0.5208	-0.2033	-0.8707	-0.359	-0.1715	-0.832	-0.5271	-0.3732	0.01558	0.0798	0.7198	0.1223	0.8756	0.1854	0.7691	0.0006073	0.005313	0.2506	0.4953	0.5242	0.5483	0.6485	0.9055
ENSMMUG00000013635	ENSG00000073464	CLCN4	0.8183	0.5885	0.1435	0.04077	0.6966	0.6274	-0.09269	0.3467	0.8421	-0.04192	0.04318	0.07772	0.4834	0.459	-0.4794	0.08657	0.8966	0.8748	0.291	0.3841	0.4275	0.04293	0.3295	0.1131	0.3416	0.3128	-0.2269	-0.5423	-0.358	-0.6218	-0.3533	-0.4244	2.303e-05	0.00642	0.4756	0.8405	0.0006633	0.001472	0.6744	0.1116	0.0005026	0.8499	0.8632	0.7378	0.06915	0.03642	0.06957
ENSMMUG00000013643	ENSG00000033030	ZCCHC8	0.3969	0.3924	0.1251	0.5566	0.1273	0.4655	0.2179	0.7458	0.221	-0.0502	-0.1323	0.2643	0.2416	0.1521	0.01257	0.2677	0.6616	0.4016	-0.05485	0.3157	0.2226	0.1457	0.283	0.2044	0.2346	-0.04718	-0.5795	-0.1605	-0.2224	-0.5957	-0.4472	0.05442	0.01112	0.02037	0.4258	0.0004061	0.4345	0.003091	0.1846	1.793e-05	0.2248	0.7592	0.4756	0.108	0.2292	0.352	0.9454
ENSMMUG00000013695	ENSG00000196968	FUT11	0.2985	0.4391	0.1558	0.3556	0.2363	0.4774	0.1594	0.4077	0.5494	0.00821	0.09775	0.4309	0.3065	0.6161	0.203	0.1305	0.569	0.5693	0.3122	0.3387	0.342	0.2456	0.352	-0.09273	0.3998	0.2594	-0.01825	-0.0205	0.1179	0.01252	0.08678	-0.1907	0.02167	0.002178	0.2365	0.006592	0.08512	0.0002705	0.2477	0.004784	0.000451	0.9531	0.5359	0.002449	0.07273	1.279e-05	0.1926
ENSMMUG00000013710	ENSG00000101544	ADNP2	0.2249	0.3925	0.2135	0.1383	-0.0591	0.2718	-0.006474	0.551	0.2099	0.01145	0.2206	0.2981	-0.052	0.3811	-0.302	0.1897	0.5703	0.5993	0.4701	0.2342	0.1148	0.1969	0.4537	0.2847	0.3305	0.09852	0.05417	-0.3404	-0.265	-0.4061	-0.1345	0.1187	0.08153	0.005443	0.09972	0.2882	0.6716	0.03637	0.963	0.0001168	0.1738	0.9338	0.155	0.03534	0.7639	0.00606	0.05647
ENSMMUG00000013778	ENSG00000102900	NUP93	-0.1153	-0.3257	-0.2139	-0.04784	0.2171	-0.05303	0.3503	-0.3143	-0.1759	0.1699	0.03444	-0.02577	0.3627	0.0619	0.2945	0.02581	-0.06427	-0.2442	0.0625	-0.4143	-0.2863	-0.1915	-0.2833	-0.2858	0.2085	0.06229	0.2718	-0.2665	-0.1313	0.1138	0.009208	0.03317	0.3507	0.01575	0.08443	0.6983	0.08729	0.6671	0.005764	0.0215	0.2273	0.1923	0.8141	0.845	0.01984	0.6335	0.03822
ENSMMUG00000013783	ENSG00000189266	PNRC2	0.5015	0.6112	0.4377	0.5772	-0.1403	0.6283	0.06412	0.5716	0.3176	-0.297	-0.1286	0.3118	-0.1555	0.3772	-0.5727	0.1391	0.7194	0.8804	0.5518	0.5902	0.4733	0.3935	0.7577	0.524	0.6036	0.6709	0.01328	0.4904	0.09481	-0.07687	0.3687	0.1187	0.01109	0.004227	0.02468	0.003393	0.4841	0.001487	0.7489	0.007724	0.1665	0.1499	0.5727	0.1303	0.5259	0.0701	0.01275
ENSMMUG00000013789	ENSG00000143851	PTPN7	-0.3512	-0.3619	0.0362	-0.1637	0.1946	-0.1614	0.4624	-0.4635	-0.3553	0.1452	0.2918	-0.04454	0.1926	-0.01399	0.603	0.0432	-0.6033	-0.5297	0.1623	-0.3593	-0.1579	-0.07508	-0.3556	-0.09336	-0.1362	-0.1323	0.5712	0.0275	0.2751	0.4091	0.3001	0.3707	0.02189	0.02933	0.8093	0.2801	0.2144	0.288	0.003184	0.005621	0.04649	0.3583	0.09724	0.7795	0.3065	0.9294	0.0006817
ENSMMUG00000013812	ENSG00000136014	USP44	0.7085	1.264	0.9145	0.7173	-0.03843	1.1	0.4982	0.918	0.8873	-0.2337	0.3623	0.6537	-0.2401	0.9511	-0.2978	0.3741	0.8388	1.647	0.7256	1.151	1.198	1.037	1.131	0.785	0.9136	1.161	0.4344	0.9525	0.4928	0.3536	0.7094	0.2956	0.02371	0.0003199	0.003929	0.02317	0.9124	0.0004543	0.1435	0.007857	0.0223	0.5027	0.3401	0.06303	0.5895	0.005481	0.4539
ENSMMUG00000013841	ENSG00000151883	PARP8	0.7835	0.4985	0.1605	0.5039	0.2698	0.5509	0.09581	0.7493	0.6715	-0.1144	-0.1931	0.2042	0.2913	0.2135	-0.1737	0.237	1.205	0.8772	0.06124	0.5165	0.4617	0.3644	0.4696	0.7523	0.633	0.367	-0.5268	0.1218	0.1804	-0.2187	-0.1393	0.1133	9.749e-05	0.02027	0.4146	0.01075	0.1868	0.005409	0.6392	0.0006083	0.003901	0.5835	0.4051	0.3284	0.2439	0.3057	0.4586
ENSMMUG00000013852	ENSG00000116754	SRSF11	0.8075	0.8733	0.4764	0.6688	0.2907	0.7298	0.13	0.6865	0.7456	-0.05701	-0.09151	0.3673	0.309	0.3746	-0.4268	0.02614	0.849	0.9906	0.3768	0.6515	0.461	0.5242	0.8062	0.5277	0.6741	0.6565	-0.05137	0.4961	0.1214	-0.1143	0.2771	0.2291	0.0003621	0.0003272	0.02902	0.002501	0.1957	0.001012	0.56	0.004174	0.004272	0.8047	0.7184	0.1099	0.2567	0.106	0.09402
ENSMMUG00000013853	ENSG00000118454	ANKRD13C	0.602	0.9136	0.5744	0.5154	-0.09328	0.7622	-0.113	0.5459	0.3871	-0.2385	-0.02509	0.351	-0.3161	0.5054	-0.752	0.009985	0.719	1.021	0.6052	0.5224	0.3766	0.4234	0.8179	0.4552	0.692	0.8581	0.4107	0.5878	0.07436	0.04649	0.4672	0.2811	0.008789	0.0003542	0.01341	0.02608	0.7072	0.0009994	0.653	0.03048	0.1567	0.3345	0.9271	0.1593	0.3095	0.03963	0.00939
ENSMMUG00000013857	ENSG00000023909	GCLM	0.402	0.3923	0.3137	0.4998	0.2363	0.5499	0.2002	0.4108	0.2701	-0.2509	-0.1148	0.3077	0.2734	0.3144	-0.2074	0.01364	0.6412	0.4964	0.3759	0.1631	0.1554	0.1426	0.3854	0.1612	0.2775	0.2509	-0.1335	-0.03988	0.05251	-0.3608	-0.08446	-0.2041	0.005973	0.01462	0.03296	0.0007297	0.1216	0.0002035	0.1935	0.01026	0.1156	0.1091	0.5095	0.04977	0.1461	0.04311	0.2291
ENSMMUG00000013866	ENSG00000127054	INTS11	-0.4086	-0.4361	-0.1302	-0.5917	-0.1486	-0.7364	-0.2747	-0.4583	-0.2415	0.3935	0.3201	-0.278	-0.2679	-0.4467	0.3717	0.06724	-0.6761	-0.774	-0.4626	-0.27	-0.3006	-0.2307	-0.6912	-0.3686	-0.6053	-0.4272	0.07236	-0.2049	-0.04556	0.05536	-0.1487	-0.08546	0.04324	0.04649	0.5144	0.003899	0.4784	0.0004005	0.1871	0.03846	0.3108	0.06519	0.1775	0.2012	0.2953	0.04033	0.1166
ENSMMUG00000013871	ENSG00000176473	WDR25	-0.2486	-0.3737	-0.21	-0.1787	0.02006	-0.4314	-0.1355	-0.4551	-0.1756	0.3366	0.1893	0.07996	0.346	-0.1032	0.188	0.1086	-0.6111	-0.7128	-0.0726	-0.5155	-0.4675	-0.1914	-0.4357	-0.05795	-0.3698	-0.3498	0.1077	-0.1503	-0.008672	0.01521	-0.06014	0.05304	0.0749	0.01343	0.1298	0.2006	0.8891	0.002655	0.351	0.003414	0.2863	0.02224	0.254	0.5936	0.05161	0.4913	0.2461
ENSMMUG00000013878	ENSG00000121481	RNF2	0.5962	0.774	0.6404	0.662	-0.2252	0.6864	0.05203	0.7256	0.4048	-0.223	-0.1185	0.4918	-0.1738	0.4485	-0.6316	0.1473	0.6598	0.8864	0.3577	0.6786	0.5461	0.3184	0.7656	0.4461	0.4675	0.5276	-0.1225	0.5191	0.1684	-0.2408	0.1946	0.0642	0.008939	0.002285	0.005751	0.003909	0.3586	0.002877	0.8322	0.003828	0.1355	0.3631	0.6639	0.04566	0.5692	0.06594	0.02393
ENSMMUG00000013882	ENSG00000116668	SWT1	0.5981	0.6157	0.3155	0.6459	0.1086	0.5525	0.4306	0.5273	0.4214	-0.144	-0.1907	0.2229	0.1567	0.261	-0.1272	-0.0841	0.8006	0.7229	0.06027	0.4691	0.4512	0.321	0.4097	0.1721	0.4462	0.3943	-0.4374	0.121	-0.02211	-0.1602	-0.274	-0.2912	0.0008403	0.001631	0.08119	0.0003709	0.5667	0.002306	0.0229	0.007782	0.04417	0.4518	0.3774	0.2463	0.503	0.1709	0.5505
ENSMMUG00000013884	ENSG00000116679	IVNS1ABP	0.3457	0.3571	0.1115	0.5337	-0.09671	0.4023	0.08054	0.6849	0.2885	-0.1483	-0.1273	0.1968	0.08189	0.2101	-0.2028	0.1726	0.8965	0.7502	0.01317	0.3581	0.4144	0.3181	0.374	0.3225	0.5952	0.3722	-0.4571	0.1893	0.1457	-0.1781	-0.1085	0.00161	0.02401	0.03215	0.4567	0.0005474	0.5304	0.008418	0.6014	4.785e-05	0.1098	0.3555	0.4702	0.2208	0.6624	0.1947	0.2489
ENSMMUG00000013888	ENSG00000101361	NOP56	-0.4833	-0.5374	-0.2538	-0.1533	0.01194	-0.4061	0.1372	-0.6823	-0.5013	0.0274	-0.03131	-0.2445	0.07458	-0.3528	0.2459	-0.1815	-0.7515	-0.7704	-0.252	-0.4057	-0.362	-0.1707	-0.502	-0.5554	-0.4691	-0.3743	0.008253	-0.1229	0.0174	0.2448	-0.05162	-0.1502	0.0004339	0.0003586	0.06299	0.2582	0.9324	0.002933	0.335	6.715e-06	0.001884	0.8491	0.8443	0.08913	0.6632	0.01474	0.1306
ENSMMUG00000013901	ENSG00000011566	MAP4K3	0.9491	1.708	1.079	1.152	0.2387	1.301	0.639	1.458	0.9027	-0.273	0.09066	0.7592	-0.1873	0.9003	-0.6249	0.7141	1.676	1.959	0.7435	1.217	0.9647	0.9323	1.261	1.326	1.339	1.228	0.6461	0.6158	0.527	0.2415	0.2253	0.283	0.01359	5.169e-05	0.006387	0.003039	0.6064	0.000705	0.1449	0.0004707	0.04153	0.4913	0.8294	0.05613	0.7294	0.01961	0.169
ENSMMUG00000013949	ENSG00000185085	INTS5	-0.3723	-0.504	-0.2624	-0.5766	-0.09057	-0.5452	-0.2357	-0.7565	-0.2512	0.1997	0.07127	-0.2405	0.03398	-0.27	0.2658	-0.2933	-0.477	-0.6565	-0.3103	-0.4563	-0.3326	-0.2709	-0.5682	-0.5177	-0.3093	-0.3754	0.02637	-0.2354	0.007423	0.0225	-0.122	-0.3167	0.007405	0.0008519	0.05536	5.536e-05	0.5246	0.0001354	0.09665	1.908e-06	0.126	0.1707	0.6618	0.1107	0.845	0.0691	0.0998
ENSMMUG00000013957	ENSG00000113384	GOLPH3	0.37	0.3322	0.1812	0.4792	0.02326	0.495	0.05008	0.6433	0.2597	-0.2297	-0.08892	0.3508	0.09293	0.2692	-0.319	0.1654	0.8086	0.634	0.3653	0.2485	0.2626	0.1439	0.4186	0.36	0.4712	0.3324	-0.251	0.04788	-0.1032	-0.3799	-0.1093	-0.1083	0.008537	0.02894	0.1928	0.0006857	0.8722	0.0004612	0.7288	3.819e-05	0.1147	0.1209	0.5879	0.01806	0.5997	0.06922	0.05444
ENSMMUG00000013981	ENSG00000157625	TAB3	0.7461	0.8933	0.393	0.7927	0.04203	1.025	0.3089	1.037	0.6936	-0.1752	-0.1349	0.4473	0.0932	0.5557	-0.2326	0.3896	1.288	1.108	0.4143	0.3832	0.3937	0.3054	0.7457	0.5521	1.092	0.793	0.04353	0.1056	0.01798	-0.2804	0.06984	0.1417	0.0003201	0.000104	0.06109	0.0001682	0.8482	1.237e-06	0.1623	6.303e-06	0.004943	0.4316	0.5888	0.04617	0.7349	0.01201	0.3501
ENSMMUG00000014038	ENSG00000114127	XRN1	1.035	0.9007	0.1961	0.7572	0.6952	1.017	0.2453	0.815	0.9236	0.07269	-0.04167	0.4647	0.6864	0.7269	0.01677	0.3034	1.165	1.101	0.324	0.4903	0.4175	0.2956	0.6287	0.3505	0.9114	0.4606	-0.3792	-0.09068	-0.1419	-0.4274	-0.3104	-0.2038	1.118e-05	0.0005447	0.4116	0.001515	0.0049	1.965e-05	0.3282	0.00162	0.001035	0.7743	0.885	0.0693	0.0248	0.004178	0.9533
ENSMMUG00000014043	ENSG00000092531	SNAP23	0.3153	0.3922	0.2266	0.4221	-0.1268	0.4502	-0.01507	0.6425	0.1759	-0.3153	-0.2291	0.256	-0.003169	0.1569	-0.5095	-0.03618	0.5639	0.5073	0.1417	0.3488	0.2155	0.161	0.4944	0.3706	0.2286	0.241	-0.2499	0.2163	-0.01083	-0.4408	0.001425	-0.08889	0.06301	0.03285	0.1762	0.01279	0.4654	0.007953	0.9307	0.0005924	0.3738	0.07719	0.2441	0.1509	0.9881	0.3809	0.01087
ENSMMUG00000014055	ENSG00000182287	AP1S2	0.5677	0.7047	0.4978	0.5538	-0.09299	0.6445	0.08002	0.9526	0.2313	-0.2453	-0.03247	0.3917	-0.2932	0.2536	-0.7149	0.4843	0.5187	0.9137	0.4382	0.5597	0.4158	0.2137	0.6706	0.7989	0.3033	0.519	0.03689	0.3735	-0.08664	-0.1934	0.07879	0.5164	0.007067	0.002434	0.01909	0.00847	0.6819	0.002379	0.7239	3.436e-05	0.3583	0.28	0.8978	0.08563	0.2995	0.2595	0.00634
ENSMMUG00000014056	ENSG00000153936	HS2ST1	0.4886	0.8107	0.571	0.507	-0.1764	0.6897	0.1174	0.5941	0.328	-0.2034	0.03066	0.4247	-0.1694	0.4473	-0.5046	0.03923	0.7516	1.029	0.6425	0.6481	0.5772	0.4352	0.7773	0.3353	0.7595	0.8059	0.2311	0.6025	0.3008	-0.05153	0.3919	-0.002233	0.01822	0.0003882	0.006081	0.0146	0.4313	0.0009187	0.5969	0.008789	0.184	0.3607	0.9011	0.05763	0.5486	0.04395	0.04808
ENSMMUG00000014066	ENSG00000197779	ZNF81	0.6976	0.8759	0.4055	0.6219	-0.03588	0.6907	0.1352	0.608	0.9138	-0.1781	-0.2144	0.4965	0.2053	0.6181	-0.05062	0.1623	1.132	1.317	0.1665	0.8387	0.6236	0.4765	0.7632	0.1179	0.7416	0.5909	-0.4209	0.05725	0.05843	-0.5545	-0.264	-0.01778	0.0115	0.004714	0.1589	0.02773	0.9065	0.01409	0.6587	0.0492	0.006825	0.5642	0.5362	0.11	0.5998	0.04302	0.8852
ENSMMUG00000014076	ENSG00000172493	AFF1	1.276	1.136	0.2197	0.8466	0.6641	1.035	0.3621	1.354	1.381	-0.2386	-0.3546	0.4674	0.5876	0.7176	-0.09705	0.395	2.084	1.681	0.2312	0.6347	0.768	0.4051	0.92	0.5606	1.381	0.5965	-0.5701	-0.4745	-0.2978	-0.7009	-0.3132	-0.07229	3.124e-05	0.0008468	0.4939	0.006846	0.04025	0.0008745	0.2796	6.994e-05	0.0002628	0.4915	0.3709	0.1797	0.161	0.03527	0.804
ENSMMUG00000014080	ENSG00000145332	KLHL8	0.6403	0.9894	0.5668	0.6146	-0.009729	0.8789	-0.1582	0.6256	0.5698	-0.1361	0.1804	0.5271	-0.352	0.59	-0.5864	0.4679	0.7716	1.172	0.7397	0.4409	0.5571	0.5016	0.8074	0.5597	0.852	0.9821	0.4022	0.6114	0.08765	0.1985	0.5516	0.3557	0.004568	9.054e-05	0.01357	0.007014	0.9689	0.0001177	0.533	0.01156	0.03373	0.5742	0.5036	0.03185	0.2602	0.01402	0.03993
ENSMMUG00000014090	ENSG00000153922	CHD1	1.115	1.121	0.6244	0.7772	0.3162	1.007	0.08677	1.167	0.8614	-0.1095	-0.2615	0.4007	0.1383	0.4551	-0.6367	0.3561	1.308	1.34	0.3369	0.8703	0.6103	0.4886	0.8743	1.002	0.8723	0.7589	-0.2151	0.4329	0.08764	-0.2842	0.06962	0.4076	7.806e-05	0.0002529	0.02548	0.005453	0.2753	0.0003428	0.7702	0.0001528	0.008598	0.7093	0.4251	0.1747	0.6983	0.122	0.06028
ENSMMUG00000014101	ENSG00000100429	HDAC10	-0.5343	-0.5441	0.09486	-0.6699	-0.1962	-0.9266	-0.2615	-0.9312	-0.3403	0.513	0.6427	-0.2983	-0.1912	-0.469	0.5139	-0.2451	-0.8285	-0.9185	-0.1342	-0.1225	-0.3439	-0.1266	-0.7514	-0.4913	-0.5481	-0.4575	0.3814	-0.1278	0.05165	0.3078	0.2024	-0.3121	0.04512	0.05541	0.712	0.01349	0.4774	0.0008115	0.3325	0.001931	0.2732	0.06104	0.0345	0.2933	0.5623	0.09926	0.09097
ENSMMUG00000014106	ENSG00000188130	MAPK12	-0.5408	-0.475	-0.4581	-0.6076	-0.2893	-0.956	0.1653	-0.8206	-0.5999	0.3066	-0.05479	-0.409	-0.2531	-0.6074	0.4837	-0.4003	-0.3815	-0.7441	-0.9056	-0.6627	-0.5853	-0.3814	-1.419	-1.095	0.1017	0.05262	0.14	-0.4543	0.003846	0.1532	0.1122	-0.9462	0.02573	0.06203	0.05298	0.01482	0.2426	0.0002666	0.4824	0.0035	0.03063	0.195	0.848	0.1171	0.4192	0.02113	0.05742
ENSMMUG00000014138	ENSG00000198815	FOXJ3	0.3521	0.5503	0.219	0.5437	0.2093	0.7	0.3572	0.3967	0.4312	-0.0703	0.1144	0.5963	0.233	0.7398	0.07146	0.3873	0.7386	0.7941	0.4636	0.351	0.4143	0.3741	0.6367	0.2166	0.5944	0.5429	0.04533	0.1567	0.002978	-0.05125	0.2369	0.09278	0.00903	0.0002322	0.1083	6.474e-05	0.1418	3.232e-07	0.01235	0.007512	0.007417	0.6252	0.4792	4.835e-05	0.186	3.804e-07	0.6537
ENSMMUG00000014143	ENSG00000133872	SARAF	0.05365	0.1414	-0.06219	0.345	-0.2262	0.1573	-0.05487	0.3201	0.01208	-0.2448	-0.2284	0.1456	-0.1255	-0.0356	-0.2596	-0.04155	0.3824	0.3105	-0.07993	0.1362	0.125	0.02868	0.1298	-0.07052	0.102	0.04364	-0.4888	0.004865	-0.09173	-0.324	-0.2305	-0.3415	0.6018	0.2077	0.5415	0.001017	0.03156	0.1255	0.6022	0.00448	0.9205	0.02549	0.05658	0.1828	0.3237	0.7443	0.03101
ENSMMUG00000014146	ENSG00000167112	TRUB2	-0.3116	-0.3604	-0.1373	-0.4223	-0.1757	-0.4516	-0.2174	-0.4384	-0.2062	0.1431	0.1336	-0.1228	0.006345	-0.1636	0.02331	0.05417	-0.6289	-0.5006	-0.1853	-0.1897	-0.1526	-0.1336	-0.3032	-0.2232	-0.3714	-0.3089	0.12	0.04323	0.1386	0.2582	0.04125	0.1746	0.00345	0.001901	0.1911	9.973e-05	0.1122	3.477e-05	0.04912	0.0001901	0.1071	0.2099	0.2945	0.2901	0.9633	0.1573	0.8536
ENSMMUG00000014147	ENSG00000167113	COQ4	-0.4638	-0.3831	-0.1139	-0.4457	-0.07019	-0.5356	-0.2088	-0.6794	-0.2597	0.2426	0.2021	-0.1246	-0.06127	-0.2637	0.1684	-0.1986	-0.6987	-0.6233	-0.03109	-0.2566	-0.2032	-0.1126	-0.3993	-0.3443	-0.3791	-0.2073	0.4023	-0.02533	0.08141	0.2671	0.1877	-0.005431	0.002303	0.01877	0.4391	0.003545	0.6513	0.0005264	0.1764	6.085e-05	0.1462	0.1246	0.2502	0.4417	0.7461	0.1013	0.3353
ENSMMUG00000014153	ENSG00000104856	RELB	-0.5	-0.5262	-0.278	-0.5315	-0.09517	-0.6057	-0.1478	-0.604	-0.3905	0.3636	0.1683	-0.1265	-0.2018	-0.3864	0.2603	-0.06109	-0.9378	-1.003	-0.5888	-0.6503	-0.7394	-0.6554	-0.8745	-0.5074	-0.7025	-0.6052	-0.2743	-0.7168	-0.4719	-0.08298	-0.4369	-0.4778	0.009755	0.01133	0.1433	0.006231	0.6333	0.002036	0.4543	0.004351	0.09025	0.07526	0.4634	0.5443	0.4176	0.06461	0.2477
ENSMMUG00000014210	ENSG00000147649	MTDH	0.6636	0.7612	0.4351	0.543	0.01288	0.7065	0.1097	0.8714	0.5374	-0.08986	0.09416	0.466	0.134	0.6443	-0.2506	0.5044	1.02	1.085	0.6477	0.3424	0.4026	0.1526	0.7201	0.6916	1.01	0.7594	0.2876	0.1465	0.02201	-0.1012	0.2817	0.4169	0.0002722	0.0001505	0.01803	0.002965	0.947	0.0001153	0.5719	1.386e-05	0.01231	0.6421	0.6639	0.01737	0.5789	0.000877	0.253
ENSMMUG00000014218	ENSG00000116205	TCEANC2	0.2135	0.2872	0.06363	0.1486	0.1962	0.0442	-0.2208	0.3976	0.08324	-0.1501	-0.04135	-0.06239	0.1185	0.08614	-0.1672	0.2479	0.2549	0.2307	0.1778	0.02603	0.3044	0.05924	0.2209	0.2764	-0.05928	-0.1473	-0.2622	-0.1872	-0.1049	-0.3102	-0.3352	0.307	0.09391	0.04119	0.6223	0.2521	0.1457	0.733	0.1109	0.004296	0.5809	0.2696	0.7869	0.6526	0.4689	0.5277	0.2814
ENSMMUG00000014236	ENSG00000138459	SLC35A5	0.6438	0.6541	0.3007	0.6294	-0.03257	0.6298	-0.09516	0.8127	0.4042	-0.2784	-0.3304	0.2783	0.02695	0.1948	-0.5997	0.04429	0.8901	0.7925	0.01479	0.539	0.4509	0.2337	0.5028	0.5183	0.4597	0.3223	-0.7107	0.2048	0.06164	-0.4988	-0.3321	0.007571	0.004151	0.006674	0.1704	0.004665	0.8861	0.004636	0.6762	0.0009053	0.1204	0.2334	0.2009	0.2327	0.923	0.4047	0.02219
ENSMMUG00000014255	ENSG00000101916	TLR8	0.6475	0.4346	0.03881	0.5618	0.1419	0.569	0.2443	1.029	0.5366	-0.2395	-0.35	0.2844	0.2965	0.2298	-0.08313	0.4559	1.374	0.8884	-0.08301	0.5141	0.605	0.2525	0.4664	0.7098	0.4939	0.0204	-0.99	-0.08562	-0.1218	-0.7308	-0.6944	0.08509	0.005636	0.08162	0.8645	0.01482	0.5496	0.01368	0.3032	6.302e-05	0.04822	0.3226	0.1924	0.2405	0.3062	0.3436	0.7595
ENSMMUG00000014263	ENSG00000077585	GPR137B	0.3233	0.1259	-0.1327	0.542	0.1369	0.3053	0.03741	0.5801	0.1018	-0.3283	-0.3968	0.1258	0.1772	-0.1197	-0.2206	0.01068	0.7589	0.2534	-0.2546	0.2047	0.2846	-0.08171	0.02575	0.009727	-0.09001	-0.542	-1.158	-0.4091	-0.2966	-0.9327	-0.9507	-0.5398	0.08692	0.5371	0.4807	0.004256	0.4825	0.1051	0.8477	0.005382	0.6445	0.1003	0.07479	0.5271	0.4579	0.5472	0.325
ENSMMUG00000014265	ENSG00000139192	TAPBPL	-0.3457	-0.3536	-0.1157	-0.2509	0.01702	-0.4012	-0.1063	-0.2548	-0.3171	0.2528	0.2502	-0.1187	-0.02095	-0.2979	0.2808	0.1544	-0.6158	-0.7638	-0.2711	-0.232	-0.2785	-0.1609	-0.4871	-0.01307	-0.4501	-0.4863	-0.0242	-0.2532	0.01694	0.07008	-0.1509	0.02427	0.02005	0.03018	0.4376	0.09041	0.912	0.006651	0.4922	0.1147	0.06913	0.1119	0.154	0.4481	0.9121	0.05806	0.1121
ENSMMUG00000014277	ENSG00000138434	ITPRID2	0.8861	0.902	0.4139	0.6826	-0.01841	0.7115	-0.09332	0.9598	0.5923	-0.193	-0.1583	0.3523	-0.001965	0.3388	-0.6207	0.131	1.342	1.188	0.2613	0.5818	0.5866	0.3155	0.7011	0.6242	0.6806	0.3971	-0.5843	-0.0002144	-0.1713	-0.6321	-0.3045	-0.2588	0.0001991	0.0004757	0.07844	0.003845	0.94	0.002628	0.7083	0.0002421	0.03191	0.4373	0.5692	0.1576	0.9949	0.1724	0.03037
ENSMMUG00000014303	ENSG00000130204	TOMM40	-0.3151	-0.3711	-0.1005	-0.5704	-0.1384	-0.5284	-0.1007	-0.3994	-0.1178	0.3729	0.3042	-0.3047	-0.1475	-0.2182	0.3726	0.1669	-0.3945	-0.5947	-0.1251	-0.2416	-0.2466	-0.2353	-0.4716	0.00727	-0.2287	-0.2598	0.3327	-0.1216	0.08684	0.1871	0.03945	0.2895	0.07357	0.05166	0.5639	0.001643	0.4519	0.003393	0.5805	0.03825	0.5749	0.04701	0.1471	0.1168	0.5155	0.2551	0.07318
ENSMMUG00000014305	ENSG00000130203	APOE	-0.6605	0.599	-0.6449	-1.412	-0.07778	-1.382	-0.09275	0.09766	0.2026	2.939	-0.6679	0.7809	-1.232	-0.3094	1.437	-0.05715	-0.9151	-0.4385	-0.2261	-0.1977	-0.4706	-0.4053	-0.3877	-0.902	0.5768	1.067	0.7735	0.4217	0.1093	1.304	0.9235	0.4027	0.25	0.3355	0.2621	0.01469	0.8963	0.017	0.8761	0.876	0.7659	9.894e-07	0.3274	0.2041	0.09405	0.6144	0.03582
ENSMMUG00000014311	ENSG00000166246	C16orf71	-0.4328	-0.4079	-0.294	-0.6074	-0.1619	-0.673	-0.3156	-0.4447	-0.3612	0.1078	0.08713	-0.1082	0.002934	-0.1014	0.1253	0.03035	-1.037	-0.7997	-0.4944	-0.4621	-0.5246	-0.4421	-0.6592	-0.29	-0.2161	0.1132	0.1934	0.07909	0.1427	0.3854	0.2505	0.559	0.03164	0.05762	0.1348	0.003264	0.4365	0.001146	0.1283	0.04281	0.1443	0.6155	0.722	0.6359	0.9911	0.6488	0.6016
ENSMMUG00000014348	NA	NA	-0.3961	-0.5053	-0.1737	-0.2488	-0.08989	-0.1879	0.1575	-0.8375	-0.3857	-0.02547	-0.09862	-0.2977	-0.03689	-0.2304	0.178	-0.6449	-0.5575	-0.7013	-0.2682	-0.3319	-0.3145	-0.2231	-0.4135	-0.09539	-0.4613	-0.2842	0.1066	-0.02152	0.1674	0.08872	-0.1079	-0.5322	0.007809	0.001926	0.2327	0.09388	0.5571	0.2029	0.2943	1.344e-06	0.03211	0.8713	0.5791	0.06633	0.8456	0.1454	0.2986
ENSMMUG00000014361	ENSG00000196407	THEM5	0.3867	0.7324	0.09975	0.3209	0.2196	0.2855	0.2713	0.5817	0.2905	-0.5034	-0.1464	0.1416	-0.3983	0.3104	-0.2526	-0.04551	0.5057	0.7221	0.201	0.2193	0.2041	-0.06191	0.4158	0.2351	0.8339	0.5185	0.4047	0.193	-0.2334	0.1475	0.1822	0.2457	0.07451	0.002489	0.6573	0.1478	0.3538	0.1955	0.2518	0.01601	0.2545	0.03242	0.5919	0.5517	0.1803	0.1811	0.3389
ENSMMUG00000014374	ENSG00000136908	DPM2	-0.3835	-0.3035	-0.01304	-0.4128	-0.1418	-0.471	-0.177	-0.363	-0.2804	0.2109	0.1147	-0.2524	-0.1429	-0.2842	0.1819	-0.05342	-0.5553	-0.6903	-0.1937	-0.2205	-0.1988	-0.1858	-0.4141	-0.03825	-0.3816	-0.3535	0.2034	-0.01435	0.1426	0.1523	0.02912	0.1929	0.007547	0.0499	0.9256	0.00442	0.3403	0.001246	0.2288	0.01969	0.09363	0.1539	0.4869	0.09836	0.4287	0.06084	0.2699
ENSMMUG00000014381	ENSG00000100453	GZMB	-0.2989	-0.159	0.4819	0.2505	0.3647	0.2468	0.3731	0.01798	0.0242	0.6337	0.867	0.3876	0.5121	0.4226	0.7007	0.8267	-0.6789	-0.3843	0.7178	0.3054	0.4177	0.4971	0.1347	1.085	0.198	0.3033	1.202	0.7356	1.123	1.223	1.19	1.117	0.2202	0.551	0.05158	0.3064	0.1533	0.3136	0.145	0.9464	0.9333	0.0164	0.003384	0.1388	0.1048	0.1079	0.01731
ENSMMUG00000014407	ENSG00000102158	MAGT1	0.3753	0.5181	0.3471	0.4915	0.1981	0.5706	0.257	0.2557	0.3487	-0.1127	0.04027	0.5151	0.2457	0.5207	-0.08373	-0.0775	0.3036	0.5376	0.5217	0.4591	0.4834	0.268	0.4097	0.1349	0.2338	0.3114	0.02474	0.3041	0.2369	-0.05868	0.1449	-0.299	0.006818	0.000661	0.01229	0.0004316	0.1676	4.808e-05	0.07476	0.09081	0.03186	0.4404	0.8039	0.0005131	0.1626	0.000433	0.6063
ENSMMUG00000014408	ENSG00000108262	GIT1	-0.4885	-0.4124	-0.08874	-0.3596	-0.1076	-0.5091	0.03549	-0.3869	-0.29	0.198	0.2855	-0.1381	-0.2061	-0.1848	0.417	0.2135	-0.5857	-0.6717	-0.09745	-0.1542	-0.2312	-0.1395	-0.3997	-0.04066	-0.424	-0.3477	0.3176	-0.05652	0.03459	0.2365	0.2059	0.1796	0.003781	0.02301	0.5903	0.03204	0.5341	0.002661	0.8357	0.03405	0.1433	0.2594	0.1443	0.4388	0.3291	0.2983	0.0328
ENSMMUG00000014413	ENSG00000141298	SSH2	0.7179	0.2888	-0.162	0.5088	0.3701	0.4676	0.1828	0.6172	0.7526	-0.2731	-0.3371	0.2331	0.5574	0.3074	-0.05739	-0.0573	1.52	0.8268	0.03641	0.3109	0.4795	0.2435	0.4448	0.2669	0.7862	0.1303	-0.5875	-0.2753	-0.06452	-0.4615	-0.3392	-0.3125	0.0006129	0.1876	0.4145	0.01251	0.07916	0.02146	0.3767	0.005178	0.002149	0.1985	0.1491	0.2735	0.02885	0.1527	0.8086
ENSMMUG00000014424	ENSG00000066777	ARFGEF1	0.5593	0.6497	0.2438	0.5014	0.03372	0.5965	0.07884	0.6126	0.531	-0.09131	-0.03022	0.4201	0.08118	0.4871	-0.1287	0.254	1.093	0.9946	0.4299	0.4485	0.4339	0.3697	0.7134	0.4458	0.689	0.4935	-0.1322	0.06932	-0.09612	-0.2102	0.01312	0.08536	0.002186	0.001129	0.1813	0.005992	0.8597	0.00113	0.6806	0.002269	0.01343	0.6366	0.8888	0.03095	0.7334	0.01197	0.5545
ENSMMUG00000014445	ENSG00000120896	SORBS3	-0.6075	-0.6007	-0.2582	-0.5604	-0.04117	-0.5736	-0.05823	-0.7224	-0.3542	0.2857	0.1811	-0.1543	-0.1599	-0.2158	0.4874	0.1174	-0.9064	-0.8344	-0.3771	-0.5364	-0.462	-0.2816	-0.7282	-0.6445	-0.4511	-0.4712	0.1124	-0.4176	-0.168	0.17	-0.1781	-0.2745	0.007017	0.01273	0.2384	0.01249	0.8574	0.011	0.796	0.003297	0.186	0.2226	0.4896	0.5202	0.5701	0.3646	0.05945
ENSMMUG00000014450	ENSG00000006744	ELAC2	-0.2879	-0.3272	-0.1175	-0.309	-0.01706	-0.224	-0.001766	-0.4936	-0.1703	0.255	0.1723	-0.1222	0.1997	0.02802	0.171	-0.06574	-0.3266	-0.3633	0.1813	-0.2681	-0.2048	-0.006063	-0.2135	-0.141	-0.1085	-0.07388	0.3658	-0.09727	0.02543	0.2322	0.1732	0.01666	0.0141	0.00989	0.3078	0.008984	0.8874	0.0554	0.9882	0.0001642	0.2203	0.03933	0.2119	0.3339	0.1767	0.8208	0.2096
ENSMMUG00000014452	NA	NA	-0.2042	-0.4168	-0.4	-0.341	0.09722	-0.3799	0.0133	-0.4106	-0.1852	0.1925	-0.06951	-0.2948	0.08585	-0.3032	0.2825	-0.205	-0.337	-0.5829	-0.376	-0.512	-0.376	-0.3263	-0.5229	-0.4873	-0.2755	-0.4068	-0.174	-0.5007	-0.2073	-0.09644	-0.3719	-0.2164	0.1056	0.00275	0.001678	0.006965	0.457	0.002734	0.9193	0.003143	0.2133	0.1521	0.6382	0.02789	0.5899	0.02385	0.06036
ENSMMUG00000014484	ENSG00000167528	ZNF641	0.485	0.3741	0.304	0.3047	0.007031	0.3796	0.06575	0.3179	0.5098	-0.09112	0.1185	0.1513	-0.1458	0.2667	-0.1775	0.1599	0.4748	0.6897	0.1929	0.377	0.3576	0.1627	0.4315	0.274	0.2775	0.1436	-0.1606	-0.05508	0.02091	-0.174	-0.1053	-0.1836	0.002715	0.03673	0.06458	0.06485	0.968	0.02112	0.7071	0.07661	0.009496	0.6116	0.555	0.4068	0.5154	0.1357	0.3784
ENSMMUG00000014508	ENSG00000112078	KCTD20	0.3063	0.2284	0.08682	0.2672	0.05359	0.3743	0.17	0.4198	0.09145	-0.2377	-0.09265	0.1885	0.07219	0.215	-0.1863	0.05703	0.4173	0.3992	0.2963	0.1573	0.1278	0.09165	0.4351	0.1888	0.1263	0.1482	0.07831	0.04831	-0.1531	-0.1709	0.08797	0.04004	0.01188	0.08368	0.4739	0.02788	0.6721	0.002191	0.182	0.001667	0.519	0.06547	0.5188	0.1433	0.6425	0.09266	0.1952
ENSMMUG00000014515	ENSG00000103978	TMEM87A	0.5302	0.5753	0.2398	0.4157	0.01284	0.4742	-0.07966	0.3714	0.483	-0.109	-0.09806	0.306	0.02674	0.2975	-0.3179	-0.002887	0.6445	0.6952	0.2121	0.5159	0.4261	0.247	0.4701	0.3625	0.3807	0.3055	-0.1899	0.339	0.1756	-0.2233	-0.01039	0.04972	0.002918	0.003063	0.1748	0.01908	0.9444	0.007622	0.6658	0.05536	0.02083	0.5606	0.6383	0.1037	0.9059	0.1133	0.1317
ENSMMUG00000014518	ENSG00000164823	OSGIN2	0.7188	0.706	0.3382	0.5596	0.2856	0.7136	0.1557	0.6817	0.3921	-0.2152	-0.1054	0.3006	0.1284	0.2969	-0.6219	0.02756	0.5208	0.6164	0.1734	0.2082	0.2035	0.001705	0.4642	0.2634	0.3458	0.3994	-0.2416	0.05517	-0.05471	-0.3158	-0.1025	-0.1259	0.000113	0.0005714	0.06979	0.002758	0.1408	0.0001445	0.4354	0.0008217	0.07349	0.2808	0.6367	0.1334	0.5997	0.1346	0.006362
ENSMMUG00000014530	ENSG00000110107	PRPF19	-0.269	-0.4771	-0.313	-0.3682	0.08584	-0.397	0.06146	-0.5145	-0.3306	0.1923	-0.03937	-0.3215	0.1262	-0.36	0.3028	-0.1269	-0.5253	-0.6871	-0.2432	-0.5824	-0.3978	-0.3082	-0.5972	-0.4958	-0.3035	-0.3725	0.04392	-0.3253	-0.03964	0.07394	-0.1576	-0.05342	0.0702	0.003475	0.03525	0.0134	0.575	0.007834	0.6881	0.001692	0.05961	0.2216	0.821	0.04207	0.4995	0.02265	0.08473
ENSMMUG00000014543	ENSG00000105771	SMG9	-0.5225	-0.4642	-0.1692	-0.3776	-0.1085	-0.4916	0.04829	-0.6245	-0.3608	0.1934	0.1175	-0.2499	-0.09957	-0.2987	0.2744	-0.04926	-0.7254	-0.7481	-0.3093	-0.2573	-0.2855	-0.1947	-0.5187	-0.4102	-0.5557	-0.4842	0.1281	-0.1491	-0.01835	0.1052	0.004026	-0.01886	0.001153	0.00712	0.2783	0.01847	0.509	0.002345	0.7633	0.0004183	0.0596	0.2498	0.5309	0.1497	0.6248	0.08202	0.1383
ENSMMUG00000014558	ENSG00000096968	JAK2	1.305	1.192	0.658	0.7844	0.3035	1.167	0.1225	1.033	1.022	-0.02771	-0.2335	0.4648	0.2286	0.6442	-0.54	-0.0298	1.401	1.343	0.3931	0.7558	0.6361	0.4522	0.8585	0.6895	1.032	0.8811	-0.2424	0.3407	0.1017	-0.3898	0.0374	0.06448	1.942e-05	0.00026	0.0271	0.008418	0.3248	0.0001081	0.6952	0.00163	0.003606	0.9296	0.5014	0.14	0.5453	0.04126	0.1256
ENSMMUG00000014620	ENSG00000197323	TRIM33	0.8717	1.138	0.5636	0.8477	0.164	1.146	0.1544	1.246	0.9442	-0.009924	0.2014	0.7058	0.1188	0.9108	-0.008367	0.6865	1.397	1.488	0.4948	0.6395	0.4806	0.3929	1.032	0.5409	1.329	0.967	0.1216	0.1989	-0.08762	-0.2653	0.1984	0.1863	0.001801	0.0002391	0.05027	0.002785	0.5917	4.878e-05	0.6154	4.925e-05	0.004627	0.9738	0.5536	0.02111	0.7561	0.002284	0.9806
ENSMMUG00000014627	ENSG00000168036	CTNNB1	0.2541	0.3722	0.1778	0.2497	-0.08915	0.3063	0.04604	0.05155	0.2432	-0.06221	-0.04813	0.2198	-0.004016	0.2034	-0.1509	-0.1521	0.5651	0.5344	0.1654	0.3567	0.3085	0.2735	0.3366	-0.02279	0.2949	0.2102	-0.2825	0.03914	-0.05123	-0.1927	-0.0786	-0.4466	0.02663	0.002954	0.1161	0.02821	0.4414	0.007324	0.6919	0.6733	0.07114	0.6073	0.7179	0.06805	0.9774	0.09436	0.2582
ENSMMUG00000014658	ENSG00000100503	NIN	0.4538	0.2362	-0.09539	0.3357	0.1336	0.2727	0.1072	0.3846	0.1416	-0.09419	-0.2711	0.08277	0.153	0.05425	-0.1094	0.06347	0.7431	0.4544	-0.05187	-0.04235	0.03789	-0.2202	0.1248	-0.02752	0.4058	0.03785	-0.3591	-0.3275	-0.2263	-0.4898	-0.3195	-0.1139	0.0007697	0.1037	0.4749	0.01238	0.3348	0.0415	0.4389	0.008953	0.3655	0.5037	0.08575	0.5573	0.3649	0.6998	0.4858
ENSMMUG00000014664	ENSG00000104522	TSTA3	-0.3314	-0.3166	-0.0165	-0.4735	-0.07706	-0.5643	-0.3216	-0.5938	-0.172	0.3151	0.2715	-0.3092	0.003214	-0.3816	0.09894	-0.08469	-0.6076	-0.616	-0.135	-0.2633	-0.3257	-0.1301	-0.5377	-0.214	-0.3279	-0.3061	0.355	-0.1153	-0.001635	0.1118	-0.01896	-0.0244	0.0414	0.06855	0.917	0.004457	0.6471	0.0007804	0.05624	0.001072	0.3662	0.06212	0.1487	0.07832	0.9874	0.02847	0.6003
ENSMMUG00000014671	ENSG00000119900	OGFRL1	0.975	0.8345	0.396	0.9599	0.0251	1.049	0.1312	1.466	0.5765	-0.2304	-0.4102	0.4685	-0.01521	0.4359	-0.3865	0.6619	1.826	1.354	-0.04685	0.6352	0.5604	0.1798	0.6916	0.7919	0.6945	0.1043	-0.9632	-0.1416	-0.3078	-1.095	-0.6056	-0.168	0.001982	0.01372	0.2115	0.002294	0.9395	0.000861	0.6948	2.526e-05	0.1177	0.4924	0.2754	0.1609	0.9709	0.1892	0.3147
ENSMMUG00000014717	ENSG00000235173	HGH1	-0.3763	-0.4658	-0.2025	-0.5626	-0.06578	-0.7853	-0.1536	-0.6366	-0.358	0.3883	0.3192	-0.1973	-0.0981	-0.3109	0.4813	0.1301	-0.6608	-0.9308	-0.2984	-0.3992	-0.378	-0.2423	-0.7381	-0.4861	-0.3167	-0.3813	0.2276	-0.1074	0.1659	0.2726	0.07463	0.03237	0.07027	0.03773	0.3229	0.007707	0.7605	0.0002571	0.473	0.005657	0.1499	0.07819	0.1964	0.3836	0.7123	0.1703	0.04907
ENSMMUG00000014724	ENSG00000261236	BOP1	-0.5	-0.5139	-0.217	-0.7893	-0.1963	-0.8753	-0.3121	-0.5885	-0.3054	0.4933	0.3106	-0.4691	-0.3844	-0.4743	0.4854	0.07162	-0.6787	-0.9382	-0.4502	-0.388	-0.4356	-0.4027	-0.9109	-0.3665	-0.5132	-0.4774	0.2074	-0.3685	-0.04199	0.1863	-0.06921	-0.04793	0.04813	0.05719	0.3792	0.002499	0.4574	0.0008604	0.2246	0.03358	0.3051	0.05983	0.2889	0.08834	0.2301	0.0821	0.09604
ENSMMUG00000014738	ENSG00000028310	BRD9	-0.1668	-0.1362	-0.005918	-0.2349	-0.1236	-0.3271	-0.09184	-0.5368	-0.1341	0.2299	0.213	-0.1087	-0.1278	-0.2175	0.1736	-0.1531	-0.2895	-0.3367	-0.04372	-0.1743	-0.149	-0.06297	-0.2524	-0.3462	-0.09656	-0.05255	0.2264	-0.04856	0.03681	0.1401	0.1538	-0.1051	0.123	0.2466	0.9561	0.03068	0.2721	0.002848	0.4122	1.046e-05	0.2954	0.04644	0.09646	0.3475	0.3541	0.06082	0.1732
ENSMMUG00000014785	ENSG00000168566	SNRNP48	0.9145	1.386	1.08	0.9517	-0.0497	1.157	0.2185	1.269	0.6337	-0.4002	0.01118	0.2665	-0.6201	0.4497	-1.188	0.3864	0.8847	1.399	0.4359	1.058	0.5757	0.7557	1.057	0.7926	0.9826	1.02	0.3022	1.07	0.2532	0.2483	0.7312	0.6219	0.005887	0.0002007	0.001475	0.004984	0.8961	0.0005834	0.5653	0.0004638	0.1255	0.2854	0.9784	0.4803	0.2052	0.2218	0.01004
ENSMMUG00000014806	ENSG00000184384	MAML2	0.3856	0.3215	0.1843	0.4043	0.1633	0.5024	0.06191	0.754	0.2458	-0.1018	-0.02178	0.2836	0.2298	0.3476	-0.2234	0.5446	0.8573	0.6537	0.1702	0.1947	0.1293	0.1632	0.4545	0.6143	0.4649	0.2915	-0.2724	-0.0759	-0.2166	-0.3906	-0.1329	0.3575	0.00511	0.03303	0.1853	0.003542	0.2616	0.0002986	0.6732	8.183e-07	0.1396	0.4992	0.8976	0.06196	0.2091	0.02006	0.1888
ENSMMUG00000014833	ENSG00000182054	IDH2	-0.2058	-0.3039	-0.09603	-0.3007	0.1429	-0.2176	0.263	-0.4465	-0.1801	0.2596	0.146	-0.1396	0.1035	-0.06228	0.6046	-0.1103	-0.5016	-0.5864	-0.1254	-0.3344	-0.2386	-0.2001	-0.475	-0.2817	-0.3379	-0.3683	0.08517	-0.3357	-0.06161	0.06545	-0.1076	-0.285	0.1199	0.03593	0.4688	0.02299	0.2986	0.09951	0.06011	0.002108	0.2504	0.06876	0.3522	0.3195	0.5399	0.6584	0.0002206
ENSMMUG00000014846	ENSG00000172731	LRRC20	-0.3025	-0.3623	-0.08942	-0.2304	0.1832	-0.1381	0.1637	-0.5984	-0.04424	0.29	0.2079	0.0494	0.2494	0.04478	0.4315	-0.03963	-0.3031	-0.4625	0.09937	-0.3167	-0.1187	-0.1549	-0.2857	-0.3564	-0.02909	-0.07571	0.371	0.1018	0.23	0.3303	0.2675	-0.02439	0.04445	0.02563	0.5454	0.1257	0.2354	0.3562	0.2859	0.0004413	0.8066	0.07152	0.2417	0.7631	0.1899	0.7805	0.01409
ENSMMUG00000014855	ENSG00000101546	RBFA	-0.4124	-0.4172	-0.2439	-0.3327	-0.1365	-0.4715	-0.2734	-0.2969	-0.4047	0.002134	-0.168	-0.3658	-0.1399	-0.4415	-0.0003384	-0.02139	-0.6339	-0.6318	-0.3011	-0.3083	-0.3505	-0.2513	-0.4399	-0.2584	-0.3913	-0.3219	0.05657	-0.05952	-0.009485	0.1906	-0.02038	0.1954	0.000293	0.0007188	0.02889	0.003482	0.2418	4.893e-05	0.01891	0.01541	0.002798	0.9856	0.2103	0.00305	0.332	0.000341	0.998
ENSMMUG00000014864	ENSG00000160695	VPS11	-0.2775	-0.3593	-0.1864	-0.3009	0.02702	-0.2994	-0.01143	-0.415	-0.2237	0.09353	0.03108	-0.1437	0.1168	-0.08272	0.2087	0.02606	-0.4287	-0.471	-0.1243	-0.3023	-0.2245	-0.1686	-0.3575	-0.2167	-0.2651	-0.2422	0.07713	-0.1696	0.01842	0.1213	-0.03157	0.04377	0.01068	0.002515	0.08458	0.00576	0.8092	0.006053	0.9184	0.0005286	0.07933	0.4133	0.807	0.2114	0.3938	0.4702	0.1018
ENSMMUG00000014872	ENSG00000172269	DPAGT1	-0.2606	-0.3678	-0.1302	-0.1104	0.09735	-0.1582	0.1849	-0.4612	-0.3303	0.1367	-0.001248	-0.07864	0.2147	-0.1432	0.1932	-0.1705	-0.2889	-0.3575	-0.03145	-0.3551	-0.1975	-0.01996	-0.3566	-0.4251	-0.2021	-0.1683	-0.0678	-0.2583	-0.162	0.03971	-0.1866	-0.113	0.03346	0.005657	0.2821	0.3652	0.4392	0.1967	0.1393	0.0007014	0.02321	0.291	0.9931	0.5495	0.1695	0.2729	0.171
ENSMMUG00000014873	ENSG00000143337	TOR1AIP1	0.6333	0.494	0.07163	0.4386	0.6163	0.6437	0.1709	0.5953	0.5064	-0.07822	-0.14	0.3723	0.6265	0.4498	-0.02093	0.1393	0.7392	0.5786	0.2348	0.2827	0.408	0.1656	0.4013	0.2953	0.3159	0.05781	-0.4487	-0.1818	-0.06541	-0.3901	-0.329	-0.1015	4.142e-06	0.0007642	0.5905	0.001114	1.314e-05	2.65e-06	0.2163	6.42e-05	0.001431	0.5796	0.3728	0.008862	0.0002555	0.001642	0.8942
ENSMMUG00000014874	ENSG00000163607	GTPBP8	0.3353	0.6194	0.4677	0.3545	-0.09487	0.5214	0.1607	0.2422	0.2733	-0.1875	-0.08724	0.1374	-0.3677	0.1349	-0.3571	0.1983	0.2396	0.7472	0.3881	0.4449	0.4844	0.3796	0.5602	0.2595	0.3367	0.6595	0.1294	0.5495	0.1777	0.2095	0.4486	0.2645	0.03492	0.0004353	0.0036	0.02667	0.5789	0.001199	0.3396	0.163	0.1504	0.2738	0.6473	0.4256	0.08648	0.4302	0.06374
ENSMMUG00000014877	ENSG00000172273	HINFP	-0.3109	-0.4021	-0.1854	-0.1588	-0.1161	-0.3843	-0.01245	-0.5302	-0.2207	0.07844	-0.006503	-0.02459	0.01772	-0.3033	0.2197	-0.2678	-0.5238	-0.6188	-0.2989	-0.2093	-0.2179	-0.158	-0.4161	-0.5759	-0.4806	-0.4981	-0.2741	-0.1561	-0.07448	-0.06509	-0.2031	-0.4432	0.002086	0.0002735	0.06309	0.111	0.2629	0.000185	0.9035	3.637e-06	0.06579	0.4618	0.9565	0.8193	0.8903	0.005411	0.062
ENSMMUG00000014884	ENSG00000138592	USP8	0.416	0.4281	0.1643	0.5086	0.275	0.544	0.2702	0.5744	0.3195	-0.09954	-0.0761	0.3607	0.3163	0.3957	-0.05703	0.3082	0.6035	0.5501	0.2551	0.2236	0.2449	0.1779	0.404	0.3917	0.2992	0.1486	-0.2793	-0.05133	-0.1119	-0.3186	-0.2069	0.1002	0.00124	0.002285	0.1997	8.711e-05	0.03923	2.889e-05	0.04324	5.547e-05	0.0338	0.4626	0.6151	0.00828	0.05357	0.003703	0.706
ENSMMUG00000014981	ENSG00000147421	HMBOX1	0.5551	0.8383	0.2492	0.345	-0.01323	0.5505	0.1428	0.5332	0.5792	-0.1219	-0.05825	0.2465	0.2316	0.6094	0.07265	0.4495	0.3662	0.6975	0.08282	0.09627	0.2021	0.1598	0.3422	-0.0249	0.3154	0.2925	-0.0661	0.2422	0.06453	-0.1016	-0.003311	0.07631	0.006014	0.0002131	0.2329	0.09536	0.9523	0.006978	0.5147	0.01612	0.0155	0.5735	0.8139	0.2664	0.3933	0.004815	0.7686
ENSMMUG00000014987	ENSG00000169193	CCDC126	0.5053	0.6705	0.576	0.7096	-0.1479	0.6943	0.02785	0.5249	0.5371	-0.2539	0.09114	0.6139	-0.1644	0.4947	-0.4459	0.08923	1.13	1.106	0.602	0.7571	0.5687	0.5711	0.9155	0.6668	0.6402	0.6267	0.01058	0.3349	0.004311	-0.4306	0.3215	-0.08859	0.02988	0.009649	0.01494	0.00243	0.5646	0.00312	0.914	0.0434	0.05222	0.3158	0.7445	0.01472	0.6089	0.04645	0.1219
ENSMMUG00000014995	ENSG00000055208	TAB2	0.3777	0.2992	0.1181	0.3984	-0.1103	0.4612	0.07912	0.621	0.1157	-0.3133	-0.1992	0.143	-0.1143	0.1457	-0.3999	0.2147	0.7974	0.7048	0.2481	0.2431	0.1895	0.1232	0.5153	0.4954	0.432	0.2966	-0.2529	0.02194	-0.1737	-0.3529	-0.0688	0.2327	0.01039	0.05976	0.4175	0.006589	0.4676	0.001764	0.6007	0.0001391	0.4998	0.04389	0.2468	0.3544	0.5381	0.3448	0.02157
ENSMMUG00000015026	ENSG00000162819	BROX	0.5021	0.5954	0.2764	0.5941	-0.04436	0.6705	0.06204	0.5851	0.3886	-0.1755	-0.1476	0.4474	0.116	0.3581	-0.401	-0.017	1.014	0.9251	0.4058	0.5349	0.4515	0.3956	0.6634	0.2928	0.5917	0.469	-0.2961	0.308	0.08301	-0.3475	0.005595	-0.2066	0.01119	0.005805	0.1617	0.002753	0.8288	0.0007527	0.7634	0.007119	0.09341	0.3994	0.5243	0.03285	0.6451	0.0858	0.08648
ENSMMUG00000015032	ENSG00000115091	ACTR3	0.3729	0.285	0.06665	0.3892	0.0968	0.3788	0.1524	0.344	0.2333	-0.1863	-0.2354	0.2297	0.0664	0.1355	-0.1667	-0.1167	0.7244	0.5742	0.1748	0.2754	0.2739	0.1321	0.3395	0.1973	0.3261	0.1596	-0.4271	-0.02546	-0.04569	-0.419	-0.2722	-0.2115	0.009613	0.06724	0.6383	0.006819	0.5114	0.008348	0.3013	0.02725	0.1675	0.2201	0.1617	0.1309	0.7128	0.3729	0.3225
ENSMMUG00000015060	ENSG00000066422	ZBTB11	0.8926	1.159	0.7789	0.8625	-0.06169	1.041	0.3175	1.02	0.8294	-0.3401	0.06405	0.6454	-0.1125	0.8714	-0.4739	0.4715	1.307	1.595	0.7221	0.822	0.7876	0.679	1.18	0.6663	1.192	1.105	0.2515	0.5826	0.1462	-0.02257	0.4685	0.2884	0.001249	0.0001842	0.00569	0.002051	0.8365	0.0001905	0.2874	0.0008098	0.01219	0.2595	0.848	0.03276	0.7657	0.003517	0.1638
ENSMMUG00000015095	NA	NA	0.8025	0.8592	0.7405	0.6317	-0.1121	0.6431	-0.3657	0.6024	0.143	-0.4421	-0.2894	0.1485	-0.7857	0.03993	-1.2	-0.1888	0.6181	0.9401	0.3322	0.7743	0.4425	0.3549	0.778	0.5614	0.4116	0.4917	-0.03391	0.7026	0.0003511	-0.191	0.2684	0.1442	0.008895	0.0111	0.01664	0.04078	0.7425	0.03787	0.2958	0.0752	0.6908	0.1783	0.4255	0.651	0.0646	0.9027	0.002855
ENSMMUG00000015099	ENSG00000152969	JAKMIP1	-0.2343	-0.03089	0.5168	0.2323	0.1992	0.2042	0.5852	0.1072	-0.09587	0.3666	0.8232	0.5009	0.4077	0.4712	0.6877	0.7017	-0.3096	-0.1812	0.7426	0.09535	-0.004698	0.1065	0.09515	0.6072	0.4889	0.5427	1.382	0.63	0.672	1.061	1.185	1.185	0.2269	0.8805	0.005591	0.2187	0.3122	0.2813	0.00294	0.6013	0.6866	0.08641	0.0004373	0.02044	0.1003	0.02751	0.002843
ENSMMUG00000015107	ENSG00000084112	SSH1	0.3019	0.3581	0.1551	0.0618	-0.0763	0.4341	0.1275	0.5812	0.5089	-0.1613	0.2661	0.4016	-0.1087	0.6697	0.09375	0.6561	0.8983	0.8912	0.4577	0.3864	0.3379	0.2921	0.6394	0.5112	0.6453	0.3996	0.2696	-0.2149	-0.1714	-0.1379	0.398	0.1572	0.06395	0.04689	0.346	0.7079	0.6649	0.008079	0.4633	0.001107	0.0108	0.3716	0.1842	0.02858	0.6281	0.0001898	0.6405
ENSMMUG00000015114	ENSG00000251201	TMED7-TICAM2	0.5741	0.4613	0.06977	0.4596	0.2553	0.6674	0.288	0.7275	0.2794	-0.1161	-0.3238	0.2636	0.3533	0.3801	-0.2082	0.2183	0.5311	0.3637	-0.199	0.3207	0.2618	-0.0445	0.2624	0.1685	0.05185	-0.235	-0.8032	-0.1802	-0.3524	-0.7668	-0.6146	-0.2996	0.001397	0.01829	0.7028	0.01048	0.1738	0.0002171	0.1284	0.0002243	0.1898	0.5473	0.142	0.1757	0.1345	0.04637	0.3392
ENSMMUG00000015142	ENSG00000117408	IPO13	-0.4406	-0.5452	-0.3352	-0.4237	-0.04425	-0.503	-0.03496	-0.5175	-0.4683	0.1332	-0.006639	-0.1827	-0.05714	-0.3211	0.246	-0.0906	-0.6989	-0.8263	-0.3938	-0.3751	-0.3444	-0.3392	-0.6709	-0.5214	-0.5491	-0.6007	-0.1143	-0.3459	-0.1005	-0.09368	-0.2173	-0.2214	0.003364	0.0008314	0.02359	0.004787	0.772	0.0009228	0.8173	0.001711	0.008583	0.3955	0.9699	0.2529	0.7592	0.04388	0.1543
ENSMMUG00000015159	ENSG00000081014	AP4E1	0.7784	0.9021	0.3107	0.734	0.01143	0.8854	0.1828	1.024	0.8295	0.02458	-0.03079	0.6631	0.2978	1.018	0.03164	0.2025	1.719	1.687	0.4791	0.5252	0.5577	0.5194	1.054	0.3248	1.353	0.897	-0.09347	0.1012	0.02734	-0.2514	-0.108	-0.05393	0.002204	0.00134	0.2401	0.004409	0.9672	0.0005314	0.5097	0.0002872	0.006929	0.9298	0.9232	0.01878	0.4025	0.0002481	0.92
ENSMMUG00000015167	ENSG00000144535	DIS3L2	-0.4503	-0.4346	-0.2791	-0.3838	-0.08469	-0.4517	0.006839	-0.3169	-0.3774	0.09828	0.0354	-0.1709	-0.02081	-0.1968	0.2579	0.05106	-0.6727	-0.6261	-0.2628	-0.3792	-0.3375	-0.2	-0.4467	-0.3327	-0.3234	-0.3712	0.03072	-0.2434	-0.146	0.1225	-0.08787	0.1333	0.0008141	0.002642	0.03411	0.00421	0.5376	0.0008552	0.9597	0.02886	0.01841	0.485	0.8231	0.2357	0.9026	0.1691	0.09601
ENSMMUG00000015182	ENSG00000266412	NCOA4	0.3199	0.07387	0.04278	0.3526	0.06026	0.4667	0.09543	0.7346	-0.0992	-0.483	-0.2756	0.1098	0.06154	-0.005061	-0.2188	0.04922	0.6905	0.3928	0.1843	0.1869	0.09097	0.09422	0.4229	0.4099	0.03582	-0.1853	-0.4692	-0.1262	-0.218	-0.3485	-0.3337	-0.09918	0.06721	0.6959	0.8048	0.0437	0.7376	0.007826	0.5956	0.0001481	0.6306	0.009766	0.1809	0.5542	0.7805	0.9783	0.2887
ENSMMUG00000015185	ENSG00000178607	ERN1	0.1306	0.3663	0.2782	0.4334	0.03908	0.4144	0.2448	0.6472	0.3525	0.01893	0.307	0.5337	0.2481	0.5564	0.0578	0.6194	0.7251	0.49	0.3304	0.3267	0.3061	0.3244	0.4653	0.3268	0.3012	0.1301	0.05046	0.2378	-0.08302	-0.06601	0.179	0.09783	0.2728	0.004828	0.01984	0.0003249	0.7526	0.0005805	0.04924	1.36e-06	0.01168	0.8794	0.02771	2.927e-05	0.1015	1.363e-05	0.6776
ENSMMUG00000015190	ENSG00000160219	GAB3	0.4912	0.332	0.1431	0.2925	0.246	0.45	0.1969	0.6042	0.4299	-0.1818	0.0896	0.2784	0.411	0.3349	-0.05418	0.3354	0.8003	0.528	0.2898	0.3451	0.5404	0.2196	0.5912	0.4141	0.2585	-0.1251	-0.3873	-0.3308	0.04925	-0.3651	-0.1575	0.05586	0.003442	0.07233	0.4008	0.08449	0.1628	0.007874	0.2735	0.001095	0.03109	0.3195	0.661	0.1301	0.063	0.06273	0.7891
ENSMMUG00000015208	NA	NA	0.4334	0.5291	0.1581	0.4482	-0.1072	0.4719	-0.1046	0.375	0.3329	-0.2299	-0.2953	0.2792	-0.05028	0.2208	-0.5482	-0.3612	0.6638	0.6779	0.03389	0.3767	0.2295	0.08709	0.453	-0.03922	0.3843	0.3264	-0.5383	0.08803	-0.1588	-0.5749	-0.2679	-0.572	0.02758	0.01274	0.4091	0.02181	0.5875	0.01569	0.5957	0.07408	0.1483	0.2652	0.191	0.1748	0.8342	0.2875	0.01605
ENSMMUG00000015215	ENSG00000107902	LHPP	-0.3839	-0.4764	-0.2399	-0.5189	0.05347	-0.5521	0.05689	-0.3887	-0.1477	0.2933	0.2058	-0.3147	0.05533	-0.3091	0.3289	0.1176	-0.5953	-0.6186	-0.2426	-0.4238	-0.3742	-0.1395	-0.6353	-0.1623	-0.3295	-0.3498	0.1837	-0.3618	-0.0007863	0.1315	-0.1889	0.04888	0.0299	0.01307	0.1701	0.004202	0.7693	0.002312	0.7535	0.04467	0.4912	0.1263	0.3374	0.1136	0.8096	0.1146	0.1158
ENSMMUG00000015218	ENSG00000135913	USP37	0.8081	1.286	0.6427	0.6023	-0.09722	1.143	0.1368	0.9436	1.175	-0.2981	0.2626	0.7491	-0.3292	0.9813	-0.2007	0.5557	1.237	1.917	0.8568	1.114	1.023	1.082	1.4	0.5581	1.173	1.286	0.4467	0.7408	0.214	0.1679	0.5222	0.3966	0.01922	0.001044	0.07261	0.08767	0.8048	0.001051	0.7231	0.01364	0.00525	0.4419	0.5428	0.05555	0.5168	0.009443	0.6496
ENSMMUG00000015238	ENSG00000147162	OGT	0.4727	0.6482	0.3906	0.4953	-0.1469	0.4176	0.008219	0.2553	0.4698	-0.1046	-0.04043	0.2154	-0.02525	0.2217	-0.361	-0.1387	0.6298	0.7348	0.1282	0.7152	0.5013	0.4998	0.5568	0.1277	0.2004	0.1991	-0.4102	0.3122	-0.01402	-0.3373	-0.1377	-0.3464	0.01511	0.002302	0.04321	0.01071	0.4585	0.03082	0.9669	0.222	0.04076	0.6107	0.8589	0.2936	0.917	0.2812	0.1115
ENSMMUG00000015253	ENSG00000089818	NECAP1	0.3514	0.4198	0.2527	0.568	-0.1472	0.3893	-0.05693	0.394	0.2611	-0.3074	-0.1323	0.2687	0.009334	0.09527	-0.3764	-0.04896	0.5602	0.5271	0.09386	0.5276	0.3592	0.2746	0.4322	0.3643	-0.00434	-0.09798	-0.491	0.1382	-0.09367	-0.5289	-0.293	-0.3172	0.03514	0.02089	0.1297	0.0007379	0.3992	0.02008	0.7462	0.03214	0.1802	0.08152	0.499	0.1265	0.9655	0.5869	0.05879
ENSMMUG00000015262	ENSG00000025039	RRAGD	0.6931	0.1612	0.04323	0.5008	0.3157	0.3377	0.03023	0.729	0.1791	-0.4566	-0.4723	0.009636	0.1899	-0.2499	-0.3617	0.07359	1.073	0.355	-0.4728	0.2583	0.3675	0.01434	0.1739	0.07803	0.07363	-0.3811	-1.07	-0.1798	0.04088	-1.012	-0.9047	-0.3405	0.002674	0.528	0.8556	0.03161	0.1935	0.1523	0.9042	0.004317	0.5098	0.0728	0.1042	0.9695	0.5297	0.3226	0.2088
ENSMMUG00000015274	NA	NA	-0.5067	-0.3203	0.02137	-0.258	-0.2331	-0.3988	-0.09174	-0.03263	-0.428	0.1434	0.3177	-0.1169	-0.2491	-0.176	0.221	0.3972	-0.5712	-0.5508	-0.08394	-0.1926	-0.2616	-0.1323	-0.3689	0.1087	-0.3524	-0.127	0.3088	-0.05579	0.09312	0.2746	0.2875	0.4463	0.000635	0.04514	0.8833	0.07876	0.1266	0.006994	0.5436	0.838	0.01338	0.3518	0.06443	0.4488	0.1781	0.2537	0.1978
ENSMMUG00000015324	ENSG00000065613	SLK	0.9517	0.6962	0.1933	0.6408	0.2132	0.8854	0.1412	1.234	0.6238	-0.07357	-0.4725	0.3034	0.2432	0.3753	-0.3848	0.3633	1.381	1.206	0.3525	0.5753	0.4806	0.1285	0.6673	0.8707	0.8998	0.5393	-0.3446	0.0574	-0.01006	-0.5108	-0.1565	0.2897	0.0002111	0.01168	0.446	0.01155	0.4173	0.0005314	0.5926	1.34e-05	0.03629	0.7834	0.1161	0.2581	0.4499	0.1615	0.2001
ENSMMUG00000015348	ENSG00000153310	CYRIB	0.3978	0.2732	0.09997	0.2988	-0.005046	0.3069	0.02368	0.3113	0.2102	-0.1915	-0.2313	0.1532	0.03421	0.06317	-0.2836	-0.1019	0.6113	0.427	0.06459	0.2616	0.2813	0.1532	0.3052	0.1795	0.1764	0.05943	-0.4371	0.06915	-0.0329	-0.4121	-0.2948	-0.1811	0.004328	0.06936	0.4637	0.03065	0.9715	0.02609	0.866	0.03668	0.2002	0.1926	0.1533	0.2959	0.8423	0.668	0.07849
ENSMMUG00000015350	ENSG00000163312	HELQ	0.3944	0.5643	0.3529	0.2572	-0.1866	0.3323	-0.1287	0.3888	0.3173	-0.1578	-0.2089	0.148	-0.06994	0.1703	-0.3571	-0.1096	0.4647	0.7662	0.2843	0.4725	0.3963	0.3581	0.4917	0.2501	0.2621	0.3211	-0.1108	0.2454	-0.0137	-0.2188	-0.07133	-0.2186	0.01333	0.001322	0.02922	0.1105	0.2767	0.03934	0.4525	0.02816	0.09233	0.3565	0.2793	0.3945	0.7415	0.3199	0.06769
ENSMMUG00000015362	ENSG00000008083	JARID2	0.2621	0.2893	0.1389	0.1012	-0.007457	0.1671	0.1145	0.402	0.3158	0.09243	0.2289	0.05941	-0.1263	0.3466	0.1002	0.2845	0.5883	0.5215	0.1183	0.09115	0.1529	-0.009008	0.2195	0.03567	0.2902	0.05917	-0.006954	-0.2898	-0.3631	-0.2002	-0.07486	-0.1107	0.01275	0.01192	0.1867	0.338	0.9464	0.1133	0.3001	0.0005041	0.01208	0.4122	0.07074	0.6028	0.3613	0.002444	0.4239
ENSMMUG00000015363	ENSG00000047579	DTNBP1	-0.2974	-0.3094	-0.1583	-0.1714	0.0114	-0.3248	-0.02435	-0.2961	-0.4163	0.03015	-0.1364	-0.1652	0.0344	-0.3112	0.1323	0.02299	-0.5434	-0.6627	-0.2542	-0.4248	-0.4735	-0.21	-0.4261	-0.2574	-0.3819	-0.3557	-0.0083	-0.1191	-0.1001	0.07661	-0.1508	0.2037	0.01029	0.01368	0.1668	0.1353	0.9236	0.005428	0.8371	0.01874	0.002591	0.8047	0.3177	0.1818	0.815	0.01228	0.324
ENSMMUG00000015369	ENSG00000105374	NKG7	-0.3715	-0.2717	0.5321	-0.07506	0.4731	0.002727	0.4462	-0.2952	-0.01463	0.967	1.185	0.3295	0.5783	0.5053	1.206	0.6449	-0.8389	-0.804	0.7616	0.01469	0.04743	0.2372	-0.2092	0.5179	0.262	0.1876	1.657	0.3915	1.03	1.172	1.23	0.8638	0.1921	0.392	0.07233	0.7934	0.1204	0.9924	0.146	0.3458	0.9657	0.002192	0.0008674	0.2832	0.1294	0.1044	0.0007041
ENSMMUG00000015381	NA	NA	0.4241	0.6239	0.2102	0.7335	-0.1787	0.6762	0.2032	0.7405	0.4782	-0.2685	-0.1738	0.5487	0.1399	0.6175	-0.1842	0.1235	1.118	1.07	0.4582	0.4933	0.4815	0.4046	0.5995	0.4472	0.9566	0.7952	0.02721	0.2754	0.2357	-0.2372	0.2449	0.3232	0.04096	0.006617	0.324	0.0004291	0.428	0.001183	0.3652	0.0013	0.0539	0.2324	0.4947	0.01397	0.6229	0.005193	0.4672
ENSMMUG00000015390	ENSG00000101158	NELFCD	-0.2482	-0.2659	-0.2173	-0.1897	-0.07059	-0.3265	0.008169	-0.5191	-0.3229	0.03102	-0.02468	-0.2502	-0.09561	-0.2989	0.09501	-0.2365	-0.4683	-0.4605	-0.1842	-0.309	-0.2612	-0.1449	-0.3496	-0.4771	-0.3178	-0.1743	-0.02494	-0.2175	-0.07946	0.05953	-0.1124	-0.182	0.014	0.01574	0.03101	0.05912	0.4969	0.00131	0.9371	4.384e-06	0.006932	0.771	0.8342	0.01946	0.4522	0.005363	0.4232
ENSMMUG00000015392	ENSG00000123395	ATG101	-0.4033	-0.3373	-0.1561	-0.4227	-0.2297	-0.5675	-0.2283	-0.5358	-0.3131	0.176	0.08459	-0.2093	-0.2535	-0.4075	0.04271	-0.2062	-0.675	-0.7417	-0.351	-0.3153	-0.39	-0.2599	-0.4996	-0.3352	-0.4685	-0.3982	0.0499	-0.1412	-0.06082	0.08754	-0.07866	-0.09708	0.003377	0.02275	0.2455	0.002299	0.1076	6.11e-05	0.1049	0.0004447	0.05535	0.2215	0.5998	0.1569	0.1481	0.006069	0.7903
ENSMMUG00000015405	ENSG00000169826	CSGALNACT2	0.5211	0.5579	0.1674	0.7505	-0.07533	0.5957	0.04743	0.7168	0.4211	-0.2861	-0.184	0.4262	0.03319	0.2645	-0.3416	0.08498	1.235	0.7962	0.2672	0.5747	0.4105	0.2764	0.5918	0.2805	0.4449	0.08728	-0.6319	-0.0703	-0.3051	-0.9071	-0.4375	-0.3615	0.02042	0.02277	0.4562	0.000917	0.7478	0.008264	0.841	0.003863	0.1074	0.2257	0.4839	0.07128	0.9078	0.2619	0.1981
ENSMMUG00000015422	ENSG00000157107	FCHO2	1.041	1.284	0.5207	0.9433	-0.02484	1.093	0.07095	1.419	0.9831	-0.3073	-0.01946	0.6271	-0.1239	0.7162	-0.5769	0.4844	2.005	1.86	0.4034	0.8025	0.9082	0.5312	1.153	0.8523	1.211	0.9177	-0.3542	0.1326	-0.1414	-0.5722	-0.1886	-0.1086	0.001352	0.0003892	0.1189	0.004219	0.9438	0.0008838	0.8435	8.119e-05	0.01167	0.3873	0.961	0.07869	0.7847	0.04214	0.159
ENSMMUG00000015428	ENSG00000125755	SYMPK	-0.296	-0.3839	-0.2691	-0.463	0.02265	-0.581	-0.04921	-0.5324	-0.2454	0.3016	0.1573	-0.2848	-0.01853	-0.2886	0.4349	-0.02466	-0.5025	-0.6401	-0.3683	-0.3707	-0.3118	-0.2426	-0.609	-0.4669	-0.3238	-0.3686	-0.0385	-0.4247	-0.1777	0.03154	-0.1866	-0.1976	0.08176	0.03904	0.1135	0.00708	0.8977	0.0008128	0.779	0.004677	0.2205	0.09466	0.4335	0.1177	0.9313	0.112	0.0306
ENSMMUG00000015443	ENSG00000126773	PCNX4	0.8592	0.8462	0.3663	0.6969	-0.1586	0.7206	-0.1034	0.8339	0.7238	-0.2087	-0.05721	0.5221	0.0174	0.3385	-0.6548	0.2492	1.307	1.1	0.1559	0.7891	0.429	0.4004	0.8119	0.4902	0.568	0.3576	-0.5855	0.191	-0.2016	-0.7067	-0.3113	-0.2717	0.002102	0.006193	0.1994	0.01358	0.5997	0.01133	0.7374	0.007301	0.02672	0.4891	0.8668	0.08429	0.9632	0.2595	0.05668
ENSMMUG00000015446	ENSG00000100347	SAMM50	-0.3568	-0.4433	-0.2641	-0.1947	0.09891	-0.2474	0.1693	-0.7234	-0.4387	0.07417	-0.03626	-0.1915	0.1758	-0.218	0.3174	-0.4545	-0.6002	-0.6329	-0.1301	-0.488	-0.3238	-0.2392	-0.4766	-0.77	-0.3357	-0.2794	0.08637	-0.1992	0.02816	0.1898	-0.07132	-0.3901	0.008511	0.002708	0.0498	0.1476	0.4772	0.06675	0.2223	2.28e-06	0.006346	0.6027	0.8194	0.1817	0.3012	0.1276	0.04568
ENSMMUG00000015448	ENSG00000188677	PARVB	-0.3122	-0.454	-0.2853	-0.412	-0.04155	-0.5107	0.1249	-0.679	-0.3451	0.006107	0.001601	-0.2349	0.0395	-0.3701	0.3212	-0.5389	-0.492	-0.6122	-0.5165	-0.5709	-0.4013	-0.4015	-0.6661	-0.7466	-0.3438	-0.3197	-0.07793	-0.3189	-0.07064	0.03218	-0.2678	-0.28	0.02207	0.00223	0.03434	0.002802	0.7652	0.000263	0.3661	1.292e-05	0.03405	0.9658	0.992	0.1076	0.8183	0.01116	0.041
ENSMMUG00000015453	ENSG00000148516	ZEB1	0.7495	0.8619	0.5632	0.6409	-0.1068	0.7936	0.151	1.158	0.538	-0.5001	-0.05699	0.3476	-0.4165	0.437	-0.412	0.4351	1.361	1.442	0.4302	0.5061	0.4785	0.3677	0.9647	0.5423	0.9781	0.8164	0.0555	-0.1009	-0.2892	-0.3563	0.1168	0.6557	0.0006928	0.000488	0.0127	0.004247	0.6622	0.000396	0.5346	2.143e-06	0.0414	0.04099	0.8326	0.1531	0.1796	0.06626	0.1345
ENSMMUG00000015471	ENSG00000189180	ZNF33A	0.2258	0.5686	0.3345	0.3918	-0.4327	0.4561	-0.1622	0.5534	0.04776	-0.4797	-0.1439	0.03848	-0.1294	0.09883	-0.5568	-0.06965	0.5166	0.856	0.4681	0.5003	0.3217	0.4235	0.7304	0.3644	0.4784	0.6878	0.3567	0.5932	0.1011	0.2767	0.5718	0.1864	0.2882	0.01456	0.1158	0.06545	0.05966	0.03198	0.4776	0.01768	0.8469	0.03286	0.5635	0.8635	0.6387	0.6562	0.03137
ENSMMUG00000015473	ENSG00000164323	CFAP97	0.5265	0.7935	0.3808	0.5605	-0.1244	0.9064	0.1622	0.6351	0.4166	-0.4515	0.08164	0.5509	-0.1782	0.7294	-0.2443	0.2474	1.1	1.473	0.8686	0.5177	0.5841	0.5636	1.023	0.5616	1.018	1.279	0.4294	0.4661	0.2163	0.2157	0.6004	0.2276	0.02306	0.002285	0.1064	0.01558	0.6244	9.28e-05	0.5182	0.01296	0.13	0.07387	0.7702	0.02779	0.5746	0.002993	0.3864
ENSMMUG00000015489	ENSG00000038382	TRIO	0.2757	0.3744	0.1896	0.1343	0.04046	0.1687	0.2894	0.1643	0.4527	-0.05806	0.3637	0.3737	0.1594	0.6063	0.2266	0.2282	0.5912	0.688	0.1973	0.1736	0.1585	0.1614	0.3178	0.1217	0.5977	0.2797	0.3169	-0.3242	-0.2555	-0.2203	-0.005379	-0.05803	0.03786	0.01103	0.1568	0.3191	0.7762	0.2071	0.04024	0.2663	0.005405	0.6918	0.02535	0.01271	0.3796	4.507e-05	0.1564
ENSMMUG00000015529	ENSG00000106263	EIF3B	-0.2167	-0.3792	-0.326	-0.2066	0.2057	-0.2511	0.2673	-0.5499	-0.2971	0.08221	-0.05511	-0.1791	0.146	-0.1978	0.3494	-0.238	-0.3556	-0.5242	-0.1912	-0.4946	-0.3257	-0.2388	-0.4945	-0.6015	-0.1414	-0.2884	0.004638	-0.3472	-0.1204	0.09498	-0.1482	-0.287	0.07343	0.004436	0.007382	0.08695	0.1033	0.03785	0.03622	4.287e-05	0.03811	0.5229	0.6974	0.1613	0.3434	0.1233	0.01695
ENSMMUG00000015547	ENSG00000164603	BMT2	0.6777	0.8546	0.5498	0.8768	-0.1759	0.8316	-0.04473	0.8191	0.4444	-0.33	-0.1419	0.6008	-0.2365	0.4306	-0.6324	0.02163	1.242	1.146	0.3256	0.776	0.6332	0.5195	0.7771	0.36	0.7616	0.5817	-0.4132	0.4079	0.02244	-0.5598	-0.001709	-0.2049	0.009613	0.003307	0.03895	0.0008628	0.5333	0.001673	0.8754	0.004664	0.1538	0.2441	0.6533	0.03279	0.5048	0.1231	0.04997
ENSMMUG00000015558	ENSG00000101161	PRPF6	-0.2575	-0.3378	-0.1183	-0.195	0.1379	-0.3445	0.1487	-0.3194	-0.2872	0.2578	0.1751	-0.1202	0.1322	-0.2439	0.4252	-0.004047	-0.4415	-0.6614	-0.2801	-0.3462	-0.3286	-0.2448	-0.501	-0.4109	-0.2938	-0.4177	0.02007	-0.3359	-0.06422	0.03892	-0.1725	-0.1237	0.08284	0.03861	0.4268	0.1873	0.371	0.02037	0.3391	0.04953	0.1009	0.1042	0.3162	0.4427	0.4829	0.1208	0.01729
ENSMMUG00000015598	ENSG00000025434	NR1H3	-0.4724	-0.2283	0.404	-0.06018	0.1421	0.06642	0.3326	-0.241	-0.247	0.5098	0.5823	0.09571	0.1365	0.2702	0.6306	0.5373	-0.5035	-0.4849	0.3435	-0.09391	0.153	0.1419	-0.2847	0.3683	0.1435	-0.03295	0.8447	0.4265	0.5884	0.7793	0.6435	0.8221	0.0273	0.3087	0.04525	0.7739	0.5114	0.7483	0.115	0.2843	0.3277	0.01899	0.01461	0.6679	0.6038	0.2133	0.008062
ENSMMUG00000015602	ENSG00000110514	MADD	-0.3721	-0.2697	0.005264	-0.0493	0.01415	-0.09181	0.1852	-0.2401	-0.3515	0.237	0.3578	0.06364	0.0962	0.104	0.4085	0.3281	-0.2906	-0.3493	0.1405	-0.06235	-0.04947	0.1234	-0.1704	-0.04772	-0.03855	-0.06673	0.4414	0.03577	0.1479	0.4085	0.3817	0.2087	0.002501	0.04422	0.9658	0.6856	0.9109	0.4514	0.1488	0.07354	0.01515	0.07049	0.01417	0.6226	0.5341	0.4239	0.005861
ENSMMUG00000015611	ENSG00000165916	PSMC3	-0.3285	-0.3632	-0.1709	-0.3184	0.07084	-0.2778	0.02579	-0.506	-0.2564	0.1869	0.07615	-0.1268	0.1918	-0.1682	0.2679	-0.08778	-0.6833	-0.765	-0.123	-0.4657	-0.4516	-0.3652	-0.513	-0.2739	-0.3553	-0.263	0.2922	-0.08174	-0.006213	0.1395	0.05284	-0.01532	0.0135	0.01187	0.1935	0.0169	0.6023	0.03678	0.849	0.0005824	0.1023	0.1798	0.6246	0.3702	0.2495	0.2311	0.08338
ENSMMUG00000015614	ENSG00000187688	TRPV2	-0.2625	-0.2789	-0.04167	-0.2854	0.05152	-0.3469	0.06943	-0.6188	-0.1972	0.1664	0.216	-0.06927	0.00699	-0.135	0.3486	-0.2054	-0.5143	-0.528	-0.07062	-0.1601	-0.1308	-0.06692	-0.3749	-0.5823	-0.2848	-0.2221	0.1989	-0.04547	0.1263	0.2576	0.03797	-0.3253	0.04656	0.05296	0.7531	0.02992	0.7058	0.008253	0.6155	1.925e-05	0.2044	0.2404	0.169	0.6181	0.9669	0.335	0.0288
ENSMMUG00000015617	ENSG00000187838	PLSCR3	-0.405	-0.4479	-0.1648	-0.6033	-0.01815	-0.5496	-0.02956	-0.7005	-0.2566	0.3719	0.3069	-0.2497	0.006695	-0.2261	0.4912	0.04908	-0.3324	-0.5922	0.00701	-0.3157	-0.2864	-0.0993	-0.5297	-0.2297	-0.1918	-0.1721	0.5344	-0.224	0.1473	0.3804	0.2654	0.07613	0.0468	0.04184	0.4118	0.003797	0.9312	0.007953	0.8869	0.001984	0.2827	0.08053	0.1958	0.2536	0.979	0.295	0.03746
ENSMMUG00000015648	ENSG00000161513	FDXR	-0.3648	-0.4165	-0.03084	-0.5613	-0.04941	-0.5996	-0.2453	-0.469	-0.1906	0.3932	0.2571	-0.2397	-0.06162	-0.2488	0.2619	0.06767	-0.6084	-0.8786	-0.06797	-0.3131	-0.3748	-0.325	-0.6285	-0.09927	-0.2819	-0.3328	0.6563	-0.04974	0.07356	0.3476	0.3431	0.1396	0.09782	0.07863	0.8856	0.01307	0.8284	0.008334	0.2776	0.05195	0.4653	0.08681	0.3154	0.3207	0.8257	0.2955	0.3085
ENSMMUG00000015664	ENSG00000179456	ZBTB18	0.3344	0.5603	0.1838	0.412	-0.3103	0.3941	-0.2351	0.5057	0.3886	-0.1395	-0.1449	0.2848	-0.216	0.1346	-0.4482	-0.126	0.91	0.7697	-0.02571	0.4154	0.258	0.2659	0.4966	0.06769	0.5415	0.369	-0.6141	0.0281	-0.1843	-0.6001	-0.176	-0.3985	0.0713	0.005703	0.3203	0.0263	0.1095	0.03386	0.2244	0.01344	0.0753	0.4768	0.5066	0.1471	0.3649	0.4917	0.04196
ENSMMUG00000015668	ENSG00000116489	CAPZA1	0.6577	0.7333	0.4917	0.5951	-0.1668	0.5834	-0.2406	0.7402	0.3629	-0.2948	-0.1749	0.262	-0.3196	0.2156	-0.7854	0.07996	0.7494	0.8949	0.4329	0.7441	0.5148	0.3414	0.7083	0.7581	0.4333	0.4547	-0.1789	0.5145	0.109	-0.2207	0.1203	0.1825	0.006341	0.005081	0.03925	0.01308	0.4878	0.01483	0.3135	0.00466	0.2018	0.2472	0.5363	0.3034	0.2753	0.3988	0.004477
ENSMMUG00000015710	ENSG00000101040	ZMYND8	0.2699	0.5326	0.2522	0.3345	-0.0776	0.4683	0.02999	0.7064	0.4166	0.05772	0.09568	0.3056	-0.0118	0.5	-0.03788	0.4927	0.9361	0.8482	0.2833	0.2352	0.271	0.2708	0.5107	0.3626	0.8314	0.5908	0.2	0.01206	-0.1385	0.003422	0.1128	0.4228	0.03294	0.0001381	0.04923	0.009138	0.5648	0.0002631	0.8234	6.357e-07	0.006516	0.6716	0.5318	0.02782	0.9443	0.0002857	0.8034
ENSMMUG00000015718	ENSG00000167548	KMT2D	0.344	0.3183	0.1248	0.06483	0.004016	0.2077	0.177	0.3539	0.5534	-0.109	0.1719	0.2002	0.0007363	0.3914	0.2533	0.2947	0.8231	0.5554	-0.111	0.4492	0.3837	0.3271	0.3406	0.02126	0.1251	-0.2145	-0.4079	-0.4169	-0.2798	-0.4596	-0.2294	-0.3895	0.04899	0.09258	0.4715	0.7083	0.9822	0.2316	0.3252	0.06464	0.00729	0.554	0.4001	0.2777	0.9973	0.03389	0.2177
ENSMMUG00000015728	ENSG00000198862	LTN1	0.9124	1.289	0.8675	0.8107	-0.09597	1.092	0.1979	0.9952	0.8185	-0.1599	0.2023	0.5944	-0.3038	0.783	-0.334	0.3958	1.132	1.543	0.7144	0.9338	0.7567	0.6792	1.158	0.81	1.027	1.193	0.2637	0.7878	0.2374	-0.01445	0.5139	0.3668	0.002184	0.0001014	0.004224	0.00711	0.7668	0.0002795	0.5389	0.002426	0.02008	0.6148	0.5664	0.06448	0.4501	0.01308	0.3546
ENSMMUG00000015748	ENSG00000151718	WWC2	1.396	1.588	0.5641	0.5494	0.5895	1.318	0.7487	1.592	1.053	-0.2657	0.2851	0.6494	-0.04591	0.8479	-0.7185	0.6867	1.033	1.389	0.5778	0.506	0.5331	0.08091	0.8849	0.3572	0.5994	0.862	0.2805	0.2669	-0.2054	-0.1215	0.2142	-0.6183	4.037e-05	3.988e-05	0.1171	0.1206	0.1255	0.0001372	0.05387	1.409e-05	0.008414	0.4715	0.4914	0.08685	0.9254	0.01838	0.09584
ENSMMUG00000015767	ENSG00000168944	CEP120	0.8078	1.043	0.5826	0.8445	-0.1491	0.9233	-0.07095	1.221	0.888	-0.2449	0.0241	0.5536	-0.1469	0.6957	-0.4101	0.6764	1.583	1.749	0.5319	0.7003	0.6922	0.4455	1.066	0.875	1.115	0.9603	-0.09368	0.1989	-0.09765	-0.365	0.0006472	0.2908	0.004952	0.001187	0.04794	0.003808	0.6327	0.001501	0.8222	0.0001179	0.0095	0.4327	0.945	0.07724	0.7061	0.02429	0.2475
ENSMMUG00000015775	ENSG00000198408	OGA	0.5794	0.6801	0.1713	0.5568	0.04233	0.5336	0.1962	0.442	0.4016	-0.1029	-0.2037	0.1897	0.1395	0.215	-0.21	-0.05672	0.9477	0.8189	0.1186	0.4459	0.4123	0.3622	0.4911	0.1033	0.4845	0.3433	-0.5218	0.04702	-0.05419	-0.392	-0.2629	-0.3845	0.001164	0.0004804	0.3254	0.001718	0.8144	0.002618	0.2771	0.02087	0.05453	0.582	0.3223	0.309	0.5254	0.251	0.3075
ENSMMUG00000015785	ENSG00000133805	AMPD3	0.3632	0.2598	0.1162	0.3322	0.4045	0.4151	0.3461	0.4313	0.2875	-0.143	-0.02312	0.3313	0.6137	0.3184	0.277	-0.3817	0.3603	0.5535	0.2457	0.04474	0.4279	0.1565	0.3614	0.2846	0.5143	-0.1401	-0.1747	-0.2924	0.1893	-0.377	-0.4116	0.003887	0.05539	0.209	0.5455	0.08152	0.03889	0.02925	0.08168	0.04003	0.2128	0.4915	0.9209	0.113	0.01721	0.1213	0.218
ENSMMUG00000015797	ENSG00000160305	DIP2A	0.6376	0.7719	0.4121	0.4459	-0.04541	0.439	-0.03237	0.8991	0.8454	0.05893	0.2928	0.4003	0.1059	0.3859	-0.09531	0.4973	1.349	1.048	0.1019	0.8608	0.6622	0.5107	0.7104	0.631	0.5741	0.1199	-0.4478	-0.07505	-0.1052	-0.5694	-0.2112	-0.1059	0.005691	0.002091	0.07398	0.0535	0.8521	0.0577	0.8951	0.0004107	0.00181	0.8081	0.2793	0.1027	0.7264	0.1133	0.7312
ENSMMUG00000015800	ENSG00000188976	NOC2L	-0.3441	-0.374	-0.1062	-0.5411	-0.06021	-0.5971	-0.09259	-0.4687	-0.2835	0.34	0.3212	-0.2959	-0.06879	-0.275	0.4313	0.1269	-0.5851	-0.6496	-0.2326	-0.3882	-0.2595	-0.25	-0.6407	-0.2353	-0.3207	-0.2542	0.2321	-0.2902	0.01019	0.2567	0.01387	0.2016	0.06347	0.06291	0.5627	0.00405	0.7534	0.001587	0.6273	0.02129	0.1959	0.08254	0.1406	0.1388	0.7684	0.1653	0.04712
ENSMMUG00000015805	ENSG00000175787	ZNF169	0.3706	0.6227	0.3987	0.4729	0.07968	0.5217	0.3172	0.4209	0.3676	-0.1657	0.08874	0.3953	0.0567	0.3062	-0.02667	0.178	0.1391	0.478	0.1738	0.5016	0.4462	0.3946	0.4955	0.1578	0.07161	0.2688	-0.1245	0.348	0.06064	-0.09916	0.07416	0.04785	0.009861	9.09e-05	0.005838	0.001072	0.5995	0.0003247	0.03574	0.00743	0.0335	0.2878	0.6094	0.01188	0.7666	0.04893	0.878
ENSMMUG00000015814	ENSG00000102081	FMR1	1.196	1.304	0.6645	0.6076	0.4518	0.9425	-0.04832	0.8544	0.9773	0.06413	0.01553	0.3444	0.2665	0.5514	-0.795	-0.091	1.031	1.237	0.4695	0.855	0.5458	0.618	0.9447	0.595	0.992	0.9692	-0.08642	0.5239	0.0988	-0.1387	0.2724	0.2293	5.935e-06	6.208e-06	0.01203	0.02109	0.1022	0.000352	0.8659	0.003354	0.001634	0.8185	0.9605	0.2286	0.4398	0.0494	0.01562
ENSMMUG00000015824	ENSG00000132305	IMMT	-0.2357	-0.3288	-0.255	-0.0219	0.1765	-0.0476	0.2707	-0.2109	-0.3185	0.002805	-0.1226	-0.06653	0.2628	-0.01392	0.2348	-0.03697	-0.464	-0.4605	-0.06059	-0.4059	-0.2687	-0.1737	-0.2465	-0.1365	-0.1778	-0.1235	0.07985	-0.1502	0.01406	0.1536	0.04574	0.2485	0.02332	0.003825	0.01423	0.8317	0.1001	0.6443	0.01182	0.06238	0.009531	0.9796	0.3164	0.5444	0.04594	0.8987	0.055
ENSMMUG00000015829	ENSG00000155666	KDM8	-0.3542	-0.214	0.07705	-0.3102	0.04911	-0.2551	-0.1437	-0.4724	-0.1552	0.1823	0.317	-0.03784	-0.1351	-0.02082	-0.1054	0.09579	-0.3991	-0.3852	0.03883	-0.1903	-0.2513	-0.1341	-0.3433	-0.2219	0.02928	0.08195	0.4179	0.1332	0.07407	0.2203	0.1655	0.0154	0.0219	0.1944	0.6055	0.04575	0.7583	0.09919	0.3713	0.005502	0.3981	0.2567	0.07656	0.8201	0.488	0.8985	0.5602
ENSMMUG00000015857	ENSG00000188906	LRRK2	1.152	1.092	0.4224	0.7957	0.2582	0.9316	-0.1792	0.9944	1.004	0.01655	-0.2169	0.424	0.3174	0.5486	-0.5025	0.2082	1.628	1.47	0.1171	0.9187	0.7154	0.4569	0.9048	0.6904	0.8102	0.424	-0.8792	-0.00776	-0.3233	-0.9254	-0.5999	-0.3479	0.0003624	0.001556	0.1663	0.01082	0.414	0.003086	0.5674	0.003448	0.007595	0.9598	0.5446	0.1934	0.406	0.09807	0.1634
ENSMMUG00000015870	ENSG00000157800	SLC37A3	0.4241	0.6757	0.5621	0.6297	-0.1608	0.617	0.04048	0.6591	0.4333	-0.2158	0.02293	0.4022	-0.01623	0.3468	-0.3334	0.2359	0.3931	0.6459	0.444	0.5238	0.3782	0.4141	0.5696	0.3489	0.226	0.2546	0.02702	0.3967	0.1003	-0.1011	0.2565	-0.2439	0.02613	0.001361	0.003666	0.00107	0.442	0.001406	0.846	0.001828	0.05347	0.2927	0.9192	0.0503	0.9497	0.08747	0.1528
ENSMMUG00000015885	ENSG00000106780	MEGF9	0.7941	0.4524	-0.08529	0.7052	0.02998	0.5559	-0.2067	0.9314	0.6352	-0.5271	-0.6738	0.1813	0.1332	-0.02235	-0.6212	-0.0286	1.937	1.229	-0.1495	0.6979	0.6252	0.2947	0.6244	0.451	0.6968	0.00329	-1.308	-0.3617	-0.4914	-1.205	-0.879	-0.5548	0.01321	0.1854	0.7856	0.02621	0.9266	0.0783	0.5271	0.00745	0.08809	0.116	0.07229	0.5878	0.7406	0.9467	0.0981
ENSMMUG00000015922	ENSG00000137942	FNBP1L	0.6292	0.7459	0.5253	0.6667	-0.2243	0.7113	-0.06891	0.7193	0.494	-0.3074	-0.08853	0.4961	-0.3108	0.3682	-0.6918	0.02607	1.119	1.166	0.401	0.5836	0.4709	0.3021	0.75	0.2677	0.7415	0.7902	-0.1173	0.353	-0.04554	-0.3912	0.06891	-0.2466	0.007828	0.003822	0.0258	0.004742	0.3638	0.002636	0.7809	0.005577	0.07402	0.2162	0.7479	0.04641	0.3077	0.1376	0.01426
ENSMMUG00000015930	ENSG00000182196	ARL6IP4	-0.4457	-0.2822	0.06361	-0.3886	-0.2882	-0.5742	-0.2617	-0.3336	-0.3417	0.2638	0.2565	-0.3164	-0.2985	-0.4355	0.04372	0.02544	-0.834	-0.6525	-0.0869	-0.1977	-0.3747	-0.1959	-0.3915	0.1204	-0.3749	-0.2199	0.5375	0.1796	0.1007	0.3685	0.2339	0.502	0.004528	0.09146	0.6742	0.01375	0.07907	0.0003611	0.1035	0.04944	0.06105	0.0985	0.1463	0.05698	0.1326	0.008742	0.8068
ENSMMUG00000015962	ENSG00000189079	ARID2	0.5537	0.5333	0.3349	0.4775	-0.06724	0.5873	0.1654	0.8093	0.4842	-0.1958	0.01389	0.3783	0.08719	0.5999	-0.28	0.4506	1.182	1.108	0.5198	0.445	0.4641	0.3278	0.7619	0.67	0.7998	0.5948	-0.11	-0.104	-0.1509	-0.379	-0.03969	0.002693	0.004425	0.01294	0.08835	0.01523	0.7446	0.002715	0.4261	0.0001588	0.03539	0.3498	0.9526	0.07239	0.7342	0.004045	0.23
ENSMMUG00000015978	ENSG00000140396	NCOA2	1.025	1.061	0.5194	0.8043	0.008929	1.084	0.3251	1.242	1.02	-0.2773	0.1166	0.6813	0.02043	0.9105	-0.1351	0.5842	2.029	1.792	0.6838	0.6678	0.6184	0.5833	1.196	0.6968	1.33	0.9103	-0.001811	-0.1205	-0.4176	-0.5811	0.1088	0.1513	0.0003029	0.0007536	0.07238	0.005316	0.9768	0.0001615	0.2909	8.49e-05	0.002326	0.365	0.7321	0.02639	0.9575	0.002653	0.6922
ENSMMUG00000016004	ENSG00000014257	ACP3	1.033	0.9388	0.2667	0.7745	0.5241	0.9327	0.3857	1.092	0.9679	-0.1528	-0.247	0.3827	0.7387	0.4745	0.01383	-0.1291	1.401	0.8865	-0.1003	0.6197	0.5826	0.1141	0.5081	0.4525	0.4836	-0.1258	-0.7722	-0.3182	-0.1896	-0.5771	-0.5509	-0.2524	2.119e-05	0.0005212	0.2916	0.001761	0.04184	0.0001613	0.145	6.993e-05	0.001302	0.5825	0.4329	0.1715	0.0278	0.08319	0.9647
ENSMMUG00000016014	ENSG00000183814	LIN9	1.046	1.694	1.267	1.261	0.02561	1.474	0.2991	1.153	0.5238	-0.1377	0.235	0.2804	-0.7499	0.8122	-1.042	0.4011	0.8989	1.38	0.5651	0.6318	0.6609	0.6724	0.9611	0.9619	0.9445	1.241	0.2718	0.7625	0.4587	0.4042	0.418	0.3389	0.0009967	1.597e-06	8.21e-05	9.866e-05	0.9461	3.453e-06	0.4318	0.0009574	0.1647	0.6842	0.5249	0.4192	0.1147	0.01477	0.01468
ENSMMUG00000016046	ENSG00000138080	EMILIN1	-0.4881	-0.3393	0.0859	-0.3647	-0.1674	-0.4695	-0.1604	-0.2959	-0.2058	0.4028	0.5555	0.006126	-0.1873	-0.1005	0.4052	0.4039	-0.7025	-0.5248	-0.07134	-0.1803	-0.2018	0.07383	-0.4141	0.04447	-0.3026	-0.1285	0.601	0.217	0.3442	0.587	0.4474	0.4724	0.009228	0.08929	0.6363	0.05076	0.3872	0.01266	0.4055	0.1423	0.3598	0.04279	0.01169	0.9759	0.4329	0.619	0.06725
ENSMMUG00000016077	ENSG00000138413	IDH1	0.4307	0.4354	0.2305	0.1909	0.2673	0.4419	0.3668	0.3262	0.3516	-0.001898	-0.04561	0.1683	0.2791	0.384	-0.005819	0.1303	0.1121	0.364	0.07195	0.2355	0.309	0.1262	0.2727	0.3563	0.1296	0.1054	-0.05363	0.2475	0.08023	-0.01649	0.03341	0.3326	0.0003388	0.0008535	0.05229	0.1082	0.03061	0.0002342	0.003263	0.01208	0.0122	0.9879	0.7446	0.183	0.06528	0.00244	0.9667
ENSMMUG00000016082	NA	NA	0.4015	0.503	0.1887	0.4542	-0.02507	0.4068	-0.04444	0.4777	0.2163	-0.3159	-0.3177	0.1281	-0.2288	0.05601	-0.6295	0.06788	0.6593	0.7016	0.3203	0.3846	0.3676	0.2307	0.5578	0.3311	0.3212	0.3373	-0.1318	0.1838	-0.1032	-0.1864	0.0193	-0.1486	0.02388	0.01039	0.295	0.01156	0.8943	0.02393	0.8155	0.01495	0.3066	0.1005	0.1417	0.5067	0.3293	0.7702	0.00377
ENSMMUG00000016084	ENSG00000182307	C8orf33	-0.163	-0.3257	-0.2254	-0.2971	0.02539	-0.2891	-0.02485	-0.4265	-0.2111	0.1042	0.07068	-0.1176	0.08841	-0.2064	0.0166	-0.1147	-0.2189	-0.3904	-0.002383	-0.3539	-0.1237	-0.197	-0.3088	-0.2562	-0.1176	-0.07503	0.05734	-0.01547	0.05493	0.06546	-0.1138	-0.06577	0.1457	0.007959	0.04457	0.009136	0.8266	0.01149	0.8309	0.0007827	0.1152	0.3817	0.5975	0.3355	0.5374	0.08797	0.8999
ENSMMUG00000016149	ENSG00000170571	EMB	0.3595	0.5936	0.1516	0.5738	0.142	0.7814	-0.3256	0.8002	0.4169	-0.09312	-0.2921	0.3514	0.3745	0.3816	-0.5082	0.1994	0.7682	0.5407	0.1349	0.6029	0.3943	0.2839	0.613	0.8839	0.09325	-0.09799	-0.6515	0.07747	-0.01951	-0.6537	-0.3761	0.09286	0.1307	0.02296	0.5144	0.01668	0.5577	0.001267	0.1696	0.002251	0.133	0.7089	0.284	0.1586	0.2009	0.1325	0.06051
ENSMMUG00000016167	ENSG00000171522	PTGER4	0.4149	0.7041	0.4159	0.3111	0.02912	0.5837	0.09734	0.3861	0.4711	-0.05379	0.0461	0.2497	0.0008766	0.4411	-0.3562	0.07747	0.6544	0.8307	0.2912	0.2597	0.4243	0.2244	0.3838	0.05025	0.7257	0.7202	0.1757	0.2846	0.3291	0.0409	0.2217	0.009983	0.005009	1.597e-05	0.005034	0.03515	0.8521	9.265e-05	0.5338	0.01701	0.006253	0.7263	0.7876	0.1079	0.9963	0.004407	0.0399
ENSMMUG00000016209	NA	NA	-0.3333	-0.4896	-0.3313	-0.2129	0.03827	-0.3202	0.02464	-0.4386	-0.438	0.01582	-0.1063	-0.2478	0.1132	-0.2681	0.1968	-0.205	-0.5224	-0.5805	-0.1636	-0.5034	-0.3339	-0.2471	-0.3804	-0.3668	-0.3033	-0.2675	-0.006859	-0.2319	-0.01429	0.07232	-0.1358	-0.1334	0.002541	5.477e-05	0.002656	0.05194	0.7345	0.003838	0.8266	0.0003128	0.0008164	0.8909	0.4108	0.03415	0.4102	0.02151	0.125
ENSMMUG00000016246	ENSG00000083937	CHMP2B	0.4403	0.5798	0.3217	0.5734	0.02919	0.6242	0.02318	0.7494	0.2046	-0.2467	-0.1518	0.2544	0.07366	0.1329	-0.5301	0.2054	0.6726	0.6431	0.178	0.341	0.2879	0.246	0.5075	0.4136	0.42	0.474	-0.1349	0.2654	0.143	-0.2209	0.1388	0.06308	0.007849	0.0014	0.05423	0.0005766	0.868	0.0001929	0.8962	4.361e-05	0.2952	0.1644	0.4467	0.1515	0.7355	0.4467	0.009414
ENSMMUG00000016276	ENSG00000089280	FUS	-0.1205	-0.1115	-0.07898	-0.2127	0.1696	-0.04239	0.04912	-0.8148	-0.08133	0.3748	0.2778	-0.1622	0.4076	0.09244	0.2771	-0.5358	-0.3205	-0.3223	0.3426	-0.3493	-0.3232	-0.04559	-0.1637	-0.5681	0.03383	0.05121	0.5739	-0.1604	-0.08115	0.2006	0.1569	-0.3269	0.3887	0.4691	0.5736	0.1255	0.2454	0.761	0.7359	1.883e-07	0.62	0.01279	0.09151	0.268	0.023	0.5324	0.09542
ENSMMUG00000016295	ENSG00000106723	SPIN1	0.1781	0.3984	0.3622	0.3851	-0.1798	0.5318	0.09685	0.4845	0.07937	-0.2815	0.0844	0.3809	-0.1529	0.3904	-0.2586	0.1365	0.6246	0.7429	0.5554	0.3814	0.4031	0.4232	0.6124	0.401	0.5535	0.5631	0.1687	0.3519	0.08922	-0.09504	0.1786	-0.02278	0.2134	0.01164	0.01216	0.007543	0.2388	0.0002412	0.5222	0.00213	0.6444	0.07112	0.6248	0.01474	0.4231	0.01124	0.1337
ENSMMUG00000016310	ENSG00000177200	CHD9	0.9495	1.179	0.6839	0.6626	-0.1569	1.072	0.3034	1.085	1.029	-0.1251	0.2134	0.5533	-0.06055	0.9592	-0.3921	0.3116	1.606	1.894	0.9674	0.7755	0.7548	0.6778	1.305	1.015	1.455	1.4	0.5583	0.2505	0.05543	-0.08707	0.4816	0.4534	0.002382	0.0007104	0.03307	0.03766	0.6535	0.0006593	0.3801	0.001776	0.005636	0.7126	0.5747	0.1091	0.8903	0.004263	0.3146
ENSMMUG00000016328	ENSG00000107175	CREB3	-0.2077	-0.3495	-0.191	-0.2567	0.1781	-0.2458	0.09193	-0.3731	-0.2246	0.1209	-0.04732	-0.2064	0.08413	-0.2335	0.2392	-0.05738	-0.4914	-0.6358	-0.2163	-0.4488	-0.2812	-0.2636	-0.453	-0.2162	-0.3003	-0.3766	0.0252	-0.2459	0.07676	0.04244	-0.2296	-0.0119	0.08815	0.008538	0.1155	0.0372	0.1565	0.04606	0.4604	0.005566	0.1211	0.349	0.7452	0.1199	0.5864	0.07533	0.0929
ENSMMUG00000016343	ENSG00000148110	MFSD14B	0.5995	0.5769	0.2842	0.5252	0.136	0.5854	0.0873	0.4702	0.4283	-0.08939	-0.01867	0.455	0.03719	0.3941	-0.2509	0.08285	0.7046	0.6549	0.3403	0.4453	0.3623	0.1976	0.4624	0.253	0.2249	0.131	-0.4328	-0.02992	-0.2257	-0.6216	-0.2425	-0.2798	0.000524	0.002113	0.09728	0.00232	0.445	0.0007112	0.6269	0.01294	0.03303	0.6213	0.9264	0.01262	0.8649	0.03003	0.2178
ENSMMUG00000016370	ENSG00000151893	CACUL1	0.2199	0.2651	0.1642	0.5123	-0.1041	0.4679	-0.01496	0.5878	0.06419	-0.2535	-0.2749	0.3301	-0.008875	0.1636	-0.3876	0.129	0.7305	0.4775	0.1288	0.3174	0.228	0.1076	0.4379	0.4323	0.1954	-0.06382	-0.5118	-0.06279	-0.3361	-0.655	-0.3229	-0.1083	0.1749	0.133	0.3108	0.001705	0.5371	0.004144	0.9293	0.00107	0.7353	0.1395	0.1498	0.05476	0.9657	0.3381	0.04454
ENSMMUG00000016371	ENSG00000120063	GNA13	0.5728	0.6878	0.481	0.7793	-0.02255	0.794	-0.08669	0.7705	0.4038	-0.2585	-0.08224	0.4604	-0.01945	0.3981	-0.6284	0.1265	0.8881	0.8869	0.5272	0.599	0.4609	0.4038	0.717	0.621	0.6832	0.631	-0.1069	0.3994	0.125	-0.267	0.2283	0.05899	0.007015	0.00269	0.02132	0.0002857	0.9152	0.0002143	0.6811	0.0008553	0.1035	0.243	0.7372	0.03962	0.9396	0.07809	0.009857
ENSMMUG00000016376	ENSG00000197442	MAP3K5	0.3575	0.1142	-0.2084	0.1968	0.07374	0.1058	-0.03715	0.3809	0.2553	-0.2372	-0.3107	0.05117	0.2016	-0.1205	-0.1246	0.1915	0.6957	0.4147	-0.1324	0.05103	0.07821	-0.01724	0.1947	0.2321	0.2171	-0.0113	-0.6107	-0.3689	-0.3283	-0.5348	-0.4985	-0.003505	0.008042	0.4336	0.1232	0.1431	0.5965	0.431	0.7902	0.01009	0.1053	0.09633	0.052	0.719	0.2384	0.3964	0.4317
ENSMMUG00000016378	ENSG00000196981	WDR5B	1.352	1.93	1.224	0.9649	0.2218	1.567	0.5832	1.199	1.323	0.03447	0.3905	0.7977	0.03569	1.232	-0.5913	0.306	1.612	2.229	1.073	1.207	1.252	0.9896	1.507	0.4463	1.636	1.695	0.905	0.8444	0.569	0.2887	0.8284	0.7341	0.0002019	2.444e-06	0.00114	0.009688	0.5901	2.075e-05	0.1632	0.003177	0.00174	0.9288	0.3601	0.04402	0.9452	0.001329	0.1954
ENSMMUG00000016379	ENSG00000114030	KPNA1	0.1389	0.04473	-0.03476	0.2981	0.08819	0.262	0.2085	0.1595	0.0983	-0.2129	-0.2237	0.139	0.1703	0.1156	-0.0005821	-0.01915	0.3678	0.2576	0.07562	0.1724	0.1517	0.06684	0.2593	0.03406	-0.006043	-0.1049	-0.4612	-0.05369	-0.1715	-0.3572	-0.267	-0.2237	0.2074	0.7085	0.7519	0.007071	0.4403	0.01791	0.0681	0.1874	0.4474	0.06952	0.08588	0.234	0.2236	0.3208	0.9964
ENSMMUG00000016402	ENSG00000145685	LHFPL2	0.9701	1.136	0.1561	0.345	0.5628	0.8834	0.5471	1.065	0.6643	-0.05454	-0.2292	0.3939	0.3205	0.5107	-0.2357	0.4216	0.5102	0.6844	-0.1438	0.4257	0.6708	0.108	0.4382	0.4926	0.08877	-0.1196	-0.4903	-0.3849	-0.2696	-0.2526	-0.3124	-0.1225	0.0001667	7.824e-05	0.569	0.1947	0.04056	0.0007412	0.05198	0.0001651	0.0204	0.8359	0.4585	0.1509	0.3225	0.05128	0.4322
ENSMMUG00000016403	ENSG00000107890	ANKRD26	0.7778	0.9522	0.382	0.6478	-0.1766	0.7631	-0.26	0.9796	0.29	-0.2768	-0.2338	0.1956	-0.3297	0.2777	-0.815	0.358	1.078	1.307	0.521	0.447	0.4067	0.2013	0.7577	0.5488	0.9722	1.04	0.2374	0.3376	-0.06802	-0.02789	0.2353	0.3021	0.00323	0.00132	0.1608	0.0156	0.5509	0.004312	0.3888	0.0006389	0.3494	0.3231	0.4631	0.4895	0.3499	0.3163	0.01876
ENSMMUG00000016408	ENSG00000153207	AHCTF1	0.3114	0.3617	0.1357	0.4827	0.01018	0.3864	0.2837	0.5539	0.1922	-0.1672	-0.09927	0.2603	0.01854	0.2971	-0.005868	0.3024	0.5733	0.5647	0.1875	0.1316	0.124	0.1547	0.3288	0.254	0.5484	0.3952	-0.07057	0.1563	-0.0313	-0.01325	0.05413	0.2302	0.01381	0.008828	0.2821	0.0001602	0.9382	0.00237	0.03112	7.792e-05	0.1947	0.2116	0.5074	0.05267	0.9083	0.02698	0.9685
ENSMMUG00000016410	ENSG00000107897	ACBD5	0.5059	0.7053	0.4722	0.5465	-0.05776	0.6838	0.1192	0.5916	0.4084	-0.1144	0.06396	0.4115	-0.09679	0.4321	-0.4699	0.1411	0.8064	0.829	0.5218	0.4872	0.4501	0.3447	0.7871	0.5572	0.651	0.6876	0.2311	0.3834	0.06245	-0.04889	0.4332	-0.01603	0.003103	0.0001874	0.006062	0.001524	0.7511	7.81e-05	0.5151	0.0016	0.04105	0.5273	0.7509	0.02427	0.6692	0.01727	0.02338
ENSMMUG00000016430	ENSG00000188177	ZC3H6	0.704	1.062	0.6316	0.565	0.1501	0.8509	0.1999	0.8475	0.7446	0.09044	0.2403	0.4827	0.1303	0.6494	-0.3223	0.5349	0.8976	1.249	0.7643	0.2757	0.2978	0.331	0.851	0.5867	1.125	0.9878	0.5378	0.4698	0.2934	0.1581	0.4817	0.5703	0.001048	7.764e-06	0.003953	0.009823	0.5195	9.5e-05	0.3982	0.0003449	0.003943	0.6966	0.3592	0.04328	0.652	0.005266	0.233
ENSMMUG00000016431	ENSG00000175556	LONRF3	1.008	0.5402	0.1477	0.9001	0.2764	0.6085	0.5322	1.186	0.7867	-0.2725	-0.5866	0.251	0.3647	-0.1231	0.2791	0.3774	2.21	1.317	-0.4452	0.4751	0.773	0.2643	0.4003	0.199	0.9363	0.01984	-1.485	-0.5483	-0.03971	-0.8974	-1.09	-0.4061	0.0005309	0.09316	0.6294	0.002376	0.3768	0.04325	0.09011	0.0002515	0.02141	0.3963	0.1157	0.4314	0.3543	0.701	0.427
ENSMMUG00000016465	ENSG00000094631	HDAC6	-0.294	-0.3086	-0.1273	-0.201	0.01116	-0.3216	0.0323	-0.4307	-0.1683	0.1691	0.164	-0.1102	0.04861	-0.1489	0.3222	0.02146	-0.4441	-0.4405	-0.1128	-0.2487	-0.2353	-0.1146	-0.3917	-0.3866	-0.1556	-0.1277	0.2046	-0.1234	0.04659	0.1952	0.09969	0.04117	0.02261	0.02668	0.3156	0.1191	0.933	0.01364	0.8047	0.002576	0.2727	0.2147	0.2817	0.4296	0.7668	0.2816	0.0329
ENSMMUG00000016479	ENSG00000197056	ZMYM1	0.6991	0.9486	0.7235	0.7737	0.08231	0.8698	0.2017	0.8079	0.591	-0.3963	-0.09915	0.4552	-0.2473	0.6184	-0.7209	-0.1629	1.117	1.403	0.7049	0.8534	0.754	0.7217	0.969	0.2036	0.8929	0.9638	-0.06021	0.6138	0.149	-0.1778	0.1097	-0.1531	0.02391	0.006165	0.02248	0.01313	0.812	0.005142	0.5639	0.02017	0.1087	0.2407	0.7897	0.175	0.5682	0.06039	0.06656
ENSMMUG00000016497	ENSG00000163660	CCNL1	0.5092	0.617	0.3713	0.5244	0.01182	0.4486	0.1655	0.5519	0.5309	-0.08509	-0.01278	0.3058	0.08595	0.321	-0.1679	0.1868	0.5759	0.7397	0.09238	0.4558	0.3628	0.3622	0.4234	0.2567	0.4337	0.4104	-0.1972	0.2996	0.1193	-0.1338	-0.03601	-0.08507	0.002431	0.0007697	0.02642	0.001801	0.9455	0.007438	0.3391	0.002703	0.007077	0.6289	0.948	0.08427	0.6857	0.06939	0.3937
ENSMMUG00000016504	ENSG00000183475	ASB7	0.4196	0.4844	0.3399	0.4717	-0.137	0.5297	0.2669	0.3865	0.5839	-0.09669	0.1439	0.5399	0.3299	0.5751	-0.06194	0.3378	1.103	0.922	0.3987	0.456	0.4283	0.324	0.7503	0.2877	0.6204	0.3301	-0.3289	-0.1056	-0.1748	-0.5949	-0.129	-0.319	0.01997	0.0159	0.06482	0.009671	0.4837	0.003732	0.1711	0.05387	0.007238	0.6251	0.5166	0.006795	0.1834	0.003369	0.7774
ENSMMUG00000016505	ENSG00000198003	CCDC151	-0.3959	-0.3767	-0.3447	-0.7664	-0.5358	-0.9759	-0.3417	-0.1888	-0.1458	0.4843	0.1979	-0.2861	-0.2817	-0.4107	0.1145	0.1345	-0.4844	-0.7866	-0.3059	-0.2129	-0.3263	-0.2642	-0.8738	-0.6051	-0.1052	-0.1798	-0.1359	-0.02929	-0.1713	0.1756	-0.02269	0.03867	0.1045	0.1379	0.1493	0.002889	0.04496	0.0002746	0.1771	0.4787	0.6367	0.06603	0.5057	0.325	0.4245	0.1593	0.6972
ENSMMUG00000016514	ENSG00000113595	TRIM23	0.9327	1.354	1.048	0.7923	0.05398	1.219	0.197	0.9423	0.5215	-0.2524	0.1116	0.4295	-0.3752	0.5506	-0.8168	-0.2264	1.265	1.558	0.8026	0.8093	0.5933	0.6793	1.177	0.6227	1.146	1.274	0.4008	0.7234	0.315	0.1562	0.7088	0.01342	0.002383	7.083e-05	0.0007819	0.01082	0.8743	8.292e-05	0.5673	0.006126	0.1477	0.439	0.756	0.1953	0.3744	0.08723	0.03438
ENSMMUG00000016517	ENSG00000253797	UTP14C	0.4708	0.6755	0.4572	0.3455	-0.1031	0.6196	0.2178	0.4837	0.5475	-0.07115	0.2441	0.3672	-0.05596	0.582	-0.3098	0.3522	0.6956	1.051	0.5749	0.29	0.4595	0.4246	0.6429	0.4058	0.7469	0.7663	0.349	0.3256	0.1429	0.1559	0.4044	0.5838	0.007664	0.0005446	0.0102	0.05204	0.59	0.0005153	0.2508	0.01251	0.01013	0.7096	0.2486	0.05775	0.8149	0.002407	0.1513
ENSMMUG00000016521	ENSG00000197860	SGTB	0.7927	1.01	0.4018	0.6961	0.01076	0.838	0.3368	0.8217	0.6933	-0.02805	0.2723	0.8514	0.0538	0.8651	-0.7229	0.4737	0.659	0.8672	0.5301	0.5628	0.6063	0.4015	0.7023	0.3514	0.639	0.5996	0.0549	0.1817	-0.02567	-0.2659	0.2859	-0.5955	0.0006517	8.581e-05	0.09131	0.002827	0.9665	0.0003414	0.1957	0.001219	0.01133	0.9104	0.3377	0.0007714	0.8689	0.0005034	0.01393
ENSMMUG00000016531	ENSG00000172724	CCL19	-0.332	-0.4842	-0.4687	-0.1941	-0.08002	-0.07637	-0.3825	-0.3565	-0.1403	0.9209	0.383	0.1302	0.07937	-0.07528	-0.1136	0.04929	-0.247	-0.6119	-0.3315	-0.2424	-0.4713	-0.1491	-0.05779	-0.08297	-0.2011	-0.07919	-0.2342	-0.1221	-0.09405	-0.1537	-0.3593	0.02974	0.1304	0.04351	0.03329	0.3756	0.725	0.7271	0.09408	0.1363	0.5891	0.0001162	0.142	0.5782	0.7769	0.7478	0.6617
ENSMMUG00000016583	ENSG00000000457	SCYL3	0.4327	0.4169	0.1212	0.3801	0.1183	0.2846	-0.00959	0.5322	0.2094	-0.1226	-0.2209	0.1643	0.2002	0.01323	-0.3927	0.07757	0.5923	0.4934	0.04157	0.3612	0.2742	0.2141	0.3891	0.4418	0.1843	0.02358	-0.5503	-0.0009033	-0.007639	-0.3399	-0.2652	-0.1484	0.002338	0.006942	0.3947	0.007482	0.4231	0.04581	0.9493	0.0006971	0.2128	0.4205	0.2003	0.2834	0.2768	0.9307	0.02504
ENSMMUG00000016585	ENSG00000075711	DLG1	0.5993	0.766	0.4572	0.7628	0.01395	0.7305	0.2944	0.801	0.4109	-0.3063	0.04425	0.3881	0.06344	0.4121	-0.1897	0.2915	0.7315	0.9222	0.4682	0.4211	0.3564	0.3199	0.6766	0.5891	0.6448	0.7127	0.09181	0.3578	0.1559	-0.004006	0.2397	0.4428	0.001306	0.0002134	0.01523	5.135e-05	0.944	0.0001054	0.1371	0.000102	0.0624	0.1271	0.8428	0.05279	0.7966	0.03747	0.3959
ENSMMUG00000016587	ENSG00000138101	DTNB	-0.3745	-0.3653	-0.0927	-0.2989	-0.08846	-0.4354	-0.02177	-0.499	-0.3598	0.2559	0.245	-0.1482	0.1109	-0.2414	0.1934	0.0598	-0.597	-0.5258	-0.1919	-0.2974	-0.3467	-0.22	-0.4294	-0.3446	-0.3981	-0.1886	0.2256	-0.1199	-0.01207	0.3014	0.1071	-0.09694	0.0076	0.01538	0.4946	0.03317	0.539	0.002271	0.8778	0.001251	0.03203	0.08276	0.1382	0.3317	0.5321	0.1112	0.2356
ENSMMUG00000016607	ENSG00000063601	MTMR1	0.3241	0.3395	0.2903	0.3288	0.0623	0.47	0.2109	0.3495	0.1912	-0.18	0.005724	0.1717	-0.1665	0.3259	-0.1671	-0.01648	0.5596	0.6308	0.416	0.1737	0.2727	0.1475	0.4531	0.1989	0.3452	0.2863	0.07121	-0.1222	-0.3893	-0.1929	0.1117	-0.2097	0.008897	0.01261	0.01992	0.008281	0.6364	0.000178	0.1078	0.01074	0.1979	0.182	0.9695	0.2043	0.3161	0.01495	0.2652
ENSMMUG00000016608	ENSG00000102226	USP11	-0.4795	-0.5374	-0.2839	-0.33	-0.04017	-0.5013	0.03903	-0.8171	-0.4442	0.1777	0.076	-0.2834	-0.09817	-0.2834	0.295	-0.1418	-0.5861	-0.7597	-0.2426	-0.496	-0.5037	-0.3068	-0.6391	-0.7818	-0.3784	-0.4124	0.03755	-0.4196	-0.231	0.1288	-0.05171	-0.3406	0.004868	0.003686	0.0907	0.05178	0.8177	0.00346	0.8208	2.037e-05	0.02831	0.3218	0.7045	0.1207	0.6457	0.1185	0.1352
ENSMMUG00000016610	ENSG00000102181	CD99L2	-0.4277	-0.4307	-0.163	-0.2016	0.06936	-0.2417	0.03467	-0.3391	-0.2985	0.07759	0.1559	-0.03674	0.1348	-0.0706	0.3459	0.02864	-0.6465	-0.6358	0.05498	-0.3024	-0.3142	-0.2137	-0.3562	-0.1688	-0.364	-0.3526	0.3254	-0.1856	-0.06008	0.1128	0.126	0.0745	0.001574	0.003159	0.2145	0.1293	0.6112	0.06994	0.7975	0.02003	0.06061	0.5803	0.318	0.7969	0.4207	0.6159	0.02548
ENSMMUG00000016614	ENSG00000218891	ZNF579	-0.6792	-0.8894	-0.2561	-0.943	-0.4494	-1.208	-0.3934	-0.9178	-0.7889	0.3836	0.2355	-0.3516	-0.4722	-0.7527	0.002347	-0.05509	-0.8588	-1.042	-0.3801	-0.4962	-0.6217	-0.4307	-0.8147	-0.4832	-0.739	-0.736	0.1125	-0.312	-0.1866	0.08331	-0.1315	-0.5631	0.014	0.00217	0.3199	0.0008749	0.119	5.155e-05	0.156	0.002727	0.01623	0.1674	0.448	0.2432	0.1745	0.01429	0.994
ENSMMUG00000016621	ENSG00000155957	TMBIM4	0.5239	0.5559	0.2829	0.4	-0.09025	0.4807	-0.0766	0.2952	0.4616	-0.08418	-0.04288	0.3476	0.1525	0.2903	-0.1581	-0.1405	0.824	0.7479	0.2645	0.3254	0.4139	0.2443	0.4478	0.06769	0.4481	0.3362	-0.2938	0.1594	0.03877	-0.377	-0.2172	-0.4311	0.001074	0.00134	0.07336	0.01159	0.5825	0.002511	0.6405	0.08835	0.0134	0.6137	0.8172	0.03827	0.4471	0.08214	0.3971
ENSMMUG00000016623	ENSG00000126088	UROD	-0.2954	-0.3469	-0.04618	-0.4609	-0.1376	-0.3826	-0.1795	-0.4812	-0.3279	0.1324	0.1056	-0.2599	-0.06978	-0.2956	0.08829	-0.1516	-0.6866	-0.7012	-0.05474	-0.3531	-0.3904	-0.165	-0.362	-0.05924	-0.2271	-0.2042	0.4346	0.06756	0.1564	0.3148	0.2691	0.3818	0.01986	0.01129	0.7088	0.0003693	0.2936	0.002941	0.1671	0.0006238	0.02652	0.3127	0.4702	0.05562	0.658	0.02682	0.5466
ENSMMUG00000016628	ENSG00000127311	HELB	1.038	0.7857	0.097	0.916	0.627	0.7238	0.1261	1.071	0.7968	-0.2812	-0.6293	0.1731	0.4473	0.4072	-0.3086	0.1216	2.155	1.187	0.1192	0.9123	0.6906	0.03979	0.7302	0.4778	0.949	0.3246	-0.7688	-0.2604	0.08763	-0.6047	-0.721	-0.2539	0.0001563	0.01083	0.7412	0.001213	0.03143	0.009998	0.6839	0.0005534	0.01439	0.3567	0.08003	0.571	0.2308	0.1766	0.3671
ENSMMUG00000016678	ENSG00000134318	ROCK2	0.9632	1.064	0.599	0.7301	0.44	1.057	0.4538	1.082	0.7345	-0.07642	-0.003362	0.5167	0.07032	0.7219	-0.2073	0.3528	1.289	1.386	0.7722	0.7259	0.6299	0.6124	0.938	0.6549	1.079	0.9286	0.2426	0.368	0.1447	-0.06089	0.2082	0.5569	3.258e-05	2.937e-05	0.01065	0.00165	0.07313	6.119e-06	0.06678	1.988e-05	0.007674	0.7598	0.9904	0.04081	0.8203	0.00385	0.4622
ENSMMUG00000016740	NA	NA	0.1457	0.4075	0.3417	0.2737	-0.001155	0.2072	0.1495	-0.02968	0.1724	0.01225	0.2023	0.2107	0.03422	0.2139	0.04434	-0.09399	-0.1049	0.2123	0.0844	0.4046	0.334	0.3672	0.2254	-0.2958	-0.1759	0.01708	-0.06399	0.2257	0.1384	-0.01431	0.0908	-0.1446	0.1092	4.816e-05	0.0002036	0.002889	0.9904	0.02369	0.1182	0.7701	0.1116	0.8992	0.06066	0.03225	0.7738	0.02827	0.6814
ENSMMUG00000016754	ENSG00000174125	TLR1	0.6726	0.5385	0.09408	0.4428	0.1255	0.5594	0.1699	0.7126	0.6226	-0.06729	-0.3927	0.1926	0.4312	0.2287	0.01146	0.05514	0.8758	0.5497	-0.2267	0.3438	0.5228	0.1058	0.2286	0.334	0.1924	-0.08558	-0.8593	-0.08878	0.1427	-0.6423	-0.5678	-0.1402	0.002063	0.02158	0.6598	0.0392	0.5715	0.009619	0.4442	0.002685	0.01382	0.7657	0.1174	0.3924	0.1109	0.3105	0.9638
ENSMMUG00000016768	ENSG00000108592	FTSJ3	-0.2599	-0.3886	-0.2699	-0.1374	0.08557	-0.2258	0.1086	-0.5082	-0.3024	0.08557	-0.01208	-0.2548	0.2809	-0.1902	0.279	0.06507	-0.4922	-0.5641	-0.08692	-0.3974	-0.2404	-0.1757	-0.4065	-0.4217	-0.2779	-0.3077	0.03171	-0.2396	-0.0388	0.1626	-0.1158	0.06154	0.04571	0.006295	0.03797	0.2897	0.5232	0.08265	0.4175	0.0004198	0.05001	0.5338	0.9373	0.06655	0.08767	0.1684	0.06752
ENSMMUG00000016769	ENSG00000087191	PSMC5	-0.3802	-0.5623	-0.2962	-0.2318	0.01405	-0.3292	0.0944	-0.5463	-0.482	-0.06294	-0.1976	-0.3323	0.02517	-0.4282	0.2052	-0.498	-0.5139	-0.6861	-0.1745	-0.4229	-0.3816	-0.1973	-0.4202	-0.4412	-0.4363	-0.4542	-0.01857	-0.1594	-0.02437	0.06978	-0.143	-0.203	0.001484	2.112e-05	0.01295	0.05031	0.909	0.005573	0.4471	3.338e-05	0.0006573	0.6173	0.1564	0.008456	0.8675	0.0007771	0.1488
ENSMMUG00000016797	ENSG00000131462	TUBG1	-0.3146	-0.382	0.01894	-0.2692	0.03001	-0.3258	0.1735	-0.368	-0.3539	0.2358	0.137	-0.1513	0.0936	-0.1792	0.4164	0.07926	-0.4624	-0.6348	-0.02543	-0.2615	-0.2091	-0.1163	-0.4078	-0.1512	-0.2038	-0.338	0.2059	-0.1675	0.144	0.1584	0.03741	0.1324	0.03009	0.01464	0.8931	0.06388	0.8401	0.0258	0.2343	0.02065	0.04184	0.1216	0.4175	0.3342	0.6086	0.2463	0.01245
ENSMMUG00000016812	ENSG00000122483	CCDC18	1.138	1.136	0.639	0.9636	-0.08394	1.181	0.2209	1.344	0.5345	-0.2312	-0.05318	0.4531	-0.2641	0.4747	-0.5435	0.06603	0.7964	1.094	0.4178	0.5397	0.4337	0.4872	0.7924	0.7886	0.96	0.6335	0.00282	0.426	-0.2206	-0.07314	0.2901	0.4888	8.414e-05	0.0004486	0.03459	0.001044	0.8071	5.88e-05	0.5168	2.696e-05	0.1183	0.4637	0.8803	0.1519	0.5412	0.1232	0.1507
ENSMMUG00000016823	ENSG00000145012	LPP	0.6112	0.7385	0.2675	0.6211	0.1645	0.7325	0.0261	0.7234	0.5071	-0.2607	-0.2708	0.3256	0.2217	0.2981	-0.4912	0.1778	1.029	0.6454	-0.2562	0.4833	0.2988	0.02345	0.2944	0.1981	0.4183	0.158	-0.7428	0.09624	-0.194	-0.7409	-0.4691	-0.2273	0.006102	0.002836	0.2425	0.005679	0.4877	0.001174	0.9153	0.003253	0.0614	0.2878	0.3284	0.1866	0.4668	0.2183	0.08177
ENSMMUG00000016825	ENSG00000153250	RBMS1	0.6201	0.6118	0.3789	0.528	0.02203	0.6002	0.03766	0.7241	0.4648	-0.1756	-0.02878	0.3824	0.07015	0.315	-0.276	0.1558	0.9934	0.8765	0.3525	0.5692	0.5139	0.3872	0.6461	0.489	0.5434	0.4044	-0.3165	0.3086	0.1082	-0.392	-0.07208	-0.1318	0.001039	0.002825	0.0428	0.004911	0.9096	0.001436	0.8463	0.0004825	0.03442	0.3733	0.8954	0.05389	0.7681	0.1104	0.213
ENSMMUG00000016829	ENSG00000182010	RTKN2	0.4673	0.9215	0.5178	0.3686	-0.3514	0.5968	-0.1425	0.6668	0.311	-0.4942	0.1419	0.243	-0.3407	0.3017	-0.3447	0.2229	0.7088	1.359	0.5365	0.7111	0.49	0.4371	0.9879	0.3254	0.3656	0.645	-0.04737	0.5916	0.02364	0.3532	0.09943	0.02811	0.117	0.00601	0.08723	0.2238	0.316	0.04777	0.6812	0.04048	0.394	0.1408	0.7002	0.4724	0.4496	0.3581	0.386
ENSMMUG00000016845	ENSG00000169554	ZEB2	0.7811	0.8905	0.3964	0.4548	0.1508	0.8735	0.3446	0.7643	0.9186	0.1508	0.202	0.4911	0.2748	0.814	-0.08212	0.5081	1.264	1.237	0.732	0.4111	0.5585	0.4227	0.7318	0.7622	1.286	0.959	0.3744	0.0493	0.09958	-0.1389	0.2091	0.2996	9.219e-06	2.971e-06	0.02092	0.00813	0.3963	7.311e-07	0.05339	6.506e-05	8.724e-06	0.4044	0.3139	0.00711	0.2075	1.176e-05	0.6831
ENSMMUG00000016850	NA	NA	0.582	0.7762	0.4157	0.6425	-0.1381	0.7813	-0.018	0.7266	0.4589	-0.2373	-0.03982	0.4064	0.03699	0.4764	-0.4861	0.02236	1.095	0.9885	0.3058	0.6058	0.4895	0.3667	0.6896	0.4057	0.6913	0.5778	-0.399	0.3398	0.01134	-0.4933	0.007646	-0.1964	0.008054	0.001183	0.05695	0.003379	0.5445	0.0003925	0.9374	0.002622	0.07287	0.3024	0.8762	0.07815	0.8945	0.03846	0.05963
ENSMMUG00000016869	ENSG00000095059	DHPS	-0.5224	-0.5259	-0.2466	-0.4157	-0.146	-0.5289	-0.08885	-0.5416	-0.4687	0.1916	0.06885	-0.2586	-0.09827	-0.3783	0.3057	0.08691	-0.744	-0.7887	-0.3184	-0.3093	-0.31	-0.179	-0.552	-0.2466	-0.5536	-0.5163	-0.004908	-0.2095	0.004313	0.125	-0.1143	-0.01344	0.001114	0.002175	0.1125	0.009034	0.3715	0.001053	0.5776	0.001813	0.01323	0.2463	0.7097	0.1302	0.6241	0.02625	0.09448
ENSMMUG00000016890	ENSG00000137700	SLC37A4	-0.2965	-0.2841	0.04847	-0.1664	-0.01807	-0.319	-0.04926	-0.4326	-0.1239	0.2848	0.354	0.003574	0.03139	-0.02305	0.193	0.07872	-0.5049	-0.3843	-0.02927	-0.1857	-0.06542	0.06778	-0.2717	-0.3776	-0.2069	-0.1199	0.2808	0.02228	0.2936	0.2988	0.2525	-0.04409	0.03106	0.05588	0.7188	0.2238	0.8987	0.02108	0.7286	0.004491	0.4641	0.05784	0.03524	0.9812	0.861	0.8786	0.2453
ENSMMUG00000016892	ENSG00000174106	LEMD3	0.6579	1.052	0.7881	0.7695	-0.3103	0.8692	-0.08339	0.787	0.7238	-0.1602	0.1372	0.6087	-0.2378	0.6225	-0.559	0.1098	1.22	1.37	0.6898	0.7532	0.6401	0.5804	0.9307	0.4198	1.088	1.037	0.1515	0.6274	0.09341	-0.1768	0.4223	0.0801	0.01041	0.0002353	0.002585	0.003006	0.2661	0.0008054	0.766	0.005801	0.01869	0.5634	0.6557	0.02951	0.4962	0.02381	0.07892
[truncated: 762 more rows]
[truncated: 49 more columns]
