# Supplementary material for: Interleukin-15 response signature predicts RhCMV/SIV vaccine efficacy
Source: PLoS Pathog. 2021 Jul 6;17(7):e1009278. doi: 10.1371/journal.ppat.1009278 (PMC8284654; doi:10.1371/journal.ppat.1009278)
Supplement: S3 Table — Data set includes gene of SubQ and oral cohort fold-changes (from baseline), unadjusted p-values, and adjusted p-values of IL-15 response genes for all time points (Sheet 1) and 1day after rRh-Het-IL-15 administration (Sheet 2). (XLSX) [file ppat.1009278.s003.xlsx]

## Sheet: All_DE
Ensembl.RM.ID	Ensembl.HS.ID	HS.SYMBOL.ID	logFC.W0D1.Prot.Subq	logFC.W0D3.Prot.Subq	logFC.W0D7.Prot.Subq	logFC.W18D0.Prot.Subq	logFC.W18D1.Prot.Subq	logFC.W18D3.Prot.Subq	logFC.W18D7.Prot.Subq	logFC.W88D0.Prot.Subq	logFC.W0D1.Unpr.Subq	logFC.W0D3.Unpr.Subq	logFC.W0D7.Unpr.Subq	logFC.W18D0.Unpr.Subq	logFC.W18D1.Unpr.Subq	logFC.W18D3.Unpr.Subq	logFC.W18D7.Unpr.Subq	logFC.W88D0.Unpr.Subq	logFC.W0D1.Prot.Oral	logFC.W0D3.Prot.Oral	logFC.W0D7.Prot.Oral	logFC.W18D0.Prot.Oral	logFC.W18D1.Prot.Oral	logFC.W18D3.Prot.Oral	logFC.W18D7.Prot.Oral	logFC.W88D0.Prot.Oral	logFC.W0D1.Unpr.Oral	logFC.W0D3.Unpr.Oral	logFC.W0D7.Unpr.Oral	logFC.W18D0.Unpr.Oral	logFC.W18D1.Unpr.Oral	logFC.W18D3.Unpr.Oral	logFC.W18D7.Unpr.Oral	logFC.W88D0.Unpr.Oral	Pval.W0D1.Prot.Subq	Pval.W0D3.Prot.Subq	Pval.W0D7.Prot.Subq	Pval.W18D0.Prot.Subq	Pval.W18D1.Prot.Subq	Pval.W18D3.Prot.Subq	Pval.W18D7.Prot.Subq	Pval.W88D0.Prot.Subq	Pval.W0D1.Unpr.Subq	Pval.W0D3.Unpr.Subq	Pval.W0D7.Unpr.Subq	Pval.W18D0.Unpr.Subq	Pval.W18D1.Unpr.Subq	Pval.W18D3.Unpr.Subq	Pval.W18D7.Unpr.Subq
ENSMMUG00000000001	ENSG00000162063	CCNF	-0.2311	-0.3133	-0.2623	-0.2867	0.2131	-0.1593	0.1749	-0.4041	-0.1619	0.1681	-0.1049	-0.288	0.137	0.08424	0.393	-0.2326	-0.2322	-0.4218	-0.1423	-0.389	-0.1651	-0.1788	-0.441	-0.2714	-0.1911	-0.386	-0.01573	-0.3732	-0.06414	0.04024	-0.07263	-0.2603	0.1366	0.06169	0.09245	0.07035	0.182	0.3044	0.2671	0.02077	0.3804	0.304	0.576	0.09179	0.4857	0.6077	0.02857
ENSMMUG00000000007	ENSG00000105829	BET1	0.5918	0.8351	0.5887	0.4573	-0.4873	0.5193	-0.3602	0.954	0.1643	-0.3312	-0.2237	0.1481	-0.9576	-0.0472	-1.383	0.0605	0.8149	1.082	0.3406	0.838	0.1878	0.3958	0.882	0.8589	0.6417	0.8106	-0.1733	0.6534	-0.1246	-0.2626	0.2465	0.0638	0.07064	0.02052	0.07684	0.1676	0.1976	0.1205	0.3455	0.007765	0.6724	0.3447	0.5699	0.6776	0.04473	0.8936	0.001532
ENSMMUG00000000013	ENSG00000134152	KATNBL1	0.7088	0.9175	0.5227	0.6702	-0.258	0.6655	-0.2528	1.044	0.6482	-0.1805	-0.1751	0.2849	-0.0519	0.2332	-0.8247	0.113	1.188	1.2	-0.02187	0.7723	0.6506	0.5675	0.7856	0.6909	0.6196	0.4219	-0.7269	0.369	0.09451	-0.6066	-0.2437	-0.1478	0.01891	0.005095	0.08096	0.02571	0.4138	0.02658	0.4286	0.001698	0.06566	0.5683	0.6199	0.3693	0.8947	0.4614	0.02427
ENSMMUG00000000024	ENSG00000168229	PTGDR	0.1764	0.3764	0.897	0.6506	0.3453	0.8659	0.6084	0.5062	0.1019	0.1088	0.8938	0.6925	0.2094	0.6388	0.3544	0.576	0.4592	0.618	1.109	0.6552	0.6669	0.6649	0.8621	1.114	0.5865	0.4425	0.7326	0.8608	0.5755	0.6195	0.9024	0.3074	0.446	0.1336	6.952e-05	0.004245	0.1512	0.0001496	0.01111	0.04166	0.7244	0.6713	0.001336	0.006878	0.5008	0.01081	0.2074
ENSMMUG00000000040	ENSG00000129521	EGLN3	-0.1447	-0.2391	-0.3298	0.06289	0.07039	-0.1523	0.1853	-0.02393	-0.4179	-0.2582	-0.3536	-0.1739	-0.09707	-0.1931	-0.07479	-0.3913	-0.2937	-0.4747	-0.3218	-0.3509	-0.4187	-0.4102	-0.4453	-0.4083	-0.2105	-0.1031	-0.2766	-0.004466	0.03122	0.2806	0.08578	-0.2105	0.2447	0.07908	0.009503	0.6105	0.5879	0.2233	0.1512	0.8617	0.003798	0.04493	0.01584	0.1774	0.5272	0.1324	0.594
ENSMMUG00000000044	ENSG00000187535	IFT140	-0.2824	-0.2028	-0.03691	-0.2191	-0.2234	-0.3324	-0.2091	-0.33	-0.3529	0.1477	0.4463	-0.004356	-0.003843	-0.05708	0.2006	0.3083	-0.2922	-0.3379	-0.2403	-0.005034	-0.03101	-0.04548	-0.5609	-0.2478	-0.2442	0.04758	0.1447	-0.2392	-0.2803	0.2351	0.03236	-0.3429	0.1299	0.3113	0.8373	0.2397	0.2538	0.07739	0.2784	0.1025	0.1208	0.4602	0.0463	0.9832	0.9876	0.7798	0.3662
ENSMMUG00000000051	ENSG00000185621	LMLN	0.7093	0.9004	0.2142	1.065	0.03574	0.6601	0.3682	1.078	0.9956	-0.4284	-0.6221	0.4899	0.3178	0.192	-0.4205	0.4755	2.042	1.542	-0.2755	1.004	0.8612	0.4926	0.8318	0.8329	1.023	0.4317	-1.236	-0.1854	-0.4791	-0.9538	-0.7056	-0.3402	0.04105	0.01918	0.5562	0.002687	0.9254	0.06363	0.3488	0.00825	0.01066	0.2305	0.1239	0.1673	0.4798	0.5873	0.2948
ENSMMUG00000000054	ENSG00000125652	ALKBH7	-0.5567	-0.2089	0.1805	-0.9153	-0.6626	-0.8932	-0.7118	-0.2795	-0.3059	0.4049	0.4669	-0.4294	-1.21	-0.5781	0.04867	0.06825	-0.7281	-0.5329	-0.25	0.214	-0.1699	-0.08176	-0.4683	0.4875	-0.7635	-0.7201	0.3777	-0.1854	-0.05942	0.03683	0.1081	-0.009504	0.02573	0.4273	0.4492	0.0004569	0.01582	0.0006477	0.006709	0.2976	0.3027	0.1153	0.1015	0.1198	0.0003963	0.03383	0.8685
ENSMMUG00000000055	NA	NA	0.1671	0.2113	0.5715	0.4776	-0.08966	0.4661	0.2149	0.1463	0.1193	-0.1171	0.2354	0.2585	-0.105	0.3842	-0.2775	-0.121	-0.2648	0.2511	0.151	0.3422	0.3025	0.2861	0.2329	-0.06523	0.213	0.412	0.4978	0.8843	0.4374	0.6239	0.5713	-0.3726	0.3705	0.3026	0.00211	0.01064	0.6569	0.01254	0.2798	0.4807	0.5968	0.568	0.291	0.2074	0.6785	0.0569	0.2218
ENSMMUG00000000073	ENSG00000087589	CASS4	0.1186	0.04886	-0.1828	0.3167	0.1261	0.243	0.005653	0.6845	0.1203	-0.07311	-0.2375	0.07458	0.149	0.03641	-0.1132	0.3517	0.6879	0.1637	-0.436	0.1664	-0.02565	-0.1347	0.1473	0.3943	-0.01016	-0.5241	-0.9233	-0.5073	-0.5635	-0.8015	-0.5879	-0.2001	0.527	0.8104	0.3332	0.09216	0.5181	0.196	0.977	0.00104	0.5855	0.7125	0.2867	0.7073	0.5336	0.8542	0.613
ENSMMUG00000000075	ENSG00000163428	LRRC58	0.8066	1.391	0.7819	0.8354	-0.3456	1.224	-0.1346	1.035	1.238	-0.118	0.5596	0.8695	-0.05389	1.464	-0.456	0.4894	1.569	2.002	1.065	1.037	0.9408	0.736	1.358	0.3759	1.53	1.737	0.6382	0.8255	0.2054	0.09178	0.7331	0.1211	0.03362	0.001121	0.04465	0.03083	0.4325	0.001214	0.7607	0.01423	0.006977	0.7778	0.2252	0.039	0.9241	0.0003265	0.3575
ENSMMUG00000000085	NA	NA	-0.3736	-0.3446	0.01126	-0.4857	-0.02195	-0.693	-0.3793	-0.7815	-0.2697	0.3346	0.4287	-0.4257	-0.1081	-0.4969	0.05952	-0.6109	-0.79	-0.8308	-0.1006	-0.1567	-0.3528	-0.1084	-0.6818	-0.466	-0.6098	-0.6435	0.4075	0.003685	-0.0661	-0.07562	0.06283	-0.1391	0.09917	0.1558	0.9588	0.03799	0.9257	0.003619	0.1074	0.002805	0.3114	0.1542	0.1022	0.09015	0.7073	0.04616	0.8206
ENSMMUG00000000092	ENSG00000198715	GLMP	-0.3263	-0.2261	-0.1413	-0.2183	0.2067	-0.1697	-0.08191	-0.3276	-0.168	0.3071	0.2364	0.1222	0.3168	0.1228	0.1945	0.05807	-0.3978	-0.551	0.0474	-0.3011	-0.1273	-0.131	-0.3457	-0.1173	-0.381	-0.3901	0.1793	-0.1643	0.04842	-0.0003676	-0.1054	-0.02427	0.02062	0.1346	0.3102	0.1207	0.1525	0.2271	0.5737	0.0334	0.3107	0.03767	0.1545	0.4161	0.07264	0.4077	0.2356
ENSMMUG00000000098	ENSG00000182218	HHIPL1	-0.3114	-0.4051	-0.2045	-0.5802	-0.0464	-0.466	-0.5618	-0.5099	0.2514	0.293	0.2087	-0.09838	0.05999	-0.1193	-0.004334	0.06482	-0.7707	-0.6146	-0.1291	-0.1345	-0.5083	-0.3156	-0.5142	-0.2228	-0.7899	-0.5867	-0.1138	-0.6826	-0.3257	-0.4228	-0.5425	-0.07047	0.09438	0.04795	0.2714	0.003063	0.8116	0.0166	0.005727	0.01559	0.2593	0.1396	0.3511	0.6365	0.8049	0.5566	0.9847
ENSMMUG00000000117	ENSG00000101336	HCK	-0.1734	-0.4762	-0.4182	-0.1501	0.04972	-0.3172	0.06216	-0.1411	-0.1235	-0.01158	-0.2259	-0.1455	0.3078	-0.4612	0.2804	-0.263	-0.07797	-0.5984	-0.5183	-0.3136	-0.2335	-0.3234	-0.4559	-0.1507	-0.313	-0.8024	-0.6702	-0.6808	-0.2592	-0.6387	-0.8528	-0.2806	0.2499	0.004072	0.005755	0.318	0.7508	0.03477	0.6913	0.3876	0.4881	0.9425	0.2026	0.3636	0.1097	0.004346	0.119
ENSMMUG00000000125	ENSG00000124209	RAB22A	0.5364	0.6604	0.4232	0.5465	0.0363	0.6985	0.1051	0.5859	0.398	-0.2162	-0.09088	0.3141	-0.1485	0.4911	-0.4931	0.2226	0.6458	0.8304	0.4702	0.4336	0.321	0.1265	0.6379	0.2706	0.6084	0.5659	0.08278	0.2485	-0.07525	-0.2311	0.1956	-0.2506	0.004709	0.001574	0.02685	0.004295	0.8573	0.0002647	0.6057	0.004716	0.07732	0.2907	0.6901	0.1256	0.5576	0.01611	0.03515
ENSMMUG00000000129	ENSG00000104611	SH2D4A	-0.1343	-0.3583	0.01826	-0.1943	-0.07112	-0.1686	-0.1713	-0.2123	0.3445	0.4154	0.4772	0.3286	1.131	0.6397	0.4537	0.8434	0.6041	0.164	1.495	0.8323	0.8328	0.8903	0.6943	0.4189	-0.02929	-0.3426	1.01	0.04441	0.4473	0.4871	0.7025	0.596	0.6945	0.3369	0.9574	0.57	0.8414	0.622	0.63	0.5692	0.3312	0.2035	0.201	0.3159	0.004115	0.04666	0.2154
ENSMMUG00000000130	ENSG00000147408	CSGALNACT1	1.03	0.4184	0.2556	0.1816	0.2992	0.2524	-0.1862	0.4549	0.7882	0.1234	-0.2311	0.1442	0.4117	0.1936	-0.2381	0.08819	2.272	1.154	0.005801	0.5602	0.864	0.2709	0.497	0.1988	0.7011	0.1486	-0.902	-0.7021	-0.2538	-0.8634	-0.3333	-0.5853	0.0006304	0.2287	0.4235	0.569	0.3569	0.4299	0.5816	0.184	0.02348	0.705	0.5218	0.6688	0.2973	0.5598	0.5161
ENSMMUG00000000140	ENSG00000072134	EPN2	-0.1697	0.1525	0.3799	0.1561	-0.4344	0.04216	0.07279	0.1131	-0.3027	-0.2296	0.1505	0.2393	-0.1501	0.1182	-0.2511	-0.4678	-0.001783	-0.03698	0.1244	0.04204	0.2236	-0.1486	0.1678	0.2878	0.2085	0.4103	0.849	0.2391	0.5741	0.461	0.6827	0.6578	0.426	0.503	0.06322	0.4507	0.05728	0.8405	0.7422	0.6272	0.2109	0.2718	0.5139	0.2533	0.5863	0.5697	0.2774
ENSMMUG00000000144	ENSG00000048140	TSPAN17	0.004218	-0.147	-0.07851	-0.1278	0.05068	-0.1039	-0.1827	-0.2439	-0.01528	0.1758	-0.05365	-0.1079	0.1161	-0.2158	0.146	-0.3361	-0.2836	-0.4386	-0.1126	-0.07904	-0.1502	-0.1882	-0.3146	0.011	-0.2133	-0.4533	-0.2096	-0.2953	0.07118	-0.2545	-0.3216	-0.218	0.973	0.2755	0.5303	0.3111	0.6983	0.4115	0.1663	0.08118	0.9194	0.1943	0.724	0.4363	0.4809	0.1178	0.3332
ENSMMUG00000000158	ENSG00000073111	MCM2	-0.1075	-0.2296	-0.1332	-0.2861	0.3178	0.01807	0.4433	-0.4115	-0.1688	0.2996	0.1846	-0.1631	0.2825	0.2533	0.5833	-0.1106	-0.1161	-0.4074	0.03699	-0.3895	-0.2173	-0.1137	-0.388	-0.2588	0.02762	-0.1653	0.3498	-0.3438	-0.09763	0.1814	-0.01165	-0.2658	0.4665	0.1532	0.3672	0.05712	0.03852	0.9025	0.003881	0.01319	0.3417	0.05931	0.3005	0.3174	0.1375	0.1103	0.0007887
ENSMMUG00000000164	ENSG00000114631	PODXL2	0.02416	-0.07718	-0.244	-0.05921	-0.3645	-0.7605	-0.429	0.3476	-0.2252	-0.0283	-0.04266	-0.428	-0.2641	-0.808	-0.3946	0.04735	0.5021	-0.2919	-1.153	0.1787	-0.1973	-0.08223	-0.4585	0.02713	-0.7645	-1.115	-1.911	-0.5131	-0.4728	-1.264	-1.303	-0.3244	0.9301	0.7957	0.3819	0.8338	0.2245	0.01113	0.1569	0.2378	0.4981	0.9256	0.9011	0.1765	0.5114	0.01428	0.2407
ENSMMUG00000000166	ENSG00000114626	ABTB1	-0.1678	-0.3883	-0.2165	-0.3849	-0.1179	-0.6785	-0.5958	-0.01776	-0.124	0.2356	0.08797	-0.354	-0.09462	-0.6964	0.1263	-0.05307	0.154	-0.6039	-0.7593	0.05465	-0.2786	-0.1957	-0.4864	0.07074	-0.6904	-1.129	-0.8815	-0.6515	-0.4863	-0.8387	-0.8432	-0.4893	0.4983	0.1527	0.3823	0.1192	0.6458	0.00612	0.02071	0.9474	0.6716	0.3727	0.763	0.1771	0.7633	0.008285	0.6646
ENSMMUG00000000168	ENSG00000074416	MGLL	-0.3943	-0.5791	-0.2246	-0.3756	-0.1856	-0.4869	-0.1087	-0.42	-0.501	-0.2482	0.01252	-0.2868	-0.2821	-0.3439	-0.001236	-0.5094	-0.4868	-0.5935	-0.1234	-0.3185	-0.2268	-0.2006	-0.3364	-0.226	-0.2309	-0.462	0.4792	-0.2356	0.0756	0.2271	0.1718	0.1	0.01921	0.00185	0.1731	0.02599	0.2842	0.00435	0.5239	0.02221	0.01359	0.1597	0.9493	0.1092	0.1882	0.05295	0.9949
ENSMMUG00000000170	ENSG00000205413	SAMD9	1.708	1.561	0.6185	0.9077	0.6791	1.193	-0.3974	1.28	1.44	0.00428	-0.2549	0.471	0.1788	0.6993	-1.044	0.4283	1.76	1.774	0.2328	1.16	0.8551	0.5223	1.103	1.148	1.014	0.8343	-0.7271	0.3972	-0.111	-0.6083	-0.2357	0.1495	3.947e-05	0.0003263	0.1094	0.02058	0.09141	0.002699	0.3279	0.003155	0.002312	0.9918	0.5768	0.2534	0.7158	0.09312	0.0283
ENSMMUG00000000172	ENSG00000136867	SLC31A2	0.1649	-0.0687	-0.1979	0.1284	0.03379	0.06066	-0.3161	0.2594	0.1972	-0.111	-0.3671	-0.1274	0.3121	-0.3079	-0.3056	-0.1995	0.7843	0.07609	-0.5162	0.1709	0.2069	0.02398	0.03591	0.2401	-0.1529	-0.6761	-1.183	-0.3581	-0.2818	-0.8216	-0.7982	-0.4806	0.4012	0.7487	0.3061	0.5103	0.8677	0.7538	0.1132	0.2194	0.3964	0.591	0.1048	0.5351	0.2074	0.1359	0.1746
ENSMMUG00000000185	ENSG00000062282	DGAT2	-0.003218	-0.3218	-0.3526	-0.01275	0.1701	-0.1789	-0.2298	0.3858	0.002618	-0.0379	-0.3815	-0.1113	0.4183	-0.5121	0.06141	-0.04575	0.4785	-0.3995	-0.6638	-0.1394	-0.05513	-0.2617	-0.3366	0.1926	-0.2267	-0.9958	-1.002	-0.6486	-0.1418	-0.8611	-0.9854	-0.2295	0.9879	0.1666	0.09335	0.9518	0.443	0.3909	0.2909	0.0943	0.9916	0.8653	0.1183	0.6165	0.1196	0.02175	0.804
ENSMMUG00000000188	ENSG00000162231	NXF1	0.02736	0.04371	0.06699	0.1653	-0.08297	-0.1801	0.08583	-0.1888	0.04973	-0.002818	0.08761	0.04704	0.01466	-0.1995	0.1864	-0.02131	-0.07349	-0.08275	-0.251	0.2701	0.2056	0.2049	-0.09851	-0.2224	-0.2418	-0.2715	-0.375	0.1272	0.0189	-0.1302	-0.1855	-0.2458	0.7562	0.6488	0.4471	0.06158	0.3622	0.0404	0.3486	0.0484	0.6322	0.976	0.3989	0.6147	0.8953	0.03322	0.07471
ENSMMUG00000000190	ENSG00000118263	KLF7	0.03985	-0.0678	-0.2563	-0.09728	-0.5763	-0.2669	-0.1915	0.2922	0.2062	-0.1688	-0.2825	-0.2171	-0.3157	-0.3549	-0.217	-0.158	1.032	0.577	-0.3519	0.1663	0.2324	0.1491	0.1457	0.1532	0.4377	0.02711	-0.4788	-0.2005	-0.07697	-0.2872	-0.4452	-0.1296	0.8137	0.715	0.1404	0.5749	0.001909	0.1274	0.2908	0.1209	0.3074	0.3586	0.1777	0.2465	0.1694	0.0583	0.2892
ENSMMUG00000000194	ENSG00000130304	SLC27A1	-0.6339	-0.4263	0.04085	-0.497	0.08277	-0.4283	-0.03441	-0.4021	-0.3705	0.4611	0.4255	-0.05984	0.02089	-0.1078	0.7106	0.2923	-0.7567	-0.7528	0.07324	-0.06351	-0.2168	-0.00758	-0.373	-0.1176	-0.3913	-0.399	0.5074	0.0004042	0.0782	0.4045	0.2869	0.2611	0.00734	0.08758	0.8559	0.03479	0.7276	0.06777	0.8841	0.113	0.189	0.059	0.1177	0.8126	0.9426	0.6639	0.008448
ENSMMUG00000000196	ENSG00000167483	NIBAN3	0.0472	0.2172	-0.05656	-0.2401	-0.1534	-0.4066	-0.13	-0.2435	0.254	0.01078	0.07691	0.08315	-0.1298	-0.1044	0.3378	-0.1584	-0.1669	0.1867	-1.001	-0.06259	-0.07434	-0.1673	-0.3575	-0.9494	-0.3753	-0.04992	-0.9324	-0.6787	-0.565	-0.5475	-0.8138	-0.5981	0.796	0.2847	0.7603	0.201	0.4373	0.03411	0.503	0.2408	0.2721	0.9581	0.7433	0.6951	0.6147	0.6226	0.1412
ENSMMUG00000000208	ENSG00000157168	NRG1	0.05774	0.1524	-0.4596	-0.1499	0.3685	0.1369	0.448	0.4725	0.4701	0.1081	-0.1649	0.1074	0.5757	0.3652	0.2518	0.6516	0.2132	0.3034	-0.4724	-0.1555	0.3622	-0.1555	-0.06706	0.1408	-0.0672	-0.04689	-0.686	0.03729	0.2256	0.09322	-0.2566	0.3137	0.7684	0.4788	0.02735	0.4597	0.07006	0.4894	0.02899	0.02592	0.05634	0.6228	0.5246	0.6362	0.02804	0.09586	0.2974
ENSMMUG00000000229	ENSG00000100991	TRPC4AP	-0.08451	-0.3047	-0.2231	-0.1353	0.2077	-0.2348	0.08544	-0.3436	-0.1488	0.1305	-0.06958	-0.1117	0.2384	-0.2278	0.2562	-0.1798	-0.1938	-0.4965	-0.3595	-0.2656	-0.2082	-0.2233	-0.4611	-0.3548	-0.3523	-0.5761	-0.4437	-0.4382	-0.1373	-0.2796	-0.4834	-0.3436	0.4343	0.01036	0.03892	0.208	0.06684	0.02858	0.4496	0.003373	0.2421	0.2577	0.5806	0.3249	0.08524	0.04636	0.04676
ENSMMUG00000000245	ENSG00000066279	ASPM	1.375	1.837	1.401	1.452	0.972	1.639	1.295	1.78	0.968	-0.004767	0.2144	0.6869	0.471	1.301	0.834	0.04187	1.085	1.227	0.952	0.7941	0.7391	0.2075	0.5235	0.5876	1.331	1.19	0.604	1.035	0.6229	0.601	0.4702	0.2212	0.001914	0.0001676	0.002418	0.001361	0.0505	0.000204	0.006067	0.0004018	0.05067	0.9918	0.674	0.1405	0.4263	0.003859	0.08821
ENSMMUG00000000263	ENSG00000138867	GUCD1	-0.1784	-0.1986	-0.08688	-0.3215	-0.1473	-0.2766	-0.192	-0.01007	-0.2157	-0.03152	0.03308	-0.1598	-0.2048	-0.2689	-0.02277	-0.06604	-0.2667	-0.2941	-0.1003	-0.09473	-0.1707	-0.1712	-0.1874	0.1103	-0.2997	-0.314	0.0676	-0.08759	-0.06331	-0.03862	-0.05915	0.1575	0.03409	0.03048	0.2993	0.0001564	0.09	0.00108	0.02754	0.9123	0.02974	0.7233	0.7371	0.07259	0.05426	0.002726	0.8187
ENSMMUG00000000268	ENSG00000105255	FSD1	-0.5134	-0.4764	0.1397	-0.05745	-0.05506	-0.236	0.04059	-0.5093	-0.7305	0.3456	0.2229	-0.0815	-0.3929	-0.38	0.2843	0.04472	-0.7015	-0.7762	-0.1101	-0.07168	-0.1958	-0.1747	-0.7591	-0.2267	-0.7511	-0.3707	0.3884	0.07402	0.121	0.3295	0.1641	-0.3387	0.01502	0.03084	0.4785	0.7769	0.7994	0.2577	0.8464	0.02553	0.003629	0.1017	0.3362	0.7065	0.1302	0.08177	0.2187
ENSMMUG00000000278	ENSG00000185418	TARS3	-0.0477	0.09898	-0.003443	0.2953	-0.1186	0.2165	0.02767	0.2334	-0.3669	-0.7077	-0.388	-0.07843	-0.4254	-0.07904	-0.5065	-0.01987	-0.01132	0.3527	0.2151	0.1739	0.09681	0.191	0.431	0.1832	0.2182	0.4354	0.2114	0.6313	0.2487	0.4409	0.3199	0.1098	0.7952	0.6227	0.9851	0.1046	0.5474	0.236	0.8874	0.2422	0.08678	0.0003239	0.07494	0.6823	0.073	0.676	0.02033
ENSMMUG00000000290	ENSG00000163864	NMNAT3	-0.2127	-0.2528	-0.2125	-0.06264	-0.2062	-0.1632	-0.4977	0.003197	-0.2028	-0.1392	-0.2244	-0.1399	-0.009357	-0.3498	-0.2574	-0.1013	0.2424	-0.1677	-0.1873	0.0528	0.001284	0.01018	0.08158	0.1552	-0.5743	-0.7039	-0.6649	-0.3367	-0.4021	-0.7404	-0.6296	-0.4121	0.1619	0.127	0.1646	0.6809	0.1953	0.2874	0.002261	0.9846	0.2665	0.3957	0.2229	0.3965	0.9623	0.0346	0.1598
ENSMMUG00000000302	ENSG00000198554	WDHD1	0.3173	0.3413	0.347	0.3383	-0.005313	0.6981	0.6351	0.4237	0.1296	0.08899	-0.1995	-0.02607	0.06615	0.7199	-0.1321	0.1195	0.536	0.8486	0.6895	0.3925	0.51	0.4355	0.7473	0.3435	0.6887	0.6384	0.4218	0.4181	0.04418	0.463	0.4162	0.646	0.1144	0.1195	0.08963	0.0976	0.9805	0.0004768	0.00288	0.05378	0.5861	0.6777	0.4116	0.9055	0.8068	0.0006959	0.574
ENSMMUG00000000320	ENSG00000102032	RENBP	-0.06778	-0.2395	-0.1589	-0.5288	0.1235	-0.3259	-0.5074	-0.2839	0.09289	0.5118	0.1086	-0.1754	0.3354	-0.1679	0.04363	-0.07883	-0.3261	-0.7412	-0.3563	-0.2266	-0.3341	-0.3853	-0.5249	-0.1441	-0.5777	-0.9718	-0.228	-0.493	-0.3357	-0.5051	-0.5529	-0.1371	0.7335	0.2631	0.4277	0.01053	0.5488	0.1113	0.01786	0.201	0.6949	0.01556	0.6477	0.4253	0.1849	0.4372	0.856
ENSMMUG00000000321	ENSG00000165914	TTC7B	-0.175	-0.06113	0.133	0.02872	-0.1288	0.03491	-0.1627	0.209	-0.3801	-0.1069	-0.06084	-0.02515	-0.1064	-0.03291	-0.1991	-0.3392	-0.1402	-0.2702	-0.1055	-0.2253	-0.2994	-0.1753	-0.0209	0.1237	-0.3673	-0.6659	-0.1476	-0.2947	-0.3976	-0.5841	-0.2579	-0.1891	0.2163	0.6888	0.339	0.8377	0.3821	0.804	0.2763	0.1725	0.02406	0.4647	0.7093	0.8651	0.5618	0.8217	0.2229
ENSMMUG00000000327	ENSG00000134824	FADS2	-0.04326	-0.5503	-0.2592	-0.5161	-0.3105	-0.5039	0.3123	-0.491	-0.1289	-0.3892	-0.08054	-0.1137	0.07092	-0.1999	0.32	-0.6924	-0.6116	-0.472	-0.4585	-0.7073	-0.4805	-0.2233	-0.6628	-0.6656	-0.5108	-0.142	0.5253	-0.4327	-0.2736	0.3094	0.2915	0.05845	0.8621	0.06155	0.3072	0.05357	0.2522	0.05884	0.2214	0.09861	0.6884	0.183	0.8009	0.7012	0.8412	0.4864	0.2934
ENSMMUG00000000328	ENSG00000221968	FADS3	-0.3191	-0.1737	-0.2046	-0.4157	-0.3354	-0.7018	-0.2157	-0.6019	-0.224	0.1918	0.0176	-0.2323	-0.5478	-0.5103	0.144	-0.2258	-0.4421	-0.5753	-0.603	-0.2803	-0.4627	-0.4076	-0.67	-0.5343	-0.6133	-0.2869	-0.1894	-0.4143	-0.3217	0.001086	-0.1315	-0.2676	0.05735	0.3333	0.2166	0.01487	0.06186	7.556e-05	0.2125	0.00125	0.2682	0.2776	0.9303	0.2084	0.01596	0.006381	0.4663
ENSMMUG00000000330	ENSG00000134982	APC	0.56	0.6602	0.3258	0.5466	-0.0397	0.6399	0.1003	0.7937	0.4901	-0.2415	-0.03608	0.406	0.01128	0.4787	-0.311	0.4183	1.159	1.083	0.5134	0.5203	0.5293	0.3813	0.7385	0.609	0.8491	0.6302	-0.02114	0.2193	-0.05672	-0.1547	0.1298	0.2096	0.002063	0.001067	0.07595	0.002935	0.8366	0.000505	0.6042	7.781e-05	0.02401	0.2193	0.8692	0.04	0.9627	0.01449	0.1565
ENSMMUG00000000335	NA	NA	0.9198	0.3612	-0.1123	0.3599	1.094	0.5622	0.1649	0.3689	0.7423	0.2474	-0.1969	0.167	0.8891	0.3031	0.006474	0.0391	0.8206	0.2986	-0.2651	0.1192	0.2477	-0.02658	0.07034	0.17	0.1468	-0.2583	-0.9315	-0.4107	-0.1801	-0.5378	-0.753	-0.3199	1.16e-06	0.06555	0.5258	0.04347	3.23e-08	0.001867	0.3693	0.05834	0.0006164	0.194	0.3453	0.3746	0.0001407	0.1116	0.9756
ENSMMUG00000000338	ENSG00000132274	TRIM22	0.8956	0.6162	0.127	0.5366	0.6858	0.6448	0.06423	0.5022	0.8284	0.07017	-0.185	0.3085	0.7097	0.3802	-0.1739	0.04084	0.8768	0.5597	0.05648	0.3569	0.37	0.2068	0.3497	0.33	0.3989	0.09546	-0.5912	-0.06204	-0.05343	-0.5009	-0.4181	-0.1527	2.847e-07	0.0008536	0.4435	0.001495	0.0001116	0.0001514	0.7084	0.006084	4.317e-05	0.6921	0.3445	0.08188	0.0009893	0.03324	0.3737
ENSMMUG00000000357	ENSG00000165060	FXN	-0.3857	-0.5114	-0.3138	-0.197	-0.2297	-0.3761	0.07979	0.06761	-0.546	-0.4636	-0.274	-0.2096	-0.07519	-0.5854	0.01272	0.002936	-0.4979	-0.6218	-0.003958	-0.2542	-0.34	-0.1715	-0.06904	0.05397	-0.5667	-0.6479	0.06181	-0.06377	-0.1566	0.1377	0.1074	0.3991	0.008533	0.001525	0.03083	0.1725	0.1295	0.01162	0.5886	0.6612	0.001541	0.002772	0.1124	0.172	0.6848	0.0001914	0.9386
ENSMMUG00000000373	ENSG00000117394	SLC2A1	-0.3626	-0.4626	-0.1003	-0.1816	-0.05441	-0.3427	0.02275	-0.1331	-0.3474	-0.3083	0.1157	-0.3755	-0.1207	-0.3798	0.256	-0.1658	-0.2113	-0.409	-0.1515	-0.2818	-0.2644	-0.2522	-0.1222	-0.3204	-0.0416	-0.06079	0.2347	-0.03662	0.02765	0.2168	0.1152	0.2126	0.01158	0.00345	0.4736	0.2062	0.7139	0.01852	0.8756	0.3908	0.04134	0.044	0.487	0.01563	0.5145	0.01377	0.1181
ENSMMUG00000000376	ENSG00000136717	BIN1	-0.3662	-0.3253	-0.04061	-0.5408	-0.02847	-0.5029	-0.08535	-0.3024	-0.1698	0.3284	0.3065	-0.2406	-0.1879	-0.3119	0.2346	0.06243	-0.6297	-0.653	-0.1435	-0.2394	-0.2619	-0.2024	-0.5383	-0.1693	-0.5494	-0.511	0.2383	-0.2639	-0.08371	0.1418	-0.02914	0.0471	0.04343	0.09762	0.8212	0.003207	0.8793	0.006117	0.6472	0.1263	0.4249	0.08627	0.149	0.2126	0.411	0.1055	0.2685
ENSMMUG00000000377	ENSG00000067182	TNFRSF1A	0.1423	-0.3117	-0.3465	-0.01273	0.4216	-0.1643	-0.01539	0.2576	0.1448	0.1104	-0.2912	-0.1096	0.513	-0.3233	0.2991	-0.007591	0.4956	-0.3624	-0.7106	-0.01728	0.001548	-0.1864	-0.3646	0.103	-0.3215	-0.9549	-1.089	-0.6641	-0.1713	-0.7699	-0.9493	-0.4228	0.4595	0.1373	0.06996	0.9469	0.03623	0.3891	0.9383	0.2183	0.5226	0.588	0.1951	0.589	0.03694	0.1124	0.1879
ENSMMUG00000000378	ENSG00000158352	SHROOM4	0.9116	0.6593	-1.291	-1.164	0.6072	0.6747	-1.027	-0.6999	2.282	0.6476	-0.8813	0.2003	1.363	1.298	-0.4333	-1.143	1.08	-0.1625	0.04263	-0.8198	-1.818	-2.029	-0.4314	-0.1721	1.556	0.8857	0.4177	0.1209	1.213	-0.4239	0.6243	0.4723	0.108	0.3568	0.04688	0.06735	0.3335	0.2599	0.1268	0.3245	0.0004011	0.2927	0.2601	0.7692	0.08404	0.03542	0.5697
ENSMMUG00000000381	ENSG00000030419	IKZF2	0.3707	1.052	1.009	0.7592	-0.3813	0.9767	-0.07917	0.4769	0.3666	-0.04455	0.4485	0.6232	-0.3709	0.8073	-0.431	0.1087	0.8437	1.223	0.931	0.7084	0.6634	0.6408	0.7768	0.3701	1.134	1.297	0.5275	0.9217	0.539	0.2331	0.7451	0.0248	0.1998	0.001031	0.0004898	0.008559	0.2347	0.0007001	0.8022	0.1335	0.2781	0.8821	0.1726	0.03994	0.3428	0.006825	0.214
ENSMMUG00000000382	ENSG00000144451	SPAG16	-0.2883	-0.2414	-0.2195	-0.2558	-0.2883	-0.1083	-0.2955	-0.4165	-0.2288	-0.1061	-0.3256	-0.3078	0.01364	-0.4347	-0.3444	-0.2699	-0.7073	-0.5399	-0.4223	-0.4083	-0.2855	-0.161	-0.0357	-0.4267	-0.7237	-0.09176	-0.2979	-0.2569	-0.3411	-0.147	-0.2039	0.04828	0.03659	0.1093	0.1114	0.06671	0.04768	0.4355	0.04144	0.006178	0.174	0.4847	0.06507	0.05082	0.9415	0.005121	0.04602
ENSMMUG00000000387	ENSG00000114541	FRMD4B	0.4146	0.5933	0.6071	0.5682	0.1631	0.9895	0.6547	0.8337	0.4233	0.3392	0.7641	0.777	0.4579	1.22	0.1711	1.199	0.8158	1.094	1.245	0.3682	0.5121	0.6009	0.8171	1.159	1.37	1.191	1.201	0.2101	0.2862	0.5392	0.8856	1.196	0.03798	0.006117	0.002206	0.004313	0.44	6.562e-07	0.00191	9.19e-05	0.06993	0.1045	0.0009049	0.0002674	0.07379	7.993e-09	0.4598
ENSMMUG00000000391	ENSG00000140995	DEF8	-0.09225	-0.2678	-0.08732	-0.05147	-0.1636	-0.3942	-0.2237	-0.0338	-0.1149	-0.07441	-0.001564	-0.1048	-0.1502	-0.4959	0.08166	-0.1775	0.279	-0.2495	-0.3857	0.2807	0.0204	-0.001427	-0.2542	-0.09082	-0.5489	-0.8579	-0.7624	-0.3232	-0.3248	-0.6927	-0.7035	-0.6215	0.5981	0.1624	0.6183	0.7679	0.3662	0.02443	0.2159	0.8592	0.5767	0.6881	0.9939	0.5698	0.4965	0.007676	0.6928
ENSMMUG00000000397	NA	NA	-0.1644	-0.3289	-0.1034	-0.1882	-0.1531	-0.4352	-0.2905	0.05335	-0.1177	0.2799	0.1528	-0.1922	0.0428	-0.5214	0.2874	0.08365	0.1294	-0.3845	-0.5042	0.0286	-0.1232	-0.1071	-0.4311	0.01162	-0.4378	-0.8489	-0.5295	-0.2846	-0.02282	-0.5077	-0.494	-0.1144	0.3945	0.1156	0.591	0.3339	0.4507	0.0296	0.1503	0.8002	0.604	0.1719	0.5047	0.357	0.8638	0.01374	0.2096
ENSMMUG00000000399	ENSG00000068796	KIF2A	0.446	0.5034	0.4436	0.5109	-0.01341	0.6558	0.1711	0.6482	0.1118	-0.3815	-0.1498	0.1749	-0.3651	0.3439	-0.5935	0.1448	0.6496	0.9594	0.5958	0.4774	0.4324	0.4253	0.7009	0.4757	0.6379	0.9261	0.4397	0.6209	0.2609	0.3178	0.5862	0.3406	0.02015	0.01666	0.02122	0.007867	0.9477	0.0006728	0.4021	0.002156	0.6231	0.0647	0.51	0.3949	0.1545	0.09064	0.01145
ENSMMUG00000000401	ENSG00000141013	GAS8	-0.08707	0.05331	0.02929	-0.2838	0.09529	-0.09288	-0.3144	-0.3286	0.09472	0.4603	0.4095	-0.08943	0.3973	0.07892	-0.05441	-0.1714	-0.3992	-0.2632	0.01138	-0.1122	-0.1396	-0.01092	-0.1809	-0.2262	0.04529	-0.0959	0.2696	-0.07592	0.1992	0.04952	0.05458	0.1071	0.5205	0.7129	0.8273	0.04165	0.4992	0.4975	0.03074	0.03258	0.5619	0.001683	0.01286	0.5563	0.02368	0.5922	0.7436
ENSMMUG00000000404	NA	NA	0.2832	-0.2705	-0.02276	-0.2915	-0.3061	-0.3451	-0.6861	0.6565	-0.2202	-1.034	-0.5456	-0.4342	-0.7607	-0.929	-1.413	-0.3705	0.1412	0.06003	-0.204	-0.2252	-0.4844	-0.5106	0.1242	0.274	-0.1513	0.1374	0.5245	0.7068	-0.0769	0.199	0.5327	0.3888	0.2779	0.3755	0.9327	0.2878	0.2876	0.2179	0.02703	0.02229	0.4997	0.0008281	0.09539	0.1561	0.03825	0.002699	0.0001287
ENSMMUG00000000413	ENSG00000155465	SLC7A7	0.384	-0.1167	-0.4483	0.09442	0.6064	0.02392	0.2214	0.1466	0.3329	0.1839	-0.3036	0.05049	0.846	-0.0331	0.1972	-0.16	0.4611	-0.1274	-0.3745	-0.05832	0.2143	0.01162	-0.2862	0.009238	-0.07695	-0.6621	-0.9248	-0.4925	-0.1089	-0.5569	-0.9358	-0.3353	0.02166	0.5181	0.005687	0.5633	0.0005914	0.8828	0.1936	0.4046	0.08298	0.2817	0.1019	0.7646	6.237e-05	0.8451	0.3029
ENSMMUG00000000419	ENSG00000145819	ARHGAP26	0.3488	-0.2157	-0.4529	0.1419	0.6393	-0.007128	0.4948	0.1784	0.2505	-0.09489	-0.3647	-0.06584	0.6692	-0.2346	0.4606	-0.1629	0.7797	0.03199	-0.5482	-0.234	-0.09858	-0.1825	-0.2897	0.004332	0.2227	-0.4471	-1.069	-0.7682	-0.2585	-0.639	-0.8901	-0.2412	0.05158	0.2646	0.01164	0.4244	0.0007046	0.968	0.00788	0.3609	0.231	0.6152	0.08477	0.7273	0.0034	0.2145	0.03089
ENSMMUG00000000421	ENSG00000113580	NR3C1	0.4378	0.5502	0.2898	0.5284	-0.2978	0.5066	-0.1999	0.7286	0.3116	-0.1478	-0.06661	0.3067	-0.1797	0.3159	-0.5306	0.304	0.8501	0.8694	0.3291	0.4416	0.3447	0.3123	0.6063	0.6183	0.6106	0.5258	-0.2202	0.2654	-0.02035	-0.2703	0.01963	0.09561	0.0164	0.005424	0.1059	0.003712	0.1092	0.005335	0.2811	0.0002921	0.1416	0.4378	0.7511	0.1073	0.4293	0.09985	0.01281
ENSMMUG00000000424	ENSG00000150347	ARID5B	0.4183	0.4224	0.1229	0.5568	-0.1371	0.4711	0.116	0.6942	0.4466	-0.1704	-0.09976	0.3079	0.02139	0.2984	-0.09847	0.3135	1.171	0.8395	0.08232	0.2048	0.3468	0.1331	0.3548	0.2356	0.6329	0.4003	-0.4297	-0.05499	-0.0983	-0.3455	-0.2018	-0.03775	0.01394	0.02245	0.4719	0.001148	0.4463	0.005858	0.5168	0.0002277	0.02532	0.3464	0.6231	0.08805	0.9236	0.09701	0.6259
ENSMMUG00000000428	ENSG00000112531	QKI	0.9149	1.027	0.4824	0.7667	0.1151	1.061	0.3246	1.036	0.9156	-0.1458	-0.01797	0.6558	0.03225	0.8633	-0.3222	0.2646	1.508	1.569	0.6967	0.7116	0.728	0.4638	1.034	0.6081	1.139	0.9184	0.04615	0.2038	-0.0419	-0.3909	0.1466	-0.1201	0.0001534	0.0001347	0.05054	0.001692	0.6549	1.347e-05	0.2127	0.0001126	0.00142	0.5723	0.9505	0.01195	0.92	0.0007561	0.2685
ENSMMUG00000000431	ENSG00000173212	MAB21L3	0.4383	0.03787	-0.2521	-0.05735	0.08514	-0.02519	-0.09763	0.1441	0.2041	-0.187	-0.01169	-0.07449	0.4527	-0.2104	-0.207	0.03095	0.6234	0.3334	-0.7532	0.04499	-0.06894	0.02457	0.08584	-0.3597	-0.1759	-0.6613	-1.025	-0.4293	-0.4609	-0.6071	-0.7678	-0.4233	0.07033	0.889	0.3277	0.8227	0.7428	0.9221	0.7187	0.5977	0.4893	0.5012	0.9712	0.7956	0.1763	0.456	0.5162
ENSMMUG00000000439	NA	NA	0.4721	-0.1429	-0.3149	0.5036	0.244	0.1109	0.06224	0.7464	0.3572	-0.3838	-0.5841	0.1217	0.5906	-0.306	0.07189	0.1457	1.582	0.4958	-0.5633	0.4249	0.4543	0.09863	0.1369	0.4683	0.1843	-0.7183	-1.69	-0.6977	-0.47	-1.319	-1.311	-0.6708	0.1152	0.6546	0.2789	0.09049	0.4271	0.7041	0.8374	0.02161	0.3088	0.2146	0.08415	0.6964	0.1115	0.3238	0.8341
ENSMMUG00000000449	NA	NA	0.2666	0.02073	-0.03774	-0.5115	0.8213	-0.2749	-0.2043	-0.3211	0.7986	0.7897	0.5574	-0.0473	0.5706	0.1755	0.3853	-0.1018	-0.3856	-0.5724	-0.3249	-0.1706	-0.09034	-0.2051	-0.5667	-0.1216	-0.4374	-0.6619	-0.05482	-0.4273	-0.3363	-0.3579	-0.3699	-0.3082	0.1995	0.9288	0.8581	0.02062	0.0001998	0.2039	0.3558	0.1772	0.006014	0.003269	0.07861	0.8685	0.07833	0.5229	0.1953
ENSMMUG00000000451	NA	NA	-0.292	-0.4799	-0.3319	-0.3484	0.5216	-0.3158	-0.1128	0.4214	-0.2507	0.1698	0.01978	-0.1217	0.3601	-0.2404	0.4898	0.2656	-0.3345	-1.012	-0.5427	-0.2988	-0.4973	-0.3706	-0.5671	0.2491	-0.7688	-1.138	-0.4337	-0.7235	-0.2411	-0.4867	-0.6342	0.04851	0.197	0.05018	0.142	0.1259	0.02469	0.1662	0.627	0.08481	0.3575	0.4875	0.943	0.6264	0.2083	0.3319	0.07024
ENSMMUG00000000457	ENSG00000141429	GALNT1	0.3343	0.3799	0.2365	0.5333	-0.1253	0.4907	0.03299	0.6843	0.1928	-0.3339	-0.1843	0.3501	-0.05497	0.1641	-0.4573	0.1506	0.5955	0.6948	0.3177	0.4742	0.3504	0.2454	0.5668	0.4976	0.3111	0.3369	-0.1977	0.4392	0.1472	-0.1864	0.1453	0.04561	0.06248	0.05124	0.1847	0.003131	0.4994	0.006377	0.8585	0.0005925	0.3573	0.07864	0.3796	0.06507	0.8086	0.3856	0.03244
ENSMMUG00000000460	ENSG00000171611	PTCRA	0.03132	-0.357	-0.4974	-0.85	0.3775	-0.7178	0.07624	0.3105	-0.3668	-0.02372	-0.137	-0.6274	-0.1519	-0.6842	-0.3244	-0.3285	-0.657	-0.7429	-0.1256	-0.1866	-0.493	0.1275	-0.3619	0.1667	-1.044	-0.9013	0.3034	-0.3559	-0.2127	0.5143	0.04908	0.03645	0.9134	0.2664	0.09863	0.009345	0.2062	0.02527	0.8015	0.3175	0.2143	0.9287	0.6574	0.03298	0.6328	0.01557	0.2759
ENSMMUG00000000464	ENSG00000119314	PTBP3	0.4759	0.4752	0.1487	0.5231	-0.04923	0.5415	-0.01869	0.5487	0.3117	-0.1859	-0.2159	0.3783	0.1123	0.232	-0.2577	-0.01468	1.145	0.8015	0.3716	0.4836	0.4313	0.2911	0.569	0.4114	0.7281	0.467	-0.3259	0.2658	0.08492	-0.4445	-0.04695	-0.1158	0.01559	0.02555	0.4401	0.007962	0.8043	0.005934	0.9248	0.009882	0.1783	0.3699	0.3418	0.06981	0.6422	0.2673	0.2537
ENSMMUG00000000465	ENSG00000120318	ARAP3	0.05859	-0.2486	-0.1929	0.03859	-0.08877	-0.3516	-0.002285	0.1582	0.009871	0.02971	0.04028	-0.05492	0.1772	-0.3269	0.4437	0.1294	0.5609	-0.138	-0.7143	0.1556	0.1185	-0.04913	-0.335	-0.007985	-0.2181	-0.8458	-0.9948	-0.3936	-0.2684	-0.7234	-0.7581	-0.3444	0.7785	0.2717	0.3563	0.8532	0.6835	0.09765	0.9916	0.4876	0.9676	0.8921	0.8691	0.8032	0.5055	0.1409	0.07174
ENSMMUG00000000468	ENSG00000204020	LIPN	0.4446	0.9138	0.4769	0.2709	-0.5131	0.5567	-0.1649	0.5003	0.4561	-0.2165	-0.02189	0.2225	-0.492	0.3316	-0.7433	-0.1812	0.4518	0.9379	0.1286	0.6203	0.5115	0.4394	0.6565	0.246	0.4439	0.6931	-0.03282	0.4119	-0.03218	-0.1335	-0.01862	-0.1338	0.0922	0.001818	0.0738	0.3104	0.08188	0.03676	0.5679	0.08637	0.144	0.4379	0.9439	0.4323	0.1811	0.2363	0.02132
ENSMMUG00000000470	ENSG00000152766	ANKRD22	1.103	0.5586	0.334	0.2424	0.2353	1.01	-0.1416	0.8839	0.6159	-0.00611	-0.7676	0.07317	-0.04083	0.2519	-0.606	-0.1368	0.4843	0.2026	-0.1003	0.1872	-0.337	-0.2084	0.3518	0.2953	-0.2104	-0.163	-0.3337	0.001835	-0.4452	-0.7384	-0.1225	-0.4169	0.0003453	0.1062	0.3194	0.4595	0.4925	0.001474	0.6981	0.01145	0.07788	0.985	0.04231	0.8281	0.9201	0.4283	0.1201
ENSMMUG00000000476	ENSG00000131781	FMO5	0.05212	0.1484	-0.0978	0.08269	-0.08965	0.1945	-0.0002841	0.1065	0.00253	-0.1278	-0.1865	0.08213	0.1133	-0.05462	-0.1767	0.0121	0.44	0.2395	-0.3041	0.06982	0.0359	0.09108	0.1646	-0.1658	0.1529	0.05254	-0.4263	0.0871	-0.1578	-0.3125	-0.2149	0.1062	0.6826	0.2862	0.4471	0.5193	0.5026	0.1309	0.9983	0.4422	0.9868	0.3514	0.2371	0.5543	0.5076	0.6913	0.2533
ENSMMUG00000000485	NA	NA	-0.5049	-0.8188	-0.4346	-1.104	-0.1037	-0.964	-0.5112	0.2631	-0.1245	0.2763	0.24	-0.5639	-0.2806	-0.5942	0.3798	0.4051	-0.9727	-1.057	-0.1701	-0.3056	-0.6318	-0.3731	-0.7367	0.1719	-1.476	-1.073	0.5091	-0.1039	-0.2671	0.244	0.2093	-0.01547	0.1057	0.01667	0.1578	0.001131	0.7492	0.004001	0.1143	0.4183	0.744	0.4056	0.5177	0.1225	0.4916	0.09321	0.3061
ENSMMUG00000000495	ENSG00000171448	ZBTB26	0.4119	1.23	0.7095	0.5018	-0.965	1.237	0.03808	0.6317	1.365	-0.06726	0.3177	0.9551	-0.004554	1.042	-0.2335	0.2634	1.102	1.687	0.5412	0.5487	0.7385	0.5361	0.6597	0.1625	1.038	1.385	0.6084	0.4011	0.2963	0.09468	0.3464	-0.2005	0.2909	0.004561	0.08076	0.2048	0.06238	0.001418	0.9334	0.1511	0.003665	0.874	0.5042	0.02674	0.9944	0.0114	0.645
ENSMMUG00000000498	ENSG00000115421	PAPOLG	0.4989	0.6064	0.287	0.6338	0.03544	0.7315	0.168	0.7411	0.4115	-0.2373	-0.06305	0.4321	0.2298	0.4761	-0.1933	0.2771	1.048	0.9192	0.2071	0.4417	0.462	0.405	0.6034	0.4465	0.6793	0.5349	-0.3137	0.142	0.04395	-0.305	-0.02416	0.0634	0.00632	0.002769	0.1216	0.0006112	0.8546	7.95e-05	0.3888	0.0002588	0.05884	0.2295	0.7754	0.02931	0.3397	0.01485	0.3784
ENSMMUG00000000513	ENSG00000021762	OSBPL5	-0.2696	-0.1644	0.1691	-0.3018	0.08522	-0.4186	0.2473	-0.725	-0.1894	0.6178	0.5613	-0.1788	0.2095	0.0644	0.1792	-0.3412	-0.3646	-0.6231	0.2995	0.08707	0.04413	-0.01403	-0.2743	-0.03182	-0.1883	-0.2388	1.22	0.4893	0.5387	0.8069	1.055	0.4146	0.3549	0.5848	0.5475	0.3156	0.7772	0.1546	0.4142	0.04006	0.6367	0.07925	0.1669	0.6417	0.6279	0.8587	0.6487
ENSMMUG00000000521	ENSG00000074527	NTN4	-0.1337	0.4366	0.3756	0.3822	-0.03994	0.642	0.1694	0.6339	0.1682	0.1678	0.3478	0.1869	-0.4762	0.487	-0.2564	0.5854	0.1448	0.7311	0.6335	0.288	0.3298	0.4206	0.2945	0.6955	0.9579	1.366	0.9094	0.8111	0.942	0.7423	1.308	1.011	0.6018	0.121	0.1312	0.1292	0.8855	0.009952	0.5244	0.01557	0.5661	0.5129	0.2128	0.476	0.1481	0.05404	0.373
ENSMMUG00000000525	ENSG00000168434	COG7	-0.1257	-0.1777	-0.1288	-0.2761	0.09136	-0.196	0.1876	-0.2818	-0.1843	0.2211	0.09217	-0.07198	0.1688	0.005633	0.275	-0.03262	-0.3008	-0.5134	-0.1473	-0.557	-0.3437	-0.2351	-0.526	-0.3994	-0.05352	-0.127	0.1476	-0.3214	-0.01334	0.06295	-0.1075	-0.2632	0.3595	0.2289	0.3443	0.04765	0.5192	0.1561	0.1804	0.06385	0.2586	0.1283	0.5736	0.6315	0.3365	0.9693	0.08414
ENSMMUG00000000541	ENSG00000143437	ARNT	0.06913	0.3195	0.1782	0.3297	-0.1386	0.1945	0.2795	0.3157	0.0794	-0.1557	0.0311	0.2451	0.02307	0.2018	0.05255	0.2198	0.1662	0.4071	0.07397	0.3352	0.3337	0.2362	0.2613	0.1521	-0.004839	0.07686	-0.1847	0.2584	0.09271	-0.05283	0.008377	-0.007984	0.5155	0.006147	0.09351	0.0022	0.2053	0.06771	0.01187	0.007216	0.5228	0.1664	0.8023	0.02962	0.8625	0.07403	0.675
ENSMMUG00000000556	ENSG00000140511	HAPLN3	-0.4372	-0.3318	0.08244	-0.4975	0.07471	-0.3277	-0.3579	-0.3022	-0.1566	0.3845	0.3498	0.1107	0.2752	0.2199	0.347	0.05662	-0.797	-0.8269	-0.189	-0.2122	-0.3048	-0.1345	-0.5114	-0.3979	-0.454	-0.6387	0.01031	-0.2614	0.2176	0.03784	-0.1143	0.03225	0.02556	0.1083	0.6584	0.01139	0.7066	0.09014	0.07702	0.1544	0.5052	0.05577	0.1106	0.5959	0.2589	0.28	0.1203
ENSMMUG00000000566	ENSG00000188897	NA	0.1364	-0.01278	0.001196	-0.08501	0.7105	-0.075	-0.022	0.617	0.578	0.7107	0.5124	-0.0174	0.9494	-0.2438	0.4028	0.1294	0.1762	-0.2716	-0.6026	-0.008666	0.238	0.06246	-0.3776	0.2233	-0.6162	-1.296	-1.138	-0.7525	0.05952	-0.5108	-0.6635	0.5345	0.6261	0.9657	0.9967	0.7733	0.01603	0.8073	0.9443	0.05671	0.1053	0.03458	0.2034	0.9613	0.01754	0.5028	0.2895
ENSMMUG00000000568	ENSG00000119457	SLC46A2	0.04917	-0.1752	-0.1739	0.2461	0.1711	-0.04975	0.1625	0.4802	0.005803	0.1578	-0.1337	0.165	0.2757	-0.1149	0.4263	0.3056	0.6058	-0.04329	-0.2316	0.08357	0.2159	-0.004993	-0.2929	0.1231	-0.2209	-0.8306	-1.141	-0.6203	-0.3681	-1.092	-1.079	-0.5926	0.7982	0.3968	0.3719	0.201	0.396	0.7995	0.4184	0.02222	0.9794	0.4373	0.5623	0.4202	0.2498	0.5751	0.06085
ENSMMUG00000000572	ENSG00000158411	MITD1	0.5299	0.5995	0.3255	0.2945	-0.04727	0.512	0.03209	0.3112	0.4023	-0.009354	-0.2339	0.08312	0.008872	0.1026	-0.5148	-0.07243	0.331	0.5699	0.1965	0.436	0.3326	0.232	0.3859	0.3633	0.2781	0.4283	-0.1297	0.3762	0.1555	-0.09061	0.0409	0.1268	0.001754	0.001264	0.05841	0.0857	0.793	0.002926	0.8588	0.0951	0.04655	0.9586	0.2505	0.6519	0.9683	0.5718	0.01285
ENSMMUG00000000573	ENSG00000156471	PTDSS1	-0.2663	-0.1328	0.04069	-0.01823	-0.1143	0.01277	0.08416	-0.2108	-0.261	-0.1245	-0.01596	0.04443	-0.148	0.02116	-0.005378	0.03103	-0.159	-0.08713	0.1268	-0.06822	0.03853	0.02297	-0.01981	0.04967	-0.11	-0.02327	0.07875	0.08198	0.07738	0.11	0.1365	0.02703	0.0003016	0.09253	0.5726	0.8007	0.1294	0.8595	0.2615	0.008205	0.002449	0.1051	0.8507	0.5615	0.1083	0.7816	0.9497
ENSMMUG00000000580	ENSG00000007314	SCN4A	-0.1899	0.2418	-0.3023	-0.3406	-0.4869	-0.2699	-0.2557	-0.535	0.4551	0.1688	0.3165	-0.288	-0.3514	-0.04047	-0.3457	-0.4687	0.3401	0.05034	0.04631	-0.1612	0.002908	0.04474	-0.1966	-0.3293	0.02005	0.6374	0.03886	0.4461	0.1627	0.4089	0.4875	0.3185	0.4473	0.3714	0.239	0.2052	0.08742	0.3063	0.3556	0.06785	0.174	0.5505	0.3247	0.3524	0.324	0.8911	0.3337
ENSMMUG00000000590	ENSG00000103148	NPRL3	-0.6715	-1.002	-0.4617	-0.8268	-0.09706	-0.7886	-0.1595	-0.4098	-0.8094	-0.1866	0.01216	-0.594	-0.2069	-0.7559	0.3036	-0.3267	-0.6687	-1.132	-0.3806	-0.703	-0.8415	-0.427	-0.6986	-0.4924	-0.8381	-0.9518	0.09014	-0.5893	-0.4695	0.09185	-0.121	-0.3055	0.004236	0.0001047	0.04406	0.000518	0.6823	0.001003	0.4969	0.1032	0.003253	0.4422	0.964	0.01854	0.4744	0.002532	0.256
ENSMMUG00000000591	ENSG00000114268	PFKFB4	0.3307	-0.1404	-0.2413	0.03421	0.2503	-0.3749	-0.2731	-0.01508	0.1446	-0.1669	-0.303	-0.1943	0.3273	-0.6482	0.06908	-0.4304	0.6919	-0.2038	-0.7466	0.2341	0.161	-0.1435	-0.3543	-0.2133	-0.3246	-0.9784	-1.382	-0.6591	-0.3157	-1.072	-1.273	-0.7774	0.1539	0.5769	0.2928	0.8811	0.2964	0.1016	0.2485	0.9519	0.5949	0.4958	0.2619	0.4268	0.2662	0.00867	0.7977
ENSMMUG00000000596	ENSG00000007392	LUC7L	-0.2512	-0.07881	0.02869	0.2087	-0.03956	-0.08855	0.2406	-0.05798	-0.2261	0.1085	0.08951	0.07057	0.03302	-0.06117	0.3146	0.1338	-0.4424	-0.3778	-0.2183	0.0008579	-0.09485	0.07501	-0.2286	-0.341	-0.2668	-0.1783	-0.05272	0.02552	-0.001877	0.08823	-0.01888	-0.1511	0.006815	0.4253	0.7512	0.0218	0.6783	0.334	0.01079	0.5599	0.0409	0.2654	0.4112	0.4706	0.7799	0.5321	0.00362
ENSMMUG00000000599	ENSG00000167930	FAM234A	-0.4617	-0.4404	-0.1603	-0.6044	-0.03936	-0.6141	-0.2141	-0.6248	-0.3177	0.3412	0.3268	-0.2301	-0.01242	-0.2571	0.2964	0.06603	-0.6898	-0.7135	-0.08383	-0.3013	-0.3186	-0.1465	-0.5847	-0.2167	-0.3257	-0.3225	0.4118	-0.1509	0.1155	0.2346	0.09266	0.1556	0.01656	0.03295	0.3939	0.002003	0.8412	0.001737	0.2754	0.003166	0.1645	0.09144	0.1485	0.2697	0.9589	0.2112	0.1868
ENSMMUG00000000605	ENSG00000103126	AXIN1	-0.2863	-0.14	0.09652	-0.2961	-0.1389	-0.4346	-0.1422	0.059	-0.06326	0.2911	0.3663	-0.1257	-0.3964	-0.2205	0.2522	0.3856	-0.4437	-0.4382	-0.2159	-0.01022	-0.2057	-0.1341	-0.2999	0.2045	-0.4523	-0.4002	0.1502	-0.1748	-0.07427	0.07757	0.06689	0.2291	0.06328	0.4029	0.5292	0.0556	0.3863	0.00536	0.3731	0.7248	0.7263	0.07429	0.04357	0.4431	0.04428	0.1783	0.1656
ENSMMUG00000000610	ENSG00000129925	PGAP6	-0.3306	-0.3204	-0.06607	-0.267	-0.2649	-0.5353	-0.4431	0.1419	-0.1563	0.1261	0.09544	-0.1184	-0.2951	-0.3737	0.0371	0.04575	-0.1279	-0.5843	-0.5067	0.2113	-0.09107	-0.2084	-0.2988	0.2352	-0.8162	-1.114	-0.7	-0.4048	-0.4723	-0.8407	-0.6044	-0.333	0.1048	0.1546	0.7477	0.1888	0.2062	0.00803	0.03506	0.5233	0.5169	0.5681	0.6959	0.5849	0.2499	0.08524	0.8776
ENSMMUG00000000630	ENSG00000135870	RC3H1	0.6686	0.4729	-0.231	0.8027	0.02339	0.5052	0.2363	1.071	0.7672	-0.3124	-0.4951	0.3746	0.166	0.2394	0.0305	0.2855	1.88	1.34	-0.4821	0.557	0.6002	0.1656	0.4305	0.1714	0.9174	0.2774	-1.391	-0.3003	-0.06198	-0.8439	-0.8203	-0.3065	0.02405	0.15	0.4563	0.007347	0.9413	0.0924	0.4558	0.001114	0.0297	0.3366	0.1842	0.2459	0.678	0.4572	0.9318
ENSMMUG00000000643	ENSG00000198160	MIER1	1.16	1.349	0.7018	1.036	-0.008945	1.233	0.09821	1.489	1.117	-0.2079	0.2623	0.9017	0.09189	1.016	-0.5746	0.6908	1.701	1.796	0.7385	0.9229	0.8287	0.5108	1.237	0.9512	1.297	1.237	0.06723	0.4387	0.1055	-0.3902	0.255	0.1668	0.0004609	0.0002518	0.0375	0.001987	0.9802	0.0002361	0.7902	4.509e-05	0.004443	0.5617	0.5092	0.01201	0.8401	0.004193	0.167
ENSMMUG00000000651	ENSG00000081985	IL12RB2	-0.1359	-0.1408	0.1682	0.4328	0.344	0.2357	0.8548	-0.05481	-0.06785	0.2264	0.552	0.326	0.8946	0.6261	0.6519	0.767	-0.3648	-0.3597	0.2509	-0.2989	-0.03788	0.008839	-0.2158	0.227	-0.08388	0.195	0.4281	0.3826	0.3987	0.5061	0.5719	0.2594	0.5629	0.5799	0.4612	0.06111	0.1477	0.302	0.0003383	0.8278	0.8053	0.3494	0.0381	0.1791	0.002094	0.008705	0.01024
ENSMMUG00000000653	NA	NA	-0.1895	0.05479	0.09821	0.5017	0.2878	0.5285	0.7282	0.1582	-0.4919	-0.03035	-0.1609	0.1596	-0.003233	0.4312	0.4207	0.1176	-0.481	-0.2414	0.1417	-0.1358	-0.003848	-0.0186	-0.1697	0.07174	-0.03924	0.08	0.2438	0.3454	0.2598	0.4512	0.3239	0.287	0.1305	0.6852	0.4294	7.033e-05	0.0267	2.891e-05	4.66e-08	0.2419	0.0009563	0.8164	0.2696	0.2231	0.9835	0.001109	0.004264
ENSMMUG00000000654	ENSG00000064547	LPAR2	-0.4489	-0.4144	0.03923	-0.2776	0.04573	-0.4925	0.01352	-0.2611	-0.3485	0.2104	0.4097	0.001194	-0.1921	-0.2077	0.417	0.2359	-0.4589	-0.7806	-0.2582	-0.07713	-0.2664	-0.04707	-0.5453	-0.02177	-0.6586	-0.6069	0.06379	-0.1967	0.01039	0.106	0.03583	0.01422	0.02395	0.05222	0.8379	0.1579	0.823	0.01382	0.9463	0.2194	0.1434	0.3179	0.07803	0.9956	0.4499	0.3327	0.0743
ENSMMUG00000000655	ENSG00000158006	PAFAH2	-0.3753	1.426e-05	0.209	0.06262	-0.1432	0.05772	0.03966	-0.1748	-0.3613	-0.0539	0.2022	0.1341	0.05917	0.1083	-0.004563	-0.1595	-0.4411	-0.1165	0.4462	0.01255	0.1092	0.1575	0.1274	0.2223	0.1082	0.1918	0.8075	0.5053	0.4974	0.6483	0.678	0.5393	0.005775	0.9999	0.1102	0.6352	0.3038	0.6623	0.773	0.2292	0.02238	0.6936	0.1817	0.331	0.7272	0.4278	0.9759
ENSMMUG00000000662	ENSG00000117226	GBP3	1.73	1.232	-0.0792	0.6313	1.827	1.7	0.473	0.4936	1.638	1.12	-0.6746	0.1261	1.51	0.9844	0.05758	-0.3451	0.5363	0.2748	-0.1377	0.05832	0.07453	-0.1459	-0.1953	0.2313	0.6299	0.2326	-0.9486	-0.7725	-0.2395	-0.5018	-0.9298	-0.4253	1.258e-06	0.001165	0.8126	0.06285	8.492e-07	1.597e-06	0.1786	0.1799	5.438e-05	0.001958	0.08179	0.7177	0.0005771	0.006435	0.8831
ENSMMUG00000000663	ENSG00000213512	GBP7	1.557	1.049	-0.0811	0.5642	1.643	1.556	0.4975	0.5514	1.465	0.8726	-0.689	0.1531	1.404	0.7847	0.2341	-0.3651	0.8601	0.4202	-0.1132	0.06628	0.2309	-0.06231	-0.1034	0.3002	0.6386	0.07472	-1.083	-0.8716	-0.3457	-0.7055	-1.031	-0.4294	2.385e-06	0.002372	0.7878	0.06482	1.512e-06	1.68e-06	0.1161	0.09747	0.0001037	0.009131	0.05462	0.6362	0.0005903	0.01931	0.5171
ENSMMUG00000000681	ENSG00000165959	CLMN	0.306	-0.06607	-0.3261	0.1238	0.3564	0.2673	0.1777	0.1895	0.1819	0.2222	-0.2855	-0.03075	0.515	0.1245	0.3454	0.175	0.304	-0.02201	0.04882	-0.1094	0.2204	-0.2024	-0.07743	0.1416	-0.327	-0.5552	-0.653	-0.6041	-0.3718	-0.5278	-0.6889	-0.2961	0.09684	0.7472	0.09225	0.5104	0.06267	0.1522	0.3517	0.3394	0.4148	0.2672	0.2226	0.8806	0.0352	0.5326	0.1145
ENSMMUG00000000687	ENSG00000010030	ETV7	1.251	0.683	-0.167	0.09379	1.768	0.9108	-0.07461	-0.1405	1.256	0.9346	-0.2902	-0.1795	1.742	0.274	0.3546	-0.5518	-0.2258	-0.9184	-0.7334	-0.2155	-0.434	-0.6112	-0.8724	0.01319	-0.08419	-0.492	-0.6931	-0.8556	0.3122	-0.4261	-0.6668	-0.6511	6.737e-05	0.04479	0.6185	0.7791	8.032e-08	0.004935	0.8316	0.7071	0.001533	0.00866	0.481	0.6375	1.943e-05	0.4468	0.3935
ENSMMUG00000000688	ENSG00000153283	CD96	-0.2626	-0.01689	0.5311	0.2961	-0.01231	0.3206	0.2626	0.4028	-0.3129	-0.01115	0.4819	0.3628	-0.03843	0.3988	0.1322	0.7229	-0.3102	0.1383	0.6843	0.152	-0.01086	0.1782	0.3071	0.6929	0.2869	0.5491	0.6435	0.617	0.2395	0.6218	0.7251	0.9038	0.09726	0.9207	0.000631	0.05718	0.9404	0.03921	0.1076	0.01612	0.09684	0.9463	0.007392	0.02942	0.8471	0.01589	0.4677
ENSMMUG00000000695	ENSG00000106771	TMEM245	0.1407	0.2419	0.2042	0.2596	-0.0508	0.4223	0.07707	0.5005	0.1196	-0.1702	-0.04438	0.1885	0.06047	0.3363	-0.1509	0.2562	0.2482	0.412	0.3566	0.1723	0.1186	0.1146	0.3809	0.4656	0.312	0.3761	0.1929	0.2618	0.124	0.1191	0.2215	0.292	0.1978	0.04327	0.06315	0.01848	0.6595	0.0001401	0.5039	3.306e-05	0.358	0.1482	0.735	0.1124	0.6718	0.004169	0.2468
ENSMMUG00000000711	ENSG00000196689	TRPV1	-0.4426	-0.1878	-0.5304	-0.606	0.4181	-0.9961	0.0116	-1.345	0.02457	0.007559	-0.2531	0.1308	0.137	-0.7519	-0.2955	0.2333	0.08936	-0.2801	-0.574	0.173	0.06602	-0.0978	-0.1095	-0.00405	0.4031	0.3217	-0.2579	-0.08052	0.1642	-0.4705	0.5332	-1.372	0.2094	0.6017	0.1363	0.08945	0.2317	0.0074	0.9745	0.006033	0.9465	0.9826	0.6175	0.7198	0.789	0.0432	0.4186
ENSMMUG00000000713	ENSG00000168517	HEXIM2	-0.2037	-0.3983	-0.2926	-0.2478	-0.1277	-0.7758	-0.3079	-0.2584	-0.05134	0.1127	-0.1292	-0.415	-0.1963	-0.7023	0.1147	-0.3591	-0.01014	-0.4765	-0.9124	-0.3786	-0.2916	-0.4511	-0.8133	-0.5824	-0.1862	-0.6286	-0.9169	-0.5526	-0.1206	-0.379	-0.8235	-0.6347	0.2391	0.03555	0.09387	0.1602	0.4812	2.629e-05	0.09211	0.1839	0.8082	0.5519	0.5484	0.03464	0.3979	0.0005106	0.5875
ENSMMUG00000000718	ENSG00000012061	ERCC1	-0.365	-0.254	-0.1149	-0.38	0.05358	-0.3843	0.07145	-0.4187	-0.2752	0.1786	0.1003	-0.1665	-0.01002	-0.2068	0.3715	-0.02238	-0.6754	-0.6287	-0.2169	-0.2396	-0.1964	-0.1622	-0.4668	-0.2046	-0.4059	-0.433	0.1525	-0.04708	0.1526	0.2194	-0.009001	0.08052	0.004995	0.06784	0.366	0.003609	0.6854	0.003321	0.5857	0.003179	0.07224	0.1869	0.5076	0.2291	0.9505	0.1321	0.01363
ENSMMUG00000000722	ENSG00000144468	RHBDD1	-0.1347	-0.1457	-0.0526	-0.04097	-0.04312	0.08397	0.1242	0.04809	-0.177	-0.2687	-0.1124	-0.02147	0.1039	-0.01662	0.02817	-0.1501	-0.03835	0.05573	0.1196	-0.1819	-0.09938	-0.0008451	0.04401	0.04721	0.1276	0.05984	0.2591	0.0678	0.002154	0.1092	0.1761	-0.04942	0.1956	0.1945	0.6108	0.6921	0.6899	0.4164	0.2489	0.6717	0.1494	0.01576	0.3582	0.8467	0.436	0.879	0.8146
ENSMMUG00000000729	NA	NA	0.7991	0.1576	-0.3375	-0.06156	1.365	0.5505	0.4096	-0.551	0.7281	0.9369	-0.4851	-0.003497	1.116	0.4888	0.4338	-0.3666	-0.5878	-0.7663	-0.1413	-0.7421	-0.4488	-0.6602	-0.96	-0.2001	-0.2153	-0.2725	-0.2524	-0.9775	-0.8876	-0.5432	-1.013	-0.4726	0.002823	0.5943	0.24	0.8265	8.94e-07	0.04383	0.1415	0.07233	0.01918	0.0008124	0.13	0.9904	0.0003979	0.07859	0.1604
ENSMMUG00000000730	ENSG00000163554	SPTA1	-0.9444	-1.381	-0.7118	-0.2567	-0.544	-0.09734	-0.1966	0.7779	-1.307	-1.15	-0.3239	-0.288	0.2162	-0.4451	0.3738	0.2363	-0.2608	-0.7687	0.2096	-0.7817	-1.205	-0.3227	0.2312	0.3562	-0.7792	-0.8776	0.669	-0.3153	-0.7828	0.314	0.3055	0.4626	0.007124	0.0003744	0.03361	0.4217	0.1129	0.7656	0.5509	0.02188	0.0003955	0.0007996	0.3764	0.3557	0.564	0.1532	0.2638
ENSMMUG00000000741	ENSG00000204348	DXO	-0.2731	-0.364	-0.1854	-0.1314	-0.0001711	-0.5178	-0.12	-0.2726	-0.2653	0.1905	0.1679	-0.08929	0.1555	-0.3522	0.2714	-0.005055	-0.4408	-0.61	-0.2468	-0.223	-0.2804	-0.1483	-0.5339	-0.2321	-0.3389	-0.4122	-0.0685	-0.1816	0.06703	0.01378	-0.1637	-0.1324	0.0627	0.02278	0.2034	0.3695	0.9991	0.0005828	0.4284	0.08845	0.1304	0.2235	0.3381	0.5728	0.4086	0.02788	0.1168
ENSMMUG00000000754	ENSG00000104093	DMXL2	1.34	1.152	0.4907	0.9456	0.179	1.156	0.3357	1.267	1.413	-0.07316	-0.1513	0.7217	0.5147	0.8376	-0.1921	0.2459	2.146	1.676	0.4113	0.8783	0.8455	0.4416	0.9938	0.9046	1.334	0.7392	-0.5496	0.009952	0.08556	-0.7539	-0.211	0.01724	2.404e-05	0.0008454	0.127	0.002853	0.5921	0.0002755	0.3204	0.0002817	0.0002345	0.8352	0.7011	0.04171	0.2401	0.01595	0.6247
ENSMMUG00000000757	ENSG00000124226	RNF114	0.3283	0.1414	0.00316	0.1872	0.3212	0.2367	-0.006496	0.1308	0.2228	-0.02445	-0.1285	0.1038	0.3067	0.02662	-0.1044	-0.08431	0.2977	0.1439	0.007902	0.1042	0.135	0.01993	0.05358	0.04755	-0.01698	-0.1958	-0.4578	-0.1507	-0.07266	-0.3379	-0.3169	-0.3509	0.0005402	0.1605	0.9725	0.04324	0.0009945	0.01072	0.9453	0.1904	0.04394	0.8039	0.2347	0.2876	0.01017	0.7867	0.334
ENSMMUG00000000759	ENSG00000152270	PDE3B	0.4657	0.6969	0.4534	0.5947	0.0143	0.7543	0.1445	0.8301	0.2028	-0.01832	0.1751	0.4099	-0.1445	0.5453	-0.2503	0.5919	0.6713	0.9519	0.1647	0.2571	0.6404	0.3747	0.3569	0.3104	0.3321	0.5057	-0.3078	0.06338	0.1266	0.004069	-0.2168	0.04568	0.008955	0.0003914	0.01128	0.000926	0.9394	2.831e-05	0.4438	2.058e-05	0.3337	0.9229	0.4097	0.03292	0.5319	0.004041	0.2417
ENSMMUG00000000768	ENSG00000173482	PTPRM	0.1112	0.385	0.6371	0.835	0.2981	0.4928	0.3656	0.5456	-0.2097	0.3089	0.7797	0.3086	-0.09724	0.4111	-0.05819	0.9745	-0.07809	0.05263	0.339	-0.3249	-0.1876	-0.11	0.1526	-0.02505	-0.4164	0.1199	0.1078	0.006606	-0.3536	0.1687	-0.08961	-0.1778	0.7161	0.2221	0.02425	0.00442	0.3674	0.09799	0.2546	0.07954	0.5599	0.3282	0.02279	0.332	0.8057	0.1935	0.8713
ENSMMUG00000000769	ENSG00000140853	NLRC5	0.4649	0.1003	-0.01058	-0.02076	0.5425	0.1406	0.02215	-0.1857	0.4675	0.2806	-0.00441	-0.03854	0.493	-0.06814	0.1613	-0.2017	0.1057	-0.1991	-0.1581	0.02266	-0.02286	-0.03461	-0.2511	-0.1654	-0.07261	-0.4048	-0.416	-0.4422	-0.06554	-0.3557	-0.4458	-0.5101	0.000732	0.4954	0.9372	0.877	0.000153	0.2957	0.8738	0.2032	0.003684	0.05111	0.9777	0.786	0.004508	0.6326	0.3093
ENSMMUG00000000777	ENSG00000151914	DST	0.2672	0.3991	-0.1496	-0.03104	-0.3273	-0.07271	-0.1139	-0.2584	0.257	-0.1041	-0.1741	-0.3169	-0.2663	-0.1026	-0.2933	-0.4746	0.4911	0.4467	-0.3211	-0.0959	-0.1153	-0.05234	0.08291	-0.7919	0.4047	0.4195	-0.3861	-0.6172	-0.622	-0.4904	-0.4402	-0.5394	0.08093	0.0187	0.3395	0.8432	0.04854	0.6422	0.4886	0.1392	0.1642	0.5357	0.362	0.06724	0.2029	0.5466	0.1208
ENSMMUG00000000784	ENSG00000136122	BORA	0.506	0.7345	0.5788	0.2692	-0.2125	0.63	-0.04121	0.5259	0.5242	-0.05856	0.05842	0.2528	-0.1567	0.6082	-0.589	0.1564	0.3718	0.8595	0.4884	0.4537	0.4783	0.4877	0.6977	0.4336	0.5986	0.9152	0.3884	0.816	0.2872	0.1666	0.6666	0.4972	0.03338	0.00553	0.01686	0.268	0.4209	0.008604	0.8761	0.0451	0.06667	0.8201	0.8384	0.3392	0.6341	0.01774	0.05139
ENSMMUG00000000789	ENSG00000163626	COX18	0.5964	0.6864	0.4261	0.1013	0.2881	0.8493	0.3532	0.2097	1.074	0.3059	0.6731	0.7969	0.639	0.9217	-0.2892	0.2715	0.4765	0.8327	0.7287	0.3171	0.7838	0.219	0.533	-0.1556	0.5699	0.652	0.2187	0.4359	0.4188	0.2269	0.5388	-0.3236	0.01018	0.0087	0.07424	0.6738	0.2505	0.0003238	0.1761	0.4341	0.000129	0.2331	0.01935	0.002801	0.04343	0.0002864	0.328
ENSMMUG00000000797	ENSG00000110723	EXPH5	0.7259	0.9106	0.5402	0.7148	0.2389	0.9537	0.4257	0.5151	0.398	-0.1925	0.1216	0.4645	-0.1656	0.7144	-0.1768	0.3166	0.6927	1.295	1.037	0.838	0.8454	1.11	1.041	0.5317	0.7514	1.128	0.5049	0.5792	0.3828	0.4489	0.7468	0.2991	0.001737	0.000341	0.02232	0.002263	0.347	4.105e-05	0.09081	0.04451	0.1365	0.4298	0.6563	0.058	0.5889	0.002877	0.5208
ENSMMUG00000000798	ENSG00000151929	BAG3	-0.342	-0.3933	-0.05986	0.4851	0.7607	0.05653	0.6918	0.4307	-0.3039	0.08659	0.02491	0.04453	0.1221	-0.2626	0.4048	0.2399	-0.6442	-0.8917	-0.5055	-0.2441	-0.5539	-0.3252	-0.3709	0.2817	-0.5178	-0.7098	-0.05909	-0.2408	-0.1844	-0.01964	0.1426	0.3549	0.163	0.1347	0.803	0.04159	0.001974	0.8159	0.004689	0.09293	0.3116	0.7417	0.9326	0.8646	0.6942	0.3195	0.1448
ENSMMUG00000000801	ENSG00000163444	TMEM183A	-0.1495	-0.1239	0.05201	-0.06521	-0.233	-0.1117	-0.1867	0.1127	-0.3155	-0.286	-0.1168	-0.171	-0.2784	-0.2281	-0.3274	-0.08616	-0.2282	-0.1221	0.09537	0.1063	-0.03249	0.06572	0.1477	0.3472	-0.3368	-0.2318	-0.0392	0.1691	-0.03059	0.04228	0.03986	0.1429	0.0562	0.1452	0.504	0.4019	0.00446	0.1527	0.02187	0.185	0.0007083	0.0006603	0.2039	0.0402	0.005508	0.006281	0.0004926
ENSMMUG00000000802	ENSG00000080298	RFX3	0.6335	0.6547	0.2916	0.7091	0.3061	0.8222	0.487	1.038	0.6275	-0.0009829	-0.1839	0.4458	0.1223	0.4535	-0.09382	0.2473	1.156	0.8507	-0.2938	0.3447	0.25	-0.03275	0.399	0.2414	0.7652	0.2734	-0.4117	0.02048	-0.0534	-0.5568	-0.1152	-0.5923	0.003368	0.005764	0.1922	0.001202	0.1876	0.0001791	0.03728	1.498e-05	0.0146	0.9966	0.4954	0.05816	0.6751	0.05026	0.7196
ENSMMUG00000000803	ENSG00000170581	STAT2	1.023	0.6683	-0.04496	0.2692	1.557	0.8334	0.1833	-0.1767	0.9287	0.552	-0.2626	0.1544	1.215	0.5722	0.06441	-0.4517	-0.07937	-0.2192	-0.1173	0.07649	0.01779	-0.07924	-0.1471	-0.3365	-0.1734	-0.4519	-0.5812	-0.4719	-0.2979	-0.3444	-0.5116	-0.6011	2.351e-07	0.001434	0.8079	0.1519	4.144e-13	1.798e-05	0.3447	0.3772	4.166e-05	0.005937	0.2224	0.4269	1.235e-06	0.004472	0.7668
ENSMMUG00000000811	ENSG00000143119	CD53	0.1182	-0.134	-0.2235	0.1501	0.1798	0.01115	0.09181	-0.01907	0.01978	-0.1096	-0.3248	-0.03193	0.2962	-0.2232	0.02428	-0.2693	0.2916	-0.101	-0.2319	-0.1427	-0.02007	-0.08283	-0.1743	-0.2194	-0.07593	-0.3603	-0.6245	-0.3236	-0.06388	-0.3965	-0.5673	-0.3583	0.2127	0.1941	0.01842	0.1133	0.06846	0.9058	0.3497	0.8524	0.8595	0.2762	0.003802	0.7503	0.0145	0.02725	0.8281
ENSMMUG00000000812	ENSG00000121931	LRIF1	0.5429	0.6513	0.3297	0.3997	-0.3128	0.4237	-0.2371	0.6232	0.3453	-0.2307	-0.2549	0.07518	-0.3307	0.07941	-0.8479	-0.01227	0.5934	0.7622	0.04936	0.3912	0.2157	0.1149	0.4672	0.3218	0.4275	0.5207	-0.3214	0.3108	-0.07093	-0.3223	-0.04254	0.1546	0.008158	0.003548	0.1054	0.0498	0.1428	0.03777	0.268	0.005573	0.1521	0.2875	0.2898	0.7286	0.2091	0.7132	0.0006058
ENSMMUG00000000823	ENSG00000113368	LMNB1	0.1311	-0.3784	-0.331	0.4734	0.1552	0.02353	0.2676	0.6097	-0.1626	-0.4904	-0.7085	-0.06593	0.2628	-0.3711	0.01782	-0.1644	0.8617	0.1249	-0.1736	-0.004438	0.1134	-0.1755	-0.02626	0.1681	0.05519	-0.3212	-0.8858	-0.3121	-0.18	-0.7163	-0.687	-0.3123	0.5004	0.0727	0.08675	0.01585	0.4427	0.9031	0.1833	0.004315	0.4763	0.0175	0.001978	0.7491	0.2869	0.07148	0.938
ENSMMUG00000000828	ENSG00000109458	GAB1	1.071	0.7543	0.5019	0.7718	0.3404	1.001	0.2262	0.9245	1.008	-0.2111	-0.1283	0.561	0.1974	0.8508	0.1051	0.2707	1.06	1.031	0.009685	0.2099	0.2553	0.1704	0.6485	0.3292	0.6875	0.8283	0.04687	-0.1071	0.02817	-0.416	0.05989	-0.2584	0.0001014	0.01582	0.08552	0.006451	0.2616	0.0003493	0.4599	0.002528	0.001975	0.4869	0.7074	0.06401	0.5983	0.003813	0.7573
ENSMMUG00000000838	ENSG00000188157	AGRN	0.1722	0.361	-0.1309	-0.9098	0.7992	-0.4502	-0.5791	-0.994	0.6822	0.7098	0.2638	-0.2691	0.4799	-0.1789	0.1411	-0.6335	-0.6282	-0.6541	-0.321	-0.009422	-0.5364	-0.4154	-0.6866	-0.6127	-0.7408	-0.4639	-0.348	-0.7189	-0.6673	-0.3267	-0.4721	-0.4941	0.5353	0.2387	0.646	0.003735	0.006324	0.1346	0.06298	0.004021	0.07516	0.03125	0.4844	0.4785	0.2194	0.616	0.7258
ENSMMUG00000000857	ENSG00000196975	ANXA4	-0.1929	-0.1745	-0.37	-0.2437	-0.132	-0.3219	0.02057	-0.5441	-0.03281	0.009888	-0.271	-0.2438	-0.04881	-0.3436	0.02145	-0.588	-0.3292	-0.3208	-0.311	-0.4313	-0.2776	-0.3021	-0.3354	-0.5603	-0.2533	-0.1214	-0.368	-0.5262	-0.4341	-0.3241	-0.5187	-0.5211	0.04886	0.1007	0.0001899	0.01293	0.1921	0.001135	0.8382	9.378e-07	0.7762	0.9242	0.02031	0.02006	0.6939	0.001118	0.8517
ENSMMUG00000000860	ENSG00000135423	GLS2	-0.5688	-0.5328	-0.05471	-0.2825	-0.3634	-0.523	-0.493	-0.7582	-0.3645	-0.2188	-0.1329	-0.3282	-0.5769	-0.5048	-0.1391	-0.258	-0.4636	-0.306	-0.06237	-0.1714	-0.4588	-0.06207	-0.1458	-0.9733	-0.4517	-0.4136	0.06891	0.03388	-0.1136	0.1439	-0.2858	-0.05552	0.002399	0.01003	0.7595	0.1279	0.06399	0.006014	0.01224	0.0002786	0.1105	0.2696	0.5303	0.1063	0.02241	0.01295	0.5207
ENSMMUG00000000870	ENSG00000187554	TLR5	0.7713	-0.02918	-0.1954	0.3903	0.804	0.5356	0.3348	0.6103	0.5075	-0.1893	-0.5035	0.3461	0.8153	-0.08658	0.5132	-0.04475	1.119	0.1511	-0.4585	-0.2131	0.2478	-0.2441	-0.2729	0.1276	0.05314	-0.3232	-1.071	-0.4474	0.1211	-0.7572	-1.026	-0.3288	0.001277	0.9123	0.4284	0.1058	0.001276	0.02758	0.1829	0.02065	0.08321	0.4837	0.1023	0.1972	0.01175	0.7455	0.08277
ENSMMUG00000000871	ENSG00000196814	MVB12B	0.208	-0.00697	0.01973	-0.04853	0.1855	-0.1047	0.07885	-0.09837	0.3567	-0.138	-0.05013	0.2584	0.2904	0.3051	0.1989	0.1683	0.2136	0.4341	0.08446	0.2429	0.3262	0.164	0.07154	-0.05623	0.2151	0.3311	0.07517	0.1273	-0.000828	0.1495	0.2017	0.4289	0.1973	0.9694	0.9053	0.7695	0.2768	0.5286	0.6452	0.5845	0.07377	0.4464	0.802	0.1598	0.183	0.09044	0.3111
ENSMMUG00000000873	ENSG00000137955	RABGGTB	0.5822	0.8538	0.5491	0.4373	-0.08632	0.676	0.2479	0.3655	0.4706	-0.07706	-0.0478	0.2443	-0.2567	0.4492	-0.4372	0.03601	0.6232	0.9225	0.4511	0.5684	0.503	0.5486	0.8079	0.3983	0.6662	0.879	0.4223	0.5975	0.2015	0.1393	0.4066	0.214	0.004236	0.0001394	0.007735	0.03317	0.6981	0.0009777	0.258	0.1051	0.05047	0.7218	0.8436	0.2663	0.3517	0.03784	0.07781
ENSMMUG00000000880	ENSG00000006747	SCIN	0.8647	0.6212	-0.3272	0.5264	1.929	0.5142	0.496	0.5497	0.8284	0.1868	-0.4508	0.2359	2.151	0.4463	0.2908	-0.8261	0.8185	-0.02103	-0.3467	0.6759	0.3759	0.1038	0.4975	0.301	-0.2508	-1.111	-1.169	-0.9364	-0.8853	-1.347	-1.013	-0.4657	0.009118	0.09386	0.3875	0.1316	1.019e-08	0.1374	0.1829	0.1904	0.0645	0.6571	0.3926	0.5833	1.82e-06	0.2824	0.533
ENSMMUG00000000885	ENSG00000197976	AKAP17A	-0.02505	0.0591	0.2117	0.1815	-0.02716	-0.1678	-0.04318	0.3752	0.03846	0.1076	0.1695	-0.009585	-0.08469	-0.273	0.1445	0.2202	0.01469	-0.1553	-0.2679	0.1969	-0.05864	0.01206	-0.125	0.1036	-0.3623	-0.4446	-0.3561	-0.1151	-0.1329	-0.2841	-0.2179	-0.1019	0.8582	0.7007	0.1348	0.1957	0.8506	0.2251	0.7646	0.01487	0.8143	0.4691	0.3013	0.9479	0.6287	0.06283	0.376
ENSMMUG00000000895	ENSG00000140691	ARMC5	-0.4452	-0.5962	-0.0593	-0.5742	-0.002676	-0.7715	-0.07436	-0.4618	-0.4198	0.4294	0.3559	-0.4075	-0.4063	-0.3641	0.4688	0.4817	-0.9235	-1.037	-0.4831	-0.3601	-0.5913	-0.529	-0.8994	-0.1871	-0.7693	-0.9957	0.1011	-0.2672	-0.1288	-0.002247	0.02707	-0.1153	0.09044	0.03375	0.8137	0.03297	0.9921	0.004665	0.7787	0.1031	0.1796	0.1174	0.2459	0.1616	0.226	0.2057	0.121
ENSMMUG00000000896	ENSG00000140682	TGFB1I1	-0.5955	-1.088	-0.9823	-1.008	0.298	-0.5143	-0.5572	-0.3672	-0.3893	0.02858	-0.07308	-0.222	0.02876	-0.2986	0.4387	-0.1598	-1.227	-1.419	-0.1837	-0.4625	-0.926	-0.468	-0.7807	-0.1854	-1.142	-1.515	0.3482	-0.2466	-0.3195	0.3263	-0.1157	-0.1521	0.05408	0.001461	0.00217	0.002266	0.3222	0.1011	0.0806	0.2733	0.326	0.9356	0.8594	0.5597	0.9428	0.4009	0.244
ENSMMUG00000000901	ENSG00000169877	AHSP	-0.5881	-1.155	-0.3132	-0.8653	-0.7172	-0.9284	-0.2897	0.2482	-0.9259	-1.406	-0.2759	-0.8212	-0.7066	-1.526	-0.1742	-0.4508	-0.7272	-1.294	-0.3321	-0.513	-0.9463	-0.4281	-0.01248	0.4454	-1.306	-1.662	0.07557	-0.03956	-0.3839	0.02896	0.09519	0.2314	0.02438	9.876e-05	0.2202	0.0011	0.009171	0.0006309	0.2814	0.3729	0.002244	1.072e-06	0.3604	0.003207	0.0311	1.428e-07	0.5651
ENSMMUG00000000902	ENSG00000144837	PLA1A	1.024	0.2115	0.002699	-0.2351	1.521	0.5937	0.08515	-0.6143	0.6366	0.2757	-0.4134	-0.1829	1.133	-0.02671	-0.2524	-0.31	0.8	-0.1299	0.2423	-0.6959	0.2721	-0.03365	-0.09934	0.3375	0.503	0.2084	0.1086	-0.3154	0.01672	0.2985	-0.3355	0.08425	2.333e-05	0.4299	0.9917	0.3749	1.905e-09	0.01866	0.7529	0.03982	0.01614	0.2684	0.1633	0.495	7.645e-05	0.9148	0.3731
ENSMMUG00000000912	ENSG00000114013	CD86	0.1398	0.03176	-0.2831	-0.05528	0.04858	-0.04812	0.001758	-0.08952	-0.09072	-0.1483	-0.355	-0.1584	-0.1045	-0.2015	-0.2462	-0.2334	-0.2338	-0.1365	-0.3035	-0.2245	-0.2203	-0.2881	-0.1416	-0.2146	-0.1793	-0.05327	-0.3168	-0.1494	-0.2726	-0.2253	-0.3015	0.05426	0.1462	0.7618	0.003785	0.5658	0.6272	0.6173	0.986	0.3968	0.4268	0.1495	0.002268	0.1252	0.3949	0.05078	0.03157
ENSMMUG00000000914	ENSG00000138764	CCNG2	0.6166	0.7717	0.4571	0.716	-0.2802	0.7295	-0.1029	0.9421	0.5439	-0.1509	-0.04351	0.486	-0.1156	0.4501	-0.5576	0.2765	1.183	1.104	0.3151	0.5085	0.454	0.2969	0.7167	0.4579	0.7684	0.6308	-0.3421	0.1428	-0.1675	-0.6463	-0.1309	-0.1494	0.00556	0.001411	0.03813	0.001286	0.2242	0.001045	0.6555	0.0001268	0.03549	0.5152	0.8659	0.0368	0.6809	0.05288	0.03281
ENSMMUG00000000933	ENSG00000174579	MSL2	0.698	0.8506	0.3407	0.7241	0.1324	0.8324	0.3046	0.863	0.6883	-0.2413	-0.06046	0.5425	0.0754	0.6278	-0.2773	0.3774	1.224	1.046	0.2047	0.5285	0.6296	0.2743	0.6803	0.2783	0.7137	0.4532	-0.3769	0.2796	0.09032	-0.3215	-0.06817	-0.03045	0.003041	0.001009	0.1536	0.002161	0.5968	0.0004405	0.2258	0.0009118	0.01362	0.3422	0.8323	0.03246	0.8105	0.01249	0.3335
ENSMMUG00000000937	ENSG00000160323	ADAMTS13	-0.5415	-0.1208	0.002309	-0.4914	-0.3424	-0.5824	-0.522	-0.4288	-0.08374	0.3395	0.1534	-0.1756	-0.4371	-0.2883	-0.2607	-0.336	-0.8807	-0.5318	-0.4221	0.104	-0.2565	0.03843	-0.4121	-0.678	-0.7022	-0.2428	0.4282	-0.007608	0.1074	0.3025	0.2116	-0.2881	0.007573	0.5743	0.9906	0.01658	0.1097	0.00496	0.01449	0.05475	0.743	0.1258	0.5428	0.4572	0.1201	0.2171	0.3123
ENSMMUG00000000946	ENSG00000135678	CPM	0.2626	-0.1779	-0.3632	-0.09293	0.4325	-0.036	0.3902	-0.0583	0.2109	0.05081	-0.06057	0.07626	0.5415	0.1275	0.3934	-0.1257	0.4171	0.1745	0.1569	-0.1901	0.3564	0.0331	-0.08419	0.234	0.316	0.1441	0.0607	-0.115	0.3455	0.1792	-0.1502	0.3768	0.08776	0.2933	0.02215	0.5527	0.007402	0.8178	0.01553	0.7347	0.2515	0.7608	0.7485	0.6507	0.007109	0.4458	0.03174
ENSMMUG00000000953	ENSG00000160256	FAM207A	-0.5131	-0.3186	0.05334	-0.5215	-0.03954	-0.604	-0.2104	-0.5134	-0.3041	0.3754	0.3495	-0.2762	-0.3363	-0.4019	0.3667	-0.02909	-0.7452	-0.7737	-0.1731	-0.2293	-0.3866	-0.1603	-0.5728	-0.1641	-0.5379	-0.3659	0.3994	-0.1052	0.02426	0.2022	0.2701	0.01591	0.01861	0.1702	0.8004	0.0174	0.861	0.006324	0.3469	0.03082	0.2412	0.1008	0.1689	0.2429	0.2295	0.08925	0.15
ENSMMUG00000000955	ENSG00000135655	USP15	0.9868	0.8494	0.4454	0.6767	0.05965	0.6634	-0.1483	0.8409	0.4894	-0.2915	-0.3041	0.1405	-0.09516	0.08711	-0.8656	-0.1646	1.045	0.9853	0.2026	0.6673	0.3917	0.3781	0.7259	0.5749	0.534	0.4513	-0.3811	0.4989	0.1207	-0.1683	0.03531	-0.07886	0.0004509	0.004813	0.1002	0.01387	0.8292	0.01563	0.5855	0.004844	0.1373	0.3179	0.3423	0.6276	0.7782	0.7654	0.005801
ENSMMUG00000000956	ENSG00000061987	MON2	0.6251	0.731	0.4923	0.5045	-0.003587	0.6807	0.1362	0.5608	0.5637	-0.05982	0.07202	0.4471	0.06609	0.5004	-0.3524	0.08884	0.9112	0.918	0.4147	0.5755	0.4702	0.4592	0.6785	0.3975	0.6196	0.5152	-0.2114	0.2674	-0.003982	-0.2565	0.07864	-0.1128	0.001101	0.0004871	0.01075	0.008452	0.986	0.0004119	0.5068	0.00826	0.01232	0.7688	0.7518	0.03021	0.795	0.01377	0.1301
ENSMMUG00000000965	ENSG00000173273	TNKS	0.3056	0.5306	0.1443	0.4485	-0.1141	0.4833	0.1779	0.5358	0.3637	-0.1081	-0.09887	0.316	0.1392	0.4584	-0.1174	0.1422	0.9175	0.8578	0.3475	0.3496	0.3113	0.4362	0.6156	0.3246	0.5711	0.3994	-0.1775	-0.02948	-0.1752	-0.3867	-0.06268	-0.1121	0.05896	0.002915	0.3751	0.005977	0.5039	0.003028	0.297	0.002601	0.06153	0.5378	0.6164	0.07384	0.5223	0.009274	0.5479
ENSMMUG00000000966	ENSG00000088325	TPX2	0.09672	-0.2281	0.144	0.3223	0.5007	0.5556	1.162	-0.06235	-0.2972	0.04916	0.03491	-0.0628	0.4058	0.4309	0.7981	-0.07881	-0.2665	-0.3069	0.2529	-0.1375	0.07916	-0.08728	-0.1805	0.1161	0.2756	0.027	0.2444	-0.1728	0.3731	0.427	0.1449	0.45	0.5641	0.2122	0.3869	0.0544	0.003757	0.0007697	2.511e-11	0.7356	0.1264	0.7778	0.8575	0.7202	0.05024	0.01117	1.419e-05
ENSMMUG00000000972	ENSG00000061938	TNK2	0.3832	0.1497	0.05279	-0.3822	0.8229	-0.3179	-0.1316	-0.2054	0.3934	0.596	0.385	-0.1585	0.2048	-0.08194	0.399	0.03529	-0.407	-0.6108	-0.455	0.005936	-0.2838	-0.1436	-0.53	-0.259	-0.5759	-0.5982	-0.1029	-0.4961	-0.3382	-0.03904	-0.2511	-0.3155	0.1217	0.5767	0.8288	0.1128	0.001588	0.187	0.6005	0.4367	0.1688	0.02183	0.1751	0.5316	0.5076	0.7467	0.1601
ENSMMUG00000000975	ENSG00000205038	PKHD1L1	-0.02916	-0.6925	-0.3592	-0.03564	0.05505	-0.08315	-0.2919	0.9856	-0.9547	-1.173	-0.3727	-0.3645	-0.5155	-0.6671	-0.3116	-0.1978	0.1772	-0.0259	0.2569	-0.4557	-0.4035	-0.2377	0.3435	0.6636	-0.6128	-0.6703	0.2099	-0.009682	-0.3821	0.3356	0.04315	0.4088	0.9142	0.02706	0.1884	0.8944	0.8482	0.7625	0.3114	0.0005731	0.003452	0.0002282	0.2686	0.2195	0.1531	0.0259	0.3495
ENSMMUG00000000980	NA	NA	-0.2537	-0.4533	-0.1538	-0.4295	-0.1383	-0.7043	-0.3665	0.1363	-0.2267	0.2801	0.1203	-0.3899	-0.3054	-0.8081	0.2875	0.1811	-0.02616	-0.6563	-0.6646	-0.02726	-0.3046	-0.2018	-0.5456	0.2011	-0.7295	-1.031	-0.6709	-0.546	-0.348	-0.4738	-0.6336	-0.2476	0.3042	0.09409	0.5336	0.08075	0.588	0.003984	0.1531	0.6129	0.4372	0.2891	0.6805	0.1359	0.3291	0.002107	0.3259
ENSMMUG00000000995	ENSG00000172936	MYD88	0.2766	-0.1289	-0.151	0.1362	0.3762	0.0838	0.07605	0.3487	0.3037	-0.07665	-0.2098	0.08599	0.5081	-0.0552	0.1652	-0.01686	0.537	0.06321	-0.2187	0.05143	0.1985	-0.02329	-0.06864	0.2512	0.02861	-0.4503	-0.7284	-0.3882	-0.0148	-0.5855	-0.6686	-0.3005	0.04879	0.3944	0.2743	0.3275	0.01012	0.5449	0.597	0.02242	0.06813	0.6054	0.2004	0.5618	0.004854	0.7101	0.3169
ENSMMUG00000001008	ENSG00000054654	SYNE2	0.3794	0.3543	-0.1167	0.007082	-0.1733	0.09768	-0.0488	0.08197	0.3409	-0.009727	-0.01532	0.04965	0.01044	0.3367	-0.1808	0.1932	0.9969	0.7791	0.08856	-0.1093	-0.1531	-0.01186	0.2367	-0.1305	1.168	0.7798	0.1462	-0.4149	-0.1955	-0.0443	0.1786	-0.03014	0.008273	0.02526	0.4268	0.9613	0.2646	0.4996	0.7521	0.6075	0.05083	0.951	0.9324	0.7598	0.9576	0.03469	0.3116
ENSMMUG00000001016	ENSG00000100298	APOBEC3H	0.3057	-0.1017	-0.07571	-0.04279	0.7645	-0.01186	0.07595	0.05341	0.0357	0.02974	0.0149	-0.1293	0.5171	-0.2452	0.2647	-0.04631	-0.06379	-0.436	0.1927	-0.1069	-0.1989	-0.006192	-0.06306	0.2825	-0.328	-0.5168	-0.02426	-0.2248	-0.1758	-0.06582	-0.184	0.1672	0.01914	0.4712	0.5593	0.7418	4.352e-08	0.9273	0.5722	0.7049	0.8145	0.8287	0.9226	0.3506	0.0018	0.07639	0.08538
ENSMMUG00000001024	ENSG00000158711	ELK4	0.5055	0.8107	0.3474	0.771	0.1717	1.048	0.1763	1.142	0.9254	-0.08615	0.125	0.837	0.2269	0.984	-0.3774	0.7415	1.313	1.485	0.1345	0.2246	0.1613	-0.1375	0.9138	0.3766	1.262	0.8965	0.4772	0.321	-0.19	-0.03266	0.4195	0.1578	0.1144	0.02312	0.2964	0.01632	0.6251	0.001006	0.6281	0.001026	0.0183	0.809	0.7576	0.01864	0.6201	0.004509	0.3568
ENSMMUG00000001026	ENSG00000108578	BLMH	-0.1593	-0.2465	-0.141	0.01677	0.05657	8.765e-06	0.2385	-0.3593	-0.3297	-0.09542	-0.1425	-0.084	0.1051	-0.05215	0.1167	-0.108	-0.2921	-0.2506	0.07137	-0.2716	-0.1997	-0.1028	-0.1841	-0.3189	-0.01938	0.02304	0.1804	0.05933	0.0547	0.2843	0.1196	0.05707	0.09272	0.01756	0.1366	0.8587	0.5639	0.9999	0.01539	0.000633	0.003634	0.3415	0.2045	0.4036	0.3807	0.6022	0.2931
ENSMMUG00000001029	ENSG00000160746	ANO10	-0.04202	-0.3763	-0.4761	0.1323	0.05998	-0.1677	-0.006077	0.211	-0.1768	-0.01264	-0.3813	-0.08275	0.2886	-0.3285	0.2862	-0.05546	0.5225	-0.1966	-0.5304	-0.05314	-0.0223	-0.1611	-0.2392	0.08874	-0.3202	-0.8676	-1.161	-0.6708	-0.4447	-0.9545	-1.007	-0.5538	0.8322	0.08283	0.0182	0.5048	0.7708	0.4002	0.9764	0.3325	0.4531	0.9527	0.1126	0.6985	0.2575	0.1259	0.2307
ENSMMUG00000001031	ENSG00000011198	ABHD5	0.3996	0.197	-0.1071	0.5474	-0.1059	0.3618	0.01565	0.6201	0.2223	-0.2516	-0.4159	0.1045	0.1055	-0.09177	-0.276	0.04695	1.241	0.6245	-0.3058	0.4767	0.4418	0.2704	0.3896	0.2781	0.1858	-0.2318	-1.198	-0.1713	-0.2102	-0.7982	-0.7385	-0.4964	0.09881	0.4509	0.6569	0.02389	0.6722	0.1335	0.9503	0.01965	0.4334	0.3265	0.1457	0.6829	0.7316	0.7197	0.3386
ENSMMUG00000001040	ENSG00000189233	NUGGC	-0.1169	0.1845	-0.3172	0.04431	-0.09417	-0.1274	-0.1694	-0.2005	0.4159	0.0966	0.3167	0.03407	0.01302	0.09574	0.1128	-0.7092	0.1537	0.3109	-0.1219	-0.3526	-0.1364	-0.1253	0.1317	-1.297	0.2842	0.5021	-0.6106	-0.2577	-0.651	-0.6507	-0.6272	-0.8335	0.5579	0.4029	0.1197	0.8269	0.6578	0.5335	0.4203	0.391	0.1006	0.6726	0.2265	0.8854	0.9629	0.681	0.6616
ENSMMUG00000001043	ENSG00000106772	PRUNE2	1.764	2.031	1.291	1.899	1.878	2.186	1.049	0.9831	1.282	0.2895	0.02579	0.6346	1.6	1.035	0.5085	-0.0112	1.904	0.975	0.6277	1.298	0.3976	-0.1399	1.221	0.9758	0.4806	-0.2564	-0.8505	-0.07067	-0.9281	-1.457	-1.363	-0.694	0.001139	0.0007692	0.02411	0.0006058	0.0007239	7.828e-05	0.0707	0.1129	0.02849	0.5924	0.9667	0.2478	0.006721	0.05264	0.425
ENSMMUG00000001047	ENSG00000179627	ZBTB42	-0.2388	-0.09072	0.0197	-0.4661	-0.1348	-0.3768	-0.446	-0.2482	-0.03923	0.2817	0.3237	-0.07713	-0.2616	-0.09214	0.1555	-0.05574	-0.4851	-0.3793	-0.2131	-0.1206	-0.001638	-0.1959	-0.5373	-0.1231	-0.2296	-0.1068	0.3979	0.004034	0.2628	0.28	0.05528	0.1581	0.1572	0.6159	0.9049	0.007237	0.4487	0.02913	0.01244	0.1789	0.8433	0.1028	0.09495	0.6695	0.2297	0.603	0.4265
ENSMMUG00000001048	ENSG00000145088	EAF2	0.7429	0.4682	0.1468	-0.192	-0.3854	0.05878	-0.3288	-0.000357	0.4331	-0.4291	-0.6367	-0.2858	-0.6942	-0.2825	-1.038	-0.6683	0.2293	0.7006	-0.4831	-0.1594	-0.09685	-0.2233	0.2171	-0.1367	0.5479	0.6993	-0.2098	0.3251	0.05353	0.03983	0.1505	-0.07114	0.01131	0.1592	0.635	0.5377	0.2511	0.8492	0.3249	0.9992	0.2175	0.187	0.08676	0.3995	0.09594	0.3924	0.007824
ENSMMUG00000001049	ENSG00000163406	SLC15A2	0.4889	0.5493	0.06304	0.1591	-0.2371	0.05018	0.2782	-0.4039	0.3211	-0.3088	-0.4215	-0.1563	-0.3106	-0.1783	-0.1548	-0.8522	0.1362	0.5198	-0.5665	0.1627	0.2078	0.1267	0.002612	-1.227	0.07826	0.4445	-0.8955	0.02036	-0.1325	-0.3904	-0.4739	-1.032	0.005959	0.005365	0.7281	0.3783	0.2177	0.7821	0.1367	0.04874	0.1361	0.1154	0.06004	0.4318	0.2047	0.3676	0.4732
ENSMMUG00000001050	ENSG00000221963	APOL6	1.087	0.5339	-0.1029	0.3296	1.494	1.16	0.6207	-0.002981	0.8461	0.6505	-0.6565	-0.01816	1.306	0.6062	0.5303	-0.3917	-0.1457	-0.1016	-0.1416	-0.1404	-0.106	-0.1881	-0.2651	0.02243	0.1069	0.1258	-0.4085	-0.701	-0.2336	-0.308	-0.6686	-0.3203	3.885e-05	0.06346	0.7074	0.222	7.099e-08	1.447e-05	0.02477	0.992	0.007259	0.02113	0.04252	0.9499	8.454e-05	0.03023	0.0898
ENSMMUG00000001051	ENSG00000108984	MAP2K6	0.02184	0.2842	0.4535	0.2085	0.1671	0.3099	0.5656	0.406	-0.1276	0.02843	0.1953	0.2279	-0.3001	0.3302	-0.02876	0.3682	-0.2158	0.1532	0.2183	0.03596	0.05789	0.03444	0.3497	0.3815	0.46	0.5216	0.6294	0.7212	0.4551	0.8437	0.7713	0.6979	0.8873	0.08878	0.002885	0.1724	0.3048	0.04216	0.0004503	0.01375	0.4891	0.8606	0.2756	0.1673	0.1289	0.04153	0.8726
ENSMMUG00000001058	ENSG00000100154	TTC28	-0.0306	0.2903	0.2075	0.1546	-0.09661	0.6761	0.2998	0.4376	0.176	-0.2807	0.4081	0.391	-0.162	0.471	0.5367	0.583	0.3919	0.4884	0.4156	0.2908	0.449	0.2434	0.6417	0.276	0.606	0.7467	0.8529	0.4068	-0.1057	0.3113	0.7503	0.4873	0.9103	0.3245	0.4364	0.5665	0.7452	0.009683	0.2834	0.127	0.6012	0.3516	0.2048	0.1991	0.6634	0.09986	0.09205
ENSMMUG00000001075	ENSG00000182606	TRAK1	0.2125	0.3164	-0.03845	-0.08176	-0.05571	0.01025	0.02396	0.2191	0.2754	-0.0483	-0.03726	0.02233	-0.1609	0.06671	0.0185	-0.1569	0.2625	0.3005	-0.2722	0.09971	0.09785	-0.04093	-0.02926	-0.2179	-0.04512	-0.08222	-0.576	-0.4694	-0.376	-0.4619	-0.4283	-0.3596	0.07495	0.0159	0.75	0.4998	0.659	0.9324	0.8492	0.09762	0.0532	0.7067	0.7976	0.8641	0.306	0.6066	0.8966
ENSMMUG00000001083	ENSG00000255151	GLYATL1B	0.1294	0.2524	0.0151	0.1154	0.02881	0.137	0.02215	-0.0002443	-0.1926	-0.3227	-0.4023	-0.3125	0.1262	-0.2266	-0.4347	0.07809	-0.3251	0.09904	0.06082	0.05442	-0.01763	0.03524	0.08251	-0.3168	0.1776	0.4966	0.3605	0.3195	0.3014	0.2858	0.1787	0.267	0.3926	0.1176	0.9211	0.4528	0.8589	0.3724	0.8901	0.9988	0.3283	0.07277	0.0633	0.09311	0.6082	0.2116	0.02899
ENSMMUG00000001090	ENSG00000165617	DACT1	-0.3091	0.2658	0.6212	0.6035	-0.0141	0.6997	0.3258	0.9382	-0.2873	-0.01262	0.4279	0.493	0.001777	0.5978	0.1381	0.965	-0.07298	0.3138	0.4356	0.2684	0.1421	0.1955	0.4839	0.4315	0.3773	0.5117	0.5653	0.296	0.1089	0.3855	0.5984	0.8474	0.08508	0.1442	0.0002738	0.0004108	0.9398	4.225e-05	0.07926	8.927e-07	0.2085	0.9488	0.04958	0.01174	0.9945	0.001863	0.5216
ENSMMUG00000001091	ENSG00000147548	NSD3	0.01151	-0.06679	-0.2193	0.2525	0.08113	0.1813	0.1649	0.3814	-0.05421	-0.1338	-0.2505	0.1708	0.2425	0.05144	0.007031	0.2922	0.5383	0.2465	-0.004843	-0.05374	-0.03884	-0.03933	0.1294	0.1322	0.1758	-0.07467	-0.3784	-0.3261	-0.3441	-0.3792	-0.3195	-0.06443	0.9092	0.5434	0.03116	0.01303	0.4399	0.07361	0.1167	0.0006964	0.6487	0.2132	0.03726	0.1126	0.06038	0.6313	0.9532
ENSMMUG00000001095	ENSG00000009830	POMT2	-0.2079	-0.3438	-0.1269	-0.1131	-0.01419	-0.4729	0.03561	-0.5676	-0.116	0.07536	0.2759	-0.01088	-0.04759	-0.2703	0.5111	-0.05686	-0.422	-0.2853	-0.3146	-0.06855	-0.1291	-0.07056	-0.351	-0.4591	-0.1576	-0.07796	-0.07589	0.1498	0.1181	0.09101	0.004369	-0.2877	0.05968	0.004681	0.243	0.3057	0.9016	4.43e-05	0.7509	7.757e-06	0.3866	0.5314	0.0418	0.9292	0.7442	0.02919	0.0001208
ENSMMUG00000001100	ENSG00000215114	UBXN2B	0.4568	0.4173	0.05104	0.4895	-0.2006	0.4254	-0.03297	0.4998	0.2405	-0.6167	-0.471	0.1801	-0.1664	0.07043	-0.5512	-0.2447	1.085	0.9974	0.122	0.7286	0.574	0.3801	0.626	0.583	0.1975	0.01612	-0.7907	-0.0903	-0.3384	-1.139	-0.5264	-0.06626	0.07921	0.1519	0.8505	0.06214	0.4806	0.1075	0.9084	0.08825	0.4461	0.03462	0.1503	0.5308	0.6444	0.8045	0.09269
ENSMMUG00000001105	ENSG00000169313	P2RY12	1.604	1.331	0.9567	0.7585	0.5387	1.593	0.8824	1.727	1.117	0.1533	-0.004642	0.5258	0.4409	1.016	-0.2054	0.4103	1.191	1.47	0.8776	0.2514	0.5788	0.3171	1.063	0.9971	1.056	1.24	0.5343	0.7839	0.1555	0.3247	0.9533	0.4393	4.607e-06	0.0007112	0.009317	0.03879	0.1678	6.758e-06	0.02656	7.905e-06	0.005361	0.6814	0.991	0.1755	0.3565	0.005281	0.6381
ENSMMUG00000001110	NA	NA	-0.4761	-0.4185	0.03128	-0.4643	-0.07038	-0.5017	-0.2041	-0.4944	-0.376	0.271	0.3597	-0.2837	-0.2042	-0.2781	0.1705	0.1544	-1.04	-0.6609	0.03918	0.06417	-0.259	0.1558	-0.4008	-0.05582	-0.7584	-0.4947	0.3375	0.1372	-0.06486	0.2729	0.1474	-0.09698	0.04454	0.09646	0.8891	0.05335	0.7735	0.03707	0.3976	0.05463	0.1855	0.2714	0.186	0.277	0.4946	0.2754	0.5335
ENSMMUG00000001120	ENSG00000157152	SYN2	-0.8098	-0.4925	-0.1378	0.09013	-0.1613	-0.05951	-0.07355	0.1308	-0.8514	0.01009	0.7234	0.6379	0.06336	0.4034	0.672	1.299	-0.3264	0.172	0.7743	0.2581	0.3513	0.6361	0.4246	0.6933	0.1877	0.1889	0.5965	0.2758	0.6349	0.6746	0.8361	0.9923	0.004642	0.07837	0.5688	0.7095	0.5492	0.81	0.7769	0.6058	0.0184	0.9728	0.0262	0.02729	0.8531	0.1575	0.03666
ENSMMUG00000001126	ENSG00000116001	TIA1	0.6275	0.9896	0.7249	0.5977	-0.1238	0.7119	0.1041	0.3887	0.688	-0.211	0.1526	0.4496	-0.1881	0.4769	-0.5963	-0.1429	0.6603	1.11	0.3389	0.8002	0.6632	0.6819	0.8437	0.265	0.6255	0.9126	0.0398	0.7212	0.3058	0.1617	0.4185	-0.07842	0.01019	0.00024	0.003149	0.0146	0.6326	0.003725	0.6874	0.1479	0.01708	0.4155	0.5949	0.08405	0.5575	0.06612	0.04304
ENSMMUG00000001131	ENSG00000112977	DAP	-0.232	-0.4957	-0.2997	-0.3568	0.04466	-0.3097	-0.01672	-0.3302	-0.368	-0.1293	-0.1451	-0.3165	0.05873	-0.3373	0.03883	-0.3774	-0.4033	-0.6034	-0.1193	-0.4553	-0.3781	-0.2963	-0.2874	-0.3134	-0.5771	-0.6068	-0.1754	-0.4345	-0.2676	-0.1881	-0.2482	-0.2811	0.04038	7.7e-05	0.008409	0.001757	0.7022	0.006478	0.8859	0.007816	0.005786	0.2769	0.2737	0.008538	0.6798	0.005051	0.7706
ENSMMUG00000001138	ENSG00000273820	USP27X	0.4133	0.2977	-0.3324	-0.07878	-0.1988	0.07186	0.02956	0.1064	0.3501	0.1157	-0.1213	-0.1121	-0.01526	0.2463	0.04771	0.1146	0.5512	0.382	0.1935	-0.1229	0.1924	-0.08178	0.006588	-0.02805	0.3449	0.228	-0.1383	-0.1646	0.3174	-0.008773	-0.1698	0.1077	0.005641	0.06931	0.03631	0.6144	0.2289	0.6389	0.8547	0.5252	0.04936	0.4713	0.5173	0.507	0.9398	0.1295	0.7941
ENSMMUG00000001154	NA	NA	0.08119	0.07454	0.1811	-0.392	0.005492	-0.1285	-0.1248	-0.154	-0.0667	0.4244	0.08161	-0.3632	0.01804	-0.3603	0.103	-0.2762	-0.3585	-0.4093	-0.1988	-0.281	-0.1296	-0.178	-0.4217	0.01284	-0.3788	-0.2125	0.2139	-0.06596	0.02961	-0.06407	-0.03611	-0.9259	0.6261	0.6776	0.275	0.0261	0.9752	0.4569	0.4811	0.4092	0.7439	0.01813	0.6858	0.06184	0.9351	0.05432	0.6124
ENSMMUG00000001166	ENSG00000104903	LYL1	-0.34	-0.3435	-0.192	-1.024	-0.3709	-1.176	-0.7141	-0.2861	-0.07977	0.4463	0.1128	-0.6876	-0.9996	-0.7836	0.1507	-0.04924	-0.6975	-0.839	-0.8722	-0.4353	-0.6996	-0.6755	-1.048	-0.2646	-0.6241	-0.6405	-0.1426	-0.6242	-0.4147	-0.2305	-0.3367	-0.04208	0.2411	0.2723	0.5053	0.0009807	0.235	0.0001892	0.02016	0.3689	0.8149	0.1427	0.7438	0.03711	0.009894	0.01647	0.6628
ENSMMUG00000001180	ENSG00000178498	DTX3	-0.3908	-0.2928	0.02206	-0.1566	-0.1356	-0.3464	0.01194	-0.6399	-0.2633	0.1831	0.336	-0.1056	0.01567	-0.2885	0.3316	-0.07619	-0.5959	-0.4401	-0.01315	-0.1171	-0.1308	0.05427	-0.3418	-0.365	-0.232	-0.1396	0.3666	0.1354	0.1473	0.3461	0.1398	-0.08305	0.007645	0.06181	0.8767	0.2809	0.371	0.0188	0.9363	8.713e-05	0.1285	0.2333	0.0495	0.4996	0.9332	0.06577	0.05027
ENSMMUG00000001194	ENSG00000088986	DYNLL1	-0.3896	-0.3967	-0.09123	-0.0616	0.01966	-0.1861	0.143	-0.1372	-0.4953	-0.3019	-0.1398	-0.2581	-0.1625	-0.3432	0.0007233	-0.2606	-0.7453	-0.7253	-0.2486	-0.1546	-0.2419	-0.1257	-0.2164	-0.04135	-0.6407	-0.4297	-0.09938	0.1231	0.08609	0.1477	0.09202	0.04657	8.139e-05	0.00022	0.3479	0.5247	0.8447	0.05494	0.1589	0.1953	2.245e-05	0.003729	0.221	0.01255	0.1845	0.0009945	0.995
ENSMMUG00000001210	NA	NA	-0.07377	-0.1708	0.2545	-1.099	-1.612	-1.064	-1.647	-1.24	-0.1184	-0.2308	-0.06701	-0.9747	-1.335	-1.14	-1.471	-0.9573	-0.3077	0.1517	0.01801	0.1143	0.09537	0.1795	0.2545	0.07901	0.0258	0.2835	0.2084	0.4426	0.2214	0.09079	0.3312	0.3217	0.7033	0.4268	0.1872	4.328e-07	5.944e-11	1.102e-06	2.149e-11	2.626e-07	0.6104	0.2683	0.7683	2.331e-05	5.933e-06	7.123e-07	5.135e-08
ENSMMUG00000001217	NA	NA	0.418	0.2945	0.02302	0.4694	0.3258	0.4242	0.1585	0.6385	0.2092	-0.09134	-0.3476	0.04773	0.1828	0.04797	-0.1686	-0.3696	0.879	0.457	-0.2411	0.167	0.2424	0.05208	0.1125	-0.064	0.3212	-0.2496	-0.8396	-0.4782	-0.199	-0.685	-0.6772	-0.6732	0.01218	0.1071	0.8925	0.005561	0.06377	0.01214	0.3724	0.00063	0.2916	0.6105	0.08841	0.7916	0.4052	0.7888	0.3969
ENSMMUG00000001220	ENSG00000174837	ADGRE1	0.0522	-0.2836	-0.1511	0.1825	0.2506	-0.04817	0.2579	0.2382	0.1116	-0.1447	-0.239	0.2298	0.684	-0.2896	0.2917	-0.181	0.3659	-0.2915	-0.4838	-0.2601	0.1377	-0.1773	-0.4238	0.03981	0.2795	-0.3699	-0.3103	-0.3822	0.4925	-0.2131	-0.5656	0.2286	0.7993	0.2016	0.455	0.3745	0.2422	0.811	0.2263	0.28	0.6393	0.4998	0.3079	0.2857	0.007787	0.1771	0.2309
ENSMMUG00000001226	ENSG00000112972	HMGCS1	0.6094	0.6337	0.6643	0.4952	0.004233	0.7091	0.6587	0.1582	0.1333	-0.2017	-0.3154	0.1888	-0.1753	0.2513	-0.08209	-0.2187	0.6845	0.6892	0.5077	0.2882	0.2692	0.1317	0.5447	0.156	0.6283	0.8316	0.3134	0.2941	-0.004503	0.1041	0.3547	-0.139	0.0007609	0.001497	0.0003012	0.006534	0.9823	0.0001049	0.0005387	0.4249	0.5285	0.2899	0.1376	0.3263	0.4592	0.1856	0.6942
ENSMMUG00000001228	ENSG00000073350	LLGL2	-0.5899	-0.3204	0.414	-0.4634	-0.1597	-0.508	-0.07692	-0.2411	-0.3177	0.565	0.8593	-0.1424	-0.2903	-0.02733	0.6366	0.6377	-0.8321	-0.692	0.4009	0.331	0.0746	0.3012	-0.3574	0.5913	-0.3639	-0.228	1.04	0.1839	0.4618	0.7104	0.786	0.6613	0.03911	0.2869	0.1266	0.1049	0.5885	0.07469	0.7896	0.4249	0.3517	0.0583	0.008347	0.6448	0.4212	0.9284	0.05433
ENSMMUG00000001245	ENSG00000074657	ZNF532	0.4331	0.5593	-0.01063	-0.1068	-0.3916	0.04137	-0.07277	0.0121	0.7196	-0.07112	-0.09481	0.03501	-0.0508	0.1313	-0.1797	-0.08029	0.676	0.7229	0.08794	0.1337	0.1369	-0.002877	0.3261	-0.1362	0.8627	1.01	0.1888	0.04602	-0.02899	-0.206	0.3084	0.2306	0.02928	0.01183	0.9593	0.6072	0.07962	0.8415	0.7363	0.9571	0.003895	0.758	0.7259	0.8848	0.863	0.5776	0.4907
ENSMMUG00000001248	ENSG00000124491	F13A1	0.3724	-0.02391	-0.3408	-0.126	0.3777	0.2086	0.3185	0.6723	0.2207	-0.2543	-0.3655	0.0661	0.512	0.2437	-0.01396	0.1468	0.3397	0.1764	0.08415	-0.1065	0.03026	-0.1781	0.09776	0.3239	0.0231	-0.1823	0.08512	-0.01695	-0.1164	-0.09887	0.02357	0.1991	0.004712	0.8654	0.009293	0.3317	0.005502	0.1086	0.01891	4.403e-06	0.1516	0.0659	0.01776	0.6311	0.002171	0.07817	0.9281
ENSMMUG00000001260	ENSG00000156738	MS4A1	0.1912	0.4167	-0.01564	-0.02215	-0.4751	-0.1244	-0.4068	-0.6011	0.173	-0.3116	-0.4761	-0.1792	-0.4669	-0.2219	-0.7585	-0.8943	0.1056	0.5193	-0.2428	0.1745	0.1019	0.04155	0.204	-0.8266	0.06642	0.4037	-0.8271	-0.1167	-0.4465	-0.4965	-0.4492	-0.8503	0.362	0.06731	0.9399	0.9151	0.02704	0.5489	0.05963	0.007315	0.4825	0.1607	0.05122	0.4144	0.07391	0.3141	0.002035
ENSMMUG00000001264	ENSG00000160058	BSDC1	-0.1256	-0.2163	-0.1354	0.04019	-0.1664	-0.1688	-0.1562	0.2229	-0.255	-0.2699	-0.1172	-0.07062	-0.1296	-0.3561	-0.05744	0.004778	-0.02899	-0.2714	-0.1081	-0.01095	-0.1481	-0.04989	-0.08009	0.1986	-0.3217	-0.4683	-0.2941	-0.2031	-0.201	-0.3421	-0.3161	-0.02198	0.1239	0.01535	0.09659	0.6214	0.04812	0.0372	0.06381	0.01282	0.0087	0.002113	0.2217	0.4144	0.2072	5.498e-05	0.5511
ENSMMUG00000001276	ENSG00000184916	JAG2	-0.2611	-0.2039	-0.04462	-0.5888	-0.3364	-0.7606	-0.4157	-0.09067	0.09192	0.4741	0.2864	-0.2567	-0.4257	-0.4447	0.2786	0.1045	-0.2476	-0.3924	-0.4762	0.1895	-0.1176	-0.1225	-0.5679	0.1628	-0.6251	-0.7878	-0.3244	-0.2986	-0.2569	-0.3868	-0.3557	-0.196	0.207	0.3576	0.8274	0.006289	0.1325	0.0005674	0.0571	0.69	0.7056	0.02997	0.2394	0.2644	0.121	0.05309	0.2534
ENSMMUG00000001292	ENSG00000151835	SACS	0.8034	1.171	0.6917	0.6312	-0.1878	1.028	0.2407	0.7195	1.019	-0.05139	0.3741	0.7536	-0.04743	0.8904	-0.1179	0.59	1.209	1.57	0.6039	0.6072	0.6686	0.5025	0.9799	0.6775	1.332	1.388	0.45	0.4651	0.1443	0.2328	0.553	0.1994	0.00371	0.0001405	0.01385	0.02353	0.5409	0.000233	0.4247	0.01811	0.002042	0.8643	0.2615	0.0133	0.9028	0.002926	0.7295
ENSMMUG00000001293	ENSG00000168010	ATG16L2	-0.03858	-0.1811	-0.08268	-0.1697	0.0318	-0.3771	-0.1416	-0.08328	-0.0003911	0.3395	0.2163	-0.1092	0.1786	-0.2886	0.2298	0.01829	0.06263	-0.3084	-0.3975	-0.02567	-0.03409	-0.07073	-0.3829	-0.08604	-0.2785	-0.6257	-0.5059	-0.4404	-0.1545	-0.4514	-0.6366	-0.318	0.8025	0.2822	0.5909	0.2691	0.8418	0.01501	0.3754	0.6191	0.9983	0.03912	0.2324	0.5043	0.3612	0.0788	0.2097
ENSMMUG00000001294	ENSG00000137478	FCHSD2	0.1041	0.1694	-0.03531	-0.01616	-0.2576	0.07713	-0.01601	-0.1217	0.2305	-0.1058	-0.02597	0.05442	-0.03594	0.1867	-0.08635	0.02351	0.3839	0.4853	-0.004569	-0.08208	-0.08515	0.06039	0.2167	-0.1487	0.4864	0.5272	-0.06964	-0.1077	-0.1433	-0.06043	0.04423	-0.09471	0.3741	0.1887	0.7662	0.8919	0.04129	0.5144	0.8977	0.3514	0.1047	0.4087	0.857	0.6752	0.8197	0.1455	0.5447
ENSMMUG00000001295	ENSG00000109272	PF4V1	-0.06182	-0.5514	-0.2728	-0.45	0.01545	-0.5009	-0.2031	0.2181	-0.108	-0.4713	-0.1823	-0.3694	-0.1239	-0.7884	-0.1142	-0.3127	-0.1845	-0.6537	-0.317	-0.3309	-0.5134	-0.4021	-0.4085	-0.2633	-0.5659	-0.4599	0.2842	0.2193	0.1565	0.1482	0.2183	-0.2148	0.7386	0.00848	0.1471	0.01941	0.9365	0.01016	0.3006	0.2908	0.6244	0.01831	0.4075	0.06734	0.6004	0.0001163	0.6036
ENSMMUG00000001297	ENSG00000162706	CADM3	-0.9024	-0.4447	-0.355	-0.5166	-0.2406	-0.5345	0.2435	-0.3929	-0.06993	0.1369	0.8288	0.189	0.03433	-0.04339	0.6575	0.4845	-1.403	-0.7968	-0.2514	-0.3648	-0.1942	0.2657	-0.2398	-0.0713	-0.4612	-0.6242	0.4644	0.3031	-0.5485	0.218	0.2119	0.9197	0.004769	0.1634	0.2129	0.0907	0.4556	0.08987	0.4213	0.2497	0.8568	0.6693	0.01588	0.5737	0.9337	0.8964	0.04389
ENSMMUG00000001300	ENSG00000213088	ACKR1	-0.5233	-1.306	-0.397	-0.5703	-0.1925	-1.089	-0.4836	-0.6642	-0.754	-0.5107	0.3731	-0.3461	-0.3014	-0.6298	0.1241	-0.471	-0.6779	-1.357	-0.2318	-0.8613	-0.6777	-0.3805	-0.2965	-0.08424	-0.5331	-0.623	0.7618	0.3174	0.5208	0.5495	0.4084	0.2325	0.09562	0.0002493	0.1843	0.0707	0.5448	0.001347	0.1335	0.06816	0.0188	0.07977	0.2234	0.2277	0.3572	0.03232	0.6931
ENSMMUG00000001304	ENSG00000106799	TGFBR1	0.7402	0.8911	0.4029	0.6129	-0.2826	0.7505	-0.3699	0.9117	0.6043	-0.1517	-0.127	0.4144	-0.1582	0.3768	-0.7523	0.1701	1.641	1.349	0.3271	0.7931	0.5887	0.4754	0.9367	0.666	0.83	0.5461	-0.5751	0.2019	-0.1972	-0.7632	-0.2505	-0.2916	0.008573	0.003468	0.1423	0.02729	0.3189	0.007184	0.1944	0.002848	0.06816	0.6057	0.6934	0.1574	0.649	0.2035	0.02091
ENSMMUG00000001313	ENSG00000006607	FARP2	-0.1838	-0.1692	-0.2901	-0.3212	-0.1216	-0.3297	-0.09005	-0.5163	0.1068	0.1059	0.08722	-0.1631	0.02464	-0.1024	0.1674	-0.08969	-0.4591	-0.2518	-0.4002	-0.1753	-0.2399	-0.3296	-0.4011	-0.6662	-0.2181	-0.127	-0.1599	-0.2525	-0.2436	-0.1677	-0.2891	-0.4649	0.06653	0.1215	0.004377	0.001947	0.2512	0.001465	0.388	8.174e-06	0.3767	0.3273	0.478	0.1468	0.8519	0.3524	0.1623
ENSMMUG00000001319	ENSG00000100714	MTHFD1	-0.09737	-0.3428	-0.1772	-0.06985	0.253	-0.03382	0.3828	-0.4895	-0.2921	0.000981	-0.08794	-0.1928	0.2318	0.01395	0.3598	-0.3305	-0.2082	-0.3118	0.05048	-0.4654	-0.2863	-0.166	-0.2537	-0.4105	0.1204	-0.04949	0.2575	-0.1854	0.003695	0.2412	0.1469	-0.1618	0.3851	0.005595	0.1153	0.5341	0.02987	0.7623	0.001075	0.0001265	0.03007	0.9935	0.5118	0.1121	0.1043	0.907	0.006606
ENSMMUG00000001324	NA	NA	-0.4082	-0.2472	0.3478	-0.2468	-0.1958	-0.5158	-0.4486	-0.006001	-0.2195	0.308	0.5944	0.04695	-0.2306	-0.3872	0.3043	0.2961	-0.4496	-0.6032	0.1629	0.411	-0.08777	0.2215	-0.1281	0.3775	-0.7873	-0.8535	0.2293	0.05318	-0.125	-0.1487	0.06947	0.0277	0.06044	0.2884	0.09791	0.2525	0.3839	0.02005	0.04668	0.9793	0.3868	0.1659	0.01486	0.8346	0.3957	0.08964	0.2235
ENSMMUG00000001329	ENSG00000012048	BRCA1	0.5622	0.4655	0.2165	0.4658	0.4087	0.4861	0.3855	0.3523	0.3547	-0.04203	-0.191	0.07824	0.2372	0.3047	-0.07584	-0.1215	0.5006	0.545	0.2745	0.1443	0.2026	0.2677	0.3548	0.2006	0.5253	0.3563	0.01868	0.04045	0.1697	-0.03402	0.05829	-0.07449	6.566e-06	0.0005777	0.07994	0.0001942	0.001573	9.746e-05	0.00293	0.008916	0.01537	0.7506	0.2004	0.5569	0.1365	0.02221	0.6039
ENSMMUG00000001332	ENSG00000156587	UBE2L6	0.6213	-0.02705	-0.2071	-0.03227	1.191	0.3907	0.1847	-0.1303	0.4181	0.4664	-0.2219	-0.1472	0.823	-0.01131	0.2868	-0.1116	-0.3895	-0.6065	-0.27	-0.3483	-0.2351	-0.2747	-0.5018	0.01681	-0.1728	-0.4307	-0.3749	-0.5032	-0.04179	-0.1268	-0.4891	-0.02972	0.0005949	0.8873	0.2288	0.8513	1.385e-09	0.02612	0.3101	0.4882	0.04321	0.01246	0.27	0.4146	0.0003949	0.9511	0.163
ENSMMUG00000001338	ENSG00000155096	AZIN1	0.4273	0.4522	0.1932	0.4047	-0.1548	0.4563	-0.1355	0.2826	0.206	-0.2587	-0.1266	0.3159	-0.06383	0.224	-0.5048	-0.1837	0.8532	0.7457	0.4987	0.2523	0.2781	0.1272	0.5197	0.05985	0.5744	0.5445	-0.05663	0.06392	-0.15	-0.3547	-0.01154	-0.2105	0.003432	0.004287	0.181	0.005298	0.3037	0.001748	0.3689	0.075	0.226	0.09139	0.4558	0.03936	0.7277	0.1428	0.00335
ENSMMUG00000001341	ENSG00000002587	HS3ST1	-0.1401	-0.04393	-0.4837	-0.874	-0.5637	-0.6942	-0.608	-0.8889	0.1847	0.2161	-0.3099	-0.3867	-0.6216	-0.4481	-0.2173	-0.4465	-0.0764	0.05507	-1.036	-0.4823	-0.2976	-0.5186	-0.5557	-1.354	-0.1267	0.1384	-0.85	-0.7301	-0.6422	-0.7286	-0.6257	-0.7118	0.3664	0.7958	0.002838	3.53e-07	0.001225	3.764e-05	0.0003935	2.262e-06	0.3307	0.2036	0.1245	0.03761	0.004707	0.01343	0.2728
ENSMMUG00000001342	ENSG00000144711	IQSEC1	-0.04155	-0.1485	-0.2341	-0.1682	-0.1234	-0.2844	-0.1645	-0.1812	-0.00174	-0.07738	-0.2466	-0.2173	-0.1393	-0.3225	-0.0279	-0.3826	0.1375	-0.208	-0.4923	-0.1297	-0.2157	-0.2433	-0.2411	-0.466	-0.228	-0.5179	-0.7253	-0.5718	-0.4037	-0.6408	-0.6275	-0.6101	0.6946	0.1984	0.02701	0.1113	0.2597	0.0072	0.1343	0.1116	0.9889	0.4915	0.04746	0.05216	0.2953	0.004302	0.8231
ENSMMUG00000001347	ENSG00000161395	PGAP3	-0.5338	-0.4472	-0.07942	-0.4431	-0.1367	-0.5158	-0.154	-0.7204	-0.4576	0.2194	0.3004	-0.1577	-0.08599	-0.3287	0.2788	-0.04732	-0.6089	-0.6851	-0.06127	-0.2738	-0.2931	-0.1469	-0.5098	-0.3692	-0.3324	-0.2982	0.3177	-0.02101	0.1159	0.2777	0.2137	-0.07069	0.001735	0.01398	0.6284	0.008789	0.4302	0.00255	0.3682	0.0001282	0.02367	0.2159	0.1273	0.3833	0.6845	0.0685	0.1548
ENSMMUG00000001359	ENSG00000110888	CAPRIN2	0.2604	0.4709	0.4706	0.3786	-0.08569	0.3708	0.3475	0.05524	0.4546	-0.02328	0.2074	0.3451	0.009531	0.4364	-0.2292	0.2598	0.003168	0.5126	0.3655	0.5088	0.456	0.4983	0.5538	0.2462	0.3556	0.6169	0.3946	0.6863	0.3358	0.3777	0.5186	0.4239	0.09799	0.00684	0.003083	0.01728	0.6099	0.01965	0.03738	0.7488	0.01536	0.8904	0.2682	0.04377	0.9634	0.01018	0.2245
ENSMMUG00000001361	ENSG00000133704	IPO8	0.2958	0.3964	0.1725	0.3836	-0.06254	0.4534	0.1235	0.31	0.1764	-0.1267	-0.0749	0.2345	0.05897	0.2567	-0.1874	0.03805	0.6244	0.5935	0.3253	0.35	0.3231	0.3942	0.5219	0.1879	0.4192	0.349	-0.03303	0.2093	-0.07482	-0.1803	0.1262	0.08704	0.01638	0.00323	0.1595	0.001919	0.6236	0.000263	0.3327	0.02149	0.2204	0.3282	0.6038	0.07153	0.7056	0.04811	0.1957
ENSMMUG00000001362	ENSG00000129003	VPS13C	0.8508	1.137	0.646	0.6468	0.0545	0.9777	0.4112	0.8359	1.01	-0.03844	0.3129	0.6644	0.007284	1.089	-0.00177	0.5162	1.225	1.527	0.7515	0.5568	0.606	0.5765	0.9648	0.5124	1.482	1.405	0.7549	0.4147	0.1766	0.1202	0.5507	0.5108	0.001256	0.0001083	0.01632	0.01553	0.8477	0.0002276	0.1447	0.004153	0.001213	0.891	0.3166	0.01974	0.9835	0.0001067	0.9955
ENSMMUG00000001369	ENSG00000163517	HDAC11	-1.24	-1.421	-0.5608	-0.6366	-0.2365	-0.4312	-0.01336	0.8152	-1.326	-1.157	-0.1312	-0.2349	-0.1692	-0.6162	0.4824	-0.1471	-0.8727	-1.223	-0.1435	-0.5846	-0.9968	-0.2998	-0.164	0.2382	-1.184	-1.336	0.5604	-0.1256	-0.1096	0.6852	0.4132	0.4521	3.774e-05	1.314e-05	0.04513	0.024	0.4169	0.1287	0.9623	0.006651	9.002e-05	0.0001755	0.6869	0.4224	0.627	0.03515	0.1228
ENSMMUG00000001376	ENSG00000047188	YTHDC2	0.57	0.9636	0.4813	0.5041	-0.15	0.6764	-0.05906	0.6396	0.6571	0.1388	0.1692	0.6155	0.05309	0.7191	-0.2832	0.3649	0.8365	1.077	0.5309	0.5871	0.5125	0.4043	0.7695	0.5138	0.9785	1.05	0.1942	0.5005	0.0431	-0.07526	0.2903	0.101	0.008627	5.993e-05	0.02898	0.02111	0.5193	0.001985	0.8003	0.007383	0.01152	0.549	0.5158	0.009359	0.8542	0.002102	0.2851
ENSMMUG00000001377	ENSG00000143970	ASXL2	0.6957	0.6198	0.1773	0.5309	0.1073	0.6527	0.2912	0.6337	0.7244	-0.1876	0.02101	0.4433	0.2431	0.6454	-0.1303	0.2958	1.373	1.185	0.4098	0.3604	0.4895	0.2675	0.7082	0.3117	1.158	0.7132	-0.02975	-0.06717	-0.06902	-0.2459	0.04128	-0.01553	0.0005731	0.005747	0.389	0.009415	0.6167	0.00139	0.1764	0.004661	0.002685	0.3927	0.9321	0.04504	0.3638	0.003105	0.5916
ENSMMUG00000001384	ENSG00000137449	CPEB2	0.499	0.4101	0.2651	0.6271	0.3622	0.8529	0.5717	0.8223	0.6448	0.007428	0.001712	0.6821	0.1127	0.5185	-0.1512	0.3048	1.304	1.162	0.4483	0.291	0.5812	0.06676	0.9476	0.401	0.8837	0.4286	0.005557	-0.02487	0.1077	-0.6702	0.1516	-0.4602	0.05969	0.1634	0.3353	0.01852	0.2047	0.001411	0.04898	0.004873	0.03924	0.9794	0.9958	0.01727	0.7557	0.06421	0.6319
ENSMMUG00000001387	ENSG00000149269	PAK1	0.2848	-0.2507	-0.3811	0.2233	0.2455	0.00597	0.0833	0.2328	-0.1416	-0.2175	-0.4845	-0.08812	0.3897	-0.4125	0.1944	-0.06959	0.7729	-0.03641	-0.7808	0.05188	0.08163	-0.2299	-0.2159	-0.08086	-0.4185	-1.015	-1.737	-0.8225	-0.6449	-1.247	-1.444	-0.8606	0.2466	0.3459	0.1167	0.3601	0.3341	0.9803	0.7422	0.3813	0.6231	0.4	0.08938	0.7327	0.2076	0.1103	0.5012
ENSMMUG00000001390	ENSG00000071051	NCK2	-0.006482	-0.1741	-0.02849	-0.1753	-0.2536	-0.2864	-0.2724	0.372	-0.1013	-0.006684	-0.008839	-0.2615	-0.4337	-0.4321	0.06369	0.1283	0.1607	-0.1739	-0.3153	0.05551	-0.1188	-0.3103	-0.2599	0.2255	-0.4099	-0.5093	-0.3496	-0.3359	-0.3235	-0.4498	-0.3345	-0.1069	0.9664	0.2964	0.8529	0.2622	0.1249	0.07119	0.09545	0.02641	0.584	0.9677	0.9617	0.1236	0.03458	0.01109	0.7331
ENSMMUG00000001393	ENSG00000124713	GNMT	0.1163	-0.7891	-0.3848	-0.129	0.1246	-0.5877	-0.1053	-0.1203	-0.2675	-0.1775	0.01764	-0.3125	0.0664	-0.6954	0.1521	-0.1875	0.1136	-0.7532	-0.8435	-0.01012	0.08262	-0.195	-0.4565	-0.205	-0.3554	-1.236	-1.486	-0.7641	-0.5023	-1.39	-1.103	-0.6598	0.6511	0.007498	0.1463	0.6291	0.6519	0.03867	0.6911	0.6697	0.3981	0.556	0.9583	0.3021	0.8467	0.02699	0.6419
ENSMMUG00000001397	ENSG00000175471	MCTP1	0.7924	0.5207	0.3392	0.7603	0.07067	0.4333	0.2067	1.059	0.3961	-0.4089	-0.3665	0.304	0.05362	0.1338	-0.1432	0.3438	1.659	1.235	0.4445	0.6394	0.5934	0.5252	0.684	0.66	0.5282	0.04846	-0.3172	0.09537	-0.3369	-0.6254	-0.3259	0.2359	0.004189	0.09757	0.243	0.007151	0.8155	0.1305	0.5101	0.0005252	0.218	0.1782	0.2826	0.3082	0.8858	0.6537	0.6753
ENSMMUG00000001409	ENSG00000260220	CCDC187	-0.01315	0.2368	0.02885	-0.6249	-0.4857	-0.8905	-0.288	-0.7686	0.3763	0.434	0.6699	-0.3265	-0.5458	-0.5053	0.2027	-0.06727	-0.6386	-0.4292	-0.6344	0.02117	-0.08696	-0.4421	-0.5117	-0.9453	-0.6488	-0.2088	0.1702	-0.249	-0.07921	0.1294	0.04213	-0.649	0.9576	0.3814	0.9065	0.02018	0.08348	0.001241	0.2815	0.007055	0.2107	0.1145	0.03558	0.2829	0.1484	0.09593	0.5151
ENSMMUG00000001418	ENSG00000139187	KLRG1	0.04163	0.5868	0.9084	0.3835	-0.2633	0.485	0.3254	0.7148	-0.04665	-0.1616	0.6514	0.5073	-0.2087	0.6258	-0.07985	0.8638	-0.0008467	0.5028	0.5767	0.3752	0.1161	0.2768	0.6746	0.7813	0.6659	0.9555	1.302	0.8504	0.564	0.8744	1.001	0.9682	0.8656	0.02764	0.0001395	0.1127	0.3209	0.04392	0.207	0.005635	0.8744	0.5294	0.01743	0.0502	0.5364	0.0138	0.7768
ENSMMUG00000001423	ENSG00000047346	FAM214A	0.4983	0.6845	0.4074	0.5989	-0.1402	0.6095	0.04965	0.8358	0.4247	-0.09014	0.06333	0.3943	-0.0589	0.4342	-0.3803	0.3435	1.009	1.067	0.3653	0.5158	0.4313	0.4418	0.707	0.5358	0.5739	0.5929	-0.1472	0.2785	-0.1977	-0.2437	0.1085	0.07588	0.01024	0.00127	0.03749	0.002149	0.5019	0.001814	0.8114	9.367e-05	0.06513	0.6647	0.7852	0.05982	0.8207	0.03575	0.1091
ENSMMUG00000001426	ENSG00000131398	KCNC3	-0.07809	-0.09063	-0.08971	-0.5715	0.2266	-0.289	-0.5354	-0.1009	0.252	0.1162	0.3092	0.03007	-0.02301	0.1165	0.2409	-0.03083	-0.3319	-0.2845	-0.5316	-0.07182	0.0745	-0.5268	-0.2681	0.003594	0.04135	-0.6777	-0.4781	-0.5584	-0.1684	-0.2563	-0.3938	0.04335	0.7772	0.7671	0.7408	0.05136	0.441	0.3168	0.08441	0.7545	0.4646	0.6845	0.3171	0.9216	0.9477	0.693	0.4738
ENSMMUG00000001427	ENSG00000105357	MYH14	-0.1996	-0.6466	-0.4532	-0.2849	0.1589	-0.3631	-0.375	0.02915	-0.2895	0.1018	-0.1014	-0.5916	0.1707	-0.7062	0.3711	-0.0682	0.2268	-0.9249	-0.8584	-0.4965	-0.6545	-0.4332	-0.7161	-0.1582	-1.021	-1.365	-1.091	-0.896	-0.9252	-0.9469	-0.8648	-0.5733	0.5077	0.04437	0.136	0.3502	0.6082	0.238	0.2363	0.9285	0.475	0.7703	0.7903	0.1019	0.6985	0.04987	0.3207
ENSMMUG00000001471	ENSG00000170579	DLGAP1	-0.1244	-0.02584	-0.2613	-0.1503	-0.2148	-0.08397	-0.2377	-0.03443	-0.06788	-0.1228	-0.1556	-0.1649	0.07338	-0.1545	-0.4183	-0.1574	-0.05175	0.03309	-0.3705	-0.6189	-0.3237	-0.18	0.1358	-0.6707	0.1447	-0.0107	-0.3338	-0.2632	-0.4513	-0.1911	-0.2249	-0.4275	0.5098	0.9007	0.1772	0.4326	0.2834	0.6641	0.2505	0.8738	0.7523	0.5402	0.5213	0.4279	0.7692	0.4501	0.06721
ENSMMUG00000001484	ENSG00000005893	LAMP2	0.4782	0.352	0.05478	0.4929	0.1393	0.3672	0.02445	0.6794	0.4518	-0.09253	-0.2005	0.2698	0.3974	0.1167	-0.1648	0.06599	1.237	0.7217	-0.09782	0.4604	0.4773	0.3102	0.3852	0.4653	0.3757	-0.04314	-1.018	-0.05142	-0.07007	-0.6845	-0.5909	-0.3713	0.02371	0.1247	0.7911	0.01948	0.5188	0.07929	0.9088	0.003135	0.06992	0.6765	0.4124	0.2247	0.1313	0.5996	0.4971
ENSMMUG00000001508	ENSG00000163635	ATXN7	1.076	0.9549	0.3432	0.5937	0.55	1.028	0.2086	1.253	1.126	-0.2796	-0.2662	0.4704	0.5102	0.6677	-0.3809	0.4105	1.547	1.22	0.3404	0.5264	0.5198	0.233	0.8543	0.7229	1.033	0.439	-0.2844	-0.2872	-0.4072	-0.7031	-0.1602	0.1059	0.000133	0.002251	0.2383	0.03785	0.06423	0.0003127	0.5018	5.514e-05	0.0007613	0.3633	0.4435	0.1287	0.173	0.02727	0.2773
ENSMMUG00000001511	ENSG00000112984	KIF20A	0.03204	-0.04637	-0.06322	0.05474	0.5476	0.392	0.8822	-0.2864	-0.3753	-0.2729	-0.3836	-0.5249	0.3557	0.2226	0.3528	-0.4015	0.1266	-0.1714	0.1255	-0.5171	-0.03164	0.05695	-0.2386	-0.1397	0.04201	-0.4218	-0.1628	-0.4774	-0.03273	0.1241	-0.114	-0.02061	0.9046	0.8733	0.816	0.8427	0.04461	0.1334	0.0009951	0.3592	0.2218	0.3245	0.2324	0.06885	0.2776	0.4036	0.2139
ENSMMUG00000001518	ENSG00000177853	ZNF518A	1.264	1.758	1.146	1.073	0.1219	1.527	-0.02426	1.615	1.212	-0.001568	0.3252	0.91	-0.1608	1.194	-0.8542	0.6524	1.401	1.982	0.9854	1.066	1.005	0.6851	1.276	0.7844	1.471	1.602	0.4311	0.8848	0.4669	-0.02606	0.6372	0.3708	0.0005538	1.644e-05	0.002327	0.003861	0.7674	3.387e-05	0.9547	6.109e-05	0.005491	0.9968	0.4601	0.02378	0.7561	0.002297	0.07863
ENSMMUG00000001519	NA	NA	-0.049	-0.3195	0.4449	0.2152	0.7133	-0.1931	0.7216	-0.7797	-0.3032	0.2936	0.8461	0.3258	0.7751	0.2372	0.8717	-0.02994	0.0245	-0.5481	0.6484	0.09624	0.3023	0.1206	-0.1936	0.09075	0.1149	-0.2534	0.8423	0.1973	0.6211	0.7727	0.685	0.1956	0.8524	0.2722	0.08018	0.4101	0.00595	0.468	0.006684	0.0156	0.2646	0.2321	0.00107	0.1858	0.01325	0.3368	0.0006417
ENSMMUG00000001531	ENSG00000144749	LRIG1	-0.02129	0.3693	0.4668	0.2046	-0.001615	0.3343	0.2542	0.6152	0.165	0.08284	0.5492	0.3731	-0.09471	0.526	0.2223	0.7881	0.2922	0.4628	0.3879	0.2283	0.1542	0.292	0.3325	0.5266	0.5611	0.5487	0.6447	0.1916	0.1434	0.4057	0.5886	0.63	0.8731	0.01112	0.0004628	0.1264	0.9909	0.01226	0.0695	2.448e-05	0.3036	0.5627	0.0005808	0.01075	0.5906	0.0002904	0.1615
ENSMMUG00000001532	NA	NA	0.3872	0.2699	-0.02107	-0.002447	0.2867	0.237	0.1896	-0.2377	0.3414	-0.135	-0.0896	0.06058	0.1587	0.3066	-0.04405	-0.2619	-0.06397	0.2104	-0.1662	-0.1634	0.03051	-0.1497	0.04309	-0.3596	0.1787	0.2781	-0.1345	-0.2744	0.02178	-0.007722	-0.2317	-0.1089	0.00376	0.06775	0.8759	0.9856	0.04119	0.07807	0.1773	0.1133	0.03165	0.3501	0.5853	0.6807	0.361	0.0338	0.7841
ENSMMUG00000001534	ENSG00000092529	CAPN3	-0.1071	-0.2578	-0.2574	-0.2264	0.1231	-0.472	0.0508	-0.7374	-0.145	0.1135	-0.003795	-0.1146	0.2073	-0.3836	0.1899	-0.5003	-0.4726	-0.4885	-0.4543	-0.1371	-0.1958	-0.1476	-0.4411	-0.8245	-0.4636	-0.4808	-0.3516	-0.4556	-0.3193	-0.2671	-0.5973	-0.4934	0.4712	0.1145	0.08585	0.1315	0.4266	0.002173	0.7407	1.959e-05	0.4075	0.4695	0.9828	0.472	0.2678	0.01704	0.2745
ENSMMUG00000001535	ENSG00000134317	GRHL1	0.9256	0.9494	0.4988	0.2841	0.1731	0.6602	0.07099	0.7959	0.8414	0.1295	0.003923	0.394	0.3088	0.727	-0.3415	-0.1168	1.09	1.049	0.4478	0.594	0.5786	0.2903	0.7036	0.313	1.083	0.926	0.4033	0.1421	0.3499	0.05561	0.2457	0.1948	0.0002291	0.0007408	0.05704	0.276	0.5316	0.009885	0.8086	0.005378	0.00367	0.6276	0.9899	0.1572	0.3657	0.006826	0.2849
ENSMMUG00000001536	ENSG00000060749	QSER1	0.6154	0.8942	0.6627	0.5492	-0.1355	0.8357	0.1553	0.6502	0.5901	-0.1246	0.1434	0.5744	-0.2383	0.672	-0.5276	0.2254	0.9293	1.291	0.6319	0.7782	0.6904	0.7246	0.7965	0.4679	0.8786	1.006	0.231	0.611	0.2633	0.09927	0.3509	0.2915	0.008792	0.0005578	0.005096	0.01971	0.5986	0.000407	0.5432	0.01185	0.03517	0.6226	0.6086	0.02447	0.4627	0.007819	0.07065
ENSMMUG00000001537	ENSG00000128335	APOL2	0.8128	0.3147	0.07704	0.052	1.202	0.7544	0.3701	-0.1095	0.6034	0.7587	0.07093	-0.06054	1.039	0.4097	0.4713	-0.09583	-0.3199	-0.3049	0.2817	-0.269	-0.06655	-0.1289	-0.1935	0.2233	0.2252	0.06596	0.1874	-0.3332	0.2224	0.1439	-0.06741	0.08736	3.072e-05	0.1276	0.6773	0.7774	8.29e-09	8.853e-05	0.05916	0.5861	0.007409	0.0002141	0.7471	0.7563	3.616e-05	0.0428	0.03584
ENSMMUG00000001547	ENSG00000103994	ZNF106	0.7932	0.7267	0.1903	0.5949	0.05977	0.8287	0.2602	0.9083	0.7989	-0.2064	-0.1107	0.4269	0.2232	0.6952	-0.0671	0.478	1.322	1.131	0.1158	0.3351	0.4464	0.2608	0.6406	0.3155	0.8105	0.3138	-0.517	-0.2224	-0.3252	-0.7088	-0.2766	-0.193	0.0007261	0.005497	0.4266	0.01267	0.8103	0.0004808	0.3008	0.0004827	0.004521	0.4204	0.7016	0.09779	0.4757	0.006203	0.8135
ENSMMUG00000001563	ENSG00000183196	CHST6	-0.2348	-0.2959	-0.02753	-0.1159	0.0163	-0.1842	0.04056	-0.4302	-0.19	0.01244	0.006382	-0.187	-0.09034	-0.1397	0.1163	-0.3228	-0.2179	-0.4089	0.2415	-0.01328	-0.2115	-0.1269	-0.2092	-0.2323	-0.08605	-0.1332	0.4185	-0.07068	-0.005608	0.3163	0.4167	-0.02661	0.09397	0.05275	0.8434	0.4114	0.9114	0.1922	0.7805	0.005914	0.2719	0.9363	0.9707	0.2402	0.6279	0.3743	0.4977
ENSMMUG00000001568	ENSG00000179361	ARID3B	-0.1311	-0.281	-0.1235	-0.08512	-0.09753	-0.2557	-0.1196	0.1549	-0.3228	0.09832	-0.06848	-0.1432	-0.1949	-0.3987	0.1242	0.0992	0.2954	-0.2951	-0.4654	-0.03154	-0.124	-0.1947	-0.3151	0.04259	-0.4496	-0.8347	-0.8452	-0.6215	-0.4623	-0.7795	-0.8013	-0.5317	0.4348	0.1246	0.4618	0.6123	0.5765	0.1301	0.4918	0.3995	0.1033	0.5806	0.7293	0.4227	0.3637	0.02637	0.5328
ENSMMUG00000001569	ENSG00000137959	IFI44L	2.242	2.021	0.1964	0.7664	2.421	1.969	0.2659	0.5096	2.314	1.339	-0.1014	0.6013	1.858	1.847	-0.8813	-0.06469	0.6671	0.4453	-0.2967	0.3435	0.2546	0.1346	0.3146	0.601	0.7085	0.707	-0.132	-0.3497	-0.3605	0.1325	-0.2357	0.3971	1.504e-09	2.385e-07	0.5953	0.03526	2.634e-10	6.341e-08	0.4951	0.1959	1.827e-06	0.001869	0.8361	0.1771	0.0002454	2.073e-05	0.09356
ENSMMUG00000001587	ENSG00000140416	TPM1	-0.1018	-0.05899	0.03852	0.1011	-0.206	0.1429	0.06167	0.2907	-0.07913	-0.2801	-0.07984	0.007879	-0.02002	-0.0335	-0.05468	0.1606	-0.01314	0.202	0.1494	0.1425	0.1204	0.2731	0.3085	0.2887	-0.2915	-0.05266	0.03637	0.2558	0.01369	0.1261	0.03297	0.05801	0.3973	0.6526	0.7472	0.398	0.1054	0.233	0.6227	0.02557	0.5821	0.03119	0.5765	0.9513	0.8989	0.793	0.7007
ENSMMUG00000001592	ENSG00000065518	NDUFB4	-0.05388	-0.1362	-0.04741	-0.02693	0.007445	-0.08702	0.009431	-0.1349	-0.198	-0.08633	-0.1842	-0.224	-0.0146	-0.3358	0.06339	-0.2201	-0.4148	-0.3956	-0.2652	-0.2168	-0.168	-0.1973	-0.2196	-0.02866	-0.2872	-0.3213	-0.1721	-0.06425	-0.05422	-0.06275	-0.209	-0.04567	0.5166	0.1336	0.5683	0.7462	0.9314	0.2974	0.9129	0.1382	0.04623	0.3305	0.06343	0.01266	0.8906	0.0002093	0.5188
ENSMMUG00000001593	ENSG00000113924	HGD	0.02498	-0.3755	-0.07486	-0.239	-0.08935	-0.2554	-0.1677	0.04438	-0.4941	-0.5472	-0.2961	-0.3119	-0.1675	-0.5557	-0.4271	-0.2868	-0.4129	-0.3574	-0.1946	-0.101	-0.1948	-0.1648	-0.0828	0.113	-0.9948	-0.6557	0.07374	0.2514	0.02946	0.04805	0.07596	-0.02215	0.8732	0.03205	0.633	0.1331	0.5863	0.1132	0.3124	0.7969	0.009857	0.001703	0.1169	0.07352	0.4099	0.001481	0.02633
ENSMMUG00000001597	ENSG00000145649	GZMA	0.3427	0.5705	0.935	0.9642	0.3018	1.028	0.541	0.2417	-0.008368	0.2685	0.3339	0.3312	0.02207	0.6101	0.07122	0.2842	-0.2992	0.2968	0.9723	0.7415	0.6005	0.6837	0.6545	0.7892	0.4948	0.6318	1.212	1.282	0.9459	1.199	1.486	0.8815	0.2561	0.08236	0.001881	0.001403	0.34	0.0006419	0.08507	0.461	0.9819	0.4172	0.3587	0.3177	0.9559	0.06219	0.8475
ENSMMUG00000001611	ENSG00000164327	RICTOR	1.512	1.725	0.6086	1.194	0.4975	1.491	0.2198	1.567	1.683	-0.1142	-0.05225	0.9095	0.3963	1.155	-0.4375	0.4811	2.505	2.47	0.5561	1.22	1.02	0.7002	1.425	0.8914	1.732	1.266	-0.1682	0.3884	0.07466	-0.4581	0.03819	-0.1415	0.0001958	0.0001468	0.1504	0.004049	0.2546	0.0003037	0.6294	0.0005495	0.0006161	0.7987	0.9183	0.04275	0.4795	0.009303	0.3993
ENSMMUG00000001613	ENSG00000141759	TXNL4A	-0.1409	-0.1888	-0.06917	-0.007661	-0.009437	-0.1017	-0.02559	-0.2707	-0.2874	-0.1159	-0.1319	-0.1603	-0.1327	-0.2527	-0.02924	-0.346	-0.3637	-0.4172	-0.1286	-0.1556	-0.137	-0.1892	-0.1712	-0.3306	-0.4314	-0.4899	-0.1649	-0.04972	-0.1059	-0.1235	-0.2136	-0.3324	0.05591	0.01912	0.3451	0.9169	0.9023	0.1703	0.7365	0.001025	0.001212	0.1396	0.1335	0.04456	0.1637	0.001554	0.7373
ENSMMUG00000001614	NA	NA	0.06361	-0.05509	-0.04243	-0.1175	-0.08979	-0.1253	-0.1406	0.1408	-0.1026	-0.1284	-0.1837	-0.1532	-0.02941	-0.2995	-0.1534	0.002902	-0.1326	-0.174	-0.1154	-0.08381	-0.04372	-0.08193	0.001391	0.3343	-0.2937	-0.3446	-0.2289	0.04491	-0.02676	-0.1467	-0.1953	0.1698	0.3918	0.4954	0.5676	0.1148	0.2455	0.0927	0.06923	0.08309	0.2405	0.104	0.03681	0.05315	0.7555	0.0001932	0.08239
ENSMMUG00000001616	ENSG00000117115	PADI2	-0.1641	-0.3855	-0.6553	-0.5101	-0.1334	-0.5207	0.07897	-0.8348	-0.1789	-0.04872	-0.3978	-0.4388	-0.07826	-0.4097	0.219	-0.5799	-0.3272	-0.5302	-0.5784	-0.5184	-0.4093	-0.3982	-0.5067	-1.101	-0.3785	-0.4317	-0.6084	-0.7493	-0.657	-0.5438	-0.7105	-0.7179	0.2042	0.006414	7.742e-07	9.939e-05	0.3177	6.928e-05	0.5564	1.291e-08	0.2451	0.7238	0.00943	0.001547	0.6322	0.003093	0.1574
ENSMMUG00000001633	ENSG00000104518	GSDMD	-0.09929	-0.2576	0.04785	-0.3928	0.1412	-0.5108	-0.1579	-0.3892	-0.008194	0.5446	0.4069	-0.2155	0.05853	-0.3474	0.4729	-0.04684	-0.5537	-0.7382	-0.234	-0.1546	-0.3345	-0.1989	-0.6708	-0.1742	-0.4947	-0.607	0.05222	-0.3761	-0.1528	-0.113	-0.2443	-0.2179	0.6393	0.2658	0.8216	0.0647	0.5204	0.01676	0.4716	0.09429	0.9738	0.01671	0.1054	0.3378	0.8269	0.123	0.06001
ENSMMUG00000001635	ENSG00000183779	ZNF703	-0.195	-0.3492	-0.226	-0.3815	0.2149	-0.1582	0.1857	-0.4112	-0.1785	0.4487	0.01353	-0.2261	0.09079	0.009038	0.5009	-0.3055	-0.4513	-0.6579	-0.3702	-0.5268	-0.4252	-0.3249	-0.7036	-0.4959	-0.2719	-0.4425	-0.232	-0.8721	-0.3448	-0.3105	-0.5206	-0.4604	0.2773	0.0706	0.2091	0.03669	0.2487	0.3795	0.3152	0.04184	0.4016	0.01718	0.9483	0.244	0.6895	0.9619	0.01473
ENSMMUG00000001645	ENSG00000104529	EEF1D	-0.3738	-0.1394	0.1667	-0.4045	-0.2103	-0.5046	-0.2849	0.07707	-0.2915	0.2019	0.3211	-0.2483	-0.5578	-0.3579	0.1382	0.4195	-0.6621	-0.514	-0.2298	-0.04883	-0.245	-0.1464	-0.3983	0.3232	-0.4454	-0.2807	0.4127	0.08675	0.04066	0.3306	0.1892	0.3999	0.0401	0.4851	0.3675	0.02561	0.2587	0.005278	0.1325	0.7012	0.1729	0.3045	0.1414	0.1951	0.01608	0.06366	0.5204
ENSMMUG00000001646	ENSG00000119402	FBXW2	-0.1164	-0.1131	-0.06507	0.0302	-0.1961	0.02266	-0.08727	-0.004682	-0.1933	-0.2093	-0.09094	-0.06249	-0.08008	-0.09217	-0.1911	-0.1422	0.1298	0.009722	0.2448	-0.04939	-0.08528	0.03594	0.1746	0.05307	0.161	0.12	0.1607	0.06468	0.0006021	0.04015	0.1816	0.1358	0.07599	0.1123	0.318	0.6423	0.004255	0.7278	0.1975	0.9477	0.01248	0.002776	0.2358	0.3656	0.3349	0.1823	0.01447
ENSMMUG00000001657	ENSG00000169413	RNASE6	0.07102	-0.2723	-0.4934	-0.06549	0.1354	-0.1095	0.2101	0.1598	-0.108	-0.01583	-0.5443	-0.2084	0.123	-0.2415	0.2836	-0.2455	0.1921	-0.1847	-0.6433	-0.2458	-0.1139	-0.2425	-0.2598	0.02955	-0.1737	-0.5788	-0.9822	-0.3853	-0.1047	-0.5801	-0.7997	-0.1452	0.6194	0.08231	0.0005979	0.6455	0.3614	0.4418	0.1583	0.3042	0.5195	0.9164	0.001215	0.1664	0.493	0.11	0.0937
ENSMMUG00000001675	ENSG00000100325	ASCC2	-0.5395	-0.8077	-0.4528	-0.5295	-0.1584	-0.5725	-0.1198	0.07207	-0.7517	-0.3386	-0.1546	-0.5154	-0.04263	-0.6853	0.2743	-0.02824	-0.6562	-0.9686	-0.2712	-0.5291	-0.6905	-0.3666	-0.3959	0.05024	-0.743	-0.9642	0.1128	-0.2995	-0.26	0.1441	-0.05026	0.2647	0.002038	2.639e-05	0.00925	0.00232	0.3765	0.001027	0.5052	0.702	0.0004169	0.07275	0.4574	0.006558	0.8507	0.0003395	0.1952
ENSMMUG00000001676	ENSG00000168685	IL7R	0.07562	0.4677	0.5635	0.5999	-0.171	0.5532	0.04466	0.5463	0.02298	-0.4704	0.01695	0.3854	-0.4098	0.3502	-0.5162	0.3055	0.2517	0.7773	0.5673	0.5759	0.4249	0.5131	0.616	0.5071	0.4437	0.7617	0.4729	0.9319	0.4576	0.5808	0.695	0.5807	0.6833	0.02133	0.002919	0.001618	0.3611	0.003488	0.8135	0.008028	0.9162	0.01825	0.9393	0.0549	0.07686	0.08212	0.01805
ENSMMUG00000001677	ENSG00000176058	TPRN	-0.7294	-0.4301	-0.006418	-0.4735	-0.05857	-0.6986	-0.1698	-0.3512	-0.2444	0.2449	0.3299	-0.2371	-0.5427	-0.1744	0.4939	0.3482	-0.8835	-0.9627	-0.3529	-0.3167	-0.4082	-0.4143	-0.7504	-0.0927	-0.6383	-0.6002	0.2962	-0.08881	-0.05177	0.2853	0.1002	0.1849	0.004066	0.1082	0.9786	0.06085	0.8221	0.006366	0.5023	0.1894	0.4164	0.3452	0.2518	0.3835	0.09046	0.5165	0.08474
ENSMMUG00000001680	ENSG00000136560	TANK	0.7624	0.5906	0.367	0.5201	0.2665	0.658	-0.02565	0.5909	0.6006	-0.163	-0.103	0.2767	0.2326	0.3235	-0.3998	0.0489	0.7035	0.7044	0.1258	0.3604	0.2246	0.2388	0.5431	0.4875	0.4394	0.3735	-0.1912	0.1884	0.05512	-0.2441	0.004905	0.1013	4.282e-05	0.003323	0.0459	0.004808	0.1626	0.0003918	0.8946	0.003533	0.005413	0.4008	0.6326	0.1547	0.3197	0.09534	0.0692
ENSMMUG00000001683	ENSG00000128886	ELL3	0.0835	-0.06114	-0.1741	-0.08245	-0.05072	-0.222	0.1631	-0.8408	-0.09001	-0.1818	-0.4898	-0.3975	-0.1401	-0.4753	-0.04939	-0.8984	-0.53	-0.3993	-0.7349	-0.4378	-0.3614	-0.2436	-0.4388	-1.063	-0.3375	-0.07486	-0.7944	-0.4949	-0.2829	-0.4271	-0.493	-0.6959	0.5456	0.6892	0.2194	0.5603	0.7305	0.1216	0.2593	7.6e-07	0.5947	0.2342	0.005362	0.01194	0.45	0.002554	0.7674
ENSMMUG00000001689	ENSG00000131171	SH3BGRL	0.2492	0.1043	0.04421	0.2946	-0.1304	0.3166	-0.1273	0.3913	0.1438	-0.3874	-0.3561	0.07694	0.1295	-0.0755	-0.5091	-0.2257	0.5839	0.3814	0.08056	0.3174	0.1972	0.1359	0.4409	0.3625	0.2027	0.143	-0.4762	0.1759	-0.0116	-0.4818	-0.1692	-0.04503	0.1826	0.6065	0.8116	0.1148	0.4982	0.08982	0.506	0.05459	0.5149	0.05201	0.1067	0.6983	0.5829	0.7043	0.02098
ENSMMUG00000001707	ENSG00000113108	APBB3	-0.146	-0.1472	0.02231	0.02338	-0.2158	-0.3135	-0.2244	-0.09777	-0.1458	0.1255	0.1671	-0.0505	0.02014	-0.3605	-0.01129	-0.08737	-0.05457	-0.2506	-0.2421	0.1881	-0.03914	0.0311	-0.2084	-0.001293	-0.5548	-0.7711	-0.5655	-0.156	-0.2214	-0.5821	-0.4697	-0.4841	0.3075	0.3432	0.8756	0.87	0.1487	0.03036	0.1329	0.5323	0.3854	0.4064	0.3211	0.7395	0.912	0.0188	0.947
ENSMMUG00000001723	ENSG00000166140	ZFYVE19	-0.3971	-0.3086	-0.02061	-0.1683	-0.1431	-0.529	-0.05079	-0.2788	-0.2887	0.07085	0.1316	-0.1993	-0.1442	-0.4861	0.3224	0.09203	-0.8715	-0.7496	-0.5606	-0.1745	-0.2982	-0.2188	-0.5853	-0.3006	-0.5318	-0.4931	-0.1635	0.05801	0.09786	0.1255	-0.1705	0.1708	0.006345	0.04777	0.8836	0.2426	0.3434	0.0004326	0.7299	0.07689	0.09542	0.642	0.4378	0.2021	0.438	0.002296	0.05505
ENSMMUG00000001739	ENSG00000174437	ATP2A2	0.3925	0.2044	-0.02399	0.1521	0.4052	0.3628	0.3324	0.1349	0.4004	0.1056	-0.02273	0.2551	0.3878	0.425	0.1096	0.1203	0.4709	0.2298	0.2138	-0.01895	0.1253	0.009307	0.1057	-0.0739	0.3744	0.004358	0.004753	-0.2216	-0.09213	-0.1566	-0.1231	-0.1341	7.077e-05	0.05358	0.8059	0.1186	8.189e-05	0.0002399	0.001184	0.2076	0.000521	0.304	0.8438	0.01431	0.001807	4.902e-05	0.3355
ENSMMUG00000001742	ENSG00000069702	TGFBR3	0.2053	0.5753	0.6333	0.6326	-0.4429	0.7632	-0.02272	0.7778	0.03708	-0.0398	0.4204	0.5895	-0.1503	0.5663	-0.1871	0.7959	0.7216	0.6762	0.8173	0.7648	0.3879	0.554	0.8574	0.974	0.3526	0.2341	0.1088	0.3937	-0.1013	-0.3958	0.2432	0.003232	0.3221	0.01023	0.00212	0.002185	0.04757	0.0002403	0.9173	0.0006109	0.8804	0.8563	0.08234	0.007656	0.5894	0.009799	0.456
ENSMMUG00000001744	ENSG00000169902	TPST1	0.2421	-0.1358	-0.07643	0.2021	-0.2547	-0.07707	-0.125	0.4148	-0.03458	-0.248	-0.1995	-0.1115	-0.05054	-0.5892	-0.4939	-0.08849	1.263	0.4234	-0.3763	0.2743	0.05954	0.08918	0.2734	0.3045	0.1874	-0.5073	-0.8667	-0.1939	-0.3482	-1.029	-0.7714	-0.4343	0.3303	0.62	0.7633	0.4238	0.3449	0.7672	0.6443	0.1329	0.9074	0.3687	0.5257	0.688	0.8809	0.03688	0.1166
ENSMMUG00000001748	ENSG00000165025	SYK	0.007999	-0.3283	-0.3973	-0.06776	0.1788	-0.178	0.02434	-0.2326	-0.1219	0.004263	-0.3344	-0.2191	0.2756	-0.3386	0.1538	-0.4333	0.09998	-0.4095	-0.56	-0.3656	-0.2661	-0.3023	-0.3811	-0.5382	-0.3652	-0.7333	-0.9258	-0.7169	-0.4621	-0.7192	-0.8833	-0.7177	0.9524	0.02544	0.003194	0.6119	0.2004	0.1826	0.8611	0.1095	0.4412	0.9761	0.03368	0.123	0.1066	0.01783	0.3322
ENSMMUG00000001753	ENSG00000213949	ITGA1	0.2827	0.8246	0.7166	0.8993	-0.2589	0.8591	0.5533	1.075	-0.0913	-0.6021	0.1034	0.4522	-0.353	0.6048	-0.4402	0.4685	0.7482	1.338	0.8158	0.6387	0.6376	0.6185	0.8939	0.771	1.174	1.464	0.7336	1.033	0.4996	0.636	0.7037	0.9876	0.2901	0.004681	0.006462	0.0005884	0.3804	0.0009531	0.05157	0.0001405	0.782	0.03907	0.7426	0.1139	0.3389	0.03134	0.1792
ENSMMUG00000001760	ENSG00000141627	DYM	-0.03216	-0.1748	-0.2223	0.04468	0.1248	0.003461	0.07761	-0.1565	-0.2225	-0.1818	-0.2144	-0.04734	0.1872	-0.06229	0.002081	-0.1105	-0.05732	-0.1089	-0.09475	-0.2368	-0.09078	-0.1786	-0.09461	-0.2294	-0.1823	-0.2184	-0.1712	-0.0569	-0.1153	-0.08246	-0.1514	-0.2901	0.6704	0.03547	0.003928	0.5537	0.1122	0.9635	0.3234	0.06117	0.01356	0.02506	0.01901	0.558	0.05333	0.4377	0.9814
ENSMMUG00000001764	NA	NA	0.4307	-0.007237	-0.1769	-0.3085	0.9395	-0.132	-0.1856	-0.1195	0.8146	0.9483	0.1156	-0.1954	0.7198	-0.1067	0.2508	-0.2972	-0.3542	-0.7979	-0.5637	-0.1341	-0.3854	-0.3297	-0.7984	-0.04556	-0.5394	-0.8475	-0.5145	-0.871	-0.5213	-0.5138	-0.7837	-0.4488	0.09231	0.9791	0.478	0.2146	0.0005074	0.595	0.4722	0.6583	0.007101	0.0005912	0.7023	0.4727	0.02857	0.6938	0.3977
ENSMMUG00000001776	ENSG00000128266	GNAZ	-0.3706	-0.7538	-0.5461	-0.5275	0.03491	-0.4462	-0.1176	-0.1061	-0.6487	-0.4566	-0.2609	-0.5481	-0.2965	-0.5464	0.04927	0.04246	-0.2021	-0.3355	-0.06903	-0.3895	-0.1725	-0.1331	-0.3065	-0.02975	-0.4493	-0.3486	0.4268	-0.04009	0.09074	0.2976	0.1781	0.1738	0.02427	4.328e-05	0.000997	0.001789	0.8369	0.007877	0.4837	0.5438	0.002885	0.02106	0.2334	0.007041	0.2005	0.005818	0.8117
ENSMMUG00000001780	ENSG00000110090	CPT1A	0.2186	-0.03668	-0.756	-0.7707	0.4623	-0.2528	-1.326	-0.4823	0.05546	-0.1054	-1.013	-0.934	0.3572	-0.5082	-1.546	-0.8414	0.925	0.415	0.5364	-0.01542	0.4385	0.2192	0.006561	-0.2999	0.7587	0.3097	0.1684	-0.1749	-0.3462	0.3979	-0.07883	-0.1619	0.2262	0.8518	4.817e-05	3.593e-05	0.0143	0.1616	1.164e-10	0.01518	0.7964	0.5849	7.824e-06	4.325e-06	0.1208	0.009448	1.035e-10
ENSMMUG00000001821	ENSG00000166348	USP54	0.1308	0.1488	0.09259	0.1748	0.1239	0.2306	0.2326	0.08569	0.1248	-0.02757	0.1062	0.06729	0.2284	0.3304	0.279	0.2524	0.1017	0.1822	0.06984	0.1519	0.2468	0.09219	0.04661	-0.06501	-0.1905	0.06506	-0.1068	0.06256	0.09656	0.04695	0.02084	0.1449	0.2511	0.2364	0.4202	0.1298	0.3018	0.0442	0.05103	0.4936	0.3644	0.8246	0.4477	0.5948	0.1311	0.0079	0.04145
ENSMMUG00000001841	ENSG00000145391	SETD7	0.5339	0.6808	0.3362	0.3961	0.0748	0.5592	0.2417	0.4874	0.5066	-0.06013	0.0475	0.4211	0.0384	0.5398	-0.2574	0.1756	0.6068	0.7805	0.2478	0.3366	0.3631	0.142	0.4875	0.2171	0.5831	0.579	0.1528	0.1878	-0.02221	-0.104	0.192	0.1765	0.0004078	3.972e-05	0.02547	0.00843	0.6352	0.0002229	0.1272	0.003274	0.00401	0.7033	0.7873	0.0085	0.8426	0.0007084	0.1465
ENSMMUG00000001849	ENSG00000091181	IL5RA	-0.518	-0.1505	0.06436	-0.0876	-0.3265	0.1605	0.1742	-0.1726	-0.7103	-0.2041	0.0612	0.07141	0.2488	0.04256	-0.1301	-0.6492	0.08057	0.1618	0.139	-0.249	0.2738	-0.1362	0.09983	-0.2075	0.6087	0.6566	1.185	0.3996	0.9597	0.8566	0.6694	0.8101	0.09145	0.6441	0.8249	0.7655	0.2877	0.5822	0.5691	0.598	0.04433	0.4884	0.8529	0.8087	0.5103	0.8837	0.6866
ENSMMUG00000001861	ENSG00000116044	NFE2L2	0.2989	0.1866	0.05568	0.3405	0.08361	0.3853	0.2068	0.5575	0.1926	-0.1422	-0.1623	0.202	0.1902	0.1956	-0.1224	0.2226	0.3503	0.2968	0.01228	0.03614	0.04948	-0.01695	0.2041	0.4099	0.2852	0.1271	-0.2222	0.09117	0.05044	-0.2302	-0.07159	0.3508	0.007053	0.1203	0.613	0.002226	0.4648	0.0005581	0.07174	6.522e-06	0.1371	0.2234	0.2116	0.08434	0.1751	0.09389	0.3466
ENSMMUG00000001869	ENSG00000143740	SNAP47	-0.4269	-0.3894	-0.1211	-0.2582	-0.2524	-0.4918	-0.1926	-0.5199	-0.4212	0.06396	0.1478	-0.2045	-0.2333	-0.2611	0.02284	-0.1378	-0.7125	-0.6727	-0.3498	-0.3067	-0.3183	-0.1448	-0.3928	-0.4193	-0.4118	-0.3082	0.07788	-0.02225	0.1143	0.1474	0.06682	-0.1119	0.0002301	0.001818	0.2818	0.02404	0.03446	2.765e-05	0.1043	4.832e-05	0.002395	0.5997	0.2764	0.09942	0.1145	0.03538	0.8655
ENSMMUG00000001876	ENSG00000155629	PIK3AP1	0.7855	0.5648	0.1148	0.3473	0.5321	0.678	0.2306	0.3961	0.5876	0.01712	-0.1614	0.2116	0.4391	0.4311	-0.1684	-0.06268	0.8465	0.6929	0.1317	0.139	0.2693	0.05088	0.2863	0.08847	0.6316	0.4053	-0.4089	-0.1893	-0.1179	-0.3287	-0.3073	-0.3199	3.548e-07	0.000485	0.4239	0.01736	0.0005614	7.118e-06	0.1226	0.01231	0.0007671	0.9112	0.336	0.1635	0.01652	0.005908	0.3203
ENSMMUG00000001880	ENSG00000137628	DDX60	1.963	1.796	0.3423	0.7105	2.101	1.746	0.3022	0.4542	1.903	0.8911	0.05827	0.5629	1.305	1.483	-0.4985	-0.1683	0.5232	0.7158	0.5201	0.2361	0.08307	0.1439	0.5372	0.462	1.05	0.9807	0.3391	-0.1656	-0.2123	0.3401	0.2922	0.1353	8.563e-10	1.281e-07	0.2737	0.02176	2.123e-10	2.98e-08	0.3587	0.1815	8.479e-07	0.009427	0.8803	0.1097	0.001374	1.977e-05	0.2112
ENSMMUG00000001886	ENSG00000204574	ABCF1	-0.2834	-0.4944	-0.2661	-0.1701	0.2001	-0.2433	0.2557	-0.4182	-0.4058	0.05796	0.0049	-0.1273	0.2164	-0.1578	0.3834	-0.1246	-0.4529	-0.6024	-0.1376	-0.4128	-0.2911	-0.1789	-0.4503	-0.431	-0.3081	-0.3943	-0.03698	-0.3668	-0.04508	0.09573	-0.1479	-0.1371	0.02796	0.000506	0.03918	0.1848	0.1351	0.05837	0.05837	0.003147	0.007776	0.6705	0.9741	0.3479	0.1862	0.2461	0.01351
ENSMMUG00000001893	ENSG00000134352	IL6ST	0.483	1.037	0.8719	0.7792	-0.2277	0.9371	-0.07207	0.7454	0.4256	-0.1979	0.1202	0.6703	-0.3798	0.6696	-0.8012	0.1984	0.7921	1.334	0.7743	0.9217	0.6607	0.7711	1.003	0.559	0.9167	1.254	0.451	1.184	0.5401	0.3638	0.7562	0.3146	0.09946	0.001294	0.003147	0.008145	0.4695	0.001507	0.819	0.01987	0.2166	0.5233	0.7264	0.0313	0.324	0.03112	0.02568
ENSMMUG00000001900	ENSG00000135052	GOLM1	0.6615	0.2353	0.178	-0.2995	0.04148	-0.4138	0.164	-0.04715	0.385	0.3658	-0.3167	-0.3467	0.8884	-0.1543	-0.8919	0.1405	-0.2274	-0.5742	-1.521	-0.5204	-0.5734	-0.5834	-0.6425	-0.004982	-0.221	-0.6589	-0.03937	-0.5892	-0.5293	-0.157	-1.288	-1.044	0.1658	0.6529	0.7163	0.5445	0.9348	0.4018	0.7509	0.9278	0.4996	0.4736	0.579	0.5104	0.1444	0.768	0.1295
ENSMMUG00000001901	ENSG00000139921	TMX1	0.7539	0.9023	0.558	0.7105	0.02897	0.949	-0.1368	0.451	0.7175	-0.185	-0.04605	0.5898	-0.01501	0.4531	-0.7005	-0.3613	0.9544	1.01	0.5536	0.6859	0.6002	0.4445	0.7817	0.1412	0.8005	0.8716	0.0004506	0.5796	0.3145	-0.275	0.3126	-0.3641	0.005324	0.002369	0.04056	0.00862	0.9203	0.0004994	0.6431	0.1361	0.02415	0.5209	0.8853	0.04148	0.9668	0.1132	0.03711
ENSMMUG00000001902	ENSG00000165832	TRUB1	0.7904	1.243	0.6117	0.7997	-0.2807	1.014	0.2837	0.6237	1.031	0.121	0.3718	0.8123	-0.1101	1.066	-1.288	0.05482	0.8341	1.459	0.4871	0.46	-0.1723	-0.4686	0.8534	0.3565	1.141	1.072	0.6574	0.3	-0.3161	-0.4018	0.4427	-0.5355	0.04464	0.004742	0.1426	0.0469	0.5632	0.01129	0.5729	0.1822	0.03232	0.7819	0.4582	0.06941	0.862	0.01455	0.02503
ENSMMUG00000001906	ENSG00000123066	MED13L	0.4637	0.3141	-0.06897	0.3771	-0.04656	0.4471	0.06061	0.6135	0.5016	-0.1636	-0.199	0.2837	0.2449	0.2998	-0.1018	0.1763	1.448	0.8128	0.02604	0.1989	0.2174	0.1369	0.5208	0.1305	0.7728	0.2425	-0.5094	-0.3501	-0.3174	-0.736	-0.3498	-0.299	0.01941	0.1388	0.7221	0.05375	0.8172	0.0228	0.7637	0.00441	0.03059	0.4273	0.3822	0.1683	0.3189	0.1483	0.6579
ENSMMUG00000001907	ENSG00000168589	DYNLRB2	0.1499	0.3291	0.3883	0.2428	-0.5074	0.0912	-0.3374	0.3593	-0.0848	-0.5906	-0.1476	-0.2226	-1.263	-0.1568	-0.8918	-0.4162	-0.1302	0.4531	0.1347	0.1917	0.01255	0.2521	0.5127	0.2756	0.106	0.4292	0.1441	0.6623	-0.1627	0.2463	0.3361	-0.08569	0.5698	0.2667	0.1402	0.3632	0.107	0.7353	0.2587	0.216	0.7898	0.04053	0.6374	0.4428	0.001317	0.5844	0.009897
ENSMMUG00000001908	ENSG00000134369	NAV1	0.06711	-0.325	-0.3285	-0.07388	0.1962	-0.05556	0.2896	0.09241	0.2437	0.1573	0.03076	0.1598	0.2942	0.1905	0.3676	0.2607	-0.004	-0.1788	-0.5401	-0.1723	0.007785	-0.2144	-0.2195	-0.07884	-0.2278	-0.7018	-0.5938	-0.7004	-0.4353	-0.5024	-0.6201	-0.1439	0.6731	0.06575	0.0452	0.647	0.2366	0.7305	0.07937	0.5962	0.1925	0.3578	0.8735	0.3552	0.1442	0.2617	0.04748
ENSMMUG00000001917	ENSG00000007264	MATK	-0.3934	-0.1777	0.6691	-0.09367	0.1258	-0.1549	0.08504	0.1978	-0.1287	0.7507	1.23	0.2355	0.1015	0.149	0.8097	0.944	-0.6007	-0.525	0.6107	0.1971	0.1075	0.3143	-0.2064	0.8618	0.04375	0.03002	1.337	0.3948	0.7318	0.9768	1.059	0.812	0.1811	0.5685	0.01694	0.7485	0.679	0.5976	0.7743	0.5211	0.7155	0.01542	0.0002734	0.457	0.7865	0.6352	0.01873
ENSMMUG00000001918	ENSG00000134851	TMEM165	0.4848	0.4178	0.3973	0.464	-0.1804	0.4846	-0.2036	0.6195	0.3903	-0.1695	-0.1543	0.304	-0.1154	0.2014	-0.611	-0.06591	1.009	0.8265	0.4136	0.3092	0.2628	0.16	0.5605	0.5298	0.7711	0.6775	-0.05258	0.2387	0.1697	-0.3573	0.1724	0.09538	0.01129	0.04585	0.03925	0.0155	0.3809	0.01186	0.3284	0.003546	0.08208	0.4056	0.4958	0.1364	0.6513	0.3197	0.009652
ENSMMUG00000001926	ENSG00000176393	RNPEP	-0.3722	-0.4215	-0.188	-0.2586	0.1305	-0.3299	0.1869	-0.6322	-0.2964	0.2321	0.09118	-0.03992	0.2599	-0.06858	0.4652	-0.2695	-0.4291	-0.4908	0.07503	-0.3725	-0.2335	-0.1324	-0.3783	-0.3727	-0.157	-0.3139	0.2335	-0.1767	0.0451	0.2221	0.004951	-0.2754	0.0156	0.01109	0.2141	0.09156	0.4031	0.03203	0.227	0.0002532	0.1011	0.1476	0.6107	0.8061	0.1724	0.6705	0.008251
ENSMMUG00000001941	ENSG00000171604	CXXC5	-0.4605	-0.4484	-0.4202	-0.573	-0.4842	-0.7788	-0.4234	-0.5432	-0.3322	0.007675	-0.1515	-0.392	-0.4373	-0.5045	-0.1457	-0.3408	-0.4549	-0.5065	-0.648	-0.4481	-0.4607	-0.423	-0.5533	-0.6933	-0.4358	-0.2893	-0.3623	-0.4547	-0.2744	-0.2928	-0.3813	-0.3261	0.0009822	0.003049	0.00256	5.901e-05	0.001011	1.042e-07	0.003501	0.000456	0.04748	0.9589	0.3694	0.01148	0.01815	0.001181	0.3803
ENSMMUG00000001942	ENSG00000011258	MBTD1	0.7488	1.228	0.6164	0.5089	-0.2976	0.9251	-0.2824	0.9216	1.101	-0.1315	0.04278	0.6338	-0.3211	0.8588	-0.58	0.2802	1.283	1.7	0.6243	0.7583	0.8502	0.6763	1.067	0.2761	1.168	1.165	0.2779	0.3069	0.05736	-0.1921	0.509	-0.07702	0.01961	0.0006541	0.0644	0.1223	0.4191	0.004483	0.4488	0.01023	0.004237	0.708	0.914	0.07738	0.4934	0.0135	0.1662
ENSMMUG00000001944	NA	NA	0.4817	0.2982	0.1296	0.508	0.1283	0.466	0.1565	0.8551	0.4443	-0.2514	-0.1548	0.3323	0.1917	0.2491	-0.08975	0.2252	1.217	0.8186	0.00297	0.3003	0.4141	0.203	0.4954	0.4558	0.5279	0.1139	-0.65	-0.1846	-0.06131	-0.5335	-0.3413	-0.1948	0.00996	0.1407	0.4859	0.006543	0.5061	0.01266	0.4179	4.001e-05	0.04196	0.202	0.4799	0.092	0.4191	0.2052	0.6839
ENSMMUG00000001992	ENSG00000137414	FAM8A1	0.8304	0.9644	0.5453	0.6073	0.03478	0.8151	-0.1644	0.7559	0.5481	-0.2413	-0.1422	0.33	-0.08151	0.3696	-0.7269	0.1405	0.9959	1.012	0.2855	0.8044	0.5124	0.4773	0.7893	0.7056	0.4689	0.5025	-0.311	0.5092	0.03393	-0.4223	-0.01934	0.02553	0.001087	0.000529	0.03249	0.01678	0.8978	0.001386	0.5517	0.006571	0.06488	0.3683	0.6351	0.2208	0.8079	0.167	0.02127
ENSMMUG00000002001	ENSG00000215845	TSTD1	-0.2743	-0.4125	-0.5297	-0.3613	0.07045	-0.6115	-0.1168	-1.191	-0.4619	0.4284	-0.318	0.1542	0.5365	-0.5959	0.05711	-0.4655	-0.4136	-0.7749	-0.1512	-0.2161	-0.3503	-0.1222	-0.6224	-1.02	-0.6518	-0.9304	-0.3885	-0.8829	-0.7401	-0.625	-1.161	-0.8341	0.2874	0.1293	0.04499	0.1594	0.7863	0.02507	0.6578	0.0002254	0.1392	0.1145	0.3349	0.5868	0.1012	0.04233	0.8506
ENSMMUG00000002009	ENSG00000158793	NIT1	-0.1363	-0.09542	-0.08351	-0.1562	-0.05773	-0.2328	-0.1024	-0.3158	-0.07472	0.1526	0.0994	-0.1279	-0.06072	-0.2061	-0.05413	-0.1911	-0.3192	-0.2679	-0.192	-0.07202	-0.075	0.004292	-0.2821	-0.3069	-0.1825	-0.1488	0.02016	0.03009	0.1341	0.03702	-0.1262	-0.1199	0.1225	0.318	0.3421	0.08044	0.5336	0.009837	0.2684	0.001366	0.4775	0.1054	0.3499	0.1861	0.599	0.03253	0.6076
ENSMMUG00000002025	ENSG00000028116	VRK2	0.9375	0.9515	0.4973	0.5683	0.4337	0.8316	0.0367	0.6605	0.7121	-0.0784	-0.04751	0.3688	0.2322	0.4662	-0.5746	-0.002779	0.8072	1.003	0.4353	0.539	0.4888	0.4723	0.7619	0.631	0.72	0.6027	-0.07632	0.2228	-0.04353	-0.3707	0.007592	-0.0703	1.266e-05	6.072e-05	0.02196	0.008472	0.05442	0.000121	0.8733	0.004985	0.005372	0.7352	0.8558	0.1177	0.4135	0.04421	0.03012
ENSMMUG00000002033	ENSG00000178226	PRSS36	-0.5894	-0.4335	-0.171	-0.5203	-0.3003	-0.7849	-0.3071	-0.6273	-0.382	0.2157	0.2125	-0.2199	-0.3428	-0.4884	0.3265	-0.04889	-0.8669	-0.8854	-0.5134	-0.1991	-0.2354	-0.1938	-0.7353	-0.3009	-0.602	-0.5742	-0.1249	-0.2722	-0.08653	0.05465	-0.1958	-0.2199	0.003382	0.04274	0.3806	0.009829	0.1498	0.000141	0.1349	0.004467	0.106	0.3008	0.3647	0.3047	0.178	0.0239	0.1593
ENSMMUG00000002037	ENSG00000196611	MMP1	-0.7804	-0.2716	0.1949	0.185	-1.01	-0.3159	-0.05631	-0.04111	-1.075	-0.935	-0.01333	-0.4556	-0.9477	-0.8334	-1.176	-1.234	0.03303	-0.4713	-0.5757	-0.6471	-0.3026	-0.7829	-0.4292	-0.4272	0.2456	0.114	0.1365	0.6534	0.969	0.8481	0.762	0.1471	0.02751	0.451	0.536	0.5694	0.007611	0.3508	0.8711	0.9076	0.006246	0.003692	0.9705	0.1522	0.05319	0.01045	0.0008951
ENSMMUG00000002042	ENSG00000196247	ZNF107	1.067	1.135	0.6666	0.8317	0.2771	1.083	0.03803	0.9573	0.8054	-0.2638	-0.1464	0.563	0.1334	0.3694	-0.556	0.08403	1.378	1.319	0.6914	0.6485	0.6016	0.436	0.8837	0.4819	0.9392	0.758	-0.08687	0.4659	0.1089	-0.3338	0.1615	0.01875	8.003e-05	0.0001575	0.01564	0.002258	0.3392	8.235e-05	0.8985	0.001432	0.009905	0.3543	0.6423	0.04875	0.7044	0.1898	0.09254
ENSMMUG00000002043	ENSG00000110651	CD81	-0.3462	-0.3474	-0.1065	-0.4129	0.03964	-0.481	-0.0796	-0.4258	-0.3131	0.2515	0.1852	-0.2482	-0.2105	-0.2882	0.3535	-0.2016	-0.5942	-0.7892	-0.3468	-0.2614	-0.3248	-0.2518	-0.5664	-0.3958	-0.6351	-0.5795	-0.06213	-0.3663	-0.09418	-0.03904	-0.1435	-0.3396	0.05645	0.08225	0.5596	0.02229	0.8333	0.007707	0.6751	0.02958	0.1408	0.1982	0.3887	0.1935	0.3621	0.1339	0.1023
ENSMMUG00000002052	ENSG00000171621	SPSB1	-0.1548	-0.5153	-0.188	0.01081	0.04501	-0.2517	0.06963	0.1778	-0.1038	-0.08899	-0.07076	-0.1848	0.003242	-0.5209	0.3616	0.0332	0.1185	-0.3892	-0.3031	-0.05506	-0.1594	-0.1217	-0.3027	0.0969	-0.1866	-0.4892	-0.2436	-0.3129	0.07147	-0.2453	-0.2028	0.05213	0.3045	0.001965	0.2131	0.9427	0.7743	0.103	0.6563	0.2744	0.5611	0.5802	0.6915	0.2524	0.9865	0.00154	0.03897
ENSMMUG00000002054	ENSG00000172059	KLF11	0.5225	0.5016	0.09075	-0.07104	0.1609	0.4089	-0.2869	0.4086	0.5829	0.1612	0.2473	0.2927	0.4024	0.6058	-0.2706	0.1686	0.7156	0.7906	0.4213	0.04597	0.3562	0.122	0.3386	0.1481	0.6499	0.6572	0.156	-0.05442	-0.2249	0.03491	0.09509	-0.1983	2.12e-05	0.0001988	0.4571	0.564	0.2062	0.0008775	0.03118	0.002449	6.219e-05	0.2161	0.09334	0.0285	0.01211	5.168e-06	0.07321
ENSMMUG00000002057	ENSG00000171848	RRM2	0.2255	0.127	0.1277	0.2649	0.4863	0.4634	1.031	0.04267	-0.1571	-0.1854	-0.2811	-0.0987	0.4202	0.4491	0.5072	-0.5066	-0.05544	-0.1385	0.1182	-0.05227	0.3168	0.2063	-0.2162	-0.02359	0.01187	-0.1275	-0.07	0.1383	0.293	0.4106	0.1597	-0.2404	0.2008	0.5065	0.4693	0.1344	0.008074	0.008156	2.488e-08	0.8259	0.4422	0.3166	0.1786	0.5972	0.05876	0.01373	0.01043
ENSMMUG00000002058	ENSG00000149591	TAGLN	-0.6733	-0.2269	-0.3933	-0.4175	-0.1694	-0.8175	-0.4069	-0.9603	-0.4351	0.1136	-0.07036	-0.5214	-0.5348	-0.7181	-0.04169	-0.6345	-0.9537	-0.8508	-0.6245	-0.2482	-0.334	-0.3275	-0.6847	-0.8892	-0.9761	-0.8043	-0.4432	-0.4208	-0.5017	-0.4254	-0.3323	-1.168	0.0002735	0.2338	0.0274	0.02293	0.3723	2.051e-05	0.0301	5.208e-06	0.05284	0.5518	0.7483	0.01075	0.0273	0.000526	0.8462
ENSMMUG00000002060	ENSG00000088970	KIZ	0.04819	-0.02932	0.005211	0.0679	-0.07796	0.1636	0.03649	0.3593	-0.3545	-0.3458	-0.3539	-0.2638	-0.2868	-0.1126	-0.3599	0.07136	-0.1347	0.08517	0.1113	-0.05622	-0.2046	-0.0841	0.2966	0.4138	0.03063	0.1645	0.1905	0.3687	-0.02381	0.1946	0.3114	0.5522	0.7138	0.8394	0.9687	0.6083	0.5761	0.2164	0.7917	0.0119	0.02402	0.01478	0.02591	0.06476	0.09315	0.4202	0.02289
ENSMMUG00000002061	ENSG00000160613	PCSK7	-0.3293	-0.2677	-0.1148	-0.2672	0.06862	-0.3857	0.1178	-0.4398	-0.2969	0.1979	0.1828	-0.1629	0.05764	-0.1885	0.4309	-0.01016	-0.5891	-0.667	-0.05488	-0.279	-0.2273	-0.1768	-0.477	-0.2468	-0.3223	-0.3662	0.2255	-0.1216	0.09307	0.2001	0.1159	-0.1851	0.01787	0.07644	0.4058	0.05437	0.6322	0.005862	0.4095	0.004025	0.06918	0.1768	0.2621	0.2691	0.742	0.2004	0.008671
ENSMMUG00000002063	ENSG00000164307	ERAP1	0.5057	0.2802	0.07771	0.3461	0.338	0.4476	0.3183	0.2425	0.3381	0.02219	-0.1401	0.1777	0.4159	0.2827	0.08115	-0.003697	0.4625	0.3126	0.08834	0.08848	0.1538	0.09851	0.1808	0.001172	0.3564	0.08088	-0.2659	-0.1863	-0.05761	-0.2092	-0.2409	-0.1368	1.49e-06	0.01206	0.4439	0.0007427	0.001523	1.675e-05	0.002719	0.03011	0.005196	0.8367	0.241	0.09838	0.001411	0.009202	0.5002
ENSMMUG00000002075	NA	NA	-0.6312	-1.187	-0.2022	-1.442	-1.02	-1.273	-1.258	-0.6506	-0.6326	-0.5406	-0.08245	-1.154	-1.038	-1.485	-0.8432	-1.156	-0.09295	-0.9017	-0.01566	-0.1138	-0.3736	-0.006786	0.3815	0.4394	-0.876	-1.183	0.1859	0.06613	-0.2063	-0.0006183	0.3814	0.2271	0.01456	3.375e-05	0.4292	1.36e-07	0.0002189	2.991e-06	5.918e-06	0.02129	0.03497	0.04688	0.7821	5.476e-05	0.002152	2.606e-07	0.006309
ENSMMUG00000002081	ENSG00000165626	BEND7	-0.3696	-0.8451	-0.5254	-0.03726	-0.1429	-0.2855	0.04049	0.3873	-0.7032	-0.9032	-0.5529	-0.3445	-0.1058	-0.8793	0.06651	-0.1066	-0.003978	-0.7897	-0.3963	-0.5544	-0.6685	-0.5849	-0.0777	-0.1097	-0.8283	-1.243	-0.5348	-0.5213	-0.4503	-0.5446	-0.2851	-0.07633	0.09004	0.0005272	0.01676	0.8626	0.5241	0.1966	0.8554	0.09785	0.005968	0.0001517	0.03509	0.1344	0.702	0.000196	0.7934
ENSMMUG00000002091	ENSG00000101347	SAMHD1	0.3038	0.06619	-0.05059	-0.0007968	0.4272	0.2227	0.3748	-0.05916	0.3603	0.09224	0.07926	0.1723	0.4424	0.3619	0.2811	0.1343	0.0571	0.1897	0.2689	-0.1016	0.05677	0.003792	0.09708	0.1681	0.3981	0.3866	0.3357	-0.04676	0.02745	0.2328	0.1647	0.3352	0.001604	0.5198	0.5913	0.9932	2.496e-05	0.01945	0.0001982	0.5631	0.001468	0.3579	0.4746	0.08423	0.000328	0.0004191	0.01322
ENSMMUG00000002096	ENSG00000124357	NAGK	0.3466	-0.1629	-0.3453	-0.2344	0.784	-0.1655	-0.1481	-0.3327	0.2581	0.2597	-0.1146	-0.2097	0.6011	-0.3109	0.02532	-0.4096	-0.3398	-0.6636	-0.5105	-0.2157	-0.2301	-0.2422	-0.4989	-0.3285	-0.5682	-0.7839	-0.6219	-0.4396	-0.1977	-0.4639	-0.6714	-0.3639	0.02336	0.3217	0.02058	0.114	1.716e-06	0.2631	0.3385	0.03832	0.1434	0.1012	0.5027	0.1735	0.002053	0.04611	0.8832
ENSMMUG00000002103	ENSG00000187957	DNER	-0.03021	-0.05223	-0.2263	0.2737	0.3824	0.3446	-0.4551	0.4829	-0.09533	-0.3204	-0.5486	0.1243	0.4394	-0.2267	-0.5753	-0.5587	0.4912	-0.002727	-0.2267	0.2995	0.225	0.04049	0.2208	0.347	-0.5325	-0.9706	-1.128	-0.5861	-0.7001	-1.04	-1.012	-0.3426	0.885	0.8225	0.2883	0.1885	0.07598	0.1012	0.04613	0.03628	0.7318	0.1942	0.05041	0.6112	0.1409	0.3542	0.0463
ENSMMUG00000002113	ENSG00000188811	NHLRC3	0.6085	0.7646	0.5296	0.5604	0.356	0.9034	0.2814	0.6106	0.4878	0.04901	0.03485	0.4677	0.2503	0.748	-0.1656	0.1935	0.5737	0.7816	0.5279	0.3679	0.4354	0.2975	0.6058	0.4804	0.6234	0.7414	0.2758	0.4227	0.1456	0.03503	0.357	0.1801	0.0002686	3.009e-05	0.001656	0.0008514	0.04168	1.069e-07	0.1097	0.0008491	0.01304	0.7814	0.8599	0.009406	0.2475	2.601e-05	0.4011
ENSMMUG00000002114	NA	NA	0.1736	0.3364	0.2915	0.439	0.002921	0.4677	0.3448	0.05165	0.02403	-0.1919	0.004429	0.1955	-0.02019	0.3446	-0.1062	-0.161	0.2132	0.3147	0.2592	0.2881	0.09807	0.2076	0.3773	-0.09746	0.3447	0.522	0.2896	0.4379	0.08281	0.225	0.339	-0.1755	0.2041	0.02544	0.03404	0.001478	0.9838	0.0007067	0.01681	0.7321	0.8823	0.1907	0.9784	0.1834	0.9093	0.01805	0.5104
ENSMMUG00000002124	ENSG00000158470	B4GALT5	0.2223	-0.07399	-0.1689	0.3161	0.1163	0.1637	0.1649	0.3184	0.1521	-0.1774	-0.1729	0.2222	0.3639	0.04201	0.2878	0.03569	1.003	0.2061	-0.04567	0.1169	0.1175	-0.036	0.188	0.1043	0.1766	-0.503	-0.7896	-0.5158	-0.344	-0.9144	-0.5964	-0.5526	0.2213	0.7089	0.3596	0.08261	0.5374	0.3708	0.3848	0.1134	0.4661	0.3526	0.4231	0.2432	0.1135	0.8248	0.1724
ENSMMUG00000002133	NA	NA	-0.1871	-0.1732	0.001998	0.2724	0.0606	0.08853	0.1408	0.2686	-0.2278	0.01215	0.04939	0.2075	0.1744	0.1188	0.1798	0.3752	0.1346	-0.02974	0.1855	0.01533	0.06206	0.1045	0.1221	0.2785	-0.1074	-0.2157	-0.03558	-0.08249	-0.02154	-0.1181	-0.01608	0.2113	0.03945	0.07689	0.9822	0.002405	0.5167	0.3222	0.1289	0.006007	0.03371	0.8983	0.6401	0.02941	0.1275	0.209	0.08774
ENSMMUG00000002135	ENSG00000135837	CEP350	0.748	0.7345	0.1934	0.5814	0.0718	0.7394	0.2327	0.9581	0.719	-0.1143	-0.1085	0.4281	0.3111	0.6947	-0.04606	0.5127	1.314	1.222	0.4009	0.2753	0.3914	0.2003	0.7496	0.4317	0.9864	0.6604	-0.01203	-0.02943	-0.08389	-0.366	-0.04476	0.113	0.0005279	0.002215	0.3793	0.007906	0.7537	0.0006942	0.3131	6.199e-05	0.005279	0.625	0.6818	0.0703	0.2748	0.002926	0.8598
ENSMMUG00000002138	ENSG00000115318	LOXL3	-0.263	-0.1833	-0.1392	-0.09836	0.00268	-0.3433	-0.4761	-0.06554	-0.2091	0.02656	-0.2782	-0.1081	-0.2241	-0.4339	-0.1922	-0.2375	-0.1737	-0.3963	-0.3085	0.1508	-0.2708	-0.1721	-0.2175	0.1083	-0.5042	-0.5227	-0.3466	-0.4056	-0.5922	-0.4383	-0.6002	-0.02577	0.1624	0.3611	0.4599	0.6019	0.9892	0.07778	0.02048	0.7538	0.3496	0.8941	0.2288	0.5993	0.3644	0.03704	0.3995
ENSMMUG00000002141	ENSG00000065600	PACC1	0.1538	0.4571	0.4082	0.2996	-0.1409	0.1868	0.02123	0.06556	0.1154	-0.09791	0.0711	0.2147	-0.2698	0.1053	-0.249	-0.04066	-0.2587	0.1317	-0.0003043	0.3106	0.2395	0.09798	0.1665	-0.007178	-0.1398	0.08407	-0.1155	0.3846	-0.006914	0.02636	0.2366	-0.04635	0.2562	0.00222	0.002759	0.02747	0.3349	0.1715	0.883	0.6616	0.4756	0.4997	0.6599	0.1417	0.1354	0.4684	0.1291
ENSMMUG00000002142	ENSG00000117691	NENF	-0.1924	-0.207	-0.03911	-0.2524	-0.2054	-0.3051	-0.1932	-0.09597	-0.1129	0.01248	-0.03393	-0.1717	-0.242	-0.323	-0.2381	-0.08067	-0.7333	-0.3871	-0.2655	-0.1587	-0.1376	-0.07867	-0.255	0.1021	-0.6349	-0.539	0.08578	0.01011	-0.1327	-0.03526	-0.06108	0.1013	0.1719	0.172	0.7794	0.07804	0.1714	0.0348	0.1905	0.5301	0.4967	0.9328	0.8396	0.261	0.188	0.03362	0.1582
ENSMMUG00000002146	ENSG00000151466	SCLT1	0.9995	0.8841	0.4255	0.4868	0.7641	0.6513	0.05958	0.4676	0.7387	-0.03662	-0.03069	0.2338	0.3843	0.5052	-0.636	-0.06279	0.3538	0.7323	0.2285	0.4814	0.2911	0.1509	0.7289	0.6323	0.8847	0.7607	0.5285	0.667	0.1662	0.5568	0.4224	0.712	9.508e-06	0.000422	0.06528	0.03398	0.00134	0.004264	0.8107	0.06215	0.006722	0.8828	0.9128	0.3583	0.1973	0.0422	0.02966
ENSMMUG00000002151	ENSG00000166432	ZMAT1	0.9058	1.661	1.114	0.7563	-0.233	1.174	0.3384	1.371	1.325	0.008233	0.5583	0.6689	-0.324	1.013	-0.5672	1.144	1.205	1.941	0.7395	1.255	1.072	1.09	1.472	1.185	1.447	1.694	0.9442	0.9415	0.3095	0.5085	0.9356	1.232	0.02	0.0001278	0.005009	0.05747	0.6099	0.002866	0.4489	0.001121	0.006327	0.9851	0.2498	0.1384	0.5857	0.02098	0.2796
ENSMMUG00000002176	ENSG00000147854	UHRF2	0.3094	0.4337	0.2206	0.3544	-0.03875	0.2814	0.1105	0.117	0.148	-0.1644	-0.1379	0.1272	0.01242	0.04912	-0.3007	-0.1891	0.2083	0.4261	0.01007	0.326	0.2632	0.2391	0.3159	-0.09711	0.08683	0.2536	-0.3634	0.2149	-0.01468	-0.1111	-0.03753	-0.3463	0.02301	0.003604	0.1038	0.009282	0.7833	0.03839	0.432	0.4299	0.3546	0.2543	0.3888	0.3769	0.9426	0.7324	0.06172
ENSMMUG00000002182	NA	NA	-0.004902	-0.2459	-0.2281	-0.1329	-0.04182	-0.3852	-0.2551	0.1062	-0.09782	-0.02607	-0.1737	-0.1891	-0.002143	-0.5488	0.01723	-0.1446	0.3645	-0.2416	-0.5103	0.08438	0.005914	-0.1221	-0.2874	0.0706	-0.447	-0.9644	-0.9911	-0.5199	-0.3534	-0.8301	-0.9402	-0.3556	0.9779	0.2035	0.194	0.4478	0.8184	0.0274	0.1592	0.5774	0.6397	0.8897	0.3991	0.3094	0.9923	0.003411	0.9339
ENSMMUG00000002185	NA	NA	-0.005961	0.1492	0.1466	0.2002	-0.09479	0.1896	0.09296	0.03187	-0.06356	-0.2028	-0.07145	0.06372	-0.1582	0.01171	-0.07615	0.1013	-0.02201	0.2033	0.03779	0.03569	0.1711	0.2417	0.08607	-0.1058	-0.03486	0.2437	-0.187	0.3505	0.1954	0.05787	0.03908	-0.06547	0.9562	0.2115	0.1774	0.06539	0.4127	0.08203	0.414	0.7889	0.6287	0.08623	0.5858	0.5902	0.2762	0.9202	0.5611
ENSMMUG00000002191	ENSG00000173391	OLR1	0.6634	0.3558	0.4359	1.105	-0.6842	0.4329	0.5625	0.8654	0.06881	-0.4719	-0.01607	0.4972	-0.5071	0.1018	-0.04041	-0.01329	1.166	0.9936	0.8765	0.698	0.3958	0.4434	0.6468	0.6558	0.2955	0.0593	-0.2402	0.1986	-0.4876	-0.9606	-0.5596	-0.2588	0.02795	0.3005	0.1575	0.0002489	0.05823	0.1598	0.08555	0.009128	0.836	0.1322	0.9635	0.09912	0.2378	0.739	0.9061
ENSMMUG00000002192	ENSG00000172243	CLEC7A	1.297	1.145	0.6914	0.9291	0.6338	1.32	0.4073	1.252	1.207	0.22	0.127	0.7846	0.5102	1.083	-0.1663	0.4883	0.9183	1.108	0.7102	0.6008	0.8774	0.3336	0.8785	0.9214	0.8603	0.7212	0.4037	0.4878	0.5243	-0.04003	0.3808	0.7507	8.352e-08	1.447e-05	0.004484	0.0001278	0.01131	6.248e-08	0.1118	2.143e-06	2.523e-05	0.3878	0.6566	0.002513	0.1008	2.524e-05	0.5709
ENSMMUG00000002194	ENSG00000108946	PRKAR1A	0.2487	0.3935	0.09765	0.5493	-0.1461	0.4695	0.1288	0.4626	0.1781	-0.271	-0.1615	0.2751	-0.07539	0.2388	-0.2672	-0.01093	0.7321	0.6463	0.1952	0.2831	0.3098	0.204	0.3971	0.151	0.3926	0.3733	-0.4565	-0.03765	-0.1382	-0.4663	-0.1865	-0.2495	0.09509	0.01545	0.5053	0.0003036	0.3323	0.001817	0.395	0.004311	0.3112	0.08724	0.3521	0.0842	0.681	0.1367	0.1258
ENSMMUG00000002197	ENSG00000139112	GABARAPL1	0.05629	-0.2608	-0.2228	0.1382	-0.1552	-0.04239	-0.3314	0.4081	-0.1365	-0.2556	-0.4284	-0.2708	-0.001917	-0.4697	-0.3374	-0.03039	0.4814	-0.07567	-0.2631	0.1035	-0.08994	-0.02783	0.1021	0.5359	-0.2548	-0.5443	-0.8801	-0.2697	-0.2798	-0.5761	-0.5764	-0.06567	0.7392	0.1567	0.1856	0.412	0.3747	0.8007	0.05897	0.02828	0.4953	0.1572	0.03156	0.1333	0.9929	0.00967	0.09482
ENSMMUG00000002200	ENSG00000162407	PLPP3	0.2184	0.2468	-0.3912	-0.4268	-0.4816	-0.297	-0.7013	-0.9402	0.2103	0.02405	-0.3584	-0.2375	-0.1835	-0.3371	-0.6752	-1.075	0.4324	0.4064	-0.1619	-0.4302	-0.1378	-0.3849	-0.1306	-1.093	-0.0009068	0.09471	-0.8914	-0.8826	-1.08	-0.9111	-1.074	-1.569	0.1752	0.1676	0.02094	0.01165	0.006919	0.07955	0.0001468	4.866e-06	0.2914	0.8952	0.09923	0.2197	0.4343	0.07723	0.001969
ENSMMUG00000002206	ENSG00000109099	PMP22	0.9897	0.5555	0.269	0.1409	0.9312	0.6166	0.2682	0.2781	0.4427	0.3518	-0.03814	-0.08085	0.3444	0.3101	-0.1547	-0.2729	0.581	0.511	0.3668	-0.914	0.2305	-0.3191	-0.08548	-0.1337	0.9946	0.8177	0.4112	-0.01831	0.3568	0.06687	0.06165	0.1917	0.000463	0.07966	0.3656	0.6486	0.001986	0.03696	0.3998	0.3784	0.1589	0.2124	0.9066	0.793	0.3297	0.282	0.6401
ENSMMUG00000002214	ENSG00000169252	ADRB2	0.2338	0.4047	0.1288	0.08684	-0.04633	0.1114	0.1321	-0.0759	0.4531	0.1553	0.1549	0.1262	-0.08197	0.2593	0.2056	0.1649	0.2251	0.4035	0.3277	0.2125	0.3799	0.1979	0.1277	0.1407	0.4407	0.3472	0.2476	0.0868	0.2791	0.1593	0.1952	-0.1172	0.03297	0.000788	0.2434	0.4331	0.6915	0.3143	0.25	0.5307	0.000623	0.1878	0.2415	0.2942	0.5718	0.02949	0.1172
ENSMMUG00000002223	ENSG00000111252	SH2B3	0.0296	-0.07072	-0.1408	0.1667	0.08844	0.1508	0.1615	0.3568	0.003885	-0.1084	-0.1053	0.03903	0.1619	0.1032	-0.03675	0.1506	0.09898	-0.01795	-0.07274	-0.04642	-0.09243	-0.1385	0.04254	0.1574	0.04296	-0.2238	-0.2764	-0.2137	-0.2299	-0.3303	-0.2064	0.1294	0.728	0.4454	0.09612	0.05071	0.3151	0.07674	0.06771	0.0001623	0.9689	0.2287	0.2872	0.6627	0.1291	0.2543	0.7141
ENSMMUG00000002229	ENSG00000242247	ARFGAP3	0.1323	-0.08799	-0.1841	0.153	0.02959	0.004775	0.004869	0.463	0.119	-0.09327	-0.2284	-0.0005203	0.1043	-0.2103	0.06021	0.05639	0.7297	0.1219	-0.3565	0.0494	0.1019	-0.02296	-0.08999	0.1888	-0.06869	-0.4973	-0.8413	-0.4971	-0.283	-0.6818	-0.6714	-0.3991	0.4124	0.6166	0.2476	0.3413	0.8583	0.976	0.9765	0.008737	0.5316	0.584	0.2192	0.9975	0.6036	0.2156	0.7483
ENSMMUG00000002248	ENSG00000106991	ENG	-0.0599	-1.563	-0.8408	-1.238	0.05302	-0.8535	0.2036	-0.9269	0.3397	1.162	1.153	-0.1045	0.6539	0.3302	0.7908	-0.05164	-0.4066	-0.8295	-0.449	-1.593	-0.7672	-0.4852	-1.014	-0.3432	-0.5321	-0.1157	0.3107	-1.046	-0.2452	0.5137	0.07762	1.383	0.8926	0.001857	0.07417	0.01806	0.9104	0.08597	0.6527	0.09754	0.5438	0.02403	0.05387	0.8569	0.2685	0.5407	0.1436
ENSMMUG00000002254	ENSG00000263961	RHEX	-0.5402	-0.2899	-0.05158	-0.1207	-0.1061	-0.1368	0.5356	-0.115	-0.5155	-0.1457	-0.02311	-0.1638	0.1858	-0.3198	-0.003765	-0.4919	-0.5752	-0.3535	-0.2575	-0.3427	-0.05297	0.007575	-0.3	-0.1493	-0.5367	-0.3727	0.3392	0.03078	0.4216	0.2731	-0.1639	0.3258	0.0174	0.2196	0.8109	0.5802	0.6374	0.5345	0.01579	0.6327	0.04114	0.4893	0.9222	0.4423	0.4891	0.1318	0.9867
ENSMMUG00000002260	ENSG00000027075	PRKCH	-0.2298	-0.03728	0.3414	0.3878	0.02663	0.3975	0.3862	0.2639	-0.2548	0.003423	0.3763	0.3286	0.09831	0.4066	0.1989	0.6225	-0.02409	0.169	0.7527	0.05478	0.09725	0.2208	0.3489	0.5984	0.4664	0.5519	0.8489	0.4251	0.3932	0.6593	0.8498	0.721	0.05827	0.7772	0.005615	0.001651	0.8315	0.001285	0.002491	0.04926	0.07472	0.9788	0.009946	0.01161	0.5219	0.002071	0.1712
ENSMMUG00000002263	ENSG00000138071	ACTR2	0.5327	0.4537	0.1642	0.6	-0.001016	0.5907	0.1221	0.5204	0.3134	-0.2347	-0.2323	0.2995	0.1397	0.2224	-0.3484	-0.1627	0.9797	0.7296	0.2481	0.3415	0.2822	0.2065	0.4922	0.1731	0.5938	0.3746	-0.3928	0.04228	-0.08199	-0.5167	-0.1823	-0.2898	0.003703	0.02222	0.3619	0.0011	0.9957	0.001288	0.5128	0.008717	0.1451	0.2239	0.2761	0.1216	0.5411	0.251	0.1034
ENSMMUG00000002266	ENSG00000005381	MPO	-0.4047	-0.6355	-0.1278	0.7198	0.3298	-0.1618	0.8111	0.3081	0.2135	1.355	1.576	0.1906	1.001	0.5287	2.456	0.9826	-0.3473	-1.214	-0.2494	-0.603	-1.011	-0.1965	-0.8344	-0.2262	-0.5056	-0.2336	0.5792	0.04079	0.1331	-0.1821	0.1313	-0.05071	0.4841	0.2753	0.8134	0.1983	0.5739	0.777	0.1174	0.5899	0.7568	0.02336	0.01779	0.7563	0.1818	0.3899	3.233e-05
ENSMMUG00000002277	ENSG00000157741	UBN2	0.2202	0.1642	0.16	0.2274	0.005289	0.2265	0.2719	0.1496	-0.06837	-0.1105	-0.008213	0.1083	0.07937	0.05146	-0.1598	0.124	0.2922	0.2812	-0.0129	0.1288	0.1126	0.1893	0.1843	-0.02141	0.2084	0.1196	-0.1455	-0.007008	-0.06112	-0.04326	-0.05459	0.08045	0.09655	0.2572	0.2301	0.088	0.97	0.09037	0.05317	0.3043	0.665	0.439	0.9592	0.4537	0.6519	0.718	0.3117
ENSMMUG00000002285	ENSG00000143641	GALNT2	-0.1056	-0.1681	-0.1774	-0.3233	-0.07279	-0.2996	-0.1118	-0.1687	-0.001597	0.1956	0.06166	-0.1264	-0.0185	-0.07645	0.1624	-0.02606	-0.1053	-0.1747	-0.1396	-0.214	-0.1432	-0.1676	-0.3075	-0.2595	-0.1305	-0.1485	-0.04661	-0.3553	-0.262	-0.1169	-0.1214	-0.1595	0.2437	0.08795	0.05151	0.0005447	0.4431	0.001294	0.2361	0.09311	0.9882	0.04449	0.5707	0.2055	0.875	0.4352	0.1323
ENSMMUG00000002286	ENSG00000005339	CREBBP	0.232	-0.1578	-0.2331	-0.009602	0.03522	-0.006433	0.05116	0.3744	0.2371	-0.1493	-0.1597	-0.04339	-0.1111	0.05893	0.1595	0.3287	0.951	0.3172	-0.4177	0.06689	0.01498	-0.0689	0.02157	0.03369	0.1324	-0.4627	-0.8609	-0.837	-0.6747	-0.7911	-0.6628	-0.4156	0.2236	0.4433	0.2185	0.9595	0.8579	0.9729	0.7944	0.07221	0.2868	0.4558	0.4729	0.8284	0.6432	0.7676	0.4763
ENSMMUG00000002296	ENSG00000038945	MSR1	1.628	1.468	0.1911	0.3774	0.9807	1.591	-0.2194	0.633	1.289	0.5244	0.05585	0.2677	0.6964	1.243	-0.8695	-0.2575	0.5401	1.206	0.6202	0.693	0.776	0.7788	0.7725	0.3532	0.9311	0.6713	0.09416	0.6757	0.4423	0.5069	0.2955	0.9957	7.329e-08	1.072e-05	0.5724	0.2469	0.002388	2.367e-07	0.5873	0.08905	0.0002247	0.1112	0.8866	0.4555	0.07311	0.000149	0.05117
ENSMMUG00000002300	ENSG00000144040	SFXN5	-0.02932	-0.04476	0.03447	-0.05232	0.0636	-0.2595	-0.2555	0.09755	-0.05974	0.3233	0.2818	0.03097	0.05995	-0.0728	0.1849	0.0669	-0.2356	-0.4373	-0.2866	0.02271	-0.03498	-0.04114	-0.3711	0.041	-0.5227	-0.7072	-0.3157	-0.2425	-0.1897	-0.5048	-0.4561	-0.01472	0.8439	0.7797	0.816	0.7281	0.6845	0.09011	0.1072	0.5481	0.7412	0.04449	0.1216	0.8512	0.7608	0.6585	0.3082
ENSMMUG00000002301	ENSG00000135631	RAB11FIP5	-0.1024	-0.2475	-0.046	0.01628	0.4136	-0.07733	0.5811	-0.1179	-0.02317	0.1454	0.09624	0.1485	0.2346	0.1573	0.6167	-0.06125	-0.3203	-0.4807	0.0392	-0.2648	-0.03139	-0.2637	-0.3369	-0.2461	0.1727	-0.09372	0.4039	-0.01459	0.1968	0.2934	0.07374	0.06513	0.5354	0.169	0.7796	0.9213	0.01492	0.6414	0.0006188	0.5173	0.904	0.4109	0.6285	0.4067	0.2533	0.3752	0.00113
ENSMMUG00000002308	ENSG00000187474	FPR3	0.5596	0.208	-0.436	-0.01546	0.7137	0.3236	0.05219	0.264	0.4661	-0.0153	-0.433	0.08995	0.704	0.1718	-0.2924	0.07584	-0.04363	-0.1242	-0.1979	0.08589	-0.01876	-0.0966	-0.0004539	0.2538	-0.4477	-0.7033	-0.6511	-0.2571	-0.4409	-0.6118	-0.5218	0.1693	0.002691	0.3011	0.02313	0.9338	0.0002214	0.08201	0.7893	0.1957	0.03071	0.9373	0.05461	0.6476	0.002562	0.3764	0.1854
ENSMMUG00000002316	ENSG00000203880	PCMTD2	0.9455	1.619	0.9839	0.8023	-0.2241	1.081	-0.06037	0.8642	1.252	0.04263	0.2174	0.7209	-0.2845	0.9643	-0.5171	0.1621	1.436	1.919	0.6331	1.004	0.8699	0.8192	1.2	0.2902	1.365	1.528	0.2265	0.7783	0.1508	-0.06153	0.4531	-0.1883	0.00549	1.655e-05	0.00419	0.01898	0.5483	0.00158	0.8711	0.02235	0.001884	0.9061	0.5864	0.04824	0.5395	0.007949	0.2173
ENSMMUG00000002320	NA	NA	-0.3142	-0.4124	-0.2752	-0.06901	-0.01472	-0.3417	-0.2647	-0.09564	-0.2689	-0.04905	-0.2336	-0.1828	0.06086	-0.403	-0.1105	-0.165	-0.5497	-0.641	-0.3705	-0.1126	-0.3125	-0.2601	-0.3785	0.1052	-0.625	-0.698	-0.3992	-0.07408	-0.08775	-0.2097	-0.3408	-0.01948	0.003292	0.0004326	0.009825	0.514	0.8935	0.001377	0.01657	0.4065	0.031	0.6614	0.06038	0.1028	0.6488	0.0003867	0.3741
ENSMMUG00000002324	NA	NA	-0.7215	-0.7793	-0.01116	-1.402	-0.6596	-1.328	-0.9455	-1.45	-0.2434	0.372	0.3367	-0.7073	-1.144	-0.937	-0.1834	-0.8416	-0.6491	-0.9185	-0.2562	-0.2254	-0.3711	-0.2229	-0.65	-0.489	-0.6941	-0.6447	0.148	-0.121	-0.1173	0.1061	-0.006417	-0.4431	0.00529	0.005465	0.9639	4.121e-07	0.01717	1.59e-06	0.0005789	2.166e-06	0.4279	0.1706	0.2625	0.01576	0.001393	0.001307	0.5478
ENSMMUG00000002336	ENSG00000169398	PTK2	0.07636	0.1926	-0.2291	-0.1646	-0.09086	0.003238	0.1035	0.0941	0.06384	-0.2752	-0.3228	-0.3206	-0.1164	-0.1987	-0.1038	-0.4702	-0.06507	0.02246	-0.2811	-0.1886	-0.0695	-0.1739	-0.1126	-0.5512	-0.2258	0.03272	-0.5202	-0.3531	-0.4364	-0.4108	-0.4849	-0.603	0.5471	0.1663	0.07996	0.2079	0.5007	0.98	0.4363	0.506	0.671	0.0465	0.04147	0.02493	0.4893	0.1514	0.4923
ENSMMUG00000002340	ENSG00000116641	DOCK7	0.6561	0.7796	0.262	0.1604	0.2675	0.6924	0.2416	0.3869	0.8775	0.4178	0.1628	0.4313	0.3853	1.014	0.01494	0.4234	0.8989	0.9357	0.446	0.3954	0.4965	0.2923	0.7014	0.7872	0.6889	0.7086	0.2684	-0.0666	0.07807	0.04876	0.08491	0.2754	0.0005694	0.0002045	0.1815	0.4144	0.1899	0.000315	0.2393	0.06494	0.0001497	0.0428	0.4868	0.04538	0.1415	1.315e-06	0.9488
ENSMMUG00000002350	ENSG00000137965	IFI44	2.175	1.795	0.3365	0.7383	2.218	1.705	-0.1095	0.6091	2.261	1.258	-0.3085	0.2503	1.424	1.69	-1.104	-0.04417	0.5986	0.4224	-0.3812	0.2805	-0.03777	-0.1851	0.4625	0.732	0.6149	0.4581	-0.3604	-0.3462	-0.8743	-0.2693	-0.08833	0.2555	9.559e-08	2.755e-05	0.3803	0.05386	9.287e-08	1.399e-05	0.7887	0.1413	4.169e-06	0.004807	0.5313	0.5764	0.007036	0.0001579	0.03479
ENSMMUG00000002361	ENSG00000157654	PALM2AKAP2	0.003332	-0.1538	-0.4745	-0.4065	-0.2984	-0.3217	0.05906	-0.5809	0.09379	0.01502	-0.3828	-0.2897	-0.05052	-0.1571	0.1065	-0.5287	0.3844	0.1931	-0.3984	-0.6267	-0.327	-0.2838	-0.2814	-1.117	0.3032	0.2024	-0.6377	-0.957	-0.6649	-0.5057	-0.6677	-0.7825	0.9803	0.3034	0.0007561	0.003854	0.03943	0.02087	0.6747	0.0002334	0.5704	0.9198	0.02591	0.05876	0.7826	0.2982	0.5153
ENSMMUG00000002365	ENSG00000187049	TMEM216	0.04131	0.1488	0.4094	0.1832	-0.4495	0.1422	-0.4719	0.3918	0.2256	-0.07837	0.1225	0.2602	-0.3732	-0.005817	-0.7048	0.4962	0.03238	0.3545	0.1917	0.2463	0.2249	0.2421	0.2621	0.596	0.3111	0.3256	0.3012	0.5916	0.07753	0.1194	0.2898	0.7006	0.8002	0.4093	0.01208	0.2639	0.01384	0.3914	0.01027	0.02583	0.2569	0.6615	0.5332	0.1505	0.1042	0.9742	0.0009552
ENSMMUG00000002368	ENSG00000110092	CCND1	0.04885	-0.01613	-0.3702	-0.1782	-0.1215	-0.05839	-0.146	0.08553	-0.3589	-0.2701	-0.1246	-0.1454	-0.4116	-0.1694	-0.5419	-0.1708	-0.2234	0.04849	0.2671	-0.5463	-0.4134	0.03507	-0.1265	-0.2612	0.2758	0.5703	0.4289	0.07817	-0.3138	0.2834	0.3357	-0.07681	0.8043	0.9411	0.06753	0.3794	0.5738	0.771	0.4936	0.6878	0.1343	0.2063	0.607	0.5113	0.1338	0.4294	0.02522
ENSMMUG00000002373	ENSG00000132376	INPP5K	-0.3585	-0.4103	-0.2487	-0.2475	0.02546	-0.3415	-0.09544	-0.3188	-0.3809	0.1438	0.03628	-0.1209	0.1274	-0.2393	0.2266	-0.1735	-0.3713	-0.596	-0.1664	-0.2668	-0.262	-0.1515	-0.3722	-0.1864	-0.4607	-0.6419	-0.1517	-0.319	-0.1342	-0.1891	-0.2794	-0.2376	0.005071	0.003513	0.05138	0.0513	0.8469	0.007357	0.4707	0.02192	0.01181	0.2906	0.8078	0.3688	0.4317	0.07693	0.1348
ENSMMUG00000002375	ENSG00000011590	ZBTB32	-0.1278	-0.2702	-0.4169	-0.7322	-0.3316	-0.9151	-0.5554	-0.9755	-0.07301	0.2993	-0.03946	-0.5641	-0.4052	-0.895	-0.1661	-0.8005	-0.5736	-0.7654	-0.6328	-0.3666	-0.4505	-0.4535	-0.6979	-0.9964	-0.6622	-0.468	-0.4121	-0.657	-0.4089	-0.3608	-0.586	-0.9269	0.5104	0.2045	0.03474	0.0003634	0.1105	1.355e-05	0.007637	2.086e-05	0.7548	0.1573	0.8693	0.01057	0.1191	6.335e-05	0.4807
ENSMMUG00000002376	ENSG00000074660	SCARF1	0.4693	0.2124	0.1908	-0.07657	0.5054	0.2351	0.05828	0.7206	0.5038	0.7911	0.1429	-0.1094	0.4148	0.01294	0.736	0.3552	0.2677	-0.4397	-0.4777	-0.008576	-0.09152	-0.2752	-0.4644	0.5295	-0.07521	-0.4262	-0.5484	-0.7391	-0.09369	-0.8107	-0.7853	-0.2556	0.07751	0.4561	0.4828	0.7843	0.07261	0.3951	0.8384	0.0143	0.09479	0.003712	0.6405	0.7038	0.2088	0.9631	0.01529
ENSMMUG00000002380	ENSG00000167716	WDR81	-0.1593	-0.228	-0.04505	-0.6318	0.07554	-0.5678	-0.1857	-0.361	0.03526	0.4347	0.4187	-0.2124	-0.1164	-0.1145	0.4182	0.07771	-0.488	-0.6256	-0.3084	-0.2144	-0.2641	-0.1741	-0.6138	-0.2612	-0.4801	-0.5514	0.1461	-0.3394	-0.1417	0.03406	-0.1482	-0.147	0.4343	0.303	0.8244	0.002703	0.7219	0.006677	0.3803	0.1085	0.884	0.04503	0.08253	0.3398	0.6539	0.601	0.08277
ENSMMUG00000002392	ENSG00000167595	PROSER3	0.007213	0.3144	0.1984	-0.08974	-0.04663	-0.1412	-0.03778	0.132	0.2314	0.2197	0.461	0.2484	-0.4338	-0.08274	0.7645	0.705	0.2813	0.4895	-0.1754	0.6927	0.3702	0.3827	0.0211	0.3289	-0.3824	-0.1929	-0.4029	-0.3679	-0.252	-0.1945	-0.6818	-0.07471	0.9771	0.2423	0.4232	0.7296	0.868	0.5978	0.887	0.6283	0.4495	0.4229	0.1331	0.3948	0.2307	0.7758	0.01126
ENSMMUG00000002394	ENSG00000004777	ARHGAP33	-0.8213	-0.5209	0.1421	-0.3801	-0.1391	-0.5763	-0.1329	-0.4102	-0.5173	0.4716	0.7116	-0.255	-0.2263	0.07976	0.6619	0.2743	-0.9843	-0.8095	0.176	-0.01809	-0.1536	0.1649	-0.5271	0.09626	-0.7574	-0.2629	0.9082	0.03259	0.2611	0.5138	0.5593	0.4537	0.005116	0.08306	0.593	0.1849	0.6363	0.04381	0.6394	0.1791	0.1428	0.1123	0.0283	0.4168	0.5373	0.7934	0.04067
ENSMMUG00000002396	ENSG00000127081	ZNF484	0.6028	0.9464	0.586	0.8083	-0.1997	0.9117	0.08393	0.7978	0.2396	-0.4071	-0.07425	0.1581	-0.4226	0.1174	-1.227	0.04853	0.7663	0.8111	0.2145	0.6694	0.3073	0.1608	0.6968	0.4084	0.8552	0.8165	0.2514	0.7548	0.2196	0.01389	0.4397	0.4917	0.01908	0.0009024	0.025	0.001785	0.4953	0.0004479	0.7771	0.004801	0.4356	0.1457	0.8121	0.5711	0.2434	0.6687	0.0003842
ENSMMUG00000002397	NA	NA	-0.09255	0.02904	-0.04217	0.07801	0.1207	0.2397	0.225	-0.4031	-0.1941	0.1105	-0.146	0.1484	0.1634	0.3532	0.2356	-0.3169	0.1763	0.2742	0.4942	0.0004376	0.161	0.2101	0.09549	-0.1481	0.4781	0.3861	0.3376	0.2791	0.209	0.1864	0.2404	-0.2836	0.4834	0.8373	0.7491	0.5508	0.3781	0.0648	0.09754	0.007071	0.2152	0.4263	0.3559	0.295	0.3326	0.0109	0.1234
ENSMMUG00000002403	ENSG00000177082	WDR73	0.001606	0.04396	-0.1275	-0.02003	0.02567	-0.02039	0.01096	-0.3151	0.07547	0.1813	0.191	0.08913	0.1904	0.155	0.146	-0.1203	-0.384	-0.04845	0.05206	-0.3204	0.01015	0.03049	-0.291	-0.3449	0.0418	0.1662	0.03912	0.04434	0.2328	0.2516	-0.02814	-0.039	0.9868	0.6778	0.1923	0.8379	0.8013	0.835	0.9134	0.003986	0.5274	0.08795	0.1121	0.4138	0.1413	0.1481	0.2212
ENSMMUG00000002404	ENSG00000141503	MINK1	-0.2963	-0.4306	-0.2899	-0.2219	-0.123	-0.5017	-0.08592	-0.01109	-0.2951	0.06392	0.02604	-0.2891	-0.09926	-0.4393	0.3302	0.1808	0.1507	-0.4354	-0.5007	-0.01261	-0.154	-0.1143	-0.3758	-0.02349	-0.4764	-0.9078	-0.728	-0.5553	-0.5059	-0.5494	-0.6923	-0.3324	0.1058	0.03286	0.1148	0.2235	0.5161	0.005753	0.6543	0.9558	0.1696	0.7424	0.9027	0.1318	0.6662	0.0224	0.1262
ENSMMUG00000002409	ENSG00000108556	CHRNE	-0.4299	-0.3364	-0.02995	-0.04497	-0.009363	-0.342	0.03073	-0.04847	-0.54	0.1309	0.1764	-0.0349	-0.1752	-0.3291	0.2266	0.02599	-0.6371	-0.6885	-0.2257	-0.09287	-0.1681	-0.09723	-0.4258	-0.05925	-1.075	-1.178	-0.4842	-0.5879	-0.3601	-0.5013	-0.6337	-0.6662	0.01737	0.08156	0.8639	0.7986	0.9597	0.05845	0.8667	0.8011	0.0118	0.4805	0.3913	0.8524	0.4367	0.0827	0.2659
ENSMMUG00000002413	ENSG00000130300	PLVAP	-0.288	-0.7719	-0.1764	-0.7869	0.3714	-0.2268	-0.234	-0.1138	-0.0599	0.2556	0.5255	-0.1778	0.4283	0.3439	0.3075	0.4539	-0.2937	-1.05	0.4379	-0.2952	-0.3494	-0.2376	-0.1422	0.7542	-0.4266	-0.4628	1.091	-0.07616	0.08244	0.5182	0.4671	0.9181	0.2789	0.008391	0.5009	0.00474	0.1702	0.3938	0.3987	0.6914	0.8544	0.3808	0.1028	0.5573	0.2003	0.2329	0.3418
ENSMMUG00000002416	ENSG00000169504	CLIC4	0.5739	0.7591	0.3362	0.3826	-0.2846	0.4647	-0.0269	0.2841	0.4864	-0.3457	-0.2681	0.04731	-0.375	0.1879	-0.7319	-0.4834	0.7804	0.8823	0.1752	0.383	0.3068	0.2962	0.4469	-0.2276	0.4712	0.7568	-0.4765	0.1563	-0.03813	-0.3731	0.008109	-0.513	0.01207	0.002836	0.1486	0.0983	0.2518	0.04499	0.9137	0.2702	0.07747	0.1689	0.3463	0.8521	0.2357	0.4529	0.0106
ENSMMUG00000002418	ENSG00000174130	TLR6	0.5475	0.5664	0.134	0.5051	0.0003836	0.5176	-0.07655	0.622	0.5221	-0.09738	-0.3168	0.2066	0.133	0.139	-0.2201	0.06792	1.072	0.7462	-0.1936	0.5755	0.4997	0.2264	0.4409	0.5272	0.1082	-0.2263	-1.033	-0.1628	-0.1434	-0.8615	-0.7136	-0.2823	0.02495	0.03209	0.5731	0.03639	0.9988	0.03176	0.7567	0.01841	0.06516	0.6999	0.2549	0.4115	0.6575	0.5822	0.4356
ENSMMUG00000002419	ENSG00000121895	TMEM156	0.4042	0.6466	0.6201	0.5147	-0.09972	0.4972	0.1769	0.6042	0.3761	-0.1179	0.1647	0.3656	-0.07151	0.4933	-0.2483	0.4611	0.007682	0.5969	0.5846	0.4064	0.3312	0.3423	0.6003	0.649	0.4548	0.733	0.5213	0.726	0.3319	0.4443	0.714	0.6745	0.04088	0.003199	0.001947	0.009795	0.6367	0.01238	0.4016	0.004895	0.1177	0.5868	0.4912	0.09463	0.7893	0.02311	0.3119
ENSMMUG00000002420	ENSG00000020633	RUNX3	-0.4456	-0.4542	-0.007184	-0.08904	0.1527	-0.09134	0.2552	-0.2628	-0.2817	0.1747	0.4071	0.05513	0.1923	0.1052	0.4121	0.2626	-0.4934	-0.5227	0.3307	-0.1629	-0.08554	-0.0005091	-0.201	0.1115	-0.1197	-0.1111	0.618	0.04958	0.3397	0.5267	0.4824	0.2589	0.004244	0.007918	0.9636	0.5671	0.3492	0.5572	0.1219	0.1214	0.1226	0.2934	0.0293	0.7382	0.3379	0.528	0.02924
ENSMMUG00000002421	ENSG00000122678	POLM	-0.4151	-0.3172	-0.421	-0.8014	-0.5814	-0.8197	-0.6767	-0.8077	0.0492	0.2748	0.06731	-0.2424	-0.2672	-0.285	0.006782	-0.5274	-0.3688	-0.2668	-0.4952	-0.1945	-0.3242	-0.3244	-0.5316	-0.965	-0.3342	-0.1637	-0.4417	-0.5644	-0.5138	-0.3925	-0.5764	-0.4846	0.01746	0.09608	0.01674	1.388e-05	0.002197	9.507e-06	0.0003164	7.525e-05	0.8194	0.1521	0.7602	0.2326	0.2769	0.1545	0.975
ENSMMUG00000002422	NA	NA	-0.7641	-0.6864	-0.6373	-0.8883	-0.692	-1.071	-0.4363	-1.585	-0.6146	0.136	-0.351	-0.5564	-0.5277	-0.7138	0.1224	-0.9982	-0.9788	-1.071	-0.998	-0.8371	-0.8417	-0.7035	-1.053	-1.866	-0.8011	-0.8022	-0.6093	-0.9574	-0.8771	-0.5479	-0.7742	-1.059	0.0004888	0.003369	0.003279	6.755e-05	0.002578	2.251e-06	0.05022	1.394e-09	0.02174	0.5567	0.1826	0.02242	0.07189	0.003371	0.6281
ENSMMUG00000002435	ENSG00000106034	CPED1	1.172	0.9189	0.3967	0.8387	0.4004	1.055	0.6099	1.346	0.8964	-0.06759	0.07279	0.3538	0.1309	0.5365	-0.1032	0.5472	1.581	1.264	0.1859	0.5184	0.5555	0.09171	0.4481	0.3244	1.067	0.565	-0.534	0.01505	-0.1848	-0.6546	-0.6624	-0.183	1.44e-06	0.0005941	0.1165	0.000773	0.1307	2.149e-05	0.0196	2.91e-07	0.005626	0.8278	0.8415	0.2627	0.7212	0.07907	0.7737
ENSMMUG00000002436	ENSG00000173868	PHOSPHO1	-0.5081	-0.9498	-0.6661	-0.4093	-0.4483	-0.9813	-0.3856	0.3173	-0.5551	-0.2007	-0.2021	-0.5843	-0.3672	-1.041	0.2457	0.1848	0.002406	-0.7722	-0.8444	-0.1489	-0.3705	-0.3744	-0.5692	0.1488	-0.8315	-1.404	-1.09	-0.8614	-0.4882	-0.7652	-0.9246	-0.2457	0.06065	0.001486	0.0142	0.1279	0.1089	0.0003014	0.1691	0.2866	0.08503	0.487	0.5242	0.04306	0.2848	0.0003612	0.4436
ENSMMUG00000002440	ENSG00000196937	FAM3C	0.7003	0.87	0.3392	0.182	-0.4667	0.4093	-0.1641	-0.09555	0.6636	-0.1212	-0.2273	-0.02359	-0.4646	0.09387	-0.711	-0.6207	0.8399	1.104	0.132	0.416	0.455	0.35	0.4438	-0.4621	0.678	1.081	-0.4002	0.1156	0.02106	-0.2953	-0.08105	-0.6389	0.005052	0.001552	0.1759	0.4682	0.08183	0.1028	0.5343	0.7334	0.02575	0.6509	0.4495	0.9308	0.1691	0.7267	0.01994
ENSMMUG00000002455	ENSG00000064886	CHI3L2	-0.2932	-0.1904	0.2714	0.09792	0.01711	-0.005828	0.07224	-0.3328	-0.2981	-0.05282	-0.04465	0.08424	-0.1007	-0.08172	-0.03512	-0.1659	-0.5809	-0.1423	0.3201	-0.0998	-0.04064	0.2617	0.05208	-0.1026	-0.04434	0.2051	0.4545	0.3886	0.3275	0.5166	0.2935	0.09984	0.04493	0.2349	0.05788	0.4948	0.91	0.9678	0.6291	0.03728	0.08985	0.7326	0.7908	0.5868	0.5903	0.5956	0.8366
ENSMMUG00000002456	ENSG00000121653	MAPK8IP1	-0.6272	-0.3965	0.01448	-0.3722	-0.3096	-0.5331	-0.1994	-0.3037	-0.4619	0.1432	0.2848	-0.1673	-0.3223	-0.1358	0.3098	-0.03649	-0.6382	-0.5024	0.0106	-0.01491	-0.1808	-0.1223	-0.4986	0.04916	-0.4511	-0.5803	0.2935	-0.1974	0.2433	0.1912	0.09151	0.4346	0.002942	0.07385	0.9411	0.07255	0.1538	0.01107	0.3402	0.175	0.07359	0.5118	0.2373	0.4649	0.2383	0.5463	0.1988
ENSMMUG00000002461	ENSG00000134255	CEPT1	0.5038	0.7001	0.3392	0.2667	-0.2096	0.4148	-0.08957	0.1174	0.4494	-0.1521	-0.137	0.1675	-0.1847	0.19	-0.5139	-0.3832	0.502	0.7309	0.1322	0.495	0.4444	0.3727	0.4588	-0.06697	0.3383	0.533	-0.3388	0.35	0.05256	-0.1652	-0.07562	-0.4402	0.006437	0.0005492	0.06521	0.1464	0.2754	0.02428	0.6403	0.5598	0.03935	0.4354	0.5274	0.3919	0.4341	0.3293	0.01914
ENSMMUG00000002467	NA	NA	0.9888	-0.03345	0.06197	-0.03764	0.2484	0.005417	-0.1216	-0.02487	0.3263	-0.3405	-0.8938	-1.007	-0.1394	-0.1043	-0.5925	-1.339	-0.1015	-0.2164	-0.8031	-0.5732	-0.5455	-0.08985	-0.1877	-0.9413	-0.5727	-0.3727	-0.2551	0.4491	-0.3414	0.605	0.5519	-1.687	0.001648	0.924	0.8522	0.914	0.4753	0.987	0.7354	0.9453	0.4333	0.3886	0.04197	0.01553	0.7957	0.7906	0.1613
ENSMMUG00000002481	ENSG00000064393	HIPK2	-0.2104	-0.4846	-0.2531	-0.1508	-0.01451	-0.1707	-0.09803	0.3311	-0.05734	-0.2052	-0.05505	-0.1261	-0.03153	0.151	0.09979	0.2221	0.7211	0.1719	0.1073	-0.04909	-0.202	-0.2599	0.2983	0.205	0.1521	-0.3836	-0.1043	-0.2884	-0.3337	-0.2869	-0.0104	0.3101	0.25	0.0168	0.1698	0.4154	0.9397	0.3527	0.6093	0.09398	0.7942	0.3067	0.8061	0.5322	0.8956	0.4442	0.6475
ENSMMUG00000002494	ENSG00000248746	ACTN3	-0.5516	-0.5886	0.01506	-0.3423	0.07309	-0.4849	-0.253	-0.7704	-0.142	0.7012	0.6482	0.1254	0.2001	0.09505	0.4808	0.2579	-0.8772	-0.893	0.3477	-0.1468	-0.3668	-0.03536	-0.3971	-0.02908	-0.3943	-0.4956	1.003	-0.1488	0.2923	0.5022	0.6514	0.3345	0.02828	0.02673	0.9496	0.1698	0.7729	0.05364	0.3207	0.005242	0.6372	0.008367	0.02651	0.6486	0.5227	0.7257	0.1026
ENSMMUG00000002496	ENSG00000174080	CTSF	-0.5595	-0.3533	-0.01794	-0.1998	-0.2599	-0.4107	-0.1475	-0.42	-0.2476	0.3247	0.3843	0.07141	-0.04455	-0.03046	0.3276	0.4463	-0.5452	-0.3924	0.1051	-0.1766	-0.1603	0.08147	-0.2718	0.09849	-0.1829	-0.1246	0.4423	0.2538	0.2329	0.4685	0.342	0.1939	0.0009835	0.04854	0.9117	0.2271	0.137	0.01464	0.387	0.0204	0.2177	0.06465	0.0485	0.6895	0.8351	0.8642	0.09099
ENSMMUG00000002497	ENSG00000196453	ZNF777	-0.5464	-0.484	-0.2809	-0.5048	-0.08648	-0.5754	-0.1474	-0.3659	-0.3656	0.2544	0.253	-0.2501	-0.1791	-0.3405	0.2288	0.1823	-0.6126	-0.6324	-0.2325	-0.5827	-0.4577	-0.3191	-0.5805	-0.09317	-0.3694	-0.3948	0.2738	-0.3917	-0.1782	0.2504	0.0139	0.1788	0.001631	0.009156	0.09674	0.00372	0.6254	0.001026	0.4038	0.04905	0.07676	0.1637	0.2173	0.1824	0.413	0.06789	0.2552
ENSMMUG00000002503	ENSG00000185324	CDK10	-0.3163	-0.2759	0.1161	-0.4179	-0.1805	-0.675	-0.3098	-0.4087	-0.156	0.3919	0.474	-0.2185	-0.2309	-0.2947	0.2929	0.1401	-0.5749	-0.6137	-0.2219	-0.1099	-0.1684	-0.1006	-0.5766	-0.2033	-0.4725	-0.3361	0.295	-0.00915	0.1294	0.2848	0.0807	-0.01185	0.1067	0.1899	0.5421	0.03583	0.3809	0.0008776	0.129	0.05741	0.5046	0.05934	0.03932	0.3089	0.3651	0.1697	0.2082
ENSMMUG00000002505	ENSG00000075399	VPS9D1	-0.2596	-0.3286	-0.02277	-0.4015	-0.1001	-0.6359	-0.5116	-0.05264	-0.05322	0.3312	0.2032	-0.3231	-0.1169	-0.6055	0.1055	-0.03365	-0.3858	-0.6908	-0.387	0.05482	-0.2412	-0.1865	-0.5623	0.06086	-0.8708	-1	-0.223	-0.5092	-0.2742	-0.5267	-0.4569	-0.2126	0.283	0.2073	0.9242	0.1054	0.6933	0.01188	0.04696	0.8431	0.8519	0.1945	0.4798	0.2246	0.7078	0.02372	0.7165
ENSMMUG00000002519	ENSG00000144589	STK11IP	-0.1252	-0.221	-0.05265	-0.288	-0.03041	-0.5527	-0.07003	-0.3424	-0.07664	0.2433	0.2252	-0.1215	-0.07769	-0.3464	0.3014	-0.08006	-0.3192	-0.5114	-0.3764	-0.09635	-0.1753	-0.1469	-0.5158	-0.3779	-0.3179	-0.4308	-0.1474	-0.1849	-0.01053	-0.1499	-0.2973	-0.3469	0.3893	0.1638	0.7168	0.04861	0.8405	0.0002008	0.6413	0.03227	0.6541	0.1153	0.188	0.4317	0.6738	0.0261	0.08039
ENSMMUG00000002521	ENSG00000115808	STRN	0.6859	0.7767	0.3388	0.6519	0.03456	0.8148	0.4068	0.8768	0.5943	-0.2907	-0.1276	0.5244	-0.0675	0.5749	-0.2404	0.3696	1.128	1.15	0.3953	0.5244	0.382	0.3538	0.8428	0.4485	0.8122	0.5333	-0.08418	0.2642	-0.04411	-0.3531	0.09297	0.09952	0.003963	0.003536	0.1688	0.006871	0.8943	0.0007223	0.1177	0.0009075	0.03507	0.2622	0.6638	0.04318	0.8346	0.02376	0.406
ENSMMUG00000002532	ENSG00000130449	ZSWIM6	0.5654	0.6289	0.2698	0.4476	0.1372	0.6468	0.2016	0.8052	0.7027	-0.04805	0.02604	0.3798	0.2427	0.5583	-0.0547	0.4013	1.046	0.9109	0.08645	0.4458	0.53	0.2254	0.5084	0.5233	0.4147	0.009442	-0.5164	-0.3475	-0.2044	-0.697	-0.4792	-0.2393	0.003361	0.002837	0.1662	0.02099	0.4998	0.0008818	0.3286	0.0001471	0.002172	0.8159	0.9106	0.06825	0.3385	0.006855	0.8142
ENSMMUG00000002533	ENSG00000083535	PIBF1	0.8104	0.7753	0.5105	0.5343	0.1887	0.5947	0.219	0.9397	0.416	-0.1409	-0.2105	0.1946	-0.1471	0.2917	-0.5789	0.2269	0.6062	0.9096	0.3431	0.1961	0.2043	0.1625	0.612	0.6728	0.6441	0.6446	-0.08455	0.1779	0.1416	-0.02726	0.1693	0.356	8.564e-05	0.0006479	0.01532	0.0106	0.3962	0.004366	0.3317	3.633e-05	0.08349	0.5207	0.3944	0.3834	0.5939	0.1832	0.02264
ENSMMUG00000002537	ENSG00000137185	ZSCAN9	0.0511	0.2528	0.3199	0.2011	-0.1516	-0.01215	-0.156	-0.07654	0.1949	0.1767	0.4036	0.2051	0.2681	0.3493	0.03929	0.405	-0.5449	-0.05565	0.03294	-0.02854	0.1119	0.07074	-0.1065	0.2072	0.1558	0.1949	0.3127	0.3287	0.3725	0.1508	0.3411	0.2384	0.7397	0.1276	0.03515	0.1927	0.3571	0.9376	0.3427	0.6491	0.2916	0.2813	0.02583	0.2211	0.19	0.03558	0.8327
ENSMMUG00000002540	ENSG00000100612	DHRS7	0.06813	-0.2232	-0.1329	0.2529	-0.08546	0.008427	-0.205	0.3278	-0.1252	-0.3422	-0.3345	0.0338	0.0168	-0.3532	-0.2088	-0.06761	0.4468	-0.02158	-0.2397	0.2098	0.1217	-0.05349	0.05989	0.2928	-0.3372	-0.6724	-0.8262	-0.2267	-0.1925	-0.753	-0.6794	-0.2776	0.7093	0.2594	0.4623	0.1687	0.6492	0.9627	0.2718	0.09887	0.563	0.07756	0.1171	0.8619	0.9415	0.06892	0.3261
ENSMMUG00000002560	ENSG00000144228	SPOPL	0.972	1.166	0.7341	0.7608	-0.1146	1.082	0.00212	1.059	0.9191	-0.1519	0.0038	0.6681	-0.1943	0.7566	-0.7899	0.2632	1.431	1.506	0.469	0.8444	0.729	0.4316	0.9058	0.567	0.898	0.821	-0.1935	0.2717	-0.1439	-0.7759	-0.04981	-0.1181	0.001522	0.0006062	0.01871	0.01392	0.7356	0.0004809	0.9951	0.0017	0.01117	0.6459	0.9917	0.04445	0.6539	0.02104	0.04272
ENSMMUG00000002569	ENSG00000140464	PML	0.4784	-0.1522	-0.3029	-0.3677	1.373	-0.1039	0.03825	-0.5783	0.3902	0.4976	0.04381	-0.2167	0.7145	0.008281	0.3256	-0.2024	-0.696	-0.8532	-0.4434	-0.4858	-0.4882	-0.3378	-0.697	-0.4883	-0.4589	-0.533	-0.0443	-0.6189	-0.2883	0.1636	-0.227	-0.1918	0.02082	0.4934	0.1387	0.07217	2.102e-09	0.6091	0.8562	0.009964	0.1053	0.02231	0.8551	0.3176	0.007105	0.9693	0.1747
ENSMMUG00000002573	ENSG00000079691	CARMIL1	0.2806	0.4769	0.3496	0.4909	0.2324	0.3575	0.4004	0.309	0.282	0.04734	0.2563	0.3472	0.1269	0.5408	0.3739	0.6255	0.6474	0.896	0.8626	0.2593	0.507	0.5798	0.8141	0.6379	0.5698	0.6512	0.3598	0.2178	0.08735	0.2665	0.3743	0.7925	0.1766	0.03585	0.09437	0.01896	0.3006	0.08547	0.0688	0.1669	0.2583	0.8302	0.2923	0.1223	0.643	0.01416	0.1213
ENSMMUG00000002593	ENSG00000184205	TSPYL2	-0.3645	-0.2087	0.03588	0.1093	0.01936	-0.1031	0.1587	-0.1525	-0.3653	0.1736	0.189	-0.08945	0.07158	-0.08788	0.3085	0.4587	-0.5547	-0.4597	-0.01947	-0.1053	-0.1553	-0.07738	-0.2263	0.0451	-0.3249	-0.2311	0.1746	0.02633	0.05541	0.2535	0.06922	0.3455	0.00613	0.1408	0.7809	0.3998	0.8864	0.4299	0.2365	0.2805	0.02028	0.211	0.2216	0.5223	0.665	0.5278	0.0448
ENSMMUG00000002605	ENSG00000175567	UCP2	-0.3951	-0.5987	-0.2644	-0.461	0.1588	-0.407	0.08739	-0.6131	-0.3438	0.2538	0.1317	-0.2428	0.1913	-0.1609	0.4395	-0.2666	-0.5545	-0.7325	0.09766	-0.5001	-0.3501	-0.1668	-0.4481	-0.2344	-0.1539	-0.2454	0.5123	-0.28	0.1081	0.2432	0.1148	0.09319	0.03976	0.004571	0.1687	0.01645	0.4265	0.03396	0.6623	0.003451	0.1297	0.2162	0.5618	0.2332	0.436	0.4308	0.05604
ENSMMUG00000002607	ENSG00000172164	SNTB1	0.6921	0.716	0.5425	0.5434	0.5705	1.092	0.4339	0.8543	0.5878	-0.1588	0.4381	0.3306	0.3127	0.5911	-0.3993	0.3592	0.7758	0.7299	0.8247	0.1272	0.2027	-0.06057	0.5296	0.6199	1.277	1.036	1.016	0.195	0.05777	0.3066	0.8794	0.6569	0.00224	0.004902	0.01807	0.01888	0.01772	1.943e-06	0.08135	0.0005912	0.02305	0.5008	0.09227	0.1655	0.2796	0.009994	0.1325
ENSMMUG00000002615	ENSG00000125375	DMAC2L	-0.03036	0.2638	0.08771	-0.149	-0.3919	-0.1947	-0.3165	-0.3445	0.3407	-0.1266	0.1661	-0.0284	-0.118	0.5213	-0.2809	-0.1711	0.3522	0.8914	0.8193	0.2976	0.4628	0.4006	0.8076	0.4042	1.002	1.228	1.134	0.9866	0.7399	0.8199	0.981	1.185	0.8987	0.3175	0.7148	0.5504	0.1495	0.4236	0.237	0.2106	0.2102	0.6036	0.5406	0.9117	0.7113	0.03385	0.3283
ENSMMUG00000002617	ENSG00000135365	PHF21A	0.3234	-0.1279	-0.1206	0.1624	0.3355	0.02867	0.1861	0.1437	0.1795	-0.1463	-0.221	-0.04394	0.29	-0.2119	0.2769	-0.1214	0.7392	0.0994	-0.1744	-0.008282	0.08924	0.01482	-0.09655	-0.0308	0.1512	-0.3167	-0.52	-0.446	-0.02981	-0.4775	-0.4502	-0.1817	0.009345	0.3369	0.3237	0.184	0.008977	0.8141	0.1435	0.2831	0.2162	0.259	0.1237	0.7335	0.06232	0.1019	0.05812
ENSMMUG00000002634	ENSG00000185920	PTCH1	0.1242	0.4648	0.06604	0.3535	-0.7193	-0.1474	-0.01419	0.9805	0.7304	0.06575	0.3119	-0.1561	-0.4625	0.7346	-0.2841	0.9329	0.852	0.9052	0.2098	0.1348	0.02907	0.4975	0.6392	-0.02886	1.237	1.031	0.9296	0.08764	-0.1775	0.7411	-0.06091	0.7026	0.7503	0.2572	0.8705	0.384	0.1295	0.7157	0.9735	0.0152	0.07146	0.8641	0.4967	0.6999	0.3712	0.0628	0.5347
ENSMMUG00000002651	ENSG00000105953	OGDH	-0.2834	-0.4992	-0.34	-0.3875	0.1285	-0.4187	0.172	-0.4612	-0.3402	0.1366	0.01815	-0.2535	0.05088	-0.2294	0.4142	-0.04349	-0.4429	-0.6791	-0.3139	-0.4587	-0.3305	-0.3405	-0.5557	-0.427	-0.3891	-0.5009	-0.1193	-0.5484	-0.2024	-0.05316	-0.276	-0.3076	0.06203	0.002885	0.02578	0.01069	0.4165	0.005895	0.2817	0.005617	0.05776	0.3986	0.9185	0.113	0.7922	0.1534	0.02423
ENSMMUG00000002653	ENSG00000160883	HK3	0.1964	-0.2301	-0.02337	-0.08345	0.1611	-0.4216	-0.2977	-0.07458	0.1353	0.1175	0.139	-0.07145	0.2673	-0.4721	0.09777	-0.2365	0.1193	-0.5892	-0.4698	0.2172	-0.1389	-0.2952	-0.42	-0.1336	-0.3953	-1.079	-0.5594	-0.4186	-0.2464	-0.8514	-0.7528	-0.3777	0.4155	0.3796	0.9221	0.7248	0.518	0.07389	0.2242	0.7718	0.6424	0.6551	0.6303	0.7826	0.3875	0.06759	0.7348
ENSMMUG00000002657	ENSG00000102837	OLFM4	0.608	0.02532	0.2524	1.909	0.193	0.4571	0.5261	0.4487	0.08546	-0.1166	-0.1064	0.5686	1.487	0.3908	0.9956	-0.4336	0.6584	0.168	0.2789	-0.09064	-0.01439	0.7055	0.08293	0.3674	-0.5219	0.2205	-0.8083	-0.1686	-0.3492	-0.3428	-0.337	-0.001634	0.2208	0.9632	0.6239	7.258e-05	0.7151	0.3599	0.295	0.4093	0.8602	0.8033	0.8397	0.1896	0.0129	0.3811	0.0308
ENSMMUG00000002667	ENSG00000078177	N4BP2	0.6168	1.088	0.4419	0.6674	-0.1138	0.74	0.2952	1.076	0.5995	-0.08547	-0.1819	0.4602	-0.4503	0.6618	-0.3235	0.4988	1.088	1.324	0.5597	0.439	0.2194	0.1785	0.8099	0.3833	1.145	1.177	0.2894	0.4062	-0.1052	0.1756	0.4155	0.5492	0.01653	0.0001473	0.09568	0.01034	0.6933	0.004319	0.2963	0.0001321	0.04954	0.7557	0.5666	0.1003	0.2151	0.01619	0.3081
ENSMMUG00000002672	ENSG00000095209	TMEM38B	0.7369	1.001	0.6174	0.6496	0.09427	0.905	-0.008101	0.6583	0.7193	-0.1085	-0.08414	0.4628	0.1388	0.5647	-0.6317	-0.0936	0.8035	0.9957	0.2134	0.4584	0.4874	0.452	0.6767	0.06779	0.7367	0.777	-0.1037	0.4572	0.1007	-0.3207	0.09198	-0.2388	0.001089	5.917e-05	0.006973	0.004215	0.6973	7.233e-05	0.9739	0.008601	0.007085	0.6536	0.7562	0.05822	0.6486	0.01918	0.02588
ENSMMUG00000002680	ENSG00000184371	CSF1	0.1252	0.1253	0.2726	-0.1092	0.6944	0.3696	0.3211	0.1523	0.03841	0.5166	0.5437	0.1166	0.651	0.2823	0.5563	0.5261	-0.4441	-0.4927	0.04966	-0.1082	-0.3147	-0.07534	-0.2613	0.5738	0.02676	-0.00366	0.4426	-0.3289	-0.1126	0.241	0.2646	0.5519	0.5191	0.5517	0.1575	0.5784	0.0005745	0.05756	0.1097	0.4672	0.8669	0.01094	0.01589	0.5761	0.007412	0.164	0.01263
ENSMMUG00000002691	ENSG00000167986	DDB1	-0.3092	-0.4529	-0.2963	-0.2265	0.1334	-0.209	0.1879	-0.4374	-0.436	0.009249	-0.01781	-0.2001	0.1943	-0.1494	0.2962	-0.1277	-0.3894	-0.5216	-0.08171	-0.4619	-0.3554	-0.1997	-0.3836	-0.3525	-0.1866	-0.3216	0.0458	-0.3694	-0.1425	0.1527	-0.08072	-0.1715	0.01291	0.0009451	0.01756	0.06737	0.3035	0.0913	0.1518	0.001321	0.003069	0.9442	0.9023	0.1265	0.2216	0.2577	0.04816
ENSMMUG00000002695	ENSG00000126262	FFAR2	0.005535	-0.1857	-0.247	-0.1344	0.2654	-0.1246	-0.5156	-0.09107	-0.06777	0.08555	-0.2199	-0.267	0.2887	-0.4144	-0.1978	-0.2093	0.1042	-0.5285	-0.7186	-0.1322	-0.08285	-0.3612	-0.4028	-0.2897	-0.5828	-1.192	-1.063	-0.8796	-0.596	-1.099	-1.239	-0.7554	0.978	0.3929	0.2277	0.514	0.2005	0.5459	0.0192	0.6859	0.7672	0.6792	0.3556	0.2098	0.2397	0.04992	0.4019
ENSMMUG00000002700	ENSG00000142494	SLC47A1	0.3	0.2271	-0.2731	0.02241	0.5668	0.1304	0.09644	-0.008451	0.1625	0.3053	-0.3205	-0.0877	0.5506	0.02327	-0.04112	-0.3188	-0.1012	-0.254	-0.3711	0.03054	0.0324	-0.1849	-0.2712	-0.2697	-0.3314	-0.7558	-0.7547	-0.2455	-0.4432	-0.479	-0.8479	-0.3604	0.05164	0.1783	0.08385	0.8858	0.000445	0.4017	0.553	0.9609	0.3919	0.06898	0.09959	0.6113	0.006739	0.8908	0.8284
ENSMMUG00000002719	ENSG00000005448	WDR54	-0.5555	-0.4567	-0.07317	-0.4505	-0.1386	-0.5284	-0.1247	-0.758	-0.4322	0.2899	0.3072	-0.3153	0.06082	-0.3155	0.09184	-0.3867	-1.006	-0.9277	-0.1733	-0.3208	-0.4695	-0.185	-0.5023	-0.6108	-0.5653	-0.3968	0.3009	-0.005808	0.1322	0.2591	0.1418	-0.05666	0.001738	0.01562	0.6679	0.01083	0.4416	0.003035	0.4883	0.000129	0.04197	0.118	0.1386	0.1003	0.785	0.09614	0.6542
ENSMMUG00000002727	ENSG00000239779	WBP1	-0.3266	-0.2429	0.3192	-0.3065	-0.1967	-0.4122	-0.3047	0.002606	0.03753	0.3193	0.5245	0.03755	-0.1652	-0.2058	-0.08119	-0.1393	-0.4368	-0.2399	-0.1338	0.1762	-0.227	0.1022	-0.2541	0.1946	-0.4159	-0.3761	0.1062	0.09582	0.2298	0.02656	0.05384	0.1906	0.07102	0.2101	0.06655	0.09356	0.3058	0.02716	0.1116	0.9895	0.8631	0.09551	0.01276	0.8501	0.4898	0.2989	0.7088
ENSMMUG00000002728	NA	NA	-0.1983	-0.1157	0.09927	-0.1085	-0.02809	-0.3174	-0.1021	-0.4197	-0.1016	0.1075	0.2184	-0.06004	-0.08541	-0.2481	0.1501	-0.2279	-0.4732	-0.3341	-0.1216	0.04143	-0.06465	0.07045	-0.2255	-0.3188	-0.4898	-0.2858	-0.07396	0.05461	-0.01563	0.03104	-0.008368	-0.3093	0.03262	0.2469	0.2758	0.2412	0.7708	0.0008564	0.2864	6.525e-05	0.3549	0.2724	0.04647	0.5471	0.4734	0.01344	0.1707
ENSMMUG00000002740	ENSG00000164683	HEY1	-0.03747	-0.7058	-0.348	-0.0331	-0.9977	0.1071	-0.1286	0.2181	-0.5743	-0.782	0.3293	0.1839	-0.9357	-1.023	-0.3324	0.4234	1.627	-0.1491	0.1803	-0.1182	0.5391	0.3122	0.269	0.3949	-0.4023	-0.5805	-0.9661	-0.3876	-0.4246	-1.643	-0.4042	0.1763	0.9455	0.2561	0.5234	0.9519	0.09555	0.8478	0.8278	0.6993	0.253	0.1049	0.5063	0.6934	0.1368	0.0327	0.4995
ENSMMUG00000002753	ENSG00000110693	SOX6	-0.6286	-1.444	-0.4543	-0.5799	-0.102	-0.5487	-0.3569	0.66	-1.357	-1.141	-0.4697	-0.9157	-0.1689	-1.362	0.1143	-0.1732	-0.4242	-1.193	-0.07456	-0.8222	-1.149	-0.5996	-0.02225	0.3455	-1.3	-1.468	0.4186	-0.3204	-0.64	0.07664	0.1486	0.321	0.06867	0.0002976	0.1783	0.09326	0.7674	0.1354	0.3042	0.06294	7.998e-05	0.0006577	0.1787	0.00405	0.6291	3.602e-05	0.7303
ENSMMUG00000002755	ENSG00000109790	KLHL5	0.5751	0.6849	0.5877	0.6732	-0.003671	0.7492	0.2013	0.9536	0.8783	-0.05856	0.159	0.717	0.3687	0.8593	-0.4491	0.6802	1.171	1.314	0.8628	0.6518	0.5819	0.6568	1.148	0.9575	1.059	1.005	0.577	0.8218	0.2404	0.3129	0.7694	0.496	0.02263	0.01424	0.02272	0.008364	0.9893	0.003237	0.474	0.0005337	0.006285	0.8423	0.624	0.01492	0.3177	0.003099	0.1857
ENSMMUG00000002756	ENSG00000157796	WDR19	0.3195	0.4053	0.2319	0.2675	-0.1269	0.2297	0.01406	0.2215	0.2399	-0.06622	-0.04404	0.05298	-0.1376	0.06791	-0.4113	-0.07084	0.4095	0.6478	0.1459	0.2241	0.2675	0.2308	0.3233	0.226	0.3742	0.4275	-0.01481	0.2436	0.2164	-0.01047	0.139	0.03674	0.02655	0.01056	0.1094	0.06573	0.4066	0.1135	0.9273	0.1643	0.1616	0.6681	0.7998	0.7336	0.4653	0.662	0.01989
ENSMMUG00000002761	ENSG00000101126	ADNP	0.4829	0.5085	0.2918	0.541	0.0149	0.556	0.2317	0.6873	0.3878	-0.1618	-0.01713	0.3702	-0.06175	0.5004	-0.1625	0.3765	0.9232	0.8849	0.3797	0.2536	0.2227	0.2234	0.5789	0.3317	0.8015	0.5793	0.08095	0.005874	-0.1495	-0.1087	0.1023	0.1804	0.001977	0.002811	0.06062	0.0005454	0.9275	0.0003854	0.156	6.857e-05	0.0342	0.3281	0.9259	0.02554	0.7614	0.002537	0.378
ENSMMUG00000002763	NA	NA	-0.01764	-1.101	-1.13	-0.7817	0.7067	-0.5529	0.4571	0.04451	-0.1918	0.02588	-0.3902	-0.2753	1.081	-0.3783	0.7687	0.1755	-0.1209	-1.007	-0.4547	-1.108	-0.9646	-0.7144	-0.6891	-0.2544	-0.07438	-0.5137	0.7485	-0.3171	-0.5003	0.4312	0.1657	0.14	0.9563	0.003125	0.002108	0.02689	0.02667	0.1121	0.1578	0.897	0.6186	0.9431	0.3703	0.4715	0.005515	0.3012	0.03364
ENSMMUG00000002765	ENSG00000108528	SLC25A11	-0.3238	-0.4096	-0.09526	-0.4617	-0.1241	-0.5187	-0.2047	-0.1732	-0.3751	0.0583	0.1382	-0.266	-0.1092	-0.4538	0.1417	-0.07028	-0.3767	-0.6006	-0.08025	-0.2339	-0.1945	-0.1555	-0.3101	0.05473	-0.4614	-0.6145	0.05951	-0.02625	0.04703	0.003932	-0.09391	0.004427	0.01729	0.005667	0.4773	0.000793	0.3762	0.0001885	0.1438	0.2377	0.01869	0.6817	0.3827	0.06537	0.5216	0.001788	0.3719
ENSMMUG00000002779	ENSG00000175040	CHST2	-0.0822	-0.5004	-0.3411	0.01593	-0.3467	-0.5594	-0.629	0.3239	-0.2327	-0.369	-0.3873	-0.207	-0.2759	-0.8235	-0.2665	0.1677	0.634	-0.2985	-0.7706	0.2717	-0.1236	-0.2641	-0.2764	0.1846	-0.6944	-1.204	-1.475	-0.7281	-0.7425	-1.447	-1.172	-0.5019	0.7647	0.09969	0.2193	0.9539	0.232	0.0484	0.03163	0.2833	0.4722	0.2081	0.2342	0.4786	0.4331	0.005912	0.4203
ENSMMUG00000002794	ENSG00000137947	GTF2B	0.2715	0.2633	0.1057	0.4099	0.04166	0.3195	-0.01171	0.6611	0.1323	-0.2039	-0.3535	0.03376	0.03807	-0.01538	-0.4002	0.2334	0.2367	0.238	-0.3535	0.2253	0.03934	-0.04139	0.1959	0.4195	0.01619	-0.1159	-0.6488	0.07409	-0.1208	-0.3818	-0.305	0.1765	0.1038	0.1458	0.5224	0.0139	0.8081	0.05426	0.9457	0.0003604	0.499	0.2477	0.07087	0.8476	0.8566	0.9303	0.04377
ENSMMUG00000002797	NA	NA	-0.1584	-0.4531	-0.4128	-0.2149	-0.255	-0.6876	-0.6005	0.2284	-0.1845	-0.1951	-0.2446	-0.4455	-0.377	-0.7412	-0.2352	0.01853	0.01975	-0.6127	-0.915	-0.001348	-0.3093	-0.5594	-0.5346	0.1433	-0.7806	-1.182	-1.105	-0.4591	-0.5944	-0.8636	-0.8701	-0.2834	0.4598	0.05397	0.05848	0.3255	0.2631	0.002368	0.009662	0.3293	0.468	0.3979	0.3515	0.05907	0.1826	0.002025	0.3704
ENSMMUG00000002807	ENSG00000065057	NTHL1	-0.4119	-0.305	0.04252	-0.6419	-0.376	-0.806	-0.5492	-0.2245	-0.1095	0.5842	0.5355	-0.2309	-0.4155	-0.4479	0.2426	0.312	-0.7233	-0.6482	-0.4115	-0.01321	-0.1861	-0.1688	-0.6028	0.1179	-0.5191	-0.4278	0.4138	-0.1159	0.05011	0.2347	0.1131	0.4129	0.06347	0.1954	0.8425	0.005276	0.1138	0.0006082	0.01881	0.3507	0.6821	0.0129	0.04087	0.3541	0.1586	0.07185	0.3635
ENSMMUG00000002836	ENSG00000177352	CCDC71	-0.0812	-0.1096	-0.1914	-0.5428	-0.2404	-0.5031	-0.4121	-0.5035	-0.02643	0.3942	0.1275	-0.2817	-0.2416	-0.2639	0.05011	-0.04612	-0.1336	-0.2075	-0.08308	-0.277	-0.06951	-0.1557	-0.5252	-0.1844	-0.1204	-0.1709	0.1329	-0.3421	0.09501	0.06572	-0.2328	-0.0445	0.6118	0.5253	0.2333	0.00127	0.1618	0.002768	0.01637	0.005807	0.8896	0.02011	0.5057	0.1145	0.2471	0.1316	0.7949
ENSMMUG00000002849	ENSG00000181523	SGSH	0.1567	-0.1283	-0.252	-0.3228	0.5462	-0.2854	-0.2626	0.1424	0.186	0.475	0.01707	-0.1652	0.3511	-0.2794	0.3111	0.172	-0.02881	-0.623	-0.5168	-0.06907	-0.1954	-0.2974	-0.4579	0.1509	-0.4963	-1.022	-0.6217	-0.7186	-0.4297	-0.7073	-0.7244	-0.2056	0.4797	0.5927	0.2548	0.1459	0.01827	0.1985	0.2535	0.5559	0.4745	0.04406	0.9479	0.4848	0.2106	0.2365	0.2325
ENSMMUG00000002850	ENSG00000181045	SLC26A11	0.06659	0.09227	-0.0438	-0.2756	0.5692	-0.3075	-0.596	-0.0151	0.2846	0.4775	0.2056	-0.01135	0.1238	-0.09982	-0.0839	0.1364	0.08948	-0.3036	-0.2819	-0.08514	-0.2547	-0.02994	-0.3773	-0.01742	-0.09436	-0.621	-0.09327	-0.2816	0.00303	-0.3351	-0.3266	-0.1159	0.7302	0.6619	0.8227	0.1684	0.004601	0.1296	0.006265	0.9445	0.2214	0.02149	0.3855	0.9585	0.6155	0.644	0.7283
ENSMMUG00000002853	ENSG00000106789	CORO2A	0.7017	0.4317	-0.002231	0.193	1.084	0.4887	0.2309	0.2659	0.9218	0.2021	-0.063	0.3337	0.8343	0.4525	0.1773	0.1339	0.3921	0.1801	0.08892	0.2224	0.2058	0.04978	0.1776	0.1406	-0.08873	-0.3157	-0.3229	-0.4307	-0.161	0.005413	-0.1644	0.208	0.0001978	0.03981	0.9909	0.3193	7.975e-08	0.01133	0.2588	0.2063	0.0001339	0.3504	0.7969	0.133	0.000979	0.03655	0.4617
ENSMMUG00000002863	ENSG00000114354	TFG	0.02978	-0.05751	-0.08451	0.1093	0.293	0.1332	0.2204	0.1142	-0.064	0.03586	-0.07184	0.0525	0.3374	0.04581	0.122	0.02301	-0.1512	-0.1771	0.04894	-0.1625	-0.08962	-0.08656	-0.09271	0.08335	-0.03946	-0.01963	-0.0522	-0.09856	0.09972	-0.01605	-0.01938	0.1204	0.6394	0.4064	0.1858	0.08683	1.452e-05	0.03726	0.0009873	0.1013	0.3944	0.5953	0.3416	0.4386	4.324e-05	0.4971	0.1041
ENSMMUG00000002876	ENSG00000140284	SLC27A2	0.06132	0.2402	0.412	0.3227	0.3801	0.3834	0.9369	0.4943	-0.07725	-0.2048	0.1411	0.4035	0.2121	0.4276	0.5297	0.3679	-0.1237	0.05511	0.1053	-0.1266	-0.01262	0.1501	-0.04115	-0.1094	0.2493	0.5471	0.2944	0.154	0.2558	0.4265	0.3938	0.5568	0.7264	0.2108	0.01721	0.06088	0.03571	0.0259	2.009e-07	0.008327	0.7094	0.2674	0.4824	0.02869	0.3239	0.01798	0.006573
ENSMMUG00000002878	ENSG00000196584	XRCC2	0.3947	0.0246	-0.0883	0.02822	0.4761	0.2943	0.7136	0.6822	-0.1215	-0.3065	-0.1785	-0.01312	0.2121	0.04489	0.1671	-0.01773	0.6637	0.08815	0.1009	-0.4206	-0.2882	-0.08434	0.1045	0.2039	0.3162	0.2668	0.428	0.3268	0.005684	0.2003	0.5662	0.2096	0.05045	0.9126	0.6708	0.8913	0.02377	0.1476	0.0006555	0.001483	0.6025	0.1516	0.4524	0.9516	0.4102	0.8295	0.4535
ENSMMUG00000002886	ENSG00000122507	BBS9	-0.1423	-0.1375	0.01762	0.1859	0.02029	0.08821	0.2118	-0.07889	-0.3108	-0.005916	0.03974	0.1372	0.2314	0.0925	0.2089	0.3285	-0.0588	-0.09592	0.2159	-0.224	-0.07258	-0.1003	-0.02747	-0.05058	0.1907	0.09014	0.3921	0.1166	0.0192	0.3139	0.2275	0.372	0.2281	0.2833	0.8797	0.1098	0.868	0.4494	0.07837	0.535	0.03062	0.963	0.78	0.2841	0.1318	0.4652	0.1345
ENSMMUG00000002892	ENSG00000143171	RXRG	-0.7856	-0.3295	0.3147	0.1753	0.2437	0.2822	0.1062	0.3627	-0.3695	0.6282	0.8327	0.6593	0.5489	0.7187	0.6191	1.659	-0.4184	-0.5114	1.55	0.5868	0.7187	0.9885	0.5275	1.546	-0.3374	-0.4417	1.215	0.459	0.8271	0.901	1.224	1.126	0.009699	0.289	0.2543	0.5324	0.4097	0.3151	0.7201	0.2073	0.3318	0.05245	0.01442	0.04271	0.1298	0.02435	0.08376
ENSMMUG00000002894	ENSG00000128512	DOCK4	1.063	0.8362	-0.141	0.6899	1.028	0.8973	0.8035	0.9662	0.9264	-0.0009701	-0.3793	0.4803	1.001	0.5665	0.348	0.1671	1.689	1.052	-0.09001	0.2386	0.5413	-0.02585	0.32	0.3029	1.079	0.2877	-1.048	-0.6478	-0.5596	-0.6958	-0.7618	-0.7338	3.767e-05	0.003634	0.6107	0.009005	0.0001295	0.0006417	0.00382	0.0009145	0.002106	0.9972	0.2456	0.08753	0.002145	0.03896	0.2537
ENSMMUG00000002897	ENSG00000196218	RYR1	-0.2573	-0.1953	-0.2609	-0.4138	-0.1656	-0.6251	-0.1867	-0.5572	-0.09326	0.0922	-0.1214	-0.3086	-0.2764	-0.5391	0.03154	-0.5923	-0.2765	-0.5218	-0.2738	-0.1352	-0.2689	-0.3084	-0.433	-0.6768	-0.5099	-0.535	-0.4823	-0.5642	-0.634	-0.4431	-0.5727	-0.709	0.07378	0.2165	0.07126	0.005343	0.2764	4.525e-05	0.2122	0.0007797	0.5886	0.5485	0.4895	0.0552	0.1412	0.0009162	0.854
ENSMMUG00000002910	ENSG00000119718	EIF2B2	-0.1505	-0.2197	-0.1119	-0.2199	0.01868	-0.154	0.0488	-0.2104	-0.209	-0.0804	-0.0968	-0.2834	-0.1503	-0.2082	0.008921	-0.1906	-0.2604	-0.2734	-0.01794	-0.2192	0.02849	0.05776	-0.1982	0.01067	-0.1821	-0.1857	0.03893	-0.1194	0.1514	0.1956	-0.0247	0.1021	0.092	0.02482	0.2105	0.01519	0.8412	0.08729	0.5992	0.03195	0.05056	0.4002	0.3663	0.003856	0.1931	0.0314	0.9324
ENSMMUG00000002911	ENSG00000119684	MLH3	0.23	0.2851	0.3321	0.1866	-0.1144	0.3919	-0.08483	0.2055	-0.0229	-0.2255	-0.02407	0.08094	-0.2035	0.1185	-0.4483	0.08859	0.1207	0.5146	0.4193	0.2021	0.07989	0.1769	0.4729	0.3578	0.4108	0.5516	0.6076	0.4962	0.2565	0.3491	0.5907	0.3895	0.1199	0.07922	0.02538	0.2091	0.4694	0.008489	0.5919	0.2037	0.8977	0.1601	0.8921	0.6155	0.3011	0.4566	0.01414
ENSMMUG00000002913	ENSG00000065717	TLE2	-0.4564	-0.3483	0.1103	-0.3546	-0.1942	-0.4817	-0.15	-0.3367	-0.4121	0.1923	0.3392	-0.1927	-0.3688	-0.3378	0.2266	0.01892	-0.5763	-0.572	-0.0869	-0.175	-0.2337	-0.133	-0.3484	-0.1864	-0.3253	-0.2762	0.3837	0.04847	0.1276	0.351	0.2566	0.00595	0.003596	0.04066	0.4766	0.023	0.2294	0.002205	0.3496	0.04769	0.02472	0.2413	0.06345	0.2423	0.06175	0.04109	0.2153
ENSMMUG00000002917	NA	NA	-0.6469	-0.5042	0.1518	-0.5342	-0.1595	-0.871	-0.2667	-0.5035	-0.423	0.342	0.5816	-0.2698	-0.3186	-0.4707	0.5886	0.05207	-0.7659	-0.8109	0.2016	0.1021	-0.1911	0.1225	-0.5493	-0.2114	-0.4639	-0.4711	0.5862	0.1831	0.3194	0.5386	0.4383	-0.004877	0.009061	0.05956	0.5182	0.03141	0.5189	0.0006232	0.2877	0.06142	0.1551	0.1886	0.04403	0.3167	0.3079	0.08274	0.04265
ENSMMUG00000002919	ENSG00000154127	UBASH3B	0.257	0.4112	0.3593	0.4953	-0.06492	0.551	0.2962	0.3362	0.231	-0.1042	0.154	0.4004	0.0559	0.5885	0.05837	0.22	0.6871	0.7116	0.8152	0.3713	0.4768	0.4234	0.6543	0.4285	0.7688	0.5811	0.468	0.2897	0.2169	0.146	0.4647	0.2846	0.0599	0.005847	0.008588	0.000301	0.6549	6.154e-05	0.0391	0.02496	0.1521	0.4724	0.3364	0.006149	0.7561	5.753e-05	0.7163
ENSMMUG00000002922	ENSG00000109943	CRTAM	-0.0841	0.141	0.5267	0.19	-0.04352	0.2002	0.606	0.1758	-0.1033	0.248	0.5798	0.5642	0.2505	0.4714	0.5355	0.576	0.06194	0.3927	0.8895	0.175	0.368	0.4144	0.4661	0.5425	0.6284	0.7858	0.8794	0.5398	0.5122	0.8445	0.6506	0.739	0.6264	0.4489	0.001704	0.2617	0.8109	0.2399	0.0005442	0.3367	0.6185	0.1777	0.003835	0.002589	0.2565	0.01065	0.007294
ENSMMUG00000002931	ENSG00000126351	THRA	-0.3313	-0.2792	0.1354	-0.229	-0.06129	-0.2209	-0.03994	-0.005955	-0.07076	0.235	0.3856	0.2156	-0.02349	0.1129	0.4299	0.473	-0.1598	-0.2822	0.1055	0.01083	0.0006374	0.02014	-0.07844	0.2058	-0.3176	-0.3491	0.1808	-0.09171	-0.06858	-0.005631	0.02607	0.1023	0.007245	0.03605	0.2631	0.06253	0.6305	0.07268	0.7529	0.964	0.6304	0.07449	0.008327	0.1052	0.8817	0.3939	0.003296
ENSMMUG00000002936	ENSG00000137198	GMPR	-0.479	-1.116	-0.6641	-0.662	0.04898	-0.5535	0.003527	0.3582	-0.6195	-0.7695	-0.3575	-0.5072	0.04515	-0.7542	0.426	-0.2073	-0.7691	-1.174	-0.3268	-0.8386	-0.9081	-0.4485	-0.4159	0.01709	-0.9429	-1.03	0.2507	-0.3005	-0.1592	0.237	0.07717	0.369	0.02757	6.548e-06	0.002392	0.002642	0.8225	0.01225	0.987	0.1186	0.01623	0.001332	0.172	0.03191	0.8685	0.001436	0.08572
ENSMMUG00000002943	ENSG00000172053	QARS1	-0.3259	-0.2988	-0.1179	-0.1923	-0.007078	-0.2297	-0.009466	-0.3904	-0.3748	-0.02694	-0.03938	-0.05757	-0.04369	-0.1485	0.1047	-0.1974	-0.6032	-0.4352	-0.1399	-0.2546	-0.1319	-0.1594	-0.3325	-0.3329	-0.4794	-0.3972	-0.06033	-0.05582	-0.03106	0.05664	-0.06931	-0.1859	0.0003041	0.002343	0.1878	0.03176	0.9391	0.01024	0.919	6.885e-05	0.0004132	0.7772	0.7079	0.5421	0.7014	0.1188	0.3238
ENSMMUG00000002952	ENSG00000172037	LAMB2	-0.2182	-0.5011	-0.1072	-0.5536	-0.02334	-0.6905	0.1388	-0.2417	0.01198	0.4503	0.305	-0.07267	-0.2467	-0.2177	0.5612	0.2982	-0.54	-0.5363	-0.3001	-0.09095	-0.1275	-0.1086	-0.5915	-0.05814	-0.4429	-0.5984	0.03927	-0.09666	-0.1735	0.03706	-0.09024	0.2519	0.3342	0.04061	0.6307	0.01759	0.9213	0.003639	0.5464	0.3281	0.965	0.06309	0.2596	0.7736	0.4034	0.3861	0.03519
ENSMMUG00000002953	ENSG00000177383	MAGEF1	0.02428	0.3635	0.5536	0.2237	-0.06754	-0.003534	-0.2476	0.3123	0.06855	0.206	0.09305	0.0185	-0.3678	0.1523	-0.2956	0.4132	0.2182	0.4629	0.3423	0.0533	0.09112	0.1136	0.1143	0.3815	0.3239	0.456	0.5576	0.2337	-0.001003	0.3038	0.4355	0.3728	0.8725	0.0248	0.0002356	0.1406	0.6812	0.9816	0.1332	0.0535	0.6998	0.1856	0.5906	0.9083	0.06139	0.3386	0.1057
ENSMMUG00000002955	ENSG00000165682	CLEC1B	0.3759	-0.3771	-0.1409	-0.04735	-0.01606	-0.04858	-0.1552	0.8761	-0.2717	-1.111	-0.69	-0.505	-0.3936	-0.6727	-0.8814	-0.2246	0.4888	0.1903	-0.1958	-0.2838	-0.6161	-0.03646	0.3373	0.2379	0.1461	0.06981	0.3922	0.8404	-0.08468	0.2879	0.655	0.4952	0.2338	0.3165	0.6681	0.8849	0.9627	0.8833	0.6556	0.008598	0.4498	0.001229	0.05993	0.1302	0.3341	0.04264	0.01993
ENSMMUG00000002963	ENSG00000134909	ARHGAP32	0.0324	-0.06435	-0.02041	-0.1423	0.1853	0.3241	0.1152	0.1016	0.2039	0.1281	0.1529	0.241	0.5173	0.5537	0.2161	0.568	0.323	0.4964	0.683	0.06427	0.281	0.2608	0.3537	0.3869	0.758	0.6454	1.09	0.1581	0.2239	0.7057	0.4695	0.7626	0.8735	0.7766	0.921	0.4945	0.3807	0.1074	0.587	0.641	0.3888	0.5459	0.5184	0.2692	0.04357	0.007884	0.3513
ENSMMUG00000002970	ENSG00000117616	RSRP1	0.2637	0.3133	0.4726	0.6691	0.06327	0.3788	0.2815	0.9462	0.1049	-0.1378	0.1282	0.159	-0.2157	-0.002402	-0.314	0.3931	0.2469	0.1623	-0.322	0.3186	-0.01896	0.1789	0.3585	0.7162	0.0581	0.02642	-0.4718	0.2694	-0.03706	-0.07676	0.0718	0.3647	0.09877	0.07242	0.003522	4.531e-05	0.6959	0.0175	0.08459	2.091e-07	0.5726	0.4116	0.4926	0.3445	0.2707	0.9886	0.08913
ENSMMUG00000002974	ENSG00000102575	ACP5	-0.416	-0.4535	-0.3762	-0.6932	-0.4022	-0.8243	-0.4516	-0.5664	-0.1961	0.03841	-0.1811	-0.493	-0.2628	-0.7665	0.05037	-0.4888	-0.369	-0.676	-0.9357	-0.5595	-0.5638	-0.5126	-0.7327	-0.8492	-0.5914	-0.5051	-0.5967	-0.688	-0.22	-0.388	-0.6292	-0.5867	0.01472	0.01522	0.02784	7.287e-05	0.0242	3.228e-06	0.01088	0.002654	0.3247	0.8296	0.3631	0.007352	0.2233	3.901e-05	0.8019
ENSMMUG00000002989	ENSG00000157045	NTAN1	-0.3235	-0.2161	-0.08148	0.08131	-0.1895	-0.1754	0.08647	-0.1443	-0.373	-0.1584	-0.08154	-0.05357	-0.05214	-0.232	0.007141	-0.009198	-0.5628	-0.3576	0.02059	-0.04395	-0.1124	-0.08398	-0.1046	-0.009073	-0.3489	-0.114	0.1787	0.2922	0.1584	0.3009	0.2205	0.2391	0.000499	0.03073	0.3697	0.3698	0.04692	0.0554	0.3578	0.1456	0.0008232	0.1061	0.4529	0.5838	0.6591	0.01866	0.9473
ENSMMUG00000002991	ENSG00000085721	RRN3	0.3679	0.589	0.4753	0.5883	0.1055	0.7291	0.3139	0.5046	0.3298	-0.09215	0.1758	0.3451	-0.1015	0.582	-0.2103	0.1869	0.6968	0.9102	0.7567	0.4894	0.4785	0.5365	0.7987	0.3994	0.8387	0.9596	0.5497	0.5874	0.3577	0.3469	0.8209	0.4217	0.03077	0.001743	0.005736	0.0006425	0.5577	2.46e-05	0.08184	0.006973	0.1048	0.6166	0.3902	0.06327	0.6528	0.001566	0.3027
ENSMMUG00000002995	ENSG00000122779	TRIM24	0.3313	0.1743	0.006244	0.3037	0.1617	0.4454	0.1572	0.5361	0.2126	-0.152	-0.2138	0.2139	0.3654	0.1865	0.04101	0.1975	0.9174	0.555	-0.02582	0.2446	0.2525	0.1915	0.4865	0.4158	0.2299	-0.07103	-0.5569	-0.2125	-0.1392	-0.5008	-0.3546	0.008659	0.04872	0.3398	0.9707	0.0711	0.3565	0.008318	0.3723	0.003736	0.2788	0.3947	0.2865	0.2321	0.09135	0.2929	0.8376
ENSMMUG00000002997	ENSG00000178999	AURKB	-0.01443	-0.1522	0.1597	-0.144	0.1994	0.009677	0.4552	-0.1671	-0.242	0.2918	0.0319	-0.1492	0.135	-0.02723	0.3519	0.004663	-0.311	-0.453	-0.1302	-0.1341	-0.07137	-0.1103	-0.5499	-0.2636	-0.2795	-0.3977	0.0163	-0.1723	0.04176	0.05118	-0.06902	0.2786	0.9323	0.3963	0.3449	0.406	0.2599	0.955	0.009642	0.3854	0.1996	0.08461	0.8694	0.3918	0.5235	0.873	0.05356
ENSMMUG00000003018	ENSG00000154589	LY96	0.8225	0.6841	0.4941	0.3754	0.143	0.5535	-0.4956	0.5976	0.7286	-0.4895	-0.5115	0.1104	-0.02795	0.02843	-1.016	-0.3809	0.626	0.657	-0.3237	0.6773	0.3702	0.2424	0.5364	0.4154	0.1093	-0.1257	-0.8037	0.2528	-0.2063	-0.8207	-0.5028	-0.3756	0.003253	0.02736	0.0845	0.1871	0.6342	0.05184	0.1249	0.058	0.03251	0.1188	0.1412	0.726	0.9427	0.9268	0.006798
ENSMMUG00000003030	ENSG00000105122	RASAL3	-0.4274	-0.4718	0.1008	-0.479	-0.04695	-0.549	-0.02658	-0.5583	-0.3348	0.4277	0.5363	-0.2063	-0.1578	-0.2044	0.6154	0.1176	-0.6174	-0.7931	0.001848	-0.2197	-0.2598	-0.1247	-0.561	-0.1475	-0.4469	-0.4059	0.4725	-0.186	0.1448	0.3384	0.185	-0.003531	0.05791	0.05506	0.6548	0.03364	0.8401	0.0152	0.9093	0.02341	0.2066	0.07447	0.04492	0.3869	0.5783	0.3903	0.02125
ENSMMUG00000003047	ENSG00000071626	DAZAP1	-0.2092	-0.06713	0.04328	-0.2304	-0.1018	-0.2369	-0.2139	-0.5646	-0.03926	0.3513	0.3074	-0.03454	0.1212	-0.06134	0.1527	-0.1606	-0.343	-0.2374	0.2174	-0.07534	-0.08387	0.05909	-0.151	-0.3056	-0.1429	-0.00863	0.4088	0.01983	0.09374	0.1631	0.1499	-0.1723	0.08926	0.6187	0.7262	0.06059	0.4233	0.05313	0.09381	2.717e-05	0.7872	0.008664	0.03697	0.7912	0.4421	0.6404	0.296
ENSMMUG00000003071	ENSG00000076770	MBNL3	-0.3114	-0.6745	-0.1565	-0.2333	-0.04423	-0.02814	-0.02639	0.3643	-0.8054	-0.9176	-0.2153	-0.2646	-0.03966	-0.4862	-0.1775	-0.3942	0.1518	-0.1304	0.2411	-0.4081	-0.5809	-0.2093	0.2049	-0.04823	-0.1919	-0.1666	0.08272	-0.279	-0.5092	0.108	0.03678	-0.01882	0.1305	0.003301	0.4398	0.2524	0.8341	0.89	0.9002	0.09812	0.0008344	3.078e-05	0.3562	0.2146	0.8752	0.02231	0.459
ENSMMUG00000003074	ENSG00000164050	PLXNB1	-0.3489	0.1365	0.1372	-0.005535	-0.3693	-0.1697	-0.1493	-0.4304	0.1847	0.1517	0.363	0.1837	-0.1236	0.1082	0.7851	0.009146	-0.7569	-0.4475	-0.3238	-0.4293	-0.4072	-0.1406	-0.6038	-1.105	-0.464	-0.2908	-0.07863	0.09173	0.023	0.08117	0.1292	-0.6776	0.1778	0.6111	0.5738	0.9826	0.2006	0.5144	0.5681	0.1457	0.5137	0.5475	0.2274	0.4858	0.6967	0.6783	0.00743
ENSMMUG00000003075	ENSG00000105321	CCDC9	-0.5009	-0.5247	-0.2918	-0.5279	-0.1708	-0.7438	-0.2566	-0.3667	-0.3721	0.412	0.2851	-0.3631	-0.2462	-0.4543	0.4356	0.1661	-0.756	-0.9611	-0.3968	-0.3616	-0.5887	-0.3808	-0.781	-0.2311	-0.6328	-0.627	0.1615	-0.4715	-0.1894	0.05142	-0.1723	-0.01311	0.03045	0.03333	0.1965	0.02415	0.4765	0.001775	0.2732	0.1427	0.1727	0.08557	0.2888	0.1458	0.3998	0.06797	0.1033
ENSMMUG00000003078	ENSG00000172113	NME6	-0.04267	-0.04012	-0.004127	-0.09478	0.04472	-0.1155	-0.00807	-0.3161	-0.0647	0.02104	0.02529	-0.007116	0.06651	-0.1109	-0.002926	-0.1636	-0.3016	-0.113	0.05758	-0.09705	-0.01343	0.03289	-0.1024	-0.1457	-0.1165	-0.05601	0.005404	0.07844	0.1211	0.1656	-0.02776	-0.07939	0.5954	0.6474	0.959	0.2413	0.5939	0.1549	0.923	0.0004997	0.4964	0.8053	0.7911	0.9344	0.516	0.1978	0.9754
ENSMMUG00000003081	ENSG00000160360	GPSM1	-0.4978	-0.3332	-0.2635	-0.8753	-0.5618	-1.2	-0.6833	-0.7586	-0.2821	0.3786	0.1413	-0.7046	-0.9658	-0.9189	-0.03435	-0.4116	-0.8464	-0.8469	-0.8571	-0.2795	-0.5352	-0.463	-0.862	-0.8715	-1.076	-0.6267	-0.5459	-0.826	-0.7081	-0.3789	-0.5601	-0.872	0.06005	0.242	0.3126	0.00163	0.05031	2.622e-05	0.01512	0.01098	0.3682	0.1737	0.6548	0.01823	0.006906	0.00221	0.9134
ENSMMUG00000003086	ENSG00000165684	SNAPC4	-0.3822	-0.34	0.07847	-0.3946	-0.1428	-0.5899	-0.22	-0.1236	-0.09883	0.4066	0.538	-0.1493	-0.2681	-0.2169	0.5422	0.3214	-0.6691	-0.6512	-0.3092	0.05298	-0.158	-0.002799	-0.5317	-0.02503	-0.7897	-0.763	-0.01168	-0.2585	-0.1116	0.005055	-0.1081	-0.1635	0.07629	0.1428	0.7083	0.06935	0.5264	0.007275	0.3217	0.5943	0.6999	0.07499	0.03395	0.5238	0.3364	0.3543	0.03299
ENSMMUG00000003103	ENSG00000119977	TCTN3	-0.2458	-0.07059	-0.1708	-0.08418	-0.08687	-0.09208	0.008104	-0.4709	-0.1629	0.007001	0.04493	0.001388	0.1764	0.2094	-0.04041	-0.2297	-0.3464	0.07041	0.2201	0.1083	0.1249	0.3207	0.08479	-0.4176	-0.15	0.041	0.232	0.1537	0.1555	0.4031	0.1038	-0.3743	0.05205	0.604	0.174	0.5039	0.5086	0.4618	0.9505	0.0009521	0.2861	0.9585	0.7693	0.992	0.2833	0.1221	0.7873
ENSMMUG00000003111	ENSG00000105401	CDC37	-0.4426	-0.4899	-0.1849	-0.4918	-0.1823	-0.6082	-0.1824	-0.2568	-0.434	0.1717	0.1215	-0.4623	-0.2579	-0.5523	0.1991	0.0137	-0.7121	-0.8198	-0.3231	-0.3793	-0.4769	-0.3438	-0.5262	-0.09378	-0.6286	-0.5399	0.1019	-0.2797	-0.1835	0.09422	-0.03131	0.1417	0.00694	0.006656	0.261	0.002561	0.2793	0.0002014	0.2846	0.1493	0.02427	0.3275	0.5288	0.007436	0.2126	0.001512	0.3057
ENSMMUG00000003116	ENSG00000121274	TENT4B	0.5537	0.4725	0.4304	0.3124	0.05495	0.649	-0.1007	0.7229	0.366	0.09343	-0.0006155	0.07294	-0.1682	0.5162	0.03511	0.3463	0.5576	0.7453	0.5123	0.1174	0.02608	0.01556	0.4282	0.5406	0.6351	0.541	0.3205	0.04603	-0.01246	0.1112	0.301	0.6267	0.001802	0.01507	0.01703	0.0849	0.7756	0.0002909	0.6015	0.0001976	0.08339	0.6243	0.9977	0.7096	0.4865	0.006568	0.8718
ENSMMUG00000003121	ENSG00000205560	CPT1B	-0.2218	-0.3613	-0.05118	-0.1557	0.0888	-0.5339	0.08118	-0.6006	-0.3942	0.1756	0.3233	-0.09996	0.08779	-0.5489	0.3061	-0.2432	-0.5948	-0.6319	-0.1164	-0.1333	-0.204	-0.06578	-0.7661	-0.5921	-0.4508	-0.3668	-0.1281	-0.06568	0.07701	0.07994	-0.317	-0.7475	0.2112	0.06027	0.767	0.3787	0.6238	0.00387	0.6533	0.002804	0.06552	0.3573	0.1283	0.6073	0.6972	0.005938	0.1435
ENSMMUG00000003123	ENSG00000100478	AP4S1	0.03924	-0.1418	0.09712	-0.0008169	-0.3852	-0.0504	-0.2884	0.4209	-0.5599	-1.024	-0.6434	-0.5632	-0.7553	-0.7775	-1.032	-0.454	0.05941	-0.04258	0.1615	0.131	-0.3543	-0.04803	0.4808	0.3451	-0.3507	-0.3773	-0.05548	0.1878	-0.3497	-0.06006	0.0582	0.03123	0.8604	0.5707	0.6655	0.9971	0.1206	0.8261	0.2425	0.08477	0.02816	1.818e-05	0.013	0.01626	0.009133	0.0009225	0.0001381
ENSMMUG00000003128	ENSG00000106683	LIMK1	-0.1982	-0.1849	-0.0722	-0.3937	0.06264	-0.3151	0.08391	-0.08603	-0.007972	0.2561	0.2319	-0.08259	0.02867	-0.02033	0.3812	0.1709	-0.289	-0.4212	-0.183	-0.1463	-0.2177	-0.09682	-0.3475	0.03628	-0.2506	-0.2886	0.3207	-0.2392	-0.0297	0.1311	0.1517	0.2642	0.2167	0.2872	0.6506	0.01581	0.7081	0.05239	0.6134	0.6214	0.9664	0.1333	0.2264	0.6365	0.8899	0.9063	0.04246
ENSMMUG00000003130	NA	NA	0.6602	0.6489	0.3917	0.4264	0.3781	0.6387	0.1022	0.4384	0.4365	0.02107	-0.03663	0.1244	0.2058	0.3571	-0.4286	0.2311	0.4031	0.6707	0.341	0.3679	0.2016	0.09974	0.5289	0.5148	0.5889	0.5017	0.1668	0.3981	0.1518	0.208	0.3503	0.5757	6.806e-05	0.0003644	0.01871	0.01066	0.02963	0.0001346	0.5585	0.01492	0.02729	0.9058	0.8538	0.4915	0.3419	0.04524	0.03352
ENSMMUG00000003132	ENSG00000188647	PTAR1	0.4211	0.6991	0.3279	0.2982	-0.1875	0.3409	-0.3564	0.6902	0.7961	-0.244	-0.2321	0.4935	-0.1674	0.4054	-0.7309	0.07435	0.9855	1.247	0.09255	0.6891	0.6042	0.2835	0.8402	0.6104	0.7856	0.4355	-0.06234	0.2497	-0.09722	-0.278	0.1428	-0.2629	0.1324	0.02518	0.2586	0.2959	0.551	0.2343	0.2763	0.02646	0.01919	0.4312	0.5058	0.1153	0.674	0.1891	0.05045
ENSMMUG00000003138	ENSG00000171631	P2RY6	-0.2743	-0.1832	0.05112	-0.4292	0.1852	0.02142	-0.1642	0.405	0.3884	0.9553	0.7887	0.05914	-0.00726	0.3586	0.8517	1.215	-1.121	-0.7692	-0.06469	-0.2271	-0.3128	-0.0633	-0.5905	0.8058	-1.389	-0.3619	0.4869	-0.26	0.0336	0.2948	-0.6877	1.108	0.426	0.6114	0.8784	0.2519	0.6185	0.9514	0.6487	0.2484	0.3541	0.006107	0.03957	0.8808	0.9865	0.3211	0.03546
ENSMMUG00000003140	ENSG00000054967	RELT	-0.01134	-0.1237	-0.03602	-0.1841	-0.04332	-0.349	-0.1409	-0.08889	0.1392	0.09239	0.03086	-0.1935	-0.01937	-0.3618	0.172	-0.2993	-0.07109	-0.4586	-0.6064	0.05506	-0.03533	-0.1716	-0.4059	-0.2733	-0.4376	-0.738	-0.6814	-0.4725	-0.1721	-0.5529	-0.5662	-0.4601	0.9401	0.4514	0.8112	0.2233	0.7823	0.02198	0.3679	0.5926	0.4348	0.5635	0.8622	0.2284	0.9196	0.02512	0.3363
ENSMMUG00000003143	ENSG00000113296	THBS4	-0.4936	-0.3121	-0.3014	-0.7745	-0.5109	-0.2835	-0.9122	-0.2179	-0.4697	-0.6329	-0.2856	-0.1998	-0.1337	-0.6966	-0.3033	-0.1248	-0.3032	-0.7814	-0.03764	-0.09278	-1.018	0.2004	0.3492	0.7441	-1.557	-0.854	0.162	0.2144	-0.1141	0.5093	0.4196	0.275	0.2489	0.4967	0.4833	0.08092	0.2599	0.5222	0.05108	0.6534	0.2643	0.08837	0.4671	0.6032	0.7541	0.06258	0.4657
ENSMMUG00000003146	ENSG00000196923	PDLIM7	-0.4823	-0.6239	-0.2151	-0.5217	-0.2319	-0.8341	-0.4502	-0.09829	-0.4621	0.2283	0.1131	-0.4811	-0.3872	-0.8625	0.3024	0.01197	-0.5114	-1.114	-0.7756	-0.08472	-0.5248	-0.4471	-0.6901	0.03057	-1.151	-1.499	-0.6618	-0.7546	-0.572	-0.9085	-0.8256	-0.4716	0.09124	0.04341	0.4468	0.06964	0.4338	0.004642	0.1266	0.7511	0.1665	0.4443	0.7328	0.1128	0.2842	0.005098	0.366
ENSMMUG00000003149	ENSG00000117399	CDC20	-0.04523	-0.4632	-0.1958	-0.1415	0.6009	-0.1271	0.8303	-0.3754	-0.2706	0.07791	0.005011	-0.3069	0.4855	0.1117	0.6791	-0.8171	-0.2675	-0.9463	-0.2579	-0.4405	-0.2098	-0.1452	-0.7224	-0.5895	-0.1649	-0.372	0.03823	-0.2401	0.244	0.099	0.007567	-0.4599	0.8342	0.04892	0.366	0.5196	0.006706	0.5588	0.0001411	0.1334	0.2797	0.7297	0.9844	0.184	0.06753	0.6193	0.004082
ENSMMUG00000003167	ENSG00000008256	CYTH3	-0.3187	-0.1066	0.001716	-0.3935	-0.6616	-0.308	-0.3488	0.1079	-0.3428	-0.1045	0.1324	0.04629	-0.3685	-0.2245	-0.2861	-0.1711	-0.223	-0.1406	-0.2344	0.05632	-0.09594	-0.1787	-0.1763	-0.2384	-0.424	-0.3389	0.2432	0.002381	-0.03486	-0.2153	0.01028	-0.1292	0.0361	0.5138	0.9908	0.01019	6.784e-05	0.04509	0.03031	0.5075	0.04709	0.4834	0.4302	0.762	0.06289	0.1396	0.08721
ENSMMUG00000003184	ENSG00000100934	SEC23A	0.6865	0.9425	0.6124	0.6739	-0.002614	0.9036	0.1107	0.5995	0.7438	-0.1405	0.1073	0.5499	0.05019	0.7699	-0.3029	0.07026	1.048	1.229	0.6852	0.6964	0.6111	0.6116	0.9264	0.4441	1.003	1.069	0.2508	0.4104	0.1716	-0.1285	0.4976	0.1681	0.002102	0.0001555	0.007084	0.002881	0.9912	6.265e-05	0.6458	0.01537	0.004998	0.5561	0.6863	0.02272	0.8653	0.001209	0.2601
ENSMMUG00000003199	NA	NA	0.6813	1.012	0.5715	0.4824	-0.3424	0.6851	0.3527	0.765	0.8554	-0.01961	0.2583	0.4306	-0.3475	0.5456	-0.2009	0.4741	1.042	1.449	0.5006	0.6412	1.018	0.584	0.7366	0.2541	0.805	0.9916	0.09568	0.6602	0.1513	-0.07424	0.1621	-0.2712	0.01555	0.001231	0.04812	0.09406	0.2864	0.01718	0.2508	0.01388	0.01182	0.9487	0.451	0.167	0.3951	0.07438	0.5622
ENSMMUG00000003201	ENSG00000165175	MID1IP1	-0.4068	-0.601	-0.3321	-0.2147	-0.4442	-0.6731	-0.7079	0.2983	-0.3897	-0.04709	-0.02648	-0.3628	-0.6141	-0.7503	-0.1534	0.03513	0.2208	-0.5902	-0.8038	0.06201	-0.4071	-0.3674	-0.5136	0.2765	-0.7086	-1.046	-0.9922	-0.6711	-0.7174	-0.8452	-0.7699	-0.3456	0.1085	0.03102	0.1922	0.395	0.08957	0.007904	0.006952	0.2835	0.1933	0.8613	0.9288	0.1762	0.05627	0.005465	0.608
ENSMMUG00000003214	ENSG00000255587	RAB44	0.1047	-0.3216	-0.2635	-0.5484	0.5551	-0.5367	-0.009097	-0.6565	-0.07814	0.2223	0.124	-0.2678	0.4433	-0.2823	0.2635	-0.6951	-0.4866	-0.8068	-0.5931	-0.4235	-0.2877	-0.5657	-0.7803	-0.6058	-0.421	-0.7116	0.2323	-0.1131	0.1259	0.05427	-0.1716	-0.001689	0.6214	0.1673	0.2169	0.01234	0.01118	0.01445	0.967	0.006397	0.7542	0.3131	0.6171	0.2361	0.09436	0.208	0.2794
ENSMMUG00000003217	ENSG00000064115	TM7SF3	0.3935	0.2286	-0.08679	0.3112	0.08661	0.2972	-0.1185	0.4582	0.2776	-0.07763	-0.2235	0.141	0.2037	0.1702	-0.177	-0.002359	0.8519	0.5307	-0.1576	0.2819	0.3602	0.1037	0.3337	0.2838	0.1484	-0.2272	-0.849	-0.24	-0.2011	-0.6212	-0.5508	-0.3911	0.01887	0.2063	0.6008	0.06087	0.6148	0.07369	0.4915	0.0125	0.1566	0.6593	0.2549	0.4243	0.3352	0.3346	0.3715
ENSMMUG00000003218	ENSG00000152944	MED21	0.6375	0.7845	0.6199	0.6605	-0.2743	0.5513	-0.1249	0.6912	0.4524	-0.2559	-0.1459	0.285	-0.2176	0.1285	-0.7957	0.04958	0.6845	0.8527	0.2396	0.7706	0.5452	0.5147	0.6593	0.5794	0.5131	0.6347	-0.2223	0.7707	0.2772	-0.06375	0.2	-0.01549	0.005757	0.00195	0.007501	0.004328	0.2697	0.01723	0.6159	0.0064	0.09375	0.2976	0.5934	0.2471	0.4798	0.6003	0.004985
ENSMMUG00000003221	ENSG00000170456	DENND5B	0.594	0.7809	0.05087	0.1061	-0.1467	0.3511	0.07388	-0.1241	0.5982	-0.1281	-0.06172	-0.02942	-0.1279	0.2001	-0.24	-0.6857	0.813	0.9873	0.07368	0.02362	0.09571	0.03349	0.3579	-0.76	1.094	1.118	-0.02963	-0.1883	-0.1392	-0.1851	0.02566	-0.22	0.003335	0.0005247	0.8061	0.6079	0.5038	0.08728	0.7339	0.5985	0.01429	0.5684	0.8117	0.8987	0.6528	0.3757	0.342
ENSMMUG00000003230	ENSG00000099364	FBXL19	-0.1891	-0.07527	0.1556	-0.3888	-0.06042	-0.4024	-0.2296	0.04833	0.01763	0.3606	0.4865	-0.08443	-0.3966	-0.1249	0.61	0.3808	-0.4801	-0.6843	-0.5205	-0.07422	-0.2078	-0.1516	-0.6436	0.1682	-0.6542	-0.8362	-0.09016	-0.367	-0.04431	0.01266	0.0002719	-0.2867	0.3904	0.7504	0.4673	0.08527	0.7966	0.07633	0.3154	0.8382	0.9462	0.1191	0.05978	0.7285	0.1714	0.6026	0.01886
ENSMMUG00000003237	ENSG00000115738	ID2	-0.002518	0.3206	0.5562	0.5879	0.09964	0.5701	0.2188	0.4447	0.06195	0.2177	0.5541	0.4742	0.2181	0.5489	0.06686	0.6394	-0.04262	0.2534	0.9175	0.4377	0.4819	0.5457	0.4614	0.8879	0.335	0.4697	0.7965	0.5852	0.6788	0.5248	0.8345	0.6658	0.9871	0.05954	0.0004191	0.0002004	0.5392	0.0003047	0.1782	0.00929	0.7358	0.1886	0.0028	0.004531	0.2713	0.001041	0.7174
ENSMMUG00000003238	ENSG00000126838	PZP	0.04547	-0.432	-0.3362	-0.2233	0.4671	0.214	0.5946	0.08047	-0.1952	0.4776	-0.2632	0.09271	0.4922	0.3967	0.5546	0.146	-0.2517	-0.3887	0.1603	-0.7619	-0.3623	-0.1493	-0.4981	-0.008474	-0.2238	-0.4078	0.4364	-0.3414	-0.2791	0.272	-0.1974	0.01111	0.8638	0.1314	0.22	0.4082	0.0819	0.4119	0.02571	0.7768	0.5287	0.07795	0.3973	0.7403	0.1214	0.1357	0.05342
ENSMMUG00000003244	ENSG00000110777	POU2AF1	-0.2142	-0.206	-0.3063	-0.6022	-0.3027	-0.7262	-0.2831	-0.5333	-0.1735	0.07534	-0.1773	-0.4391	-0.3438	-0.4634	0.08118	-0.3574	-0.4105	-0.5014	-0.8518	-0.3366	-0.3437	-0.365	-0.6406	-0.8248	-0.499	-0.3708	-0.5956	-0.6643	-0.4825	-0.2284	-0.4261	-0.4707	0.2021	0.261	0.07024	0.0005921	0.0909	4.317e-05	0.1079	0.005056	0.3986	0.6828	0.3996	0.02198	0.135	0.01495	0.6908
ENSMMUG00000003248	ENSG00000134480	CCNH	0.4495	0.6934	0.5075	0.3944	-0.1615	0.4152	0.09718	0.4462	0.4416	-0.1812	-0.07725	0.2262	-0.2256	0.2007	-0.4408	0.08119	0.2009	0.6428	0.07693	0.5819	0.4041	0.3065	0.4647	0.4145	0.2403	0.5601	-0.08998	0.6597	0.2221	0.03322	0.2479	0.2263	0.02104	0.00131	0.01026	0.04545	0.4418	0.03558	0.6412	0.03807	0.05857	0.3891	0.7419	0.2891	0.3858	0.3413	0.06505
ENSMMUG00000003272	NA	NA	1.386	1.089	0.05732	0.2842	2.437	0.7705	0.3268	-0.1344	1.717	0.9827	0.3814	0.4817	2.089	0.8037	0.2105	0.1663	-0.5041	-0.2635	0.08134	-0.002091	-0.141	0.03232	-0.1281	0.1697	-0.08618	0.05845	0.3493	0.1221	0.002	0.4439	0.4779	0.4817	6.101e-06	0.001529	0.8596	0.381	8.772e-14	0.0149	0.337	0.7083	2.941e-05	0.007961	0.365	0.2193	5.368e-07	0.03206	0.6262
ENSMMUG00000003277	ENSG00000196353	CPNE4	0.5751	0.07038	0.09804	0.3873	0.515	0.4953	0.389	0.603	0.4825	-0.1222	0.3589	-0.04343	0.9241	0.4208	0.5399	0.5146	0.9263	0.06501	-0.451	0.2089	0.1804	0.01363	0.2361	0.4862	0.0295	-0.9825	-1.324	-0.7109	-0.04094	-1.015	-0.9874	-0.9787	0.09337	0.8473	0.7769	0.2837	0.1376	0.148	0.2949	0.1171	0.3532	0.7981	0.4891	0.9313	0.08306	0.3817	0.3019
ENSMMUG00000003279	ENSG00000113068	PFDN1	-0.157	-0.1297	0.02057	-0.1451	-0.2083	-0.07958	-0.1635	-0.03546	-0.218	-0.02783	-0.0312	-0.2245	-0.2101	-0.1824	-0.189	0.1643	-0.3986	-0.2392	0.07152	-0.1623	-0.192	-0.1139	-0.02721	0.3427	0.002002	0.06685	0.4078	0.2069	0.1675	0.2629	0.2124	0.7889	0.0782	0.1796	0.8152	0.1061	0.02782	0.3727	0.07959	0.7124	0.04155	0.7677	0.7665	0.02104	0.07102	0.05531	0.07646
ENSMMUG00000003288	ENSG00000166123	GPT2	-0.2931	0.02858	0.4023	0.1317	0.1973	0.2423	0.04391	-0.2959	0.04226	0.4248	0.5499	0.1324	0.368	0.4817	0.2547	0.1896	-0.3196	-0.2195	0.944	0.2569	0.397	0.424	0.1193	0.5244	0.2711	0.3769	1.251	0.4028	0.8267	0.8124	0.9441	0.595	0.2007	0.9078	0.06798	0.5597	0.4027	0.2798	0.8518	0.2328	0.8849	0.108	0.05765	0.6242	0.2244	0.06836	0.3826
ENSMMUG00000003289	NA	NA	-0.06859	-1.043	-0.8773	-0.5307	0.5551	-0.2881	0.1243	0.08755	-0.5143	-0.5135	-0.8146	-0.4798	0.5236	-0.2501	-0.07249	-0.2868	0.02861	-0.5883	0.1025	-0.7881	-0.5588	-0.371	-0.3775	-0.115	-0.2731	-0.4129	0.5143	-0.1987	-0.1079	0.2002	0.1769	0.03191	0.7647	6.727e-05	0.0002993	0.02346	0.01776	0.2134	0.6028	0.7235	0.06454	0.0445	0.005037	0.06106	0.07372	0.3153	0.7892
ENSMMUG00000003291	ENSG00000167302	TEPSIN	-0.3831	-0.3148	0.1209	-0.331	-0.1007	-0.6273	-0.1536	-0.3065	-0.212	0.4133	0.5312	-0.08905	-0.1245	-0.347	0.4985	0.2204	-0.587	-0.7094	-0.2512	0.02475	-0.2151	-0.0457	-0.5756	-0.1845	-0.6849	-0.5651	0.06196	-0.2007	-0.06082	0.1183	-0.06826	-0.1606	0.07881	0.1809	0.574	0.1292	0.6558	0.00488	0.4931	0.1962	0.4072	0.07123	0.03715	0.6998	0.6495	0.1361	0.05014
ENSMMUG00000003314	ENSG00000165272	AQP3	-0.1129	-0.6498	-0.4987	-0.4995	0.3371	-0.3333	-0.1269	0.2729	-0.2351	-0.1149	-0.1305	-0.2897	0.3708	-0.07575	0.09788	0.02022	-0.2169	-0.7526	-0.1641	-0.5544	-0.2986	-0.1881	-0.5143	0.01493	-0.4319	-0.3178	0.4854	-0.1171	0.05133	0.387	0.3028	0.1775	0.5916	0.00536	0.02046	0.02076	0.1215	0.1196	0.5662	0.2328	0.3447	0.6125	0.6074	0.2068	0.1684	0.7371	0.6914
ENSMMUG00000003317	ENSG00000147050	KDM6A	0.4068	0.4485	0.2257	0.4445	-0.09717	0.5434	-0.03776	0.4772	0.3902	-0.0815	0.03253	0.3357	0.1007	0.3633	-0.2929	0.1758	0.8779	0.7915	0.2552	0.4068	0.3338	0.3245	0.5387	0.4652	0.5702	0.3476	-0.2	0.07864	-0.08177	-0.2356	-0.05603	-0.006044	0.007995	0.007415	0.1435	0.003863	0.5517	0.0004407	0.8178	0.004918	0.03136	0.6192	0.8592	0.04207	0.6214	0.02612	0.1176
ENSMMUG00000003331	ENSG00000196812	ZSCAN16	-0.05897	-0.4142	-0.09765	-0.3394	-0.4482	-0.1555	-0.5845	0.3079	-0.6813	-0.8002	-0.6254	-0.5513	-0.5138	-0.7217	-0.5515	-0.116	-0.07072	-0.03706	0.196	-0.1407	-0.3721	-0.1524	0.5749	0.7047	-0.141	-0.07084	0.4936	0.6572	0.3209	0.4692	0.6018	0.8671	0.7921	0.1002	0.6653	0.1394	0.06719	0.4973	0.01694	0.1958	0.009842	0.00116	0.02117	0.02539	0.07538	0.002875	0.04897
ENSMMUG00000003332	ENSG00000198315	ZKSCAN8	1.502	2.246	1.457	1.457	0.1325	1.755	0.6304	1.367	2.236	0.02948	0.6078	1.343	0.1991	1.867	-0.1834	0.8395	1.457	2.434	0.759	1.176	1.217	0.8572	1.729	0.03037	1.491	1.548	0.6797	0.6939	0.4871	0.5126	0.8552	0.3402	0.006571	0.0003377	0.01257	0.01072	0.8433	0.001674	0.33	0.02988	0.00104	0.963	0.3793	0.03563	0.8187	0.002543	0.8071
ENSMMUG00000003333	ENSG00000163297	ANTXR2	0.1357	-0.1176	-0.4116	0.2428	-0.01371	0.01768	-0.03992	0.6206	-0.08955	-0.2432	-0.4785	-0.04839	0.06398	-0.1853	-0.141	0.1829	0.729	0.2242	-0.597	0.006262	0.04888	-0.2003	-0.1223	0.1257	-0.2689	-0.6259	-1.449	-0.6747	-0.6628	-1.009	-1.191	-0.5552	0.5088	0.5988	0.04189	0.2378	0.9482	0.9307	0.8493	0.006258	0.7113	0.2634	0.04312	0.8236	0.8028	0.394	0.5542
ENSMMUG00000003343	ENSG00000134698	AGO4	0.5452	0.3681	0.07794	0.5309	-0.1595	0.5338	-0.07214	0.8016	0.4624	-0.2853	-0.1693	0.336	0.1091	0.2657	-0.3246	0.1708	1.495	1.018	0.2487	0.5684	0.5569	0.3071	0.8824	0.6489	0.5115	0.06886	-0.6615	-0.1463	-0.3146	-0.91	-0.3561	-0.256	0.02219	0.1537	0.7439	0.02578	0.522	0.02511	0.7738	0.00237	0.0946	0.2553	0.544	0.1794	0.7223	0.287	0.2507
ENSMMUG00000003349	ENSG00000175662	TOM1L2	-0.1515	0.1338	0.1355	-0.2248	-0.1114	-0.2418	-0.09337	-0.2668	0.132	0.2069	0.3296	0.03016	-0.09127	0.08538	0.2452	-0.07797	-0.3331	-0.1343	-0.1495	0.3286	0.2451	0.1694	-0.08769	-0.2087	-0.5241	-0.3409	-0.106	-0.04485	0.08804	-0.1	-0.03627	-0.1955	0.1951	0.2911	0.2446	0.05621	0.3626	0.04051	0.4417	0.04037	0.3419	0.09707	0.018	0.8118	0.5422	0.4965	0.07867
ENSMMUG00000003353	ENSG00000164078	MST1R	-0.4502	-0.05827	0.07546	-0.3255	-0.1047	-0.5348	-0.06858	-0.8232	0.146	0.306	0.4125	0.243	0.2784	0.1319	0.2753	-0.07563	-0.6193	-0.5109	-0.0807	0.02029	-0.3515	-0.005867	-0.1833	-0.04937	-0.2689	-0.1698	0.3724	0.2316	0.1596	-0.03484	0.2098	-0.5291	0.04436	0.8049	0.7239	0.1471	0.6559	0.01973	0.7639	0.001465	0.5975	0.1992	0.1182	0.3337	0.3418	0.5958	0.2988
ENSMMUG00000003360	ENSG00000100162	CENPM	-0.2294	-0.1508	0.09001	-0.5968	-0.3489	-0.5752	-0.1658	-0.5431	-0.1391	0.1788	0.02461	-0.2552	-0.5458	-0.3012	-0.03415	-0.4283	-0.633	-0.5885	-0.3926	-0.2377	-0.2523	-0.24	-0.6645	-0.3057	-0.412	-0.5136	0.09106	-0.0193	0.0163	-0.0191	0.06587	-0.4049	0.1911	0.4258	0.6022	0.001163	0.06827	0.001768	0.367	0.006796	0.4971	0.3198	0.9023	0.1787	0.01803	0.1071	0.8654
ENSMMUG00000003364	ENSG00000140379	BCL2A1	0.7096	0.0687	0.2907	0.4041	-0.5942	0.1061	-0.9218	0.7766	0.1309	-1.437	-1.274	-0.4454	-1.082	-0.8715	-1.709	-0.3632	1.496	0.9383	-0.5795	1.202	0.2483	0.0336	0.7822	1.02	0.1914	-0.1299	-1.245	0.4036	-0.5921	-1.017	-0.4894	-0.1894	0.1284	0.8972	0.5443	0.3929	0.2531	0.8259	0.08442	0.1342	0.8119	0.006038	0.02612	0.3797	0.09529	0.08865	0.005063
ENSMMUG00000003368	NA	NA	-0.3897	-1.02	-1.132	-1.206	0.5675	-0.7847	0.04162	0.2919	-0.3	0.03909	-0.2464	-0.437	0.3462	-0.3674	0.4672	0.1928	-0.4042	-1.158	-0.3528	-0.9011	-0.8256	-0.6199	-1.051	-0.3056	-0.6876	-0.9357	0.4061	-0.9066	-0.4794	0.2617	0.1287	-0.1571	0.2107	0.003021	0.0008894	0.0005017	0.06508	0.0177	0.8953	0.3698	0.4264	0.9085	0.5434	0.2428	0.3699	0.2918	0.1858
ENSMMUG00000003373	ENSG00000174123	TLR10	0.5665	0.7435	0.2322	0.1568	-0.2733	0.2579	-0.128	0.06988	0.6488	0.005415	-0.3049	-0.005856	-0.1883	0.01583	-0.4715	-0.2806	0.6748	0.8715	-0.09461	0.0984	0.2007	0.1058	0.4532	-0.3459	0.5692	0.7719	-0.44	-0.1485	-0.04045	-0.3948	-0.2996	-0.4233	0.004395	0.0007014	0.2534	0.4397	0.2057	0.2035	0.5527	0.7546	0.006737	0.98	0.2155	0.979	0.4904	0.9424	0.05693
ENSMMUG00000003381	ENSG00000250506	CDK3	-0.3277	-0.1711	0.03206	-0.1226	-0.112	-0.5588	-0.07663	-0.7815	-0.3349	0.1914	0.3728	-0.3003	-0.2576	-0.5531	0.2147	-0.1082	-0.8394	-0.7438	-0.6398	-0.1001	-0.2569	-0.05982	-0.6237	-0.8216	-0.5328	-0.4881	-0.4937	-0.2363	-0.08603	-0.167	-0.4633	-1.123	0.1011	0.4194	0.8662	0.5384	0.5957	0.007479	0.7032	0.0004984	0.1564	0.3587	0.1204	0.1708	0.3323	0.01337	0.3501
ENSMMUG00000003383	ENSG00000182575	NXPH3	-0.5465	0.0893	0.2427	-0.03401	-0.03605	-0.1346	-0.2452	0.0702	-0.5062	0.476	0.7356	0.4117	0.1109	0.2033	0.6992	1.003	-0.6804	-0.4356	0.2396	-0.4179	-0.2419	0.04164	-0.2296	0.4252	-0.6197	-0.3154	0.678	0.1624	0.3312	0.5315	0.4957	0.09072	0.02857	0.7303	0.2818	0.8844	0.8839	0.5708	0.3127	0.7722	0.1152	0.07302	0.01059	0.1345	0.7266	0.4542	0.02026
ENSMMUG00000003399	ENSG00000135070	ISCA1	-0.1333	-0.5822	0.04402	-0.1289	-0.4412	-0.1807	-0.3771	0.8131	-0.5928	-1.272	-0.3057	-0.2235	-0.5237	-0.7428	-0.591	-0.236	-0.2351	-0.3598	0.1323	-0.08459	-0.5495	-0.1519	0.3693	0.5087	-0.7336	-0.7194	0.2596	0.2594	-0.2451	0.3128	0.1819	0.3842	0.5758	0.0247	0.8546	0.59	0.07323	0.4459	0.1275	0.002531	0.04241	1.573e-06	0.2968	0.3924	0.0885	0.00482	0.03911
ENSMMUG00000003401	ENSG00000083223	TUT7	1.047	0.7384	0.2026	0.6179	0.2726	0.7304	0.1079	0.9435	0.8844	-0.02799	-0.3328	0.1938	0.4256	0.2987	-0.2328	0.2218	1.602	1.151	0.001705	0.6166	0.526	0.3352	0.7039	0.7586	0.7986	0.3081	-0.7569	0.01719	-0.007293	-0.6063	-0.3482	-0.05093	0.0001048	0.01056	0.4357	0.01901	0.3152	0.005765	0.6887	0.001134	0.004989	0.9199	0.2793	0.4848	0.1996	0.2846	0.4476
ENSMMUG00000003403	ENSG00000152558	TMEM123	0.8688	1.047	0.6912	0.6754	0.4084	0.9578	-0.3308	0.6085	0.5892	-0.06571	0.06151	0.5174	-0.1238	0.5947	-0.8303	0.2418	0.6876	1.06	0.671	0.6518	0.4878	0.5298	0.8187	0.5812	0.8588	1.043	0.366	0.8586	0.2813	0.333	0.6673	0.3811	0.0009836	0.0002381	0.00742	0.009304	0.1185	0.0002833	0.1951	0.03023	0.05258	0.8092	0.839	0.0571	0.6962	0.03162	0.00469
ENSMMUG00000003410	ENSG00000124155	PIGT	-0.4027	-0.3754	-0.07841	-0.2633	0.1322	-0.3009	0.124	-0.5082	-0.3059	0.2	0.2122	0.01904	0.1467	-0.05587	0.3788	0.06933	-0.4446	-0.5768	-0.03414	-0.247	-0.128	-0.1143	-0.3996	-0.1498	-0.2403	-0.2885	0.3026	-0.1056	0.1344	0.2028	0.07122	0.1238	0.005612	0.01694	0.5836	0.068	0.3744	0.03745	0.4031	0.001457	0.07165	0.1885	0.2085	0.9007	0.4198	0.7135	0.02568
ENSMMUG00000003430	ENSG00000105821	DNAJC2	0.3337	0.3538	0.1866	0.2581	-0.1024	0.3557	0.03165	0.4032	0.1524	-0.03213	-0.04407	0.01897	-0.1562	0.1474	-0.374	0.3424	0.1352	0.4529	0.3289	0.1794	0.07203	0.2223	0.4314	0.4993	0.4202	0.641	0.4208	0.4788	0.1273	0.2997	0.4232	0.6406	0.02242	0.02716	0.2049	0.07944	0.5146	0.01562	0.8395	0.01141	0.382	0.838	0.8026	0.9053	0.4222	0.3484	0.03715
ENSMMUG00000003432	ENSG00000161057	PSMC2	-0.1393	-0.2623	-0.1899	-0.3242	-0.1602	-0.1319	0.0004231	-0.0768	-0.4215	-0.3225	-0.3025	-0.3853	-0.2538	-0.2881	-0.175	-0.1967	-0.4584	-0.3098	-0.2341	-0.2609	-0.2871	-0.1902	0.07423	0.2517	-0.2859	-0.1363	0.2117	0.2259	0.04924	0.2664	0.3017	0.3813	0.2461	0.04648	0.1145	0.007754	0.2016	0.2724	0.9973	0.5561	0.003143	0.012	0.0339	0.002952	0.09732	0.02434	0.2179
ENSMMUG00000003435	ENSG00000104447	TRPS1	0.3263	0.4233	0.2411	0.2627	-0.07586	0.5397	0.2757	0.6595	0.4609	-0.07197	0.04037	0.2433	-0.4112	0.4922	0.02483	0.4707	0.8065	0.9183	0.3465	0.3899	0.1122	0.201	0.5989	0.4525	0.8734	0.8026	0.4156	0.01041	-0.05037	0.2529	0.275	0.3175	0.1105	0.06171	0.248	0.207	0.7394	0.008793	0.2077	0.003002	0.06561	0.7492	0.8727	0.2878	0.1618	0.02698	0.9205
ENSMMUG00000003437	ENSG00000173757	STAT5B	0.1638	-0.1899	-0.1899	0.216	0.1704	0.01633	0.07695	0.3098	0.103	-0.04612	-0.1902	0.008818	0.3401	-0.1966	0.2065	-0.01327	0.7583	0.06481	-0.2841	0.01239	0.04032	-0.01499	-0.07544	-0.01929	0.09806	-0.4303	-0.7731	-0.5244	-0.2463	-0.6522	-0.6907	-0.4926	0.2892	0.2587	0.2157	0.1616	0.2878	0.9152	0.63	0.0657	0.5726	0.7786	0.2949	0.9571	0.084	0.2311	0.2593
ENSMMUG00000003453	ENSG00000198740	ZNF652	0.008519	0.04828	-0.1496	0.2258	0.04801	0.2623	0.1459	0.3762	-0.06415	-0.1309	-0.1922	0.1574	-0.04626	-0.004097	-0.03082	0.2555	0.5664	0.206	-0.1945	-0.1737	-0.1307	-0.1932	0.03444	0.3173	0.1114	-0.2299	-0.5625	-0.4767	-0.1563	-0.4099	-0.3852	-0.06266	0.9436	0.7115	0.2207	0.05939	0.7044	0.02981	0.2473	0.003888	0.6563	0.3135	0.196	0.2267	0.7705	0.9746	0.8309
ENSMMUG00000003462	ENSG00000135299	ANKRD6	-0.3894	-0.4903	-0.206	-0.2632	-0.2203	-0.07201	-0.06471	0.5957	-0.7392	-0.8424	-0.2773	-0.2587	-0.1368	-0.4437	-0.2312	-0.1934	-0.2336	-0.4572	0.1546	-0.4547	-0.5736	-0.2172	0.08741	0.119	-0.4253	-0.4488	0.4061	0.1508	-0.2316	0.3334	0.4775	0.2705	0.02689	0.01049	0.2336	0.1292	0.2272	0.6775	0.7183	0.001413	0.0002244	5.427e-06	0.1651	0.1494	0.5203	0.01274	0.2394
ENSMMUG00000003464	ENSG00000112159	MDN1	0.6794	0.8821	0.4445	0.4632	0.09122	0.6264	0.3764	0.4555	0.6646	-0.1069	0.1852	0.2997	-0.007426	0.613	-0.03331	0.2983	0.9082	1.07	0.4073	0.4769	0.5559	0.5877	0.6369	-0.018	1.016	0.8909	0.4807	0.2219	0.18	0.2738	0.4012	0.1405	0.0002587	2.07e-05	0.01821	0.01393	0.6438	0.0008377	0.05685	0.02603	0.002801	0.5936	0.4108	0.1414	0.976	0.002337	0.8817
ENSMMUG00000003468	ENSG00000099860	GADD45B	0.3424	-0.07038	-0.1958	-0.3125	0.1513	-0.2236	-0.5795	0.3247	0.4191	0.3789	-0.193	-0.281	0.1545	-0.5074	-0.1906	0.06286	0.3771	-0.13	-0.4457	0.03473	0.004195	-0.1393	-0.2224	0.4892	-0.4005	-0.8398	-0.7586	-0.5849	-0.2254	-0.8959	-0.7971	-0.2395	0.07351	0.7341	0.3058	0.1037	0.445	0.244	0.004077	0.1202	0.06217	0.0613	0.3923	0.1686	0.5229	0.01315	0.4009
ENSMMUG00000003472	ENSG00000143815	LBR	0.6757	0.8007	0.345	0.5652	-0.1498	0.7273	-0.1595	0.6316	0.5556	-0.1432	-0.1273	0.3937	-0.01838	0.3644	-0.5462	-0.1039	1.564	1.129	0.281	0.6116	0.4232	0.3337	0.7802	0.3596	0.8821	0.4744	-0.4963	0.03975	-0.2268	-0.7777	-0.2943	-0.3734	0.007071	0.003487	0.1602	0.02325	0.5499	0.003684	0.5198	0.01829	0.06183	0.5891	0.6641	0.1377	0.9518	0.1725	0.05693
ENSMMUG00000003475	ENSG00000134602	STK26	0.5745	0.9171	0.6107	0.6931	-0.1881	0.8001	0.03194	0.7047	0.4879	-0.1566	0.06923	0.4912	-0.1667	0.5149	-0.5664	0.1006	1.072	1.212	0.4967	0.643	0.4902	0.5449	0.8416	0.4104	0.8913	0.9264	0.0115	0.479	-0.07753	-0.2327	0.2242	-0.1702	0.01281	0.0002916	0.008258	0.002763	0.4417	0.0005727	0.8962	0.005617	0.0699	0.518	0.7966	0.04361	0.5812	0.03389	0.04004
ENSMMUG00000003476	ENSG00000013016	EHD3	-0.1557	-0.7077	-0.7134	-0.5228	0.2378	-0.4253	0.1731	-0.2027	-0.2889	-0.3995	-0.6007	-0.3882	0.2962	-0.3986	0.161	-0.2048	-0.2745	-0.5712	-0.2871	-0.7477	-0.6668	-0.5502	-0.6562	-0.5176	-0.3998	-0.6587	-0.1063	-0.5887	-0.5196	-0.08163	-0.3783	-0.5201	0.4248	0.001369	0.0005492	0.01019	0.2361	0.03524	0.3853	0.3468	0.2428	0.08051	0.02261	0.095	0.2726	0.07995	0.5
ENSMMUG00000003484	ENSG00000196663	TECPR2	0.7111	0.9101	0.3311	0.2372	0.03608	0.4186	0.2519	0.6775	1.144	-0.3331	0.1877	0.4531	-0.04486	0.5114	0.2373	0.3418	0.9321	0.9982	-0.135	1.369	1.297	0.8296	0.642	0.2342	-0.3736	-0.3945	-0.8256	0.2514	0.09891	-0.4251	-0.2131	-0.5778	0.02451	0.01068	0.3106	0.4681	0.9178	0.1973	0.4601	0.05594	0.004514	0.3698	0.646	0.2301	0.9227	0.1658	0.5617
ENSMMUG00000003486	ENSG00000090104	RGS1	0.7197	1.421	1.794	0.9301	-0.1478	1.525	-0.1496	1.726	0.2778	-0.4367	0.06406	0.5892	-0.2335	0.5368	-1.869	0.6575	-0.3679	0.4741	0.9201	0.7126	-0.1843	0.5374	1.255	1.734	0.5269	1.631	1.051	1.183	0.1195	0.9068	1.479	2.114	0.1475	0.01028	0.0002213	0.0575	0.7984	0.001816	0.8213	0.0008079	0.6208	0.396	0.9076	0.2506	0.7469	0.283	0.007543
ENSMMUG00000003488	ENSG00000164123	C4orf45	-0.347	-1.145	-0.6556	-0.8719	-0.6148	-1.255	-1.404	0.3249	-0.6152	-1.402	-0.6668	-0.4596	-0.1051	-1.152	-0.9255	-0.344	0.192	-0.05871	0.157	0.09988	-0.6009	-0.1297	0.589	0.5029	-0.6101	-0.4972	0.1077	0.7672	-0.1096	0.4346	0.3633	0.1241	0.3648	0.01125	0.1005	0.0287	0.1287	0.003814	0.001283	0.4067	0.08089	7.712e-05	0.06085	0.1665	0.7996	0.001172	0.009177
ENSMMUG00000003499	ENSG00000123643	SLC36A1	0.2206	-0.05894	-0.1673	0.2084	0.2701	0.1159	0.0912	0.1944	0.2203	-0.1062	-0.2454	0.07834	0.4769	0.06233	0.1846	-0.08609	0.7752	0.03009	-0.2136	0.08745	0.1026	-0.01506	0.1058	0.0393	0.03386	-0.5634	-0.7914	-0.4735	-0.208	-0.7357	-0.6266	-0.3225	0.2126	0.7589	0.3456	0.2387	0.142	0.5131	0.6189	0.3145	0.2856	0.5691	0.2392	0.6744	0.03383	0.7374	0.3748
ENSMMUG00000003506	ENSG00000138449	SLC40A1	0.6814	0.643	0.3496	0.6199	0.1346	0.9956	-0.09779	0.8712	0.5836	0.01856	-0.1062	0.4447	0.3037	0.5733	-0.5106	0.2796	1.241	1.045	0.3189	0.617	0.3853	0.3816	0.8361	0.7511	0.5744	0.362	-0.4658	0.04756	-0.198	-0.6157	-0.1849	-0.2829	0.005143	0.01435	0.1421	0.01018	0.5851	5.534e-05	0.6915	0.001055	0.03914	0.9419	0.7054	0.08045	0.3141	0.02719	0.07216
ENSMMUG00000003509	NA	NA	0.8085	0.4835	0.4476	0.1484	0.00548	0.4955	-0.2763	0.4071	0.364	-0.4097	-0.5102	-0.1048	-0.2781	0.1475	-1.12	-0.008637	0.2305	0.6824	0.1134	0.5488	0.1928	0.08854	0.7665	0.5992	0.5254	0.6476	0.3382	0.8989	0.2054	0.438	0.7234	0.4994	0.01049	0.1732	0.1682	0.6479	0.9872	0.1236	0.4316	0.2442	0.339	0.2392	0.1878	0.7662	0.5121	0.6685	0.006382
ENSMMUG00000003511	ENSG00000112782	CLIC5	-0.1602	0.04246	0.5629	0.3218	0.1145	0.5755	0.5321	0.4999	-0.04757	0.02966	0.4284	0.3536	0.2201	0.5807	0.3837	0.8018	-0.02396	0.2382	1.057	0.2197	0.1574	0.4139	0.6477	0.9774	0.7124	0.8424	1.194	0.4138	0.4555	0.6835	1.096	1.211	0.379	0.8311	0.001754	0.075	0.5441	0.00139	0.00439	0.009887	0.8252	0.8763	0.03788	0.06457	0.3343	0.002037	0.06407
ENSMMUG00000003523	ENSG00000153561	RMND5A	0.2213	0.1401	0.09168	0.3841	-0.0776	0.4757	0.1682	0.7286	-0.1224	-0.5052	-0.3118	0.02753	-0.1347	-0.03102	-0.3453	-0.1638	0.7269	0.3988	0.2565	0.1492	0.08062	0.06354	0.4595	0.3412	0.3309	0.07903	-0.2102	-0.07199	-0.1877	-0.2385	-0.136	-0.02738	0.1494	0.402	0.5516	0.01226	0.6297	0.002053	0.2957	2.096e-05	0.495	0.002145	0.08742	0.8648	0.5024	0.8466	0.05869
ENSMMUG00000003524	ENSG00000153563	CD8A	-0.1594	0.07787	0.5044	0.3703	0.156	0.3886	0.5481	0.1545	-0.07707	0.153	0.6306	0.4487	0.3262	0.5496	0.6199	0.5613	-0.2158	0.1402	0.7887	0.07321	0.2077	0.3132	0.1781	0.5047	0.5655	0.6459	0.9947	0.5707	0.7388	0.8299	0.9175	0.6325	0.2669	0.6185	0.0006548	0.01114	0.2949	0.007684	0.000376	0.3271	0.6495	0.3221	0.0003763	0.003938	0.07839	0.000497	0.0004557
ENSMMUG00000003532	NA	NA	-0.5429	-0.2299	0.3061	-0.04241	-0.1946	-0.2352	0.1094	0.2147	-0.4323	0.1102	0.3667	0.2124	-0.237	-0.02805	0.4557	0.8347	-0.8238	-0.3801	0.1627	0.009386	-0.02025	0.1416	-0.1132	0.6587	0.1001	0.2128	0.6233	0.381	0.5571	0.6297	0.4893	1.101	0.001092	0.1979	0.05583	0.7924	0.2565	0.1497	0.5091	0.2122	0.02918	0.5265	0.05443	0.225	0.2525	0.8725	0.01759
ENSMMUG00000003534	ENSG00000141576	RNF157	-0.1229	0.04666	0.19	-0.009083	0.1629	0.2111	0.1046	-0.1511	0.1338	0.1176	0.3382	0.3211	0.1926	0.5654	0.2271	0.2939	-0.1541	-0.01968	0.4448	0.2326	0.2733	0.2761	0.3117	0.1554	0.2443	0.3576	0.7289	0.551	0.509	0.7447	0.774	0.6123	0.4228	0.7772	0.2077	0.9526	0.3084	0.1617	0.5129	0.371	0.4851	0.4903	0.07408	0.06552	0.3454	0.000911	0.2272
ENSMMUG00000003535	ENSG00000104549	SQLE	0.04907	-0.2236	-0.1305	0.1353	-0.1738	0.01057	0.387	0.4008	-0.3456	-0.457	-0.2582	0.004367	-0.2144	-0.2151	-0.01234	-0.007575	0.06773	-0.0681	-0.01094	-0.2897	-0.4404	-0.348	-0.03632	0.03932	0.02533	-0.09449	-0.02613	0.037	-0.2677	0.03774	-0.082	0.3166	0.711	0.1288	0.3296	0.3074	0.2166	0.9371	0.005079	0.005546	0.03084	0.001734	0.1088	0.9757	0.2198	0.1346	0.937
ENSMMUG00000003540	ENSG00000163590	PPM1L	0.468	0.1275	-0.3808	-0.008748	0.4672	0.1016	0.2109	0.3719	0.2707	0.1823	-0.3058	-0.04725	0.3742	-0.04848	0.1016	-0.2235	0.6865	0.1324	-0.5635	-0.2414	0.02074	-0.2834	-0.3499	-0.3792	-0.03876	-0.5687	-1.208	-0.7204	-0.4174	-0.6488	-0.8373	-1.155	0.005979	0.4898	0.03163	0.9599	0.009426	0.5575	0.2448	0.04891	0.1875	0.3206	0.152	0.8014	0.08715	0.7927	0.6206
ENSMMUG00000003541	ENSG00000169255	B3GALNT1	0.7399	0.7544	0.4297	0.5873	-0.1749	0.6581	-0.4363	0.7054	0.3402	-0.4038	-0.2643	0.3265	0.03889	0.07576	-0.8568	0.1869	1.376	0.9578	0.12	0.94	0.5582	0.4353	0.9685	0.8876	0.2459	-0.1526	-0.9622	-0.02965	-0.3879	-1.282	-0.5824	-0.17	0.01848	0.02899	0.1785	0.06303	0.6052	0.03828	0.2186	0.04133	0.3621	0.2429	0.4926	0.3436	0.928	0.8248	0.03744
ENSMMUG00000003544	ENSG00000103642	LACTB	0.6341	0.3417	0.0063	0.3632	0.353	0.5033	-0.01964	0.5026	0.4282	-0.02167	-0.4252	0.05315	0.4238	0.1475	-0.2461	-0.01533	0.4103	0.2712	-0.09924	0.08054	0.05584	-0.06199	0.2014	0.2936	0.1994	0.08587	-0.3477	-0.01604	-0.007117	-0.4251	-0.2242	0.002873	4.985e-05	0.0419	0.9676	0.01888	0.02753	0.001213	0.9035	0.003124	0.01887	0.895	0.02339	0.7474	0.03219	0.3679	0.1864
ENSMMUG00000003555	ENSG00000141837	CACNA1A	0.03851	0.1019	0.2014	-0.02438	-0.1408	-0.3225	-0.09348	-0.5228	0.1492	0.04313	-0.0373	-0.5372	-0.3882	-0.3144	-0.3707	-0.5311	-0.5756	-0.3181	-0.1949	0.3158	0.1834	-0.04811	-0.2271	-0.5524	-0.2866	0.06592	-0.09921	-0.2226	-0.1702	0.01509	-0.1661	-0.3183	0.83	0.6047	0.2608	0.8964	0.4727	0.08493	0.6273	0.01221	0.5197	0.8349	0.8739	0.01614	0.1302	0.1456	0.1263
ENSMMUG00000003558	ENSG00000125246	CLYBL	-0.1659	-0.2061	-0.03206	-0.142	0.08952	-0.05717	0.3301	-0.1806	-0.3867	-0.0439	-0.1071	-0.2287	-0.1117	-0.01502	0.002584	-0.1518	-0.4857	-0.2494	-0.04121	-0.2704	-0.325	-0.0684	-0.09724	0.02365	0.06051	0.4475	0.5888	0.2207	0.3057	0.5484	0.5477	0.3723	0.2223	0.1622	0.8108	0.2976	0.5259	0.6714	0.01724	0.224	0.01663	0.7582	0.5031	0.12	0.513	0.916	0.9867
ENSMMUG00000003562	ENSG00000152223	EPG5	0.6743	0.6302	0.2106	0.4018	0.2834	0.6928	0.1045	0.533	0.6209	0.02233	-0.1191	0.29	0.3545	0.5653	-0.09227	0.1811	0.9448	0.7862	0.2697	0.1614	0.1631	0.1409	0.5208	0.1288	0.8463	0.4837	0.003662	-0.2273	-0.1292	-0.2644	-0.1098	-0.107	6.71e-05	0.0006745	0.2164	0.01799	0.1068	4.984e-05	0.5603	0.004008	0.001964	0.9019	0.5601	0.1141	0.1085	0.001867	0.6501
ENSMMUG00000003565	ENSG00000131981	LGALS3	-0.05807	-0.3631	-0.2514	-0.1801	-0.1835	-0.3871	-0.2447	0.1318	-0.04522	-0.1313	-0.3467	-0.3219	-0.1092	-0.5565	-0.1749	-0.1064	0.1845	-0.1616	-0.5648	0.08861	-0.02143	-0.0735	-0.09782	0.3487	-0.4417	-0.7707	-0.8505	-0.2947	-0.2062	-0.6723	-0.678	-0.1986	0.7268	0.0457	0.1284	0.2764	0.2839	0.0188	0.1535	0.4666	0.8192	0.4605	0.08075	0.06931	0.6055	0.001877	0.3768
ENSMMUG00000003566	ENSG00000152229	PSTPIP2	0.6792	0.1977	-0.09088	0.214	0.5523	0.8013	0.2242	0.5325	0.4298	0.1069	-0.1422	0.2062	0.7964	0.4395	-0.2232	0.07518	0.7187	0.4267	0.5018	0.1534	0.3777	-0.1066	0.3093	0.5737	0.6426	0.1606	-0.1172	-0.4818	-0.03091	-0.4932	-0.3914	0.2436	8.943e-05	0.2928	0.6094	0.2219	0.002116	5.132e-06	0.2269	0.005266	0.03542	0.5624	0.4982	0.2727	0.0003913	0.01581	0.2803
ENSMMUG00000003567	ENSG00000126787	DLGAP5	0.3107	0.2696	-0.01543	0.4473	0.723	0.7063	1.22	0.1953	-0.2766	-0.06983	-0.2746	-0.1888	0.3256	0.565	0.4781	-0.3088	0.1695	0.01714	0.1503	0.09278	0.1881	0.07655	-0.1206	0.2131	0.3822	0.4455	0.3249	0.321	0.5665	0.5366	0.5768	0.2285	0.16	0.2577	0.9457	0.04417	0.001561	0.00113	8.816e-08	0.4273	0.2821	0.7597	0.2969	0.4164	0.2315	0.01155	0.04604
ENSMMUG00000003569	ENSG00000113369	ARRDC3	0.7803	1.022	0.2635	0.5179	-0.06826	0.8636	-0.4794	0.792	0.677	0.1117	-0.05853	0.482	0.05937	0.5637	-0.7283	0.1294	1.489	1.576	0.6443	0.8032	1.014	0.6792	0.7645	0.7191	0.9487	0.8979	-0.219	0.3475	0.1252	-0.2432	-0.09161	-0.1693	0.003374	0.0004126	0.3139	0.04866	0.8024	0.001105	0.08717	0.006009	0.02813	0.6863	0.8492	0.08299	0.8589	0.04203	0.02226
ENSMMUG00000003572	ENSG00000105835	NAMPT	0.831	0.6533	0.3485	0.6588	-0.1498	0.6225	-0.4129	0.9169	0.4551	-0.3569	-0.4792	0.2247	-0.1327	-0.01087	-0.9106	0.2153	1.285	0.9599	-0.2372	0.9011	0.3924	0.1488	0.7452	0.8883	0.2707	-0.06913	-1.077	0.1426	-0.4085	-1.07	-0.5897	-0.06647	0.01608	0.07625	0.2946	0.05224	0.6617	0.06455	0.2286	0.01371	0.2698	0.3242	0.2296	0.535	0.7526	0.9761	0.02257
ENSMMUG00000003574	ENSG00000139323	POC1B	0.108	-0.209	0.08859	0.08574	-0.3008	0.2275	-0.2224	0.8809	-0.3791	-0.9399	-0.173	-0.05954	-0.105	-0.3379	-0.5456	-0.107	0.2786	0.1502	0.5511	0.09617	-0.2242	0.1049	0.6041	0.7869	-0.2464	-0.1955	0.2353	0.2615	-0.1593	0.2385	0.2399	0.419	0.6493	0.4238	0.7076	0.7165	0.2299	0.3361	0.3725	0.000667	0.1739	0.0002154	0.5306	0.8116	0.7292	0.1764	0.05492
ENSMMUG00000003579	ENSG00000143110	C1orf162	0.08123	-0.3658	-0.3863	0.1204	0.271	-0.08192	0.06736	0.2923	-0.2218	-0.1401	-0.5778	-0.1635	0.3384	-0.4723	0.1649	0.01788	0.2947	-0.4774	-0.6282	-0.08621	-0.01535	-0.3087	-0.3716	0.2663	-0.6781	-1.257	-1.231	-0.6424	-0.425	-1.114	-1.268	-0.1037	0.7104	0.1249	0.07572	0.5804	0.2351	0.705	0.7665	0.2214	0.3916	0.5463	0.0245	0.4805	0.2254	0.04219	0.5248
ENSMMUG00000003581	ENSG00000121933	TMIGD3	-0.1912	-0.2555	-0.2255	-0.2473	-0.08039	-0.2426	0.04865	-0.3174	-0.3103	-0.1589	-0.208	-0.3465	0.09491	-0.2204	-0.1812	-0.6561	-0.2775	-0.3009	-0.2828	-0.4053	-0.02047	-0.3838	-0.4349	-0.4487	-0.1748	-0.03481	0.2095	0.2969	0.4844	0.1505	-0.09608	-0.03776	0.3089	0.2128	0.2301	0.1928	0.6783	0.2014	0.8026	0.125	0.149	0.3974	0.3277	0.07183	0.6821	0.2436	0.3839
ENSMMUG00000003586	ENSG00000178175	ZNF366	-0.2984	-0.2304	-0.2651	-0.2166	-0.5137	0.02141	0.1046	0.5059	-0.5028	-0.2992	0.08043	-0.04285	-0.393	0.09177	-0.2251	0.4888	-0.6776	0.005957	0.3378	0.1383	0.2224	0.1485	0.2809	0.4062	-0.5513	-0.4859	0.1658	0.2805	-0.1376	-0.1865	0.1873	0.4477	0.08485	0.2208	0.1202	0.208	0.006168	0.8988	0.5575	0.004765	0.01829	0.1068	0.698	0.8192	0.08835	0.6115	0.2789
ENSMMUG00000003589	ENSG00000151150	ANK3	0.7621	0.7439	0.6466	0.5203	0.3399	0.5689	0.6598	0.4841	0.806	0.2152	0.1801	0.1355	0.2563	0.8096	0.1533	0.4948	1.071	1.251	0.5289	0.321	0.3009	0.4434	0.584	0.03058	1.445	1.107	0.3322	0.3118	-0.1487	0.2758	0.4737	0.412	0.003561	0.01032	0.01706	0.0563	0.2372	0.03233	0.01926	0.09856	0.01068	0.4677	0.583	0.6583	0.4781	0.006132	0.6312
ENSMMUG00000003592	NA	NA	0.4791	0.462	0.2924	0.4472	-0.06458	0.5946	0.0933	0.497	0.4504	-0.07157	0.04292	0.3925	0.1941	0.2935	-0.2575	0.5287	0.3361	0.5005	0.7376	0.3945	0.2525	0.3012	0.5608	0.8942	0.3288	0.3007	0.5367	0.346	-0.1121	-0.01606	0.373	0.2913	0.01836	0.04242	0.1584	0.02885	0.7687	0.003984	0.6719	0.02441	0.06076	0.7451	0.8613	0.07645	0.4775	0.1784	0.2967
ENSMMUG00000003604	ENSG00000204628	RACK1	-0.3024	-0.1091	0.1026	-0.2023	-0.299	-0.2499	-0.2956	-0.1522	-0.3401	-0.1358	-0.03932	-0.1343	-0.4535	-0.3309	-0.1964	0.02241	-0.6092	-0.3526	-0.1567	-0.004376	-0.06347	-0.07281	-0.1845	0.05364	-0.451	-0.2628	0.05758	0.2303	0.1223	0.148	0.07074	0.1881	0.002715	0.3162	0.3058	0.04347	0.004118	0.01271	0.004689	0.1625	0.00423	0.2033	0.7397	0.2062	0.0004274	0.002087	0.0967
ENSMMUG00000003608	ENSG00000122367	LDB3	-0.2148	0.1738	0.1222	-0.6266	-0.33	-0.3858	-0.4408	0.1593	0.3985	-0.05581	-0.3227	0.3049	0.3181	0.3482	0.67	0.722	0.2551	0.3001	0.8441	0.5945	-0.07701	0.7761	0.5348	0.6636	-0.7734	-0.6902	-0.1356	-1.081	0.002549	-1.004	-0.2325	-0.5441	0.582	0.6842	0.7557	0.1183	0.429	0.3324	0.2857	0.7019	0.3835	0.8927	0.4909	0.4784	0.5385	0.4064	0.1385
ENSMMUG00000003615	ENSG00000050344	NFE2L3	0.4645	0.3689	0.3889	0.5009	0.4796	0.7517	0.6714	1.021	0.3712	-0.1305	0.3555	0.5376	0.2885	0.677	0.1476	0.6663	0.2945	0.5519	0.4698	0.1784	0.1686	0.2699	0.4705	0.656	0.7233	0.9002	0.6654	0.5237	0.6559	0.5445	0.4919	1.25	0.01432	0.07855	0.04264	0.008516	0.01667	8.09e-05	0.00086	6.673e-07	0.1169	0.5519	0.1388	0.01368	0.2614	0.001477	0.5298
ENSMMUG00000003620	ENSG00000183020	AP2A2	-0.2567	-0.4174	-0.2623	-0.3866	0.1071	-0.398	0.06425	-0.3391	-0.2876	0.232	0.1073	-0.2091	0.08378	-0.2429	0.366	-0.06514	-0.3839	-0.6198	-0.2103	-0.3706	-0.3308	-0.2643	-0.477	-0.315	-0.3932	-0.5139	0.003138	-0.4112	-0.1667	-0.05642	-0.1438	-0.07797	0.09071	0.01196	0.08378	0.01118	0.494	0.009085	0.6808	0.04116	0.1075	0.1485	0.5458	0.1935	0.6608	0.1305	0.04153
ENSMMUG00000003629	ENSG00000038210	PI4K2B	1.285	1.215	0.7231	0.7262	0.841	1.152	0.2042	0.6329	1.152	0.2331	0.2858	0.7014	0.8074	0.966	-0.2977	0.1207	0.7556	1.17	0.9051	0.7429	0.5456	0.5806	0.9112	0.4394	1.044	1.279	0.5599	0.7404	0.4197	0.3492	0.6853	0.2511	2.104e-07	7.845e-06	0.00374	0.003336	0.00108	3.502e-06	0.4401	0.01981	9.238e-05	0.3762	0.3316	0.009117	0.01147	0.0002768	0.3266
ENSMMUG00000003633	ENSG00000088836	SLC4A11	-0.555	-0.2522	0.3486	0.02807	-0.02092	-0.3006	0.4995	-0.4511	-0.5301	0.387	0.7835	0.2654	-0.1157	0.2742	0.8534	0.3574	-0.4701	-0.3534	0.5237	0.494	0.1774	0.2918	0.002537	0.3183	-0.4757	-0.2362	0.7112	0.3783	0.5154	0.6566	0.5166	0.1808	0.04198	0.366	0.1585	0.9137	0.9399	0.2575	0.0535	0.1172	0.09541	0.1527	0.007259	0.3385	0.7141	0.3214	0.003292
ENSMMUG00000003634	ENSG00000181381	DDX60L	1.619	1.098	0.1155	0.6185	1.718	1.13	0.2108	0.4651	1.453	0.4711	-0.1587	0.3691	1.296	0.8317	-0.1869	-0.1862	0.9957	0.6482	0.1945	0.3332	0.2553	0.2351	0.4329	0.2744	0.8619	0.4389	-0.3974	-0.2343	-0.2435	-0.3016	-0.2543	-0.1529	1.078e-09	6.623e-05	0.6461	0.01372	3.883e-10	9.599e-06	0.424	0.08789	1.936e-06	0.0824	0.6027	0.1768	7.45e-05	0.002334	0.5425
ENSMMUG00000003641	ENSG00000075413	MARK3	-0.05457	-0.3057	-0.2288	0.06351	0.02717	-0.05803	0.07116	0.1148	-0.4522	-0.2762	-0.304	-0.279	0.02551	-0.3315	0.03623	-0.2095	-0.00955	-0.249	0.007909	-0.2663	-0.2488	-0.1499	-0.104	-0.05486	-0.1732	-0.3926	-0.1472	-0.2835	-0.215	-0.1522	-0.2258	-0.1961	0.5377	0.001716	0.01028	0.4713	0.7667	0.5112	0.4371	0.236	2.281e-05	0.003589	0.0039	0.00332	0.8207	0.0005138	0.7307
ENSMMUG00000003650	NA	NA	-0.01653	0.2688	0.1967	-0.2091	-0.3515	-0.2641	-0.4417	-0.517	0.02822	0.03218	0.1896	-0.1232	-0.4407	-0.3405	-0.3683	-0.2299	-0.18	0.07801	-0.03624	0.229	0.1069	0.2091	-0.01855	-0.2182	0.1276	0.2825	0.1688	0.3942	0.1809	0.1557	0.1937	-0.1549	0.8792	0.02402	0.06988	0.05881	0.002956	0.01808	0.0001915	3.367e-05	0.8291	0.7821	0.1452	0.3047	0.0026	0.004942	0.006159
ENSMMUG00000003658	ENSG00000066739	ATG2B	0.3143	0.4994	0.1467	0.3548	-0.007296	0.5604	0.1139	0.6041	0.5131	-0.006076	0.03921	0.3556	0.149	0.6098	-0.1657	0.4754	0.8705	0.9861	0.3895	0.3255	0.3268	0.2377	0.6321	0.3477	0.7193	0.5046	0.03544	0.02063	-0.1004	-0.1364	0.1537	-0.007102	0.05991	0.00637	0.3869	0.03481	0.9674	0.0008569	0.5257	0.0009678	0.0111	0.9732	0.8478	0.05231	0.506	0.0007544	0.4181
ENSMMUG00000003665	ENSG00000121316	PLBD1	0.1359	-0.462	-0.5434	0.2264	0.1511	-0.1659	-0.1392	0.2818	-0.03322	-0.3248	-0.6546	-0.09194	0.443	-0.4446	0.03122	-0.0693	0.6232	-0.2011	-0.644	0.1463	0.05893	-0.1721	-0.1413	0.1377	-0.4652	-1.078	-1.525	-0.6707	-0.4886	-1.22	-1.246	-0.4844	0.6001	0.1008	0.03516	0.382	0.5749	0.5189	0.6028	0.3179	0.9134	0.2364	0.03109	0.7377	0.179	0.1057	0.9184
ENSMMUG00000003669	ENSG00000174099	MSRB3	0.2951	0.1094	0.3665	0.5462	-0.2391	0.4755	-0.09692	0.5272	0.04018	-0.3584	0.1534	0.3237	-0.1511	-0.02961	-0.4626	0.2629	1.246	0.774	0.5386	0.6377	0.548	0.5381	0.7838	0.621	0.4585	0.1207	-0.3077	0.2206	0.01989	-0.3036	-0.1203	0.03237	0.1488	0.6273	0.0732	0.007635	0.287	0.02164	0.6646	0.01755	0.8694	0.1162	0.5459	0.1489	0.5814	0.8947	0.07914
ENSMMUG00000003674	ENSG00000124731	TREM1	0.1238	-0.3772	-0.606	0.1491	0.1105	-0.2778	-0.2307	0.2402	0.03222	-0.2873	-0.6486	-0.2983	0.3014	-0.6535	-0.1238	-0.2773	0.822	-0.06546	-0.9875	0.02364	0.1187	-0.201	-0.3256	-0.01408	-0.3417	-1.063	-1.787	-0.7062	-0.4649	-1.108	-1.352	-0.682	0.6257	0.1712	0.01589	0.555	0.6744	0.2683	0.3773	0.3811	0.9136	0.2803	0.02697	0.2622	0.3453	0.01427	0.6745
ENSMMUG00000003683	ENSG00000101017	CD40	-0.2059	-0.12	-0.2166	-0.4583	-0.4885	-0.5451	-0.2214	-0.7676	-0.07276	0.02719	-0.2643	-0.2458	-0.2796	-0.4375	-0.07248	-0.7141	-0.341	-0.2155	-0.6766	-0.4617	-0.3413	-0.3368	-0.5039	-1.064	-0.1507	-0.03633	-0.5119	-0.3825	-0.3372	-0.3967	-0.4164	-0.7	0.1286	0.415	0.1119	0.001013	0.0008466	0.0001183	0.1203	1.382e-06	0.655	0.8516	0.1123	0.1042	0.1238	0.003909	0.6562
ENSMMUG00000003684	ENSG00000104043	ATP8B4	0.6684	0.8137	0.1736	0.6202	-0.1615	0.5855	0.04245	0.972	0.6326	-0.1607	-0.4606	0.4885	0.2745	0.4228	-0.2794	0.3112	1.183	0.9229	-0.08282	0.6186	0.6032	0.2336	0.7303	0.3644	0.4149	-0.03827	-0.8544	-0.1568	-0.3972	-0.7768	-0.4595	-0.3785	0.01324	0.00614	0.5399	0.02373	0.5855	0.03321	0.8876	0.001247	0.05121	0.5889	0.1796	0.103	0.4675	0.1527	0.4053
ENSMMUG00000003702	ENSG00000156976	EIF4A2	0.2278	0.3504	0.2317	0.5572	-0.1754	0.4097	-0.01975	0.693	0.05791	-0.2674	-0.2012	0.2463	-0.2639	0.1499	-0.4764	0.2951	0.5461	0.5995	0.1403	0.3312	0.23	0.1935	0.4661	0.4315	0.451	0.4897	-0.1537	0.3574	0.0745	-0.04169	0.1298	0.2039	0.1264	0.03149	0.1189	0.0002573	0.2445	0.006451	0.8959	3.386e-05	0.742	0.09303	0.2517	0.1234	0.1519	0.3489	0.006412
ENSMMUG00000003712	ENSG00000197619	ZNF615	0.7529	0.8418	0.5172	0.5241	0.005102	0.571	-0.3222	0.7221	0.567	-0.1726	-0.04129	0.4783	-0.1323	0.28	-0.6534	-0.07276	0.6387	0.9195	0.1916	0.5944	0.5168	0.2846	0.6714	0.3622	0.6852	0.5166	-0.06326	0.5844	0.3305	-0.0724	0.1634	0.09591	0.005969	0.005687	0.06546	0.05873	0.9865	0.04128	0.3024	0.01834	0.07717	0.5604	0.9019	0.1104	0.7256	0.3445	0.06405
ENSMMUG00000003718	ENSG00000196781	TLE1	0.06913	-0.1871	-0.6504	-0.3614	-0.2541	-0.6542	-0.5366	-0.5297	-0.009102	-0.0517	-0.3949	-0.343	-0.5078	-0.5861	-0.3637	-0.7646	0.3296	-0.1303	-0.5189	-0.4061	-0.4451	-0.461	-0.3733	-1.028	-0.2679	-0.4492	-0.9162	-0.779	-0.8225	-0.834	-0.9007	-1.132	0.633	0.2418	2.239e-05	0.01571	0.1028	2.372e-05	0.000737	0.001672	0.9579	0.7417	0.03216	0.03418	0.00986	0.0003588	0.04004
ENSMMUG00000003726	ENSG00000163629	PTPN13	0.5634	0.8271	0.39	0.6673	0.03096	0.7374	-0.08794	0.5428	0.4708	-0.1687	0.1214	0.1687	-0.1309	0.5834	-0.8706	0.01416	0.7383	1.018	0.3949	0.3302	0.3848	0.3644	0.6795	0.09518	0.6775	0.8337	0.365	0.3976	-0.04562	0.2253	0.1805	0.2472	0.01897	0.001846	0.1107	0.006329	0.907	0.002284	0.7469	0.04136	0.08962	0.509	0.6767	0.514	0.6822	0.02099	0.004694
ENSMMUG00000003727	ENSG00000162694	EXTL2	0.4011	0.8319	0.6198	0.4167	-0.2418	0.6013	0.05693	0.6037	0.5592	-0.1529	0.2789	0.5096	-0.05972	0.5798	-0.3113	0.1772	0.5084	0.9398	0.4972	0.4531	0.441	0.353	0.5982	0.2494	0.8375	1.05	0.2925	0.6801	0.2149	0.1718	0.4698	0.2356	0.06112	0.0004876	0.004172	0.05359	0.308	0.005356	0.8075	0.01068	0.02688	0.5009	0.2656	0.02698	0.8377	0.01027	0.2309
ENSMMUG00000003728	ENSG00000162695	SLC30A7	0.4854	0.8677	0.4266	0.8333	0.2326	0.8291	0.1985	0.6314	0.7746	-0.2089	0.1345	0.8149	0.173	0.8168	0.165	0.1802	1.125	1.237	0.6401	0.677	0.5244	0.3827	0.8449	0.09446	0.8889	0.9377	0.2643	0.6012	0.331	-0.02062	0.3088	-0.02617	0.03906	0.000914	0.07602	0.0004128	0.3594	0.0004604	0.4366	0.01681	0.006091	0.4136	0.637	0.001387	0.5869	0.001184	0.5633
ENSMMUG00000003739	ENSG00000109323	MANBA	0.4821	0.4511	0.05563	0.4077	0.07038	0.482	-0.04439	0.5894	0.4593	0.1142	-0.008689	0.365	0.4659	0.4308	-0.121	0.1895	0.7349	0.5964	-0.03605	0.3721	0.4533	0.2871	0.381	0.1353	0.2796	-0.09819	-0.5772	-0.1488	-0.2086	-0.5597	-0.4914	-0.1273	0.003933	0.014	0.7433	0.01579	0.6893	0.004368	0.8032	0.001434	0.01961	0.5209	0.9659	0.04324	0.03281	0.0158	0.5486
ENSMMUG00000003744	ENSG00000129353	SLC44A2	-0.3897	-0.3717	-0.07888	-0.1981	0.01127	-0.2106	0.1233	-0.4276	-0.2971	0.06634	0.1904	-0.04114	0.13	-0.01015	0.3348	0.01765	-0.3392	-0.4908	0.1312	-0.2736	-0.165	-0.01614	-0.2164	-0.1346	-0.153	-0.2006	0.3633	-0.1615	0.1231	0.2365	0.1735	0.04946	0.000822	0.00351	0.4984	0.0871	0.9254	0.06885	0.3115	0.0007289	0.02973	0.5923	0.1666	0.7373	0.3797	0.9346	0.01726
ENSMMUG00000003749	ENSG00000076685	NT5C2	0.8361	0.4386	0.01897	0.517	0.606	0.3043	0.2027	0.4038	0.7352	-0.07291	-0.2212	0.2436	0.6041	0.183	0.03527	0.002598	0.9503	0.5921	-0.04327	0.4992	0.4784	0.3107	0.3105	0.1199	0.2986	-0.07562	-0.7666	-0.03026	-0.05771	-0.4532	-0.45	-0.3506	2.445e-05	0.03585	0.9189	0.007098	0.002615	0.1072	0.297	0.04891	0.001372	0.7137	0.308	0.2196	0.01229	0.3575	0.8723
ENSMMUG00000003750	ENSG00000118495	PLAGL1	0.4755	0.6442	0.4371	0.2615	-0.1682	0.5464	0.02657	0.09824	0.7083	0.02456	0.3773	0.3225	0.105	0.431	-0.05224	-0.01758	0.3293	0.6745	0.3069	0.1676	0.2856	0.298	0.4414	-0.0575	0.5799	0.6891	0.2225	0.2145	-0.03711	0.03116	0.3153	-0.06704	0.00306	0.0002863	0.006821	0.1068	0.3312	0.0007892	0.8769	0.5863	0.0003166	0.8891	0.05361	0.07288	0.6346	0.01465	0.7922
ENSMMUG00000003753	ENSG00000102804	TSC22D1	0.1638	0.1001	0.0484	0.117	0.05979	0.1431	0.2968	0.3868	0.07606	-0.1653	0.03842	0.01152	0.03513	0.1068	0.03428	0.1456	0.3451	0.1952	0.1657	-0.1422	-0.1449	-0.05311	0.06736	0.05392	0.3403	0.3298	0.2432	0.004254	-0.1257	0.1443	0.2668	-0.03192	0.04898	0.2722	0.5621	0.1636	0.4957	0.08791	0.0007346	2.993e-05	0.4385	0.06364	0.6975	0.8979	0.7466	0.2272	0.7258
ENSMMUG00000003755	ENSG00000161638	ITGA5	-0.05987	-0.6591	-0.6043	-0.04295	0.3264	-0.464	0.2197	0.05624	-0.03138	0.003362	-0.2574	-0.1606	0.4775	-0.4999	0.639	0.09739	0.4974	-0.4822	-0.8053	-0.2536	-0.06096	-0.1963	-0.6357	-0.211	-0.127	-0.9073	-1.065	-0.6412	-0.05481	-0.5002	-0.9277	-0.369	0.776	0.004417	0.004224	0.8378	0.1379	0.02703	0.3171	0.8057	0.899	0.9879	0.2936	0.4692	0.07514	0.02477	0.01093
ENSMMUG00000003768	ENSG00000057252	SOAT1	0.5639	0.377	0.07321	0.6126	0.3605	0.5833	0.2912	0.3959	0.2826	-0.1489	-0.2992	0.2772	0.2518	0.1891	-0.2202	0.02196	0.7049	0.3643	0.05971	0.3429	0.3592	0.1275	0.1765	-0.002155	0.000703	-0.3687	-0.789	-0.279	-0.3568	-0.7949	-0.6855	-0.5625	0.001725	0.05378	0.6894	0.0007162	0.05559	0.001298	0.1263	0.04785	0.1776	0.4362	0.1707	0.1472	0.2743	0.3173	0.309
ENSMMUG00000003771	ENSG00000122042	UBL3	0.3627	0.513	0.3794	0.4188	-0.3536	0.5123	-0.2156	0.4013	0.2618	-0.2576	-0.08994	0.349	-0.3016	0.253	-0.7401	-0.1026	0.7789	0.8277	0.4556	0.4513	0.2498	0.2437	0.6452	0.1848	0.6195	0.5949	-0.06169	0.2847	0.009005	-0.2898	0.1358	-0.1164	0.05327	0.01241	0.04347	0.02577	0.07592	0.006568	0.2803	0.05175	0.2323	0.1928	0.682	0.07829	0.2166	0.1994	0.001095
ENSMMUG00000003773	ENSG00000174007	CEP19	0.5391	0.2707	0.02283	0.4991	-0.0597	0.3165	-0.2265	0.8212	0.2137	-0.2943	-0.3852	-0.02153	-0.1135	-0.08101	-0.5478	0.2284	1.101	0.7053	-0.2125	0.387	0.3099	0.05372	0.3816	0.5592	0.2224	-0.1162	-0.9644	-0.1461	-0.2521	-0.6881	-0.587	-0.08866	0.01553	0.257	0.9166	0.02352	0.7923	0.1487	0.3196	0.0007961	0.4091	0.2062	0.136	0.9261	0.6837	0.727	0.03664
ENSMMUG00000003774	ENSG00000163964	PIGX	0.3558	0.2743	0.149	0.6211	0.01917	0.4851	0.2246	0.5782	0.2129	-0.388	-0.3126	0.3079	0.1384	0.109	-0.1296	-0.06548	0.7887	0.5434	-0.05622	0.3221	0.1956	0.1799	0.2661	-0.07621	0.2517	0.0408	-0.7771	-0.1542	-0.2469	-0.6045	-0.3786	-0.6648	0.04651	0.1634	0.4116	0.0005589	0.9193	0.007115	0.2382	0.003588	0.3227	0.05006	0.162	0.1136	0.5681	0.5733	0.5529
ENSMMUG00000003775	NA	NA	0.3161	-0.1683	-0.3561	0.1291	0.355	-0.05866	-0.1302	0.4031	0.2241	-0.1058	-0.4913	-0.1045	0.5103	-0.3933	0.0289	-0.06643	0.8359	-0.07663	-0.7011	0.05931	0.08978	-0.1986	-0.2152	0.2816	-0.1719	-0.805	-1.309	-0.576	-0.2976	-0.9848	-1.005	-0.4354	0.1354	0.4622	0.0892	0.5385	0.1066	0.779	0.5491	0.07992	0.365	0.6336	0.04578	0.6369	0.05661	0.07677	0.9065
ENSMMUG00000003780	NA	NA	0.0187	-0.04043	0.0126	0.04794	0.5029	0.2265	0.7187	0.3299	-0.238	-0.212	-0.2501	-0.2233	0.1715	-0.1014	0.2153	-0.06258	0.1396	-0.1249	0.2747	-0.3945	-0.3111	-0.2309	-0.03243	-0.03572	0.41	0.1766	0.4643	-0.0009126	-0.2035	0.3848	0.2285	0.2497	0.9077	0.8175	0.9379	0.7688	0.002785	0.1607	1.548e-05	0.06041	0.2436	0.2487	0.2295	0.2347	0.4376	0.5763	0.2631
ENSMMUG00000003791	ENSG00000112877	CEP72	-0.04325	0.5034	0.434	-0.1171	-0.2776	-0.1317	-0.03026	-0.2023	-0.009303	0.2573	0.09059	-0.02327	-0.24	0.3293	-0.1453	-0.1157	0.123	0.4103	0.1048	0.4955	0.4164	0.5488	0.2147	0.06351	-0.1787	0.1471	0.305	0.1812	0.1195	0.09142	0.3243	0.04733	0.8207	0.01256	0.02051	0.5479	0.1933	0.4928	0.8815	0.3455	0.9684	0.2004	0.6863	0.9141	0.3665	0.1137	0.5325
ENSMMUG00000003793	ENSG00000136816	TOR1B	0.3329	0.242	-0.06608	0.07819	0.7066	0.3972	0.2104	-0.1244	0.2373	0.007467	-0.1533	0.1303	0.5796	0.3883	0.09141	-0.008659	-0.01254	0.06137	0.02303	-0.01338	0.06641	-0.04274	0.08057	-0.001055	0.002838	-0.02739	-0.0606	-0.06035	-0.0637	-0.0244	-0.09513	0.02517	0.001033	0.02892	0.5164	0.4403	1.248e-10	0.0001076	0.04741	0.2634	0.05129	0.9456	0.2147	0.2399	1.265e-05	0.0004292	0.4501
ENSMMUG00000003797	ENSG00000136878	USP20	-0.4316	-0.2853	0.1103	-0.4202	-0.1123	-0.4854	-0.291	-0.4271	-0.2085	0.345	0.4276	-0.1085	-0.1536	-0.163	0.2218	0.1301	-0.6207	-0.4954	-0.04512	-0.115	-0.2277	0.003065	-0.3361	-0.1769	-0.326	-0.2158	0.4455	0.07818	0.1268	0.3219	0.2854	0.1384	0.01173	0.121	0.5112	0.01445	0.5251	0.004954	0.09874	0.0222	0.3007	0.05508	0.03252	0.5524	0.4753	0.3694	0.267
ENSMMUG00000003802	ENSG00000068383	INPP5A	-0.03083	0.07994	-0.04071	0.03784	-0.1601	-0.03595	-0.09387	-0.04146	-0.05444	-0.01257	-0.09065	-0.002531	0.01112	-0.1612	0.03903	-0.1767	0.0892	-0.1768	-0.1631	0.1006	0.03482	0.07628	-0.035	-0.2202	-0.2479	-0.288	-0.3822	-0.03295	-0.0422	-0.2646	-0.2166	-0.3142	0.7343	0.417	0.6549	0.6767	0.0962	0.6948	0.3237	0.6803	0.6169	0.8964	0.4051	0.9794	0.9263	0.09912	0.7186
ENSMMUG00000003815	ENSG00000185761	ADAMTSL5	-0.4541	-0.01686	0.9254	0.1319	0.5371	0.5738	0.2618	-0.1352	-0.1398	0.5663	0.9799	0.294	0.5128	0.5585	0.4511	0.6196	-0.6257	-0.4617	1.455	0.3657	0.3224	0.7293	0.328	1.106	0.1623	0.4182	1.995	0.1833	0.9537	0.9801	1.593	1.216	0.2206	0.9646	0.00519	0.7114	0.1334	0.09456	0.4686	0.721	0.7411	0.1143	0.00903	0.4322	0.2136	0.1141	0.2518
ENSMMUG00000003819	ENSG00000142546	NOSIP	-0.4393	-0.5158	-0.1163	-0.5889	-0.2472	-0.7299	-0.5315	-0.1397	-0.3861	0.1536	0.07392	-0.4723	-0.4781	-0.7526	0.1151	0.03858	-0.7577	-0.8807	-0.4653	-0.2444	-0.4743	-0.2777	-0.5672	0.1267	-0.7995	-0.7946	-0.02915	-0.1989	-0.1559	-0.004968	-0.007779	0.01059	0.01838	0.01052	0.5246	0.002014	0.2047	0.0001849	0.006236	0.4856	0.07765	0.427	0.7322	0.01905	0.04371	0.0002184	0.598
ENSMMUG00000003823	NA	NA	0.002249	-0.238	-0.2255	-0.01874	0.2854	0.09058	0.5006	-0.1123	-0.002513	0.1162	0.0574	0.0696	0.3128	0.2072	0.6365	0.3549	0.07054	-0.1131	0.0415	-0.4251	-0.2327	-0.1641	-0.1474	-0.1391	0.1731	-0.02188	0.09438	-0.62	-0.2734	0.1009	-0.1335	0.002436	0.9856	0.08263	0.07445	0.8812	0.02815	0.4682	0.0001287	0.4124	0.9865	0.3856	0.7025	0.6053	0.04893	0.1198	2.034e-05
ENSMMUG00000003834	ENSG00000156127	BATF	-0.09949	-0.1292	0.1777	-0.3575	0.002792	-0.3803	-0.2657	0.2449	-0.1881	0.1728	0.03579	-0.2822	-0.3883	-0.4775	-0.2263	0.2806	-0.4798	-0.5758	-0.2802	-0.1143	-0.2231	-0.2334	-0.3182	0.6225	-0.1481	-0.248	0.2531	0.06832	0.07578	0.2155	0.1414	0.8996	0.4993	0.4194	0.2249	0.01821	0.9857	0.01275	0.08979	0.1246	0.281	0.2655	0.8356	0.0794	0.04119	0.003064	0.1973
ENSMMUG00000003839	ENSG00000137802	MAPKBP1	-0.1402	-0.3113	-0.106	-0.0929	0.04358	-0.1677	0.08781	-0.02259	0.06818	0.07261	0.1106	-0.09408	0.1641	-0.1408	0.3408	0.03353	0.1907	-0.2308	-0.1106	-0.0556	-0.08279	-0.04641	-0.2415	-0.1588	-0.01008	-0.306	-0.009336	-0.2158	-0.03316	-0.07337	-0.05434	-0.04395	0.298	0.03596	0.4322	0.4938	0.7566	0.2188	0.5285	0.878	0.6672	0.6157	0.4913	0.521	0.3405	0.333	0.03435
ENSMMUG00000003842	NA	NA	-0.03221	-0.1546	-0.001459	-0.1783	0.04207	-0.4737	-0.1802	-0.1095	0.3359	0.1213	0.2416	-0.09087	0.1893	-0.3677	0.3222	-0.07673	-0.05419	-0.3577	-0.4582	0.2667	0.1523	0.06918	-0.2707	-0.2668	-0.4219	-0.5657	-0.2981	-0.08561	0.06964	-0.2342	-0.2419	-0.3129	0.8584	0.4281	0.9935	0.3154	0.8203	0.007288	0.332	0.5707	0.1201	0.5242	0.2548	0.6282	0.4075	0.05071	0.1268
ENSMMUG00000003851	ENSG00000160145	KALRN	0.2337	0.3301	-0.1441	0.3481	0.4662	0.09581	0.3945	0.7096	0.05993	-0.2429	-0.05869	0.2967	-0.3046	0.1182	-0.08726	0.234	0.0272	0.1638	-0.05294	-0.3147	0.1117	0.1848	-0.05151	-0.1533	0.08785	0.08571	0.45	-0.09096	-0.297	0.3389	0.3102	0.6372	0.2023	0.102	0.4526	0.05756	0.01838	0.6107	0.04397	0.0003294	0.7934	0.2391	0.8027	0.1497	0.2373	0.5671	0.6936
ENSMMUG00000003854	NA	NA	-0.2619	-0.342	-0.01095	-0.3447	0.2096	-0.3506	0.2632	-0.3314	-0.2471	0.4124	0.3811	-0.13	-0.003722	-0.1091	0.692	0.1977	-0.4974	-0.7517	-0.1526	-0.3401	-0.273	-0.2488	-0.5486	-0.1932	-0.3781	-0.5108	0.2088	-0.4154	-0.03162	0.06053	-0.08348	-0.02446	0.1844	0.1158	0.9562	0.07998	0.3081	0.07518	0.2088	0.1252	0.2883	0.05324	0.1056	0.5326	0.9883	0.6025	0.004222
ENSMMUG00000003866	ENSG00000167543	TP53I13	-0.3466	-0.07866	0.2767	-0.5993	-0.5086	-0.9042	-0.6189	-0.2814	-0.02364	0.4171	0.5736	-0.283	-0.7649	-0.6174	0.03528	0.09228	-0.7429	-0.5178	-0.3318	0.1468	-0.2873	-0.1535	-0.5543	-0.03673	-0.6275	-0.2266	0.2658	-0.05475	-0.1838	0.1838	0.2175	-0.1267	0.156	0.7646	0.2501	0.01715	0.05437	0.0004707	0.01659	0.2931	0.9349	0.1065	0.04586	0.2897	0.01744	0.02197	0.9034
ENSMMUG00000003872	ENSG00000237441	RGL2	0.01372	-0.08875	0.0192	-0.001014	-0.133	-0.3831	-0.2111	-0.08462	0.03162	0.06731	0.08842	-0.05528	0.001348	-0.4394	0.06315	-0.1781	0.1116	-0.2421	-0.4634	0.2095	0.03311	-0.0007395	-0.3002	-0.1088	-0.4652	-0.704	-0.7943	-0.2583	-0.2062	-0.6321	-0.6784	-0.592	0.9253	0.5801	0.8956	0.9944	0.3749	0.007809	0.1597	0.5888	0.8559	0.668	0.6091	0.7205	0.9941	0.004556	0.7132
ENSMMUG00000003875	ENSG00000231925	TAPBP	0.06866	-0.4019	-0.3347	-0.1682	0.5325	-0.1637	0.2006	-0.3145	-0.04052	0.2582	-0.1018	-0.0969	0.3978	-0.1167	0.5266	-0.2457	-0.09846	-0.5927	-0.335	-0.3588	-0.3466	-0.3098	-0.5714	-0.5095	-0.2716	-0.6216	-0.4332	-0.7841	-0.2519	-0.3991	-0.6493	-0.5485	0.688	0.03211	0.04967	0.323	0.003204	0.3354	0.2605	0.08731	0.8403	0.1565	0.6098	0.5909	0.06991	0.5197	0.01019
ENSMMUG00000003878	ENSG00000104324	CPQ	-0.224	-0.4643	-0.2888	-0.1676	0.2769	-0.0424	0.2855	0.1017	-0.1114	0.2213	0.1174	0.08383	0.5771	0.1865	0.4445	0.4971	-0.39	-0.3365	0.1328	-0.3583	-0.1216	0.0008692	-0.2017	0.1056	-0.1071	-0.09548	0.3632	0.0186	0.0985	0.3478	0.1883	0.3982	0.1324	0.004351	0.05157	0.2583	0.0654	0.7725	0.06021	0.5171	0.5357	0.1668	0.515	0.6061	0.002324	0.2396	0.01108
ENSMMUG00000003890	ENSG00000273749	CYFIP1	0.2571	-0.02635	-0.2432	-0.1612	0.4356	0.07292	0.4205	0.04031	0.32	0.2243	-0.007802	0.0998	0.5727	0.2751	0.401	-0.01749	0.1835	-0.0977	0.03817	-0.1367	0.01283	-0.09144	-0.0673	0.04216	0.05086	-0.2155	0.03581	-0.2944	-0.1631	-0.07079	-0.2549	-0.01241	0.0269	0.8352	0.0389	0.1708	0.0003354	0.5308	0.0005679	0.7507	0.01851	0.06685	0.9551	0.4203	0.0001091	0.02476	0.003249
ENSMMUG00000003896	ENSG00000047648	ARHGAP6	0.3665	0.3404	-0.04323	0.3875	0.03502	0.316	0.5447	1.164	0.5308	-0.03551	0.2363	0.4436	0.4003	0.5864	0.1561	0.6807	0.6605	0.6625	0.2234	-0.08605	0.1791	-0.1821	0.2059	0.6019	0.5782	0.3561	0.4367	-0.1403	-0.2504	-0.1754	0.181	0.6946	0.07252	0.1351	0.8381	0.06204	0.8746	0.1261	0.01225	1.105e-07	0.03057	0.8748	0.3471	0.05028	0.1587	0.008397	0.5168
ENSMMUG00000003897	ENSG00000065923	SLC9A7	0.3687	0.07581	-0.1208	0.2407	0.4639	0.2852	0.003301	0.3179	0.4186	-0.1383	-0.2826	0.002825	0.5424	0.06041	0.03285	0.1818	0.6065	0.1158	-0.3716	-0.03778	0.04536	-0.3408	-0.03676	-0.006627	0.1053	-0.3707	-0.7375	-0.4255	-0.1438	-0.7635	-0.593	-0.1809	0.01981	0.6652	0.4567	0.1338	0.005311	0.07571	0.9843	0.06635	0.0318	0.4336	0.1541	0.9873	0.01011	0.7298	0.8665
ENSMMUG00000003902	ENSG00000169231	THBS3	-0.3721	-0.2045	-0.00282	-0.08166	0.05053	-0.3362	-0.001275	-0.6273	-0.294	0.1421	0.3137	-0.05045	0.1064	0.004651	0.1977	-0.1255	-0.8048	-0.4889	-0.02911	-0.03993	-0.222	0.004206	-0.3057	-0.4676	-0.7178	-0.4857	0.1714	0.06549	-0.152	0.05067	-0.1107	-0.1989	0.01139	0.1936	0.9842	0.5716	0.7351	0.02211	0.9931	0.0001528	0.0965	0.3586	0.06845	0.7495	0.5681	0.9763	0.2454
ENSMMUG00000003905	ENSG00000104808	DHDH	-0.4478	-0.09071	-0.08467	-0.513	-0.1242	-0.332	-0.2063	-0.4968	-0.3347	0.3957	0.2755	-0.3245	-0.09177	-0.1754	0.1381	-0.2567	-0.7235	-0.6572	0.1565	-0.1954	-0.419	-0.405	-0.5583	-0.2505	0.03864	-0.0908	0.9929	0.08237	0.2482	0.4626	0.3372	0.05001	0.04578	0.6979	0.6937	0.02531	0.5891	0.1392	0.369	0.04677	0.2165	0.08477	0.284	0.1903	0.7442	0.4615	0.5944
ENSMMUG00000003909	NA	NA	-0.4186	-0.6628	-0.2238	-0.2282	-0.1045	-0.3312	-0.1081	0.515	-0.7598	-0.5981	-0.2382	-0.2901	-0.1474	-0.7188	-0.008407	0.1987	-0.7058	-0.9907	-0.2837	-0.422	-0.5819	-0.418	-0.1566	0.3673	-1.083	-1.286	0.007706	-0.05858	-0.2983	-0.04366	0.01541	0.3351	0.02566	0.001278	0.2324	0.2226	0.5904	0.07623	0.5783	0.01288	0.0007105	0.003018	0.2846	0.1469	0.5378	0.0003934	0.9699
ENSMMUG00000003911	ENSG00000104812	GYS1	-0.2246	-0.3177	-0.3415	-0.335	0.1819	-0.3861	0.02048	-0.5811	-0.2117	0.1687	0.03356	-0.1647	0.2599	-0.2084	0.4243	-0.1439	-0.3904	-0.6278	-0.2467	-0.3729	-0.3033	-0.2892	-0.5088	-0.5115	-0.6217	-0.8006	-0.2643	-0.6376	-0.4096	-0.445	-0.551	-0.3961	0.1324	0.05057	0.02327	0.02749	0.2356	0.01159	0.8929	0.0005573	0.2294	0.2813	0.8496	0.308	0.1627	0.1929	0.01456
ENSMMUG00000003919	ENSG00000170085	SIMC1	-0.1616	0.08161	0.2005	0.1205	0.163	0.1879	0.3401	-0.2494	-0.1845	0.03702	0.07712	0.08464	0.1093	0.2879	0.1135	0.0002267	-0.04164	-0.09993	0.2659	-0.08385	0.03265	-0.1002	0.07511	0.02259	0.08926	0.1175	0.4126	0.06227	-0.1062	0.1348	0.2821	0.3494	0.2615	0.5953	0.1551	0.3964	0.2731	0.1833	0.02164	0.1167	0.2901	0.8087	0.6529	0.5875	0.5582	0.05945	0.4961
ENSMMUG00000003927	ENSG00000188582	PAQR9	-0.5973	-1.35	-0.4446	-0.561	-0.07521	-0.5927	0.006376	0.8046	-0.889	-1.292	-0.286	-0.3158	-0.03518	-0.6903	0.2525	-0.2679	-0.3201	-1.104	0.04919	-0.6428	-0.8699	-0.5647	0.08125	0.09555	-0.8009	-1.478	0.4299	-0.4961	-0.4254	-0.06189	0.2854	-0.1967	0.05715	0.0002452	0.1473	0.0685	0.8108	0.06312	0.9835	0.01382	0.007933	6.321e-05	0.3934	0.2897	0.9215	0.02301	0.4234
ENSMMUG00000003947	ENSG00000115966	ATF2	0.5975	0.8457	0.5652	0.6173	-0.1996	0.7697	0.01395	0.6763	0.5766	-0.1387	0.1237	0.5092	-0.188	0.4872	-0.425	0.07693	0.8979	0.9856	0.5019	0.5767	0.3646	0.3645	0.7308	0.2938	0.946	0.9239	0.1453	0.4936	0.2086	-0.1269	0.4518	0.1069	0.004007	0.0002284	0.007038	0.003054	0.3755	0.0002446	0.9504	0.003428	0.02027	0.5348	0.6189	0.02392	0.5051	0.02871	0.09676
ENSMMUG00000003956	NA	NA	0.3321	0.1089	-0.0745	0.2266	0.3775	0.3165	0.2174	0.3198	0.2288	0.03012	-0.1694	0.1596	0.545	0.08498	0.178	0.04749	0.2816	0.03763	-0.07652	-0.01758	0.1032	-0.05201	-0.0341	0.1447	0.033	-0.2587	-0.3719	-0.2847	0.03836	-0.4029	-0.4578	-0.1538	0.001089	0.3164	0.4475	0.02314	0.0003559	0.001616	0.03524	0.003237	0.0549	0.7765	0.1447	0.1305	2.973e-05	0.4248	0.1325
ENSMMUG00000003958	ENSG00000167323	STIM1	-0.3318	-0.2993	-0.08146	-0.01306	0.1924	-0.06853	0.3306	-0.2768	-0.3081	0.03656	0.1355	0.06679	0.1339	0.06097	0.479	0.1301	-0.3301	-0.4559	0.07584	-0.2152	-0.1626	-0.07504	-0.2193	-0.2165	-0.2242	-0.2545	0.1798	-0.1592	0.003206	0.1857	0.05172	0.05011	0.004585	0.01845	0.4809	0.9098	0.1094	0.5525	0.00641	0.02967	0.02434	0.7655	0.3193	0.5849	0.3592	0.6178	0.0005904
ENSMMUG00000003961	ENSG00000142166	IFNAR1	0.4685	0.4485	0.04745	0.4755	0.3366	0.5879	-0.01283	0.7132	0.348	-0.1808	-0.3024	0.2966	0.397	0.248	-0.2524	-0.1572	0.8103	0.576	0.1249	0.2685	0.3434	0.1455	0.3817	0.2407	0.3811	0.1824	-0.4789	-0.1881	0.02674	-0.5111	-0.4041	-0.1906	0.003924	0.01083	0.768	0.003331	0.04441	0.0003101	0.9389	7.244e-05	0.06663	0.2898	0.1144	0.08371	0.05321	0.1466	0.1863
ENSMMUG00000003971	ENSG00000171219	CDC42BPG	-0.3206	-0.1739	0.0763	-0.2449	-0.1167	-0.2205	-0.1005	-0.3563	-0.1028	0.4022	0.4658	0.01693	-0.07749	0.03228	0.2802	0.2743	-0.4628	-0.346	0.2294	-0.0558	-0.1391	0.02485	-0.3272	-0.338	-0.2163	-0.3372	0.4159	0.01643	0.04192	0.2038	0.2798	0.1053	0.09271	0.3897	0.6784	0.2003	0.5593	0.2484	0.6101	0.08817	0.65	0.04622	0.03969	0.9358	0.7545	0.8753	0.2102
ENSMMUG00000003972	ENSG00000110047	EHD1	-0.1291	-0.4275	-0.2267	-0.3597	0.2396	-0.3666	-0.08884	-0.06626	-0.1152	0.2341	0.01269	-0.2427	0.08345	-0.3124	0.4299	-0.1589	0.02824	-0.5633	-0.4944	-0.2955	-0.2997	-0.3373	-0.5494	-0.07596	-0.3892	-0.7959	-0.5376	-0.8269	-0.378	-0.4917	-0.6651	-0.3877	0.5181	0.05109	0.2563	0.07112	0.2499	0.06514	0.6688	0.7597	0.6257	0.2739	0.9571	0.2518	0.7436	0.1424	0.07169
ENSMMUG00000003973	ENSG00000110046	ATG2A	-0.2977	-0.4267	-0.2632	-0.5002	-0.0585	-0.7083	-0.4898	0.02319	-0.2145	0.3524	0.1181	-0.4946	-0.1555	-0.603	0.2113	0.002667	0.1337	-0.5513	-0.742	-0.02789	-0.2704	-0.1908	-0.5521	0.02739	-0.5788	-0.9763	-0.731	-0.7926	-0.6724	-0.5804	-0.7387	-0.4756	0.2652	0.1498	0.3269	0.0593	0.8326	0.007762	0.07608	0.9364	0.4961	0.22	0.7061	0.07845	0.647	0.03245	0.5002
ENSMMUG00000003987	ENSG00000142621	FHAD1	0.8817	0.4276	-0.7146	-0.09061	1.985	0.7077	-0.1999	-0.8935	1.889	0.7513	-0.6238	0.2563	1.868	0.8781	0.03501	-0.8815	0.2599	-0.2398	-0.6993	-0.5646	-0.6174	-0.529	-0.6152	-0.2771	0.8542	0.07708	-0.7055	-0.6201	-0.1833	0.03901	-0.1685	-0.7107	0.01611	0.3023	0.1213	0.8306	3.397e-07	0.0691	0.6544	0.07345	7.397e-06	0.0492	0.2019	0.5343	1.38e-05	0.01997	0.9389
ENSMMUG00000003997	ENSG00000175309	PHYKPL	-0.06038	-0.0294	-0.05303	-0.2276	0.001689	-0.2048	-0.3108	-0.4751	0.0532	0.2021	0.1479	-0.034	0.1574	-0.03167	-0.0224	-0.2146	-0.376	-0.1913	0.1273	-0.04109	-0.0779	0.07372	-0.2146	-0.2835	-0.2076	-0.02395	0.1473	0.04397	-0.02587	0.06404	-0.03957	0.128	0.6351	0.8303	0.6774	0.08162	0.99	0.1171	0.0227	0.001124	0.7154	0.1205	0.3222	0.8004	0.3174	0.8105	0.8803
ENSMMUG00000003998	ENSG00000077157	PPP1R12B	0.1081	0.6714	0.4605	0.5243	-0.5418	0.2987	0.04449	0.8318	0.4839	-0.1838	0.09719	0.2024	-0.4552	0.165	-0.002889	0.5341	0.7223	0.9836	-0.2507	0.3822	0.4202	0.1487	0.5943	0.1881	0.1953	0.2517	-0.5496	0.2853	-0.235	-0.2147	-0.09054	-0.1406	0.6802	0.01923	0.07943	0.04684	0.06692	0.2599	0.8738	0.003107	0.1368	0.5189	0.7523	0.4822	0.2355	0.5635	0.9927
ENSMMUG00000004002	ENSG00000113240	CLK4	0.8848	1.078	0.8267	0.794	-0.06396	0.8184	0.07323	0.9985	0.6314	-0.2932	-0.2148	0.2377	-0.2821	0.2936	-0.8803	0.05899	0.872	1.07	0.1492	0.8786	0.5513	0.5398	0.855	0.6229	0.5291	0.6258	-0.251	0.7203	0.1565	-0.1173	0.2376	0.1932	0.002644	0.0008065	0.005089	0.007001	0.8384	0.005461	0.8168	0.002002	0.06646	0.3463	0.5335	0.446	0.4712	0.3439	0.01545
ENSMMUG00000004004	NA	NA	0.8564	1.48	1.698	1.474	-0.06919	1.326	0.7691	1.375	-0.1799	-0.5921	0.1556	0.5678	-0.9431	0.1143	-1.144	0.3674	0.271	1.02	0.7796	0.7674	0.6427	0.5852	1.107	0.8268	1.007	1.454	1.059	1.618	1.058	1.04	1.535	0.7991	0.03063	0.000542	9.339e-06	0.0001282	0.885	0.0006825	0.08686	0.0009467	0.688	0.1332	0.7005	0.14	0.09852	0.7654	0.01478
ENSMMUG00000004005	ENSG00000073584	SMARCE1	-0.09709	-0.04838	-0.04995	0.04321	-0.04812	0.1041	0.1424	-0.03692	-0.154	-0.08852	-0.0811	-0.0007806	-0.02787	0.05415	0.04729	0.07472	-0.09801	0.06124	0.1312	-0.1358	-0.04568	-0.02029	0.04836	0.1258	0.07576	0.1873	0.1111	0.06353	0.03778	0.154	0.0799	0.2453	0.162	0.5216	0.4705	0.5316	0.5032	0.1328	0.04805	0.6258	0.06066	0.2295	0.3203	0.9915	0.7511	0.4609	0.5641
ENSMMUG00000004008	ENSG00000186583	SPATC1	-0.1747	0.0525	-0.1106	-0.6418	-0.3161	-1.181	-0.2519	-1.078	-0.1859	0.107	0.04078	-0.6917	-0.8648	-0.7797	0.0069	-0.5307	-0.3548	-0.755	-0.9882	-0.3626	-0.3247	-0.7053	-0.9371	-1.839	-0.9779	-0.7573	-0.6801	-1.001	-0.9529	-0.8395	-0.8773	-1.711	0.4968	0.8459	0.6645	0.02045	0.264	4.454e-05	0.3598	0.0006858	0.5274	0.6918	0.8957	0.02169	0.01591	0.009649	0.9814
ENSMMUG00000004009	ENSG00000178814	OPLAH	-0.4201	-0.2288	0.3811	-0.5291	-0.2194	-0.709	-0.2497	-0.3305	0.09463	0.7165	1.06	0.01197	-0.1552	-0.04928	0.4941	0.5789	-0.588	-0.4975	0.1727	0.3211	0.07061	0.1655	-0.356	0.3503	-0.2448	0.03578	0.9803	0.4872	0.7471	0.7487	0.9855	0.5702	0.1195	0.4199	0.143	0.05269	0.4363	0.01043	0.3721	0.2607	0.7633	0.0106	0.000604	0.967	0.6531	0.8641	0.1142
ENSMMUG00000004011	ENSG00000180694	TMEM64	0.2927	0.5847	0.5148	0.5635	-0.311	0.6507	0.04704	0.578	0.3561	-0.2187	-0.04856	0.3731	-0.2568	0.4512	-0.4896	0.2241	0.3976	0.6824	0.3125	0.3751	0.1803	0.1269	0.4462	0.2431	0.6952	0.7095	0.1918	0.6038	0.1039	0.1033	0.3185	0.2252	0.1339	0.007082	0.009302	0.004085	0.15	0.0009131	0.8261	0.006963	0.1354	0.3118	0.8395	0.08512	0.3681	0.03397	0.0467
ENSMMUG00000004014	ENSG00000185507	IRF7	1.307	0.4937	-0.2614	-0.5779	1.831	0.2786	-0.5092	-0.07638	1.463	1.669	-0.04142	-0.5784	0.9962	0.2059	0.1945	-0.4047	-0.408	-1.018	-0.8545	-0.5159	-0.7659	-0.7031	-1.144	0.04491	-0.4187	-0.9019	-0.6316	-1.53	-0.7751	-0.6843	-1.037	-0.6015	0.001133	0.2462	0.5074	0.1531	1.383e-05	0.4782	0.2179	0.8593	0.002187	0.0001381	0.9321	0.2002	0.05197	0.6343	0.6918
ENSMMUG00000004015	NA	NA	0.6257	0.6064	-0.488	0.005217	1.107	0.4704	0.04681	-0.02973	0.6309	0.6811	-0.004301	0.02058	1.128	0.6425	0.05193	-0.5488	-0.4234	-0.7673	-0.4472	-0.4766	-0.4767	-0.4201	-0.5293	0.1105	-0.008059	-0.3816	-0.3539	-0.4321	-0.3559	0.04234	-0.2848	0.06767	0.008408	0.01695	0.05794	0.9834	1.072e-05	0.05234	0.8572	0.9149	0.0331	0.01011	0.9893	0.9425	0.000475	0.01704	0.8643
ENSMMUG00000004041	ENSG00000119688	ABCD4	0.02081	0.1275	0.286	0.1144	0.01976	-0.04368	-0.01914	-0.06469	0.04302	0.1177	0.2341	0.1121	0.1009	-0.01369	0.02055	0.0236	-0.0679	-0.1283	0.0561	0.1616	0.07672	0.1488	-0.00576	-0.08258	-0.173	-0.1839	-0.02925	0.04372	-0.008669	-0.08301	-0.04182	-0.1814	0.8044	0.1643	0.0007937	0.1741	0.8214	0.6046	0.8268	0.4819	0.6637	0.1877	0.0191	0.2112	0.3457	0.8785	0.8363
ENSMMUG00000004042	ENSG00000132185	FCRLA	-0.1477	-0.2678	-0.5536	-0.4526	-0.3613	-0.7693	-0.4198	-0.9567	-0.155	-0.07042	-0.4646	-0.5183	-0.3764	-0.7585	-0.2759	-0.8168	-0.4121	-0.5268	-0.8706	-0.5598	-0.5302	-0.5017	-0.644	-1.154	-0.4488	-0.39	-1.027	-0.8692	-0.7143	-0.7747	-0.9668	-0.947	0.3322	0.1079	0.0003459	0.003271	0.02307	1.104e-06	0.008074	4.658e-08	0.3921	0.663	0.01182	0.001784	0.05308	7.216e-06	0.127
ENSMMUG00000004046	ENSG00000176890	TYMS	0.04789	0.02282	0.1321	0.387	0.5191	0.6456	1.096	0.0863	-0.1902	0.2276	-0.03526	0.1756	0.5259	0.7979	0.9443	-0.126	-0.2897	-0.3258	0.1035	-0.2349	0.1319	0.0304	-0.3669	-0.1001	-0.0267	-0.07287	0.1507	0.1908	0.219	0.3279	0.2952	-0.3208	0.7779	0.9005	0.4358	0.02223	0.003082	0.0001105	4.659e-10	0.6454	0.3455	0.2031	0.8624	0.3301	0.01443	7.028e-06	8.556e-07
ENSMMUG00000004049	ENSG00000118217	ATF6	0.3964	0.2395	0.005056	0.3355	0.304	0.3448	0.02021	0.4845	0.2089	-0.1623	-0.2854	0.1956	0.3042	0.0379	-0.1657	0.02521	0.4709	0.3531	-0.08898	0.2	0.2188	-8.221e-05	0.126	0.293	0.03287	-0.06277	-0.575	-0.05942	-0.03631	-0.4266	-0.4345	-0.2048	0.002096	0.08245	0.9677	0.00845	0.02097	0.006618	0.8761	0.0005286	0.1621	0.2243	0.0533	0.142	0.05762	0.7765	0.2649
ENSMMUG00000004055	ENSG00000186074	CD300LF	0.2469	0.08691	-0.1609	-0.1727	0.3003	0.08253	-0.04946	0.2403	0.1435	0.1523	-0.2072	-0.06078	0.4012	-0.04748	0.02154	0.01072	0.0512	-0.1978	-0.4867	0.0345	0.1759	-0.07473	-0.2442	0.2708	-0.1832	-0.6532	-0.6472	-0.305	-0.06426	-0.5572	-0.7031	0.1267	0.07729	0.5659	0.2599	0.227	0.0384	0.5599	0.7374	0.1186	0.3812	0.2991	0.2179	0.688	0.02378	0.748	0.8961
ENSMMUG00000004060	ENSG00000107643	MAPK8	0.3646	0.6649	0.4584	0.573	-0.07916	0.8107	0.1369	0.9125	0.1404	-0.2716	0.03881	0.21	-0.1171	0.3168	-0.3948	0.03968	0.517	0.8979	0.5452	0.35	0.1554	0.3097	0.5909	0.3027	0.8363	0.682	0.3834	0.3621	0.1441	0.02244	0.3736	0.3431	0.06759	0.002493	0.02246	0.004162	0.7166	5.039e-05	0.5297	2.935e-05	0.5506	0.1989	0.8691	0.3226	0.6648	0.1252	0.1027
ENSMMUG00000004061	ENSG00000112237	CCNC	0.7674	1.139	0.8478	0.6083	-0.3356	0.8878	-0.1544	0.8244	0.5231	-0.1682	0.08855	0.3975	-0.4835	0.4659	-1.009	0.2086	0.7905	1.206	0.6489	0.7481	0.3698	0.4044	0.9429	0.7032	1.003	1.237	0.5368	0.7614	0.2562	0.1836	0.7405	0.2668	0.008006	0.0003843	0.003755	0.03716	0.3006	0.002359	0.6348	0.009376	0.1272	0.587	0.7964	0.2042	0.2311	0.1317	0.006762
ENSMMUG00000004064	ENSG00000047249	ATP6V1H	-0.03275	-0.1931	-0.1867	-0.01942	0.123	-0.08687	0.0988	-0.1773	-0.01092	0.2126	-0.02146	0.04159	0.331	0.03135	0.2594	-0.08537	-0.02304	-0.2214	-0.03005	-0.3131	-0.1713	-0.1843	-0.1643	-0.3402	-0.1416	-0.2276	-0.1499	-0.2661	-0.04154	-0.1641	-0.2158	-0.202	0.6747	0.02386	0.01842	0.8041	0.1296	0.2705	0.2226	0.04177	0.9057	0.01077	0.8181	0.6192	0.0009804	0.7051	0.005012
ENSMMUG00000004082	ENSG00000146830	GIGYF1	-0.401	-0.3144	-0.01785	-0.3111	-0.127	-0.5124	-0.1521	-0.4275	-0.2946	0.2416	0.2949	-0.1723	-0.2242	-0.286	0.3164	-0.0276	-0.3689	-0.5884	-0.2502	-0.07506	-0.2346	-0.09179	-0.4678	-0.4192	-0.5546	-0.5677	-0.09819	-0.2374	-0.1089	-0.08675	-0.1981	-0.4216	0.01059	0.06701	0.9097	0.0463	0.4308	0.001129	0.3493	0.01271	0.1112	0.1507	0.1132	0.2983	0.2571	0.08558	0.09107
ENSMMUG00000004083	ENSG00000114450	GNB4	1.296	1.045	0.1711	0.5221	1.198	1.015	-0.03809	0.4373	0.9805	0.1635	-0.3678	0.4103	0.8081	0.5318	-0.6131	-0.4858	0.6969	0.5005	0.08252	0.4464	0.332	0.1641	0.4292	0.08625	0.5869	0.3698	-0.6047	0.02213	-0.1281	-0.508	-0.2758	-0.4958	1.457e-07	8.534e-05	0.4865	0.03125	2.395e-06	3.235e-05	0.8839	0.1039	0.0007014	0.5299	0.212	0.121	0.01007	0.04104	0.04257
ENSMMUG00000004084	ENSG00000131979	GCH1	1.266	1.104	0.8073	0.8198	1.345	1.237	0.8178	0.8245	1.072	0.379	0.03809	0.2859	0.3566	0.7407	0.3111	0.1945	-0.02168	0.489	0.2561	0.2201	0.1085	0.07101	0.1666	0.07091	0.7192	0.5691	-0.2736	0.1745	0.1316	-0.1552	-0.1089	-0.5706	1.847e-05	0.0008178	0.009753	0.008716	2.333e-05	4.555e-05	0.01061	0.01293	0.001387	0.2262	0.9157	0.3842	0.3326	0.01728	0.3699
ENSMMUG00000004087	ENSG00000106009	BRAT1	-0.4116	-0.2733	0.1433	-0.5738	-0.3201	-0.7432	-0.4012	-0.3658	-0.231	0.3964	0.4758	-0.2242	-0.5488	-0.4241	0.2249	0.1755	-0.7535	-0.6763	-0.2957	0.08273	-0.2116	-0.05349	-0.5909	-0.0631	-0.6637	-0.4717	0.2582	-0.08107	-0.1019	0.1081	0.1182	-0.0349	0.07069	0.2609	0.5179	0.01344	0.1866	0.001672	0.08858	0.1397	0.3961	0.09863	0.07501	0.3668	0.06556	0.08769	0.4035
ENSMMUG00000004093	ENSG00000139350	NEDD1	1.319	1.65	1.249	1.063	1.732e-05	1.437	0.1489	1.43	0.7578	-0.1244	0.2715	0.582	-0.4427	0.7399	-1.062	0.5111	0.8823	1.443	0.7989	0.6861	0.6131	0.6131	0.9863	0.7577	1.342	1.428	0.5545	0.78	0.3219	0.3201	0.9264	0.6453	8.259e-05	1.026e-05	0.0002577	0.001764	1	2.228e-05	0.7036	9.418e-05	0.05107	0.726	0.4885	0.1072	0.3539	0.03528	0.0154
ENSMMUG00000004094	ENSG00000097021	ACOT7	-0.6006	-0.4596	0.03609	-0.3284	-0.1774	-0.4266	0.1089	-0.1973	-0.538	0.245	0.5299	-0.1447	-0.3312	-0.07066	0.6694	0.3826	-0.911	-0.7165	0.01817	-0.2088	-0.1846	-0.1392	-0.5398	0.1835	-0.4708	-0.3804	0.4061	0.05355	0.3045	0.4465	0.2963	0.1721	0.002874	0.03114	0.8507	0.09589	0.3895	0.03159	0.5863	0.3511	0.02061	0.2236	0.01681	0.4813	0.176	0.7286	0.002685
ENSMMUG00000004103	ENSG00000060718	COL11A1	0.1273	0.5961	0.7947	0.9082	0.5364	0.9996	0.4932	0.4697	0.4986	0.7055	0.9546	0.9111	0.6972	1.235	0.3338	1.156	0.5678	0.5099	1.679	0.8282	0.8498	0.9846	1.02	1.316	1.147	0.9396	2.032	1.264	1.162	1.307	1.92	1.465	0.6347	0.03736	0.002456	0.0005898	0.05234	0.0001434	0.07798	0.09715	0.1358	0.01727	0.003091	0.002269	0.04865	2.801e-05	0.3158
ENSMMUG00000004113	ENSG00000174514	MFSD4A	0.1675	0.6408	0.6911	0.2337	-0.1668	0.5127	0.1991	0.08337	0.5718	0.3364	0.7215	0.2662	-0.2053	0.6421	0.06475	0.1517	0.08963	1.125	0.8505	0.3576	0.4923	0.4916	0.7043	0.2695	0.6409	1.046	0.8861	0.6146	0.3501	0.4228	0.847	0.001353	0.5387	0.02949	0.009936	0.401	0.5901	0.05817	0.4965	0.7864	0.1026	0.2775	0.03431	0.4172	0.6218	0.03881	0.8553
ENSMMUG00000004116	ENSG00000158715	SLC45A3	-0.1364	0.005777	0.3613	-0.1256	-0.3389	-0.1951	-0.1067	-0.1366	-0.09226	0.1372	0.6041	0.1378	-0.2244	0.0919	0.178	0.5111	-0.845	-0.1326	-0.05457	0.1659	-0.2258	0.02539	-0.08991	-0.1408	-0.3169	-0.04064	0.3521	0.5522	0.09059	0.2903	0.3614	0.2999	0.3251	0.9694	0.00751	0.3664	0.0229	0.1643	0.4586	0.362	0.5808	0.3539	0.0002436	0.3642	0.2323	0.5402	0.2803
ENSMMUG00000004122	ENSG00000186868	MAPT	-0.6976	-0.4242	-0.3007	-0.3618	-0.3639	-0.4632	-0.1141	-0.07981	-0.3217	-0.1507	0.1961	-0.2553	-0.7637	-0.1306	0.1373	0.1591	-0.3364	-0.4169	-0.1565	-0.328	-0.4095	-0.1373	-0.1286	-0.201	0.3655	0.1179	0.3534	-0.2341	0.01074	0.5255	0.2281	-0.04184	0.0001652	0.02871	0.08538	0.04664	0.06422	0.01084	0.5306	0.6739	0.1456	0.4325	0.3568	0.2017	0.002017	0.5008	0.5099
ENSMMUG00000004131	ENSG00000100364	KIAA0930	-0.2029	-0.3506	-0.2806	-0.4707	-0.07246	-0.4936	0.02031	-0.08848	-0.1016	0.1543	0.01747	-0.2797	-0.2142	-0.2966	0.3285	0.02422	-0.409	-0.586	-0.3335	-0.3321	-0.3267	-0.37	-0.4634	-0.102	-0.4631	-0.5466	-0.05553	-0.386	-0.1677	-0.1632	-0.2583	0.06245	0.1577	0.02494	0.05069	0.001195	0.6257	0.0006988	0.891	0.5716	0.5478	0.31	0.9176	0.06807	0.2395	0.05225	0.05414
ENSMMUG00000004148	ENSG00000204103	MAFB	0.6961	0.5312	0.3737	-0.3343	0.4711	0.1908	-0.08972	0.6892	0.9541	0.8026	0.5974	0.1554	0.2424	0.7343	0.1982	0.9764	0.2747	0.1543	0.02395	-0.02369	0.2953	-0.3299	-0.2872	0.6654	0.1965	0.09002	0.3171	-0.6515	-0.4616	0.01289	-0.1869	0.6449	0.007144	0.05948	0.1573	0.2334	0.09232	0.4758	0.7537	0.01413	0.001428	0.002581	0.04592	0.5864	0.4541	0.006947	0.5245
ENSMMUG00000004149	ENSG00000075151	EIF4G3	0.361	0.2327	-0.08245	0.2847	0.002668	0.2604	0.1596	0.233	0.2539	-0.02399	-0.2158	0.05164	0.1789	0.1556	0.03041	-0.03046	0.7078	0.4662	-0.08815	-0.05397	0.04777	0.01681	0.2041	-0.2225	0.387	0.1236	-0.577	-0.4776	-0.33	-0.4725	-0.4225	-0.3959	0.004559	0.092	0.5167	0.02531	0.9839	0.04024	0.2252	0.09456	0.08979	0.8587	0.1561	0.7024	0.2717	0.2487	0.8388
ENSMMUG00000004160	ENSG00000134146	DPH6	-0.07042	-0.07569	-0.06464	-0.0007717	-0.2467	0.1236	-0.09577	0.02359	-0.05435	-0.1876	-0.1732	-0.1534	-0.3087	0.04226	-0.5086	0.04909	0.3581	0.411	0.1698	0.03493	-0.2315	0.02369	0.438	0.4528	0.5289	0.5854	0.246	0.116	-0.1829	-0.1088	0.2507	0.1654	0.6891	0.6973	0.717	0.9965	0.1943	0.485	0.6126	0.9023	0.7996	0.3252	0.418	0.4303	0.196	0.8229	0.01912
ENSMMUG00000004168	ENSG00000160224	AIRE	-0.53	-0.2899	-0.0776	-1.028	-0.246	-0.8633	-0.6207	-0.8282	-0.2626	0.4605	0.3609	-0.247	-0.8441	-0.8207	0.0162	-0.435	-1.089	-0.9614	-0.9391	-0.2138	-0.5731	-0.2688	-1.051	-0.5567	-0.9531	-0.7841	-0.3115	-0.5073	-0.3101	-0.2424	-0.4575	-0.2963	0.03667	0.2731	0.7506	0.0001266	0.3861	0.001777	0.02195	0.003819	0.3838	0.08689	0.2566	0.3983	0.02937	0.006019	0.957
ENSMMUG00000004175	ENSG00000142185	TRPM2	0.1118	-0.2493	-0.2553	-0.4556	0.2357	-0.6	-0.34	-0.3619	0.3111	0.4616	0.1351	-0.02178	0.2272	-0.1347	0.5692	-0.117	0.2902	-0.4724	-0.1879	0.09349	-0.1081	-0.07816	-0.3078	-0.1559	-0.7332	-1.297	-0.773	-0.8427	-0.3481	-1.129	-1.092	-0.6043	0.6597	0.3787	0.3232	0.08183	0.373	0.02348	0.2049	0.2019	0.314	0.09819	0.6702	0.9395	0.4913	0.6375	0.07233
ENSMMUG00000004177	ENSG00000169994	MYO7B	2.082	1.452	-0.4199	-0.3636	3.335	1.635	0.4967	0.1044	1.589	1.869	-1.694	-0.412	3.138	1.492	0.7153	-2.251	-1.125	-1.177	-1.221	-1.143	-0.4544	-0.3355	-0.7985	-1.202	0.3977	-0.378	-1.744	-2.38	-1.828	-1.34	-1.788	-1.79	0.0004013	0.02493	0.5668	0.6239	2.614e-08	0.007975	0.4953	0.897	0.04809	0.003083	0.02708	0.5762	1.104e-05	0.0207	0.3663
ENSMMUG00000004188	ENSG00000068366	ACSL4	1.1	0.9823	0.3612	0.9221	0.1785	1.04	0.3237	0.9812	1.07	-0.2588	-0.2653	0.6019	0.3776	0.6707	-0.2506	-0.02579	1.899	1.568	0.4546	0.7236	0.6958	0.392	0.9357	0.4005	1.301	0.8002	-0.2973	0.1102	-0.02427	-0.6799	-0.1014	-0.4917	0.0001718	0.00234	0.2278	0.001706	0.5639	0.0004211	0.3028	0.002732	0.001778	0.4101	0.4562	0.05512	0.332	0.02991	0.4756
ENSMMUG00000004189	ENSG00000075420	FNDC3B	0.718	0.3807	0.1299	0.5619	0.3231	0.6283	0.2352	0.9013	0.782	-0.3401	-0.2764	0.2933	0.4464	0.139	0.01121	0.01993	1.765	1.068	-0.04374	0.2532	0.4726	0.1571	0.4548	0.5416	1.121	0.386	-0.6605	-0.307	0.1782	-0.6124	-0.4255	-0.1534	0.004628	0.1579	0.5997	0.02436	0.2101	0.01208	0.3593	0.001072	0.00845	0.197	0.3466	0.2656	0.158	0.5977	0.9697
ENSMMUG00000004205	ENSG00000151176	PLBD2	-0.2977	-0.3736	-0.2475	-0.4083	0.3881	-0.3489	0.1937	-0.3603	-0.07244	0.3217	0.267	0.1084	0.2956	0.296	0.4826	0.309	-0.5495	-0.6613	-0.06187	-0.209	-0.2392	-0.2033	-0.3783	-0.2121	-0.4015	-0.6107	0.2882	-0.4026	-0.0753	0.1365	0.09177	0.1647	0.07899	0.04113	0.1415	0.01724	0.02494	0.04022	0.2608	0.05255	0.7217	0.07909	0.195	0.5625	0.1638	0.1068	0.01671
ENSMMUG00000004216	ENSG00000179163	FUCA1	0.003508	-0.1604	-0.2433	0.1162	0.26	0.07832	0.1523	0.2905	-0.0639	-0.006225	-0.1313	0.08567	0.3533	0.04813	0.1338	0.1536	0.1646	-0.03235	-0.3077	-0.01723	0.04643	-0.01407	-0.007012	0.1597	-0.3825	-0.5797	-0.8033	-0.2887	-0.1686	-0.5232	-0.7028	-0.1987	0.9768	0.2279	0.04351	0.3373	0.0413	0.5161	0.225	0.02775	0.65	0.9609	0.3461	0.4994	0.02241	0.7059	0.3423
ENSMMUG00000004217	ENSG00000188822	CNR2	0.3317	0.4037	-0.01064	-0.1162	0.2163	4.348e-05	-0.3206	0.2948	0.3946	-0.1726	0.05823	0.04124	0.0945	0.02874	-0.1795	-0.2629	0.491	0.3238	-0.4398	0.2066	0.2748	0.07308	0.1059	-0.2817	-0.1972	-0.1322	-0.7195	-0.3447	-0.2756	-0.5389	-0.4497	-0.2802	0.05354	0.0329	0.951	0.5061	0.2273	0.9998	0.08785	0.128	0.06378	0.3646	0.7884	0.8321	0.6801	0.8809	0.413
ENSMMUG00000004222	ENSG00000059377	TBXAS1	-0.06704	-0.4778	-0.401	-0.02273	0.2468	-0.2254	-0.005102	0.1145	-0.1246	0.1339	-0.05866	0.01793	0.4873	-0.215	0.3611	0.06177	0.1915	-0.4488	-0.5441	-0.2897	-0.1758	-0.2822	-0.4562	-0.09881	-0.2039	-0.8164	-0.5931	-0.5004	-0.2852	-0.4664	-0.7323	-0.2208	0.6925	0.01031	0.01932	0.8934	0.1615	0.1868	0.9769	0.5369	0.534	0.458	0.7712	0.9209	0.02457	0.235	0.07298
ENSMMUG00000004223	ENSG00000022840	RNF10	-0.2846	-0.6647	-0.4571	-0.1297	0.03922	-0.2476	0.06127	-0.06579	-0.5975	-0.4247	-0.3853	-0.2544	0.03821	-0.4904	0.1979	-0.3814	-0.05063	-0.538	-0.1805	-0.4327	-0.4272	-0.3065	-0.3055	-0.3013	-0.4525	-0.7622	-0.4465	-0.5447	-0.329	-0.3739	-0.5129	-0.3201	0.02629	3.182e-06	0.0004018	0.3117	0.7691	0.05222	0.6475	0.6336	0.0001084	0.002073	0.01082	0.06343	0.8151	0.0004168	0.198
ENSMMUG00000004224	ENSG00000059378	PARP12	0.7072	0.3192	-0.1035	0.08953	1.35	0.4456	0.1338	-0.1413	0.6694	0.4328	0.04255	0.08451	1	0.3574	0.1397	-0.056	-0.1775	-0.1947	-0.1052	-0.2046	-0.144	-0.05785	-0.1797	-0.2034	0.05919	0.004337	-0.05224	-0.2713	-0.09506	0.0961	-0.09702	-0.1218	5.45e-07	0.03263	0.4521	0.5145	7.773e-18	0.001297	0.349	0.3486	6.151e-05	0.003798	0.7991	0.5737	3.958e-08	0.01636	0.3977
ENSMMUG00000004240	ENSG00000156876	SASS6	0.7427	1.029	0.9275	0.6185	-0.04026	1.105	-0.01158	0.9409	0.7366	-0.2492	-0.1018	0.348	-0.5079	0.8023	-0.7118	0.06061	0.9682	1.414	0.5251	0.9041	0.5826	0.5782	0.9756	0.4852	1.049	1.212	0.08522	0.8064	0.4655	0.2316	0.5663	-0.1334	0.02049	0.00413	0.004791	0.05886	0.9129	0.0005784	0.9751	0.00835	0.05613	0.4775	0.7919	0.3267	0.2755	0.01904	0.08877
ENSMMUG00000004243	ENSG00000122435	TRMT13	0.8859	1.387	0.927	0.6491	-0.4171	0.8929	-0.1992	0.8552	0.8717	-0.2663	0.08386	0.4073	-0.5499	0.5354	-1.199	0.1351	1.069	1.608	0.4398	1.048	0.7792	0.8145	1.081	0.7297	1.213	1.521	0.3945	1.274	0.5974	0.3762	0.8265	0.4376	0.01321	0.0004506	0.01055	0.07324	0.3095	0.0134	0.6287	0.03092	0.03941	0.4887	0.8433	0.2964	0.2805	0.1619	0.01104
ENSMMUG00000004257	ENSG00000182240	BACE2	-0.9576	-1.489	-0.5627	-0.6548	-0.3515	-0.5778	-0.09188	0.363	-1.163	-1.168	-0.246	-0.3796	-0.03574	-0.884	0.0709	-0.3254	-0.8405	-1.342	-0.02327	-0.7721	-0.9536	-0.4894	0.01275	0.0581	-1.384	-1.556	0.4697	-0.1638	-0.37	0.4845	0.2938	0.363	0.0002979	4.366e-07	0.02954	0.01162	0.1901	0.02638	0.73	0.1907	0.0001721	4.336e-05	0.4158	0.1655	0.9134	0.001446	0.8143
ENSMMUG00000004273	ENSG00000088538	DOCK3	-0.2643	0.5903	0.6767	0.4713	-0.3748	0.2826	0.5138	0.5105	0.1076	-0.2449	0.6073	0.166	0.05549	0.2421	-0.9355	0.4658	-0.434	0.1327	0.4359	0.4472	0.4486	0.2653	0.1536	0.4691	-0.3613	0.1195	0.8854	0.4643	0.4461	-0.0527	0.1781	0.08877	0.3595	0.05705	0.0121	0.09213	0.2379	0.3199	0.1053	0.0823	0.7138	0.3315	0.02844	0.5151	0.8652	0.3389	0.002468
ENSMMUG00000004282	ENSG00000075618	FSCN1	-0.2259	-0.2597	0.04116	-0.4878	-0.1468	-0.5044	0.7173	-0.2217	-0.4173	0.3205	0.5641	-0.1529	-0.1246	-0.09273	0.9233	0.2736	-0.2512	-0.329	0.1086	-0.1041	-0.1359	-0.2279	-0.3183	0.1472	-0.2786	-0.413	0.05633	-0.4712	-0.381	-0.09338	-0.03692	0.1091	0.4221	0.3785	0.8764	0.09247	0.624	0.0869	0.008246	0.4664	0.2174	0.267	0.0782	0.6251	0.7306	0.7628	0.002434
ENSMMUG00000004290	ENSG00000111912	NCOA7	0.7683	0.6831	0.3476	0.3422	0.8577	0.6695	0.1052	0.2299	0.6334	0.04416	0.08858	0.2897	0.6829	0.5211	-0.2933	-0.08486	0.3762	0.6061	0.2867	0.2564	0.1472	0.2274	0.5298	0.2134	0.6311	0.6617	0.3361	0.4949	0.1844	0.3912	0.5576	0.4074	0.0001762	0.002441	0.09173	0.09642	6.22e-05	0.001129	0.6299	0.3101	0.0117	0.8441	0.7249	0.2044	0.01155	0.02039	0.2513
ENSMMUG00000004304	ENSG00000100201	DDX17	0.5855	0.8495	0.404	0.5424	0.102	0.6186	0.2516	0.4707	0.8638	-0.09905	0.08217	0.4667	0.1339	0.5842	-0.04802	0.1757	0.7867	1.006	0.1385	0.6907	0.6457	0.4642	0.6845	0.1724	0.4554	0.4102	-0.2801	0.2641	0.1178	-0.2377	0.08661	-0.1815	0.006391	0.00031	0.05646	0.01099	0.6377	0.003866	0.2461	0.0403	0.0007261	0.6599	0.7413	0.03869	0.6103	0.01052	0.846
ENSMMUG00000004313	ENSG00000182621	PLCB1	1.016	1.137	0.4354	1.101	0.08324	1.228	0.8292	1.516	0.8457	-0.0668	0.08066	0.6665	0.008388	0.5705	-0.6001	0.7253	1.277	1.531	1.089	0.58	0.3751	0.4242	0.7779	1.447	1.55	1.248	0.9351	0.2474	0.202	-0.07908	0.8589	0.8488	0.0006919	0.0006531	0.1726	0.0002826	0.8123	5.751e-05	0.01468	2.369e-06	0.02486	0.8444	0.8353	0.04966	0.9858	0.08639	0.1224
ENSMMUG00000004321	ENSG00000053747	LAMA3	-0.2293	-0.3587	0.1581	-0.004805	0.1036	0.1125	0.07348	0.1139	-0.2189	-0.06382	0.4388	0.2213	0.3253	0.1685	0.09362	0.6643	0.0152	-0.1217	0.7847	-0.063	-0.181	0.1521	0.3464	0.7233	0.3033	0.2173	0.6279	-0.1178	0.307	0.4824	0.3822	0.9329	0.2845	0.1177	0.4416	0.9818	0.6412	0.593	0.7367	0.6168	0.3333	0.757	0.0464	0.2795	0.1753	0.4009	0.6727
ENSMMUG00000004323	ENSG00000189430	NCR1	-0.2752	-0.2231	0.3871	0.2841	0.3553	0.2113	0.5418	-0.1232	0.05302	0.415	0.9078	0.6122	0.6533	0.5378	0.9012	0.6827	-0.06274	-0.1833	0.9464	0.2723	0.4874	0.4417	0.1232	0.5465	0.2293	0.1412	0.9442	0.5298	0.788	0.8607	0.8362	0.35	0.2056	0.3393	0.06764	0.1822	0.1096	0.3223	0.01441	0.5965	0.8406	0.0773	0.0004122	0.009193	0.01915	0.02083	0.0004626
ENSMMUG00000004341	ENSG00000125952	MAX	-0.001652	-0.1931	-0.1385	0.03606	0.1019	0.04547	0.05434	0.0179	-0.1304	-0.0312	-0.1192	-0.04944	0.08476	-0.1494	0.09218	0.02184	-0.05108	-0.3117	-0.09909	-0.03897	-0.06103	-0.04868	-0.1429	0.1564	-0.2565	-0.3718	-0.3418	-0.2556	-0.1682	-0.3155	-0.2744	-0.1249	0.9843	0.03543	0.09823	0.6664	0.2418	0.5857	0.5325	0.8444	0.1867	0.7262	0.2249	0.5763	0.4234	0.09438	0.3548
ENSMMUG00000004346	ENSG00000154040	CABYR	-0.1398	-0.1305	-0.08406	0.09783	0.109	-0.06142	0.3689	-0.1253	-0.1884	-0.06239	-0.1408	0.02326	-0.02265	0.08652	0.08225	-0.02383	-0.2846	-0.2853	-0.04545	-0.1854	-0.1661	-0.1815	-0.1649	-0.1101	-0.1241	-0.1045	-0.05284	-0.05184	-0.009262	-0.1214	-0.1018	0.0407	0.271	0.3428	0.5077	0.4372	0.4088	0.628	0.005084	0.3688	0.2285	0.6535	0.3703	0.8682	0.8929	0.5332	0.5846
ENSMMUG00000004347	ENSG00000111863	ADTRP	0.006419	-0.15	0.1003	0.03613	0.1114	0.05241	0.6062	-0.2452	-0.08624	-0.2089	0.002463	-0.2115	0.1947	0.07151	0.2543	0.05088	0.08002	0.0824	0.3064	-0.167	0.1385	0.1114	-0.04688	0.1512	0.3162	0.3391	0.237	0.06585	0.342	0.2432	0.4038	0.2084	0.9725	0.4701	0.59	0.8493	0.5684	0.7804	0.001471	0.2388	0.6928	0.2977	0.9912	0.2995	0.4257	0.7165	0.22
ENSMMUG00000004350	ENSG00000141447	OSBPL1A	0.415	0.04646	-0.3533	-0.0582	0.2036	0.2113	0.1102	0.3941	0.5776	0.2278	0.03475	0.4595	0.5473	0.6593	0.07112	0.4069	0.4533	0.377	0.4491	0.07923	0.1236	-0.1595	0.3229	0.4028	0.784	0.47	0.4229	0.2001	-0.01548	0.1891	0.3248	0.7251	0.02488	0.8224	0.07374	0.7608	0.3007	0.2601	0.5854	0.0541	0.007311	0.2466	0.8786	0.02271	0.0199	0.0007614	0.748
ENSMMUG00000004356	ENSG00000135338	LCA5	0.8636	0.917	0.5218	0.5462	0.03649	0.997	0.4864	1.087	0.4793	-0.2228	0.07629	0.2791	-0.5739	0.6337	-0.6524	0.24	0.7685	1.026	0.4853	0.1747	0.4544	0.2119	0.4465	0.239	0.806	0.976	0.1853	0.6738	-0.02014	-0.2422	0.4006	-0.04249	0.002079	0.004319	0.07184	0.05749	0.9123	0.0004185	0.127	0.0003564	0.1384	0.458	0.8205	0.3593	0.1605	0.02968	0.06137
ENSMMUG00000004362	NA	NA	1.336	0.5574	-0.3868	-0.138	1.322	0.8058	0.3872	-0.1647	1.392	0.8958	-0.7129	-0.06815	1.522	0.5761	0.4775	-0.5982	0.2607	-0.2903	-0.2795	-0.2064	-0.273	-0.5566	-0.2697	0.1975	0.3959	0.04198	-0.1466	-0.343	0.09346	-0.3424	-0.2803	-0.09178	7.039e-07	0.0566	0.1904	0.6318	2.468e-06	0.003462	0.1786	0.6016	1.618e-05	0.002302	0.04398	0.8278	8.862e-06	0.04967	0.1493
ENSMMUG00000004378	ENSG00000157833	GAREM2	-0.6273	-1.15	-0.2655	-1.037	-0.3105	-0.8252	-0.5272	0.5454	-0.9462	-0.9329	-0.1056	-0.7482	-0.399	-1.242	-0.1805	0.09601	-0.6101	-1.386	-0.275	-0.68	-1.016	-0.4488	-0.06872	0.4885	-1.175	-1.672	0.3232	-0.2705	-0.3636	0.2719	0.1669	0.5762	0.02766	0.0002921	0.3361	0.0003713	0.2906	0.005086	0.07326	0.06801	0.003317	0.001672	0.7392	0.01165	0.2428	3.931e-05	0.5694
ENSMMUG00000004379	ENSG00000143507	DUSP10	0.4173	0.09182	0.008765	0.08481	0.2774	0.3337	0.1586	0.06514	0.1924	0.01112	-0.09254	-0.01939	0.2658	0.2142	-0.162	-0.2018	-0.1715	-0.04316	-0.1047	-0.1006	0.06886	-0.0946	-0.02237	-0.1731	0.3138	0.1491	0.0389	0.08632	0.2517	0.101	0.13	0.0676	0.0006847	0.4978	0.9439	0.4968	0.03165	0.007124	0.2248	0.6335	0.1874	0.9335	0.5395	0.8871	0.09905	0.1066	0.2751
ENSMMUG00000004380	ENSG00000084754	HADHA	-0.212	-0.3435	-0.2616	-0.1068	0.238	-0.06702	0.2559	-0.2667	-0.3356	-0.02397	-0.1741	-0.04022	0.2481	-0.04853	0.2544	-0.03489	-0.4648	-0.4631	-0.05978	-0.3612	-0.2218	-0.2032	-0.2927	-0.171	-0.225	-0.3026	0.06781	-0.1195	-0.02786	0.1024	-0.06409	0.1021	0.0217	0.0007178	0.004724	0.2438	0.01329	0.4639	0.008138	0.00831	0.002157	0.8054	0.1076	0.6783	0.03427	0.6175	0.02075
ENSMMUG00000004381	ENSG00000138029	HADHB	-0.2428	-0.373	-0.3226	-0.08805	0.1123	-0.05119	0.1465	0.1206	-0.5214	-0.3469	-0.3046	-0.1825	0.1353	-0.2463	0.12	-0.1928	-0.2842	-0.4121	0.007235	-0.4025	-0.3404	-0.2402	-0.1296	-0.1871	-0.3649	-0.352	-0.01931	-0.1448	-0.1624	0.1413	-0.1264	0.009083	0.02051	0.001138	0.002176	0.3994	0.3051	0.6233	0.1831	0.2914	3.632e-05	0.00211	0.01347	0.1013	0.3129	0.02897	0.3399
ENSMMUG00000004382	ENSG00000158201	ABHD3	0.8906	1.041	0.6177	0.714	-0.1739	0.7426	-0.104	0.7949	0.9768	-0.1691	-0.07561	0.4679	-0.06766	0.3738	-0.5066	0.03407	1.369	1.372	0.1711	0.9216	0.7354	0.5675	0.6642	0.3774	0.8323	0.7557	-0.54	0.4687	0.01203	-0.4305	-0.2396	-0.3927	0.00121	0.0006046	0.02683	0.009952	0.5616	0.00754	0.7286	0.009399	0.00274	0.5687	0.8186	0.1172	0.8569	0.2056	0.1375
ENSMMUG00000004383	ENSG00000173567	ADGRF3	0.09151	0.3448	0.277	-0.00171	-0.07972	-0.061	0.0585	-0.05012	0.3783	0.08843	0.3546	0.2617	0.1762	0.2007	0.17	0.07114	0.1142	0.4619	0.2176	0.5173	0.3722	0.501	0.3102	0.02418	0.1788	0.2261	0.2654	0.09029	-0.08941	0.02966	0.03525	0.09569	0.5467	0.03766	0.06843	0.9911	0.6254	0.6944	0.7172	0.7689	0.03892	0.5906	0.05232	0.1219	0.3874	0.2303	0.3545
ENSMMUG00000004386	ENSG00000104450	SPAG1	0.667	0.5974	0.4797	0.5206	-0.1101	0.4029	-0.08273	0.9896	0.3844	-0.2559	-0.3315	0.3746	-0.1015	0.07248	-0.5889	0.3386	0.9184	0.7073	-0.2821	0.6299	0.4813	0.02629	0.4551	0.6006	0.1018	-0.153	-0.8916	0.2615	-0.1129	-0.7015	-0.3491	0.2257	0.01819	0.05599	0.09864	0.06874	0.7223	0.1641	0.7935	0.001301	0.2545	0.4052	0.3391	0.2245	0.7989	0.8137	0.09929
ENSMMUG00000004387	ENSG00000034677	RNF19A	0.8029	0.898	0.4642	0.5588	-0.1735	0.7025	-0.1475	0.7883	0.5968	-0.1864	-0.1236	0.2623	-0.2517	0.2122	-0.8125	0.0675	1.138	1.202	0.3447	0.5921	0.4844	0.3563	0.7649	0.6093	0.8163	0.8565	-0.159	0.3764	0.04009	-0.21	0.1342	-0.02545	0.001154	0.000884	0.06134	0.02374	0.514	0.004628	0.5825	0.003815	0.03998	0.4782	0.6755	0.3225	0.4535	0.4182	0.008445
ENSMMUG00000004392	ENSG00000179218	CALR	-0.1979	-0.4022	-0.2618	-0.1151	0.4003	-0.05596	0.29	-0.3437	-0.2378	0.04935	-0.03916	-0.04894	0.4864	0.009155	0.3636	-0.03862	-0.6578	-0.7687	-0.02802	-0.5125	-0.3434	-0.291	-0.4588	-0.2831	-0.3727	-0.4084	0.2274	-0.308	-0.004922	0.1391	-0.1074	0.03258	0.125	0.004573	0.04274	0.3713	0.003263	0.6634	0.032	0.01446	0.1181	0.7189	0.796	0.7203	0.003567	0.9468	0.01871
ENSMMUG00000004393	ENSG00000179262	RAD23A	-0.4154	-0.4844	-0.1206	-0.5172	-0.1136	-0.5468	-0.08712	-0.4194	-0.3369	0.1626	0.1724	-0.3812	-0.2167	-0.4364	0.2873	0.01128	-0.5756	-0.732	-0.211	-0.3677	-0.3505	-0.2046	-0.4608	-0.04151	-0.4366	-0.416	0.2361	-0.2107	-0.01579	0.198	0.04583	0.1751	0.01068	0.006291	0.4542	0.001603	0.4979	0.0008764	0.6012	0.01808	0.07668	0.34	0.3622	0.02723	0.2891	0.0115	0.1312
ENSMMUG00000004406	ENSG00000130517	PGPEP1	-0.1719	-0.1082	-0.1617	-0.1503	0.2696	-0.06796	0.2448	-0.4604	0.0237	0.07777	-0.06267	0.09795	0.2299	0.2254	0.3425	-0.02579	-0.283	-0.2579	0.1441	0.07082	0.07888	0.05092	-0.06622	-0.3477	-0.2397	-0.1414	0.02893	-0.07694	0.09526	0.2209	0.1942	-0.2117	0.1411	0.3922	0.1672	0.1995	0.02509	0.5589	0.04079	0.0004994	0.8644	0.5293	0.6534	0.4372	0.1176	0.06832	0.01166
ENSMMUG00000004409	ENSG00000168916	ZNF608	1.273	0.2667	-0.1828	0.08416	0.3146	0.06534	0.1074	0.6804	1.268	-0.1692	-0.2038	0.04855	0.8086	-0.08249	-0.1337	-0.04321	2.384	1.215	-0.1667	-0.02474	0.8896	0.2035	0.3764	0.0675	1.65	0.7856	-0.7282	-0.3443	0.5917	-0.1222	-0.0712	-0.1124	2.285e-07	0.3375	0.4839	0.7442	0.2314	0.8012	0.6971	0.01634	8.763e-06	0.5433	0.5375	0.864	0.01201	0.7689	0.6708
ENSMMUG00000004413	ENSG00000100448	CTSG	1.116	0.7185	1.288	1.975	0.412	0.5098	2.127	2.232	1.16	1.648	1.575	1.375	2.537	2.24	2.888	1.094	0.05472	-1.568	0.01729	-0.4313	-0.6112	-0.7099	-0.5022	-0.2637	0.3862	0.5889	0.08934	-0.001102	-0.0379	-0.2369	-0.01297	0.237	0.1213	0.3356	0.06578	0.005407	0.5846	0.4749	0.001827	0.003268	0.1755	0.03335	0.06539	0.07445	0.007317	0.004209	0.0001596
ENSMMUG00000004416	ENSG00000112578	BYSL	-0.003919	-0.2764	-0.1089	-0.1554	0.2702	-0.2125	0.3913	-0.4642	-0.1467	0.04451	-0.09563	-0.1461	0.3451	-0.1461	0.2164	-0.2683	-0.3623	-0.4246	-0.07973	-0.3237	-0.2651	-0.08773	-0.3444	-0.5285	-0.06595	-0.1763	0.04808	-0.2155	-0.07231	-0.005872	-0.1008	-0.2428	0.9754	0.04795	0.3942	0.23	0.03974	0.102	0.002894	0.001498	0.3379	0.7447	0.5367	0.2982	0.03423	0.2912	0.1466
ENSMMUG00000004419	ENSG00000112576	CCND3	-0.01188	-0.3927	-0.2833	-0.2824	0.1853	-0.3648	-0.149	-0.3692	-0.0724	-0.1177	-0.1523	-0.1695	-0.001036	-0.4283	-0.02465	-0.4119	-0.1861	-0.5428	-0.1508	-0.1988	-0.2162	-0.2176	-0.3188	-0.2574	-0.5397	-0.7315	-0.2372	-0.2726	-0.1087	-0.2697	-0.2843	-0.3857	0.9184	0.002101	0.01492	0.01517	0.1255	0.001676	0.2154	0.003274	0.5978	0.341	0.2655	0.1678	0.9944	0.0006007	0.8573
ENSMMUG00000004420	ENSG00000149503	INCENP	0.009335	-0.04235	0.05616	-0.308	-0.07999	-0.07527	0.09774	-0.1014	0.2799	0.4873	0.5514	0.102	0.04712	0.4512	0.499	0.4534	0.3285	0.1202	-0.02203	-0.161	0.006818	-0.06545	-0.1386	-0.15	0.2813	0.116	0.3639	-0.1879	-0.01855	0.05317	0.05446	0.2224	0.9566	0.8197	0.7425	0.08346	0.663	0.6646	0.5874	0.5925	0.1704	0.00775	0.007169	0.5915	0.8342	0.01459	0.01348
ENSMMUG00000004434	ENSG00000141664	ZCCHC2	1.178	0.9338	0.008292	0.3613	1.343	1.013	0.1384	0.5096	1.196	0.4944	-0.1381	0.2526	0.9536	0.9735	-0.143	0.3153	0.8378	0.5936	0.01086	0.1965	0.1159	0.03389	0.2803	0.3935	0.5861	0.2766	-0.4665	-0.3415	-0.5678	-0.158	-0.0889	-0.1227	2.21e-07	0.0001807	0.9714	0.1161	2.15e-08	9.11e-06	0.5672	0.04042	2.417e-05	0.04915	0.6327	0.3295	0.001478	0.0001242	0.6205
ENSMMUG00000004435	ENSG00000186815	TPCN1	-0.3014	-0.2456	-0.1233	-0.2221	-0.1049	-0.3866	-0.1021	-0.1085	-0.1386	0.07634	0.08572	-0.06402	0.013	-0.2448	0.1989	0.0685	-0.3548	-0.4047	-0.4025	-0.006646	-0.04657	-0.1069	-0.3096	-0.218	-0.6075	-0.6911	-0.3775	-0.2122	-0.1581	-0.3137	-0.3589	-0.2685	0.01066	0.05506	0.2916	0.05779	0.3866	0.001097	0.3993	0.3956	0.3149	0.5398	0.5342	0.6072	0.9303	0.05026	0.1522
ENSMMUG00000004437	ENSG00000164164	OTUD4	0.684	1.023	0.636	0.673	-0.1006	0.8778	0.2074	0.6645	0.7487	-0.03922	0.1199	0.5954	0.04312	0.6919	-0.359	0.2349	0.9395	1.212	0.5995	0.7997	0.7111	0.6212	0.8672	0.4846	1.037	1.11	0.2667	0.6657	0.2942	0.09658	0.5129	0.1338	0.003541	7.647e-05	0.007037	0.0042	0.6892	0.0002026	0.4065	0.01003	0.00696	0.8747	0.6644	0.01762	0.8894	0.005499	0.2032
ENSMMUG00000004441	NA	NA	-0.1016	-0.6396	-0.5369	-0.1412	0.2015	-0.5098	0.09297	-0.0955	-0.08494	0.05767	-0.2616	-0.2776	0.2919	-0.6834	0.3809	-0.6227	0.2104	-0.491	-0.5616	-0.2776	-0.07353	-0.1849	-0.5933	-0.3218	-0.4754	-1.001	-0.9171	-0.636	0.006331	-0.4545	-0.9022	-0.8772	0.6095	0.003483	0.007105	0.476	0.3309	0.01015	0.6528	0.6564	0.7176	0.7849	0.2623	0.1885	0.2498	0.00133	0.1076
ENSMMUG00000004450	ENSG00000168906	MAT2A	0.1712	0.1388	0.09165	0.2652	0.1594	0.2119	0.2955	-0.05876	0.1635	-0.1433	-0.07111	0.1602	0.1247	0.1669	-0.07888	-0.08306	-0.0295	0.1234	0.04163	0.2754	0.1668	0.1557	0.1743	-0.03695	-0.091	-0.03578	-0.2075	0.2742	-0.0234	-0.004995	0.05513	-0.09141	0.05224	0.1461	0.2941	0.002792	0.0797	0.01628	0.001367	0.5318	0.1141	0.1233	0.4869	0.08428	0.2575	0.07501	0.4445
ENSMMUG00000004465	ENSG00000132464	ENAM	0.5081	0.6754	0.1569	0.2578	0.04967	0.2887	0.1447	0.09622	0.4207	-0.2375	-0.1786	0.1361	-0.1523	0.3755	-0.2884	-0.2978	0.3391	0.7136	-0.06107	0.2896	0.275	0.2464	0.3075	-0.2847	0.2026	0.4863	-0.1518	0.05609	0.01696	-0.1448	0.01907	-0.1957	0.004322	0.0007059	0.3866	0.1519	0.793	0.1077	0.4434	0.6279	0.05376	0.2316	0.4246	0.4967	0.5337	0.0585	0.196
ENSMMUG00000004470	ENSG00000010278	CD9	-0.01524	-0.3371	-0.2599	-0.1391	0.1224	-0.09796	-0.03594	0.08428	-0.1772	-0.2067	-0.06631	-0.0178	0.2532	-0.1879	-0.04755	-0.3803	-0.05258	-0.3319	-0.1312	-0.4159	-0.1285	-0.2688	-0.2295	-0.366	-0.157	-0.3192	0.2276	-0.03669	0.07344	0.06996	0.07411	-0.2242	0.9012	0.01178	0.034	0.2543	0.3385	0.4223	0.778	0.5287	0.2225	0.1154	0.6458	0.8915	0.1042	0.1529	0.7462
ENSMMUG00000004477	ENSG00000173638	SLC19A1	-0.07039	-0.41	-0.2117	-0.2943	-0.08947	-0.6731	-0.2004	0.02873	-0.2442	0.03019	-0.1704	-0.1322	-0.4356	-0.7349	0.3776	0.01942	0.21	-0.5107	-1.009	0.1482	-0.1322	-0.4567	-0.7769	-0.4892	-1.11	-1.501	-1.613	-0.9418	-0.5409	-1.383	-1.434	-1.378	0.8122	0.2004	0.478	0.3281	0.7751	0.03003	0.5177	0.9304	0.4878	0.9241	0.6324	0.6825	0.2594	0.02667	0.2818
ENSMMUG00000004478	ENSG00000087253	LPCAT2	0.6836	0.313	-0.08038	0.3775	0.6354	0.6335	0.0647	0.4389	0.5325	-0.002688	-0.3454	0.3103	0.9078	0.2342	-0.1806	-0.211	0.6833	0.2649	-0.1785	0.1358	0.2508	-0.09188	0.198	0.3368	0.2664	-0.1751	-0.7083	-0.3992	0.008469	-0.6822	-0.6703	-0.2997	0.0004128	0.1356	0.6851	0.05113	0.001507	0.001152	0.7534	0.04102	0.01941	0.9895	0.1426	0.134	0.000279	0.2501	0.4347
ENSMMUG00000004481	ENSG00000170445	HARS1	-0.2329	-0.3244	-0.2007	-0.07732	0.1288	-0.1294	0.1309	-0.3133	-0.2981	0.0468	-0.07571	-0.194	0.09636	-0.1505	0.2189	-0.121	-0.3804	-0.4181	-0.07865	-0.326	-0.2197	-0.2342	-0.2966	-0.2527	-0.287	-0.2996	0.02606	-0.1571	-0.03377	0.08001	0.009978	-0.1345	0.01232	0.001348	0.02997	0.4021	0.1754	0.1618	0.164	0.002296	0.007226	0.6311	0.4916	0.05228	0.4107	0.1257	0.04242
ENSMMUG00000004484	ENSG00000146007	ZMAT2	0.1742	-0.04392	-0.04315	0.1725	-0.1765	0.138	-0.1545	0.5161	-0.3213	-0.4927	-0.4745	-0.2191	-0.4829	-0.3447	-0.4928	-0.05367	0.2138	0.1712	0.1101	0.03064	-0.1736	-0.089	0.3136	0.5181	0.1336	0.1162	0.03955	0.3175	0.01496	0.05686	0.1381	0.496	0.3187	0.8181	0.8052	0.3246	0.3359	0.4298	0.3976	0.007193	0.1205	0.008812	0.023	0.2403	0.03238	0.06493	0.0193
ENSMMUG00000004488	ENSG00000163564	PYHIN1	-0.2355	-0.07317	0.09745	0.1642	-0.05155	0.1473	0.3413	0.09909	-0.2691	-0.01158	0.0333	0.0427	-0.03829	0.115	0.2708	0.4092	-0.1949	0.05356	0.3745	-0.1171	0.08204	0.1318	0.08271	0.216	0.2386	0.4526	0.4613	0.2827	0.3071	0.4904	0.3722	0.5371	0.03783	0.552	0.3877	0.1451	0.6598	0.1908	0.00385	0.42	0.04361	0.9231	0.8027	0.7204	0.7883	0.3375	0.044
ENSMMUG00000004490	ENSG00000163565	IFI16	0.6526	0.3132	-0.02933	0.4442	0.547	0.4135	0.04153	0.6166	0.3893	0.08586	-0.3269	0.05183	0.4312	0.105	-0.09226	0.2302	0.4704	0.2745	-0.3148	0.2321	0.1233	-0.02391	0.1507	0.4793	-0.1408	-0.286	-0.8163	-0.1299	-0.2156	-0.5731	-0.5288	0.08721	0.0003538	0.1083	0.8686	0.01348	0.003625	0.02127	0.8218	0.001835	0.06557	0.6505	0.1191	0.7837	0.05884	0.5794	0.6589
ENSMMUG00000004492	ENSG00000163568	AIM2	0.7557	0.4073	0.1053	0.4182	0.2741	0.4408	-0.2491	0.6242	0.4332	-0.2425	-0.6179	-0.1438	0.3123	-0.07719	-0.7414	-0.2361	0.6602	0.4783	-0.1862	0.5092	0.1643	0.1954	0.4702	0.5605	0.191	-0.01905	-0.5961	0.152	-0.0538	-0.4501	-0.2172	0.04596	0.001934	0.1161	0.6545	0.07886	0.2677	0.06452	0.2993	0.01615	0.1268	0.334	0.02688	0.5636	0.2996	0.7589	0.00689
ENSMMUG00000004493	ENSG00000175198	PCCA	0.005676	-0.02484	-0.05801	-0.07192	0.07809	-0.1439	0.2193	-0.2271	-0.2266	-0.05339	-0.216	-0.1539	-0.1394	-0.2043	0.03551	-0.2954	-0.1915	-0.03862	-0.08731	-0.3217	-0.1762	-0.2224	-0.1687	-0.3118	0.01902	0.1205	0.0444	0.1335	0.1125	0.1574	0.04917	0.2373	0.9502	0.8021	0.5251	0.4316	0.4116	0.1177	0.02119	0.02461	0.03945	0.587	0.05181	0.1231	0.2398	0.04063	0.7422
ENSMMUG00000004498	ENSG00000078043	PIAS2	0.1318	0.5807	0.405	0.3378	-0.2841	0.5645	0.1332	0.2933	0.373	-0.2348	0.06216	0.3683	-0.3052	0.6117	-0.34	0.09131	0.7075	0.9797	0.7805	0.4556	0.3301	0.5072	0.7936	0.3522	0.8363	1.021	0.7107	0.6248	0.2249	0.316	0.6422	0.3395	0.5005	0.00715	0.03964	0.08517	0.1876	0.003726	0.5272	0.1735	0.1203	0.277	0.7957	0.091	0.27	0.004081	0.1627
ENSMMUG00000004503	ENSG00000110218	PANX1	0.6198	0.6985	0.4723	0.5219	0.2172	0.7071	0.3541	0.4244	0.3306	-0.3317	0.004316	0.3344	0.08361	0.4237	-0.4481	0.1022	0.8343	0.9801	0.6575	0.3415	0.293	0.3469	0.748	0.5046	1.065	1.14	0.7739	0.4529	0.2502	0.3471	0.7334	0.0826	0.003458	0.003144	0.02858	0.01499	0.339	0.0009449	0.1249	0.06969	0.1937	0.1541	0.9866	0.1511	0.7678	0.06301	0.08651
ENSMMUG00000004512	ENSG00000158869	FCER1G	-0.07137	-0.5874	-0.5028	-0.1796	0.05612	-0.1964	-0.03196	0.2442	-0.06455	-0.07601	-0.3605	-0.2574	0.2564	-0.2384	0.1052	0.2563	-0.09067	-0.5539	-0.2677	-0.1679	-0.02268	-0.2054	-0.012	0.6832	-0.3544	-0.7849	-0.3441	-0.07519	0.1166	-0.3818	-0.343	0.7268	0.6485	0.0006826	0.001347	0.2493	0.7309	0.2068	0.8441	0.1553	0.726	0.6462	0.04857	0.1189	0.1977	0.1524	0.5687
ENSMMUG00000004533	ENSG00000173599	PC	-0.6599	-0.68	-0.3886	-0.6018	-0.4002	-0.7931	-0.416	-0.5916	-0.6016	0.02585	0.1943	-0.3364	-0.2394	-0.3869	0.3654	-0.163	-0.6493	-0.7228	-0.4373	-0.2397	-0.3475	-0.3444	-0.5877	-0.2458	-0.7023	-0.5914	0.006881	-0.4251	-0.04842	0.02593	-0.1782	0.07909	0.001068	0.001598	0.04472	0.002838	0.05406	0.0001106	0.04058	0.006684	0.009862	0.8989	0.3936	0.112	0.3359	0.06603	0.1038
ENSMMUG00000004559	ENSG00000102057	KCND1	-0.08713	-0.4842	-0.2282	-0.04255	0.453	-0.3838	0.4034	-0.2767	-0.3234	0.1341	0.01916	-0.1565	0.3208	-0.53	0.6027	-0.2421	-0.1925	-0.7919	-0.5846	-0.2136	-0.3458	-0.09516	-0.7782	-0.4765	-0.693	-0.9781	-0.7567	-0.5925	-0.3133	-0.4096	-0.8118	-0.4741	0.6671	0.02909	0.2593	0.834	0.03022	0.06448	0.05086	0.2147	0.1872	0.5415	0.9381	0.4822	0.2218	0.01859	0.01128
ENSMMUG00000004560	ENSG00000165475	CRYL1	-0.3284	-0.2432	0.007675	-0.4216	-0.1641	-0.2904	-0.3406	-0.5382	-0.1934	0.1005	0.2206	-0.2031	-0.08065	-0.0792	-0.2839	-0.23	-0.3821	-0.3317	0.2412	-0.187	-0.3784	-0.03381	-0.03487	0.1929	0.06017	0.09685	0.6849	0.07053	0.03775	0.2463	0.4808	0.404	0.02616	0.1256	0.9575	0.00495	0.2855	0.05003	0.02837	0.001069	0.2721	0.5211	0.2064	0.21	0.6757	0.617	0.1071
ENSMMUG00000004563	ENSG00000076356	PLXNA2	-0.04491	0.1396	0.2471	0.1526	0.6355	0.3227	0.3389	0.3982	0.2233	0.4646	0.8008	0.06091	0.9585	0.6005	0.642	0.7481	-0.2325	-0.4712	-0.08683	-0.4364	-0.2196	-0.5624	-0.3554	0.09084	0.01312	-0.716	-0.04233	0.04701	0.183	-0.09305	0.04448	0.1174	0.8802	0.6582	0.3911	0.6188	0.0328	0.2675	0.2649	0.1966	0.561	0.1786	0.044	0.8699	0.02173	0.08227	0.0782
ENSMMUG00000004564	ENSG00000085831	TTC39A	0.1828	-0.1642	0.4049	0.001395	0.09122	0.177	0.6481	0.006877	-0.1961	0.1277	0.5114	-0.1736	0.8595	-0.01674	0.4784	-0.04243	0.124	-0.007157	1.208	-0.408	0.2894	0.1747	0.3723	1.148	0.3173	0.05872	1.02	1.16	0.7768	1.033	1.199	1.117	0.5194	0.5937	0.1391	0.9963	0.7551	0.543	0.023	0.9827	0.5213	0.6481	0.08912	0.5601	0.008192	0.9522	0.09956
ENSMMUG00000004571	ENSG00000138688	KIAA1109	0.9979	0.9328	0.3427	0.7249	0.1405	0.8413	-0.001748	1.154	0.7737	-0.1234	-0.1374	0.3486	0.3043	0.4898	-0.4311	0.4815	1.585	1.391	0.1229	0.6551	0.577	0.4208	0.7379	0.6901	0.8848	0.5239	-0.6462	-0.05547	-0.2525	-0.5809	-0.3786	-0.006817	0.0003002	0.001534	0.1989	0.007145	0.6117	0.001931	0.995	0.00012	0.01502	0.663	0.6612	0.2181	0.3709	0.08492	0.1737
ENSMMUG00000004576	ENSG00000183625	CCR3	-0.7283	-0.2701	0.1421	-0.07621	-0.1682	-0.1044	0.1393	-0.04884	-0.9896	-0.1836	0.1528	-0.1703	-0.07264	-0.2086	-0.08754	-0.3338	-0.6274	-0.4274	-0.1931	-0.3119	-0.01714	-0.03398	-0.3757	-0.01356	0.203	0.00571	0.805	0.409	0.7579	0.762	0.5842	0.818	0.00371	0.3081	0.5493	0.7523	0.5025	0.666	0.5779	0.8518	0.0007351	0.4592	0.5773	0.4935	0.8074	0.401	0.7497
ENSMMUG00000004577	ENSG00000112715	VEGFA	0.7034	0.7899	0.3897	0.6951	0.1074	0.5858	0.208	0.6243	0.6721	0.08975	0.1417	0.3616	0.07324	0.2098	-0.1099	0.1358	0.8319	0.6424	-0.1343	0.635	0.4844	0.3897	0.3691	0.3226	0.1667	-0.1286	-0.4672	0.4825	0.05802	-0.4615	-0.1352	-0.2025	0.00135	0.001141	0.08284	0.001875	0.651	0.009291	0.3879	0.01092	0.009133	0.7009	0.5919	0.1271	0.8087	0.3733	0.6749
ENSMMUG00000004579	ENSG00000051180	RAD51	-0.06609	-0.02893	0.01763	0.1192	0.2245	0.4657	0.8599	0.01349	-0.08372	0.03335	-0.2015	-0.02218	0.1879	0.4647	0.5472	-0.1882	-0.445	-0.4955	0.06455	-0.2509	-0.06961	0.2449	-0.3119	-0.2131	0.11	-0.02781	0.1905	-0.01895	0.3127	0.2953	0.3267	0.05025	0.7166	0.8832	0.9233	0.5123	0.2368	0.008671	3.606e-06	0.9468	0.6957	0.8609	0.3559	0.9091	0.4168	0.01254	0.00632
ENSMMUG00000004586	NA	NA	-0.4339	-0.1718	0.06878	-0.3388	-0.3558	-0.4011	-0.1647	-0.02658	-0.4049	0.06725	0.2036	-0.2385	-0.3458	-0.256	0.06057	0.2609	-0.4879	-0.3727	-0.03548	0.006916	-0.08732	-0.007024	-0.1682	0.2772	-0.175	-0.08699	0.4642	0.3214	0.2749	0.5013	0.3818	0.6904	0.0002526	0.1675	0.5425	0.003974	0.00424	0.0007221	0.1699	0.8302	0.00442	0.5838	0.1365	0.06079	0.02441	0.04186	0.658
ENSMMUG00000004596	ENSG00000198873	GRK5	-0.2327	-0.1065	0.0151	0.001876	-0.1057	-0.0292	0.01191	-0.177	-0.186	0.01305	0.167	-0.01222	-0.1138	0.01142	0.06255	0.2024	-0.2556	-0.1845	0.2196	-0.1254	-0.0711	0.01973	-0.06983	0.04074	0.0433	0.1161	0.4577	0.09322	0.113	0.279	0.3235	0.2297	0.01418	0.2983	0.8717	0.9841	0.2837	0.7562	0.9028	0.08639	0.09789	0.8964	0.1357	0.9037	0.346	0.9093	0.5736
ENSMMUG00000004598	ENSG00000172331	BPGM	-0.2254	-0.5823	-0.1423	-0.08824	-0.3741	0.03189	-0.08548	0.7811	-0.6342	-1.089	-0.2436	-0.2251	-0.1825	-0.4837	-0.02799	-0.2335	-0.08455	-0.2806	0.1269	-0.2104	-0.5049	-0.04025	0.2883	0.4836	-0.794	-0.6553	0.1756	0.1571	-0.1063	0.4467	0.2282	0.3686	0.309	0.01688	0.5167	0.6879	0.1076	0.885	0.7081	0.001081	0.01262	5.046e-06	0.335	0.3258	0.5111	0.03483	0.9131
ENSMMUG00000004604	ENSG00000214655	ZSWIM8	-0.09246	-0.2838	-0.07184	-0.2349	0.0008708	-0.4097	-0.09351	-0.2077	-0.03435	0.1983	0.2245	-0.2182	0.1063	-0.3073	0.3341	-0.05002	0.07468	-0.3941	-0.3071	0.03544	-0.09004	-0.03715	-0.3159	-0.02456	-0.2933	-0.6354	-0.3234	-0.3985	-0.1706	-0.2967	-0.3769	-0.319	0.5786	0.1201	0.6667	0.1539	0.996	0.013	0.5875	0.2474	0.8614	0.2651	0.2523	0.2113	0.6137	0.0798	0.09151
ENSMMUG00000004616	ENSG00000011422	PLAUR	-0.4163	-0.8909	-0.6142	0.3489	-0.5171	-0.8871	-0.7574	0.1513	-0.6806	-0.6864	-0.5588	-0.04911	-0.4479	-1.13	-0.6456	-0.1843	0.2521	-0.9189	-0.9577	0.2314	-0.6533	-0.5455	-0.3334	-0.009192	-1.348	-1.992	-1.748	-0.8384	-1.441	-2.133	-1.569	-0.685	0.2938	0.04306	0.1238	0.3674	0.2077	0.03285	0.07705	0.723	0.1347	0.1025	0.2362	0.9033	0.3746	0.008649	0.1669
ENSMMUG00000004622	ENSG00000174885	NLRP6	-0.4418	-0.8183	-0.3461	-0.5965	0.02897	-0.9184	-0.6402	0.004434	-0.1378	0.1854	0.194	-0.2963	-0.1643	-0.9694	0.1638	0.2019	-0.03493	-0.5807	-0.5046	-0.2189	-0.1968	-0.2759	-0.7327	-0.2162	-0.5181	-0.8927	-0.5933	-0.7266	-0.3376	-0.428	-0.6605	-0.4907	0.08458	0.003213	0.1709	0.02396	0.9131	0.001052	0.02047	0.9872	0.6493	0.5029	0.5316	0.3058	0.6154	0.001293	0.6006
ENSMMUG00000004624	ENSG00000159082	SYNJ1	0.6969	0.8074	0.4423	0.6434	0.01731	0.7708	0.1218	0.8975	0.6484	-0.04258	-0.01728	0.3874	0.2169	0.5114	-0.3169	0.1699	1.374	1.186	0.5257	0.6577	0.5963	0.5305	0.8528	0.7228	0.8627	0.6415	-0.134	0.2166	0.1063	-0.4017	-0.02658	0.2115	0.0009298	0.0004183	0.03617	0.002265	0.938	0.0002713	0.587	0.0001207	0.007717	0.8455	0.9438	0.07864	0.4277	0.01963	0.2054
ENSMMUG00000004625	ENSG00000142102	PGGHG	-0.4704	-0.3308	0.2115	-0.4367	-0.1806	-0.767	-0.3888	-0.548	-0.1809	0.4302	0.5977	-0.2701	-0.2557	-0.5329	0.2823	0.09748	-0.8705	-0.7949	-0.1376	-0.004104	-0.3037	-0.007335	-0.4926	-0.1897	-0.5383	-0.3552	0.4235	0.02427	0.1929	0.3795	0.223	0.008751	0.0516	0.2131	0.3911	0.06869	0.4672	0.001356	0.1216	0.03675	0.5305	0.1028	0.04185	0.2924	0.4111	0.03811	0.3286
ENSMMUG00000004633	NA	NA	0.1149	0.1678	0.1104	0.1947	0.2414	0.2914	0.7258	-0.1073	-0.1212	-0.1061	-0.1767	-0.1987	0.06054	0.2078	0.3549	-0.4357	0.2215	-0.001164	0.4335	-0.3533	0.1366	0.279	0.02372	0.1046	0.3541	0.5016	0.5473	0.2281	0.4069	0.4383	0.6123	0.7261	0.5037	0.3684	0.5233	0.2631	0.1821	0.08741	4.166e-05	0.5813	0.5453	0.553	0.3858	0.2804	0.7815	0.24	0.06298
ENSMMUG00000004657	ENSG00000140564	FURIN	-0.03657	-0.3539	-0.3202	-0.2123	0.1518	-0.4035	-0.3505	0.3726	0.1	-0.07444	-0.2355	-0.1796	0.1486	-0.4553	0.1056	0.04913	0.4983	-0.3937	-0.682	-0.03983	-0.08445	-0.322	-0.4106	0.1912	-0.3028	-0.8833	-0.846	-0.6622	-0.2546	-0.7526	-0.8088	-0.2396	0.8657	0.1336	0.1366	0.3237	0.4995	0.05906	0.1165	0.115	0.6961	0.7463	0.3529	0.4318	0.5885	0.0472	0.6785
ENSMMUG00000004659	ENSG00000182511	FES	-0.1056	-0.3526	-0.3322	-0.514	0.1228	-0.6565	-0.4948	-0.1787	-0.02765	0.2009	-0.06567	-0.4232	0.1165	-0.6648	0.04257	-0.3559	0.07269	-0.7237	-0.6798	-0.04832	-0.212	-0.2951	-0.5878	-0.07213	-0.6543	-1.164	-0.8339	-0.7242	-0.4145	-0.8288	-0.9342	-0.4348	0.6639	0.1859	0.17	0.03192	0.6277	0.005861	0.04749	0.4913	0.9231	0.4403	0.8164	0.09423	0.7054	0.009004	0.8803
ENSMMUG00000004666	ENSG00000077238	IL4R	-0.111	-0.1791	-0.04766	-0.1158	0.1521	-0.25	0.05153	-0.1573	-0.1202	0.04801	-0.1236	-0.1206	0.1799	-0.3311	0.3888	-0.1531	-0.05617	-0.4611	-0.2351	-0.2165	-0.2152	-0.2449	-0.4042	-0.1908	-0.1005	-0.2945	-0.1085	-0.3888	0.06735	-0.08844	-0.2476	-0.1484	0.3966	0.2103	0.7153	0.3735	0.2636	0.05448	0.7051	0.267	0.4396	0.7337	0.4285	0.3867	0.2886	0.01852	0.01521
ENSMMUG00000004677	ENSG00000177674	AGTRAP	0.08881	-0.1023	-0.2157	-0.5838	0.2024	-0.4622	-0.3497	-0.1139	0.2597	0.5464	0.215	-0.08305	0.1905	-0.1314	0.3152	0.007788	-0.2112	-0.6213	-0.4205	-0.07402	-0.1218	-0.3006	-0.4985	0.0874	-0.5541	-0.9757	-0.3142	-0.4697	-0.1549	-0.638	-0.6199	-0.1672	0.6583	0.6366	0.2869	0.005415	0.3332	0.02694	0.1011	0.6097	0.2691	0.01022	0.3664	0.7072	0.4521	0.5458	0.1899
ENSMMUG00000004682	NA	NA	-0.4492	-0.4824	-0.09723	-0.7086	-0.2841	-0.9024	-0.2939	-0.8377	-0.2046	0.3735	0.2202	-0.4403	-0.2561	-0.5889	0.07453	-0.2057	-0.7188	-0.5707	-0.2475	-0.1975	-0.3841	-0.2825	-0.5842	-0.3068	-0.5414	-0.2915	0.203	-0.01367	0.2466	0.1876	0.04082	-0.3303	0.02641	0.02561	0.6179	0.0008703	0.1834	3.727e-05	0.161	0.0003268	0.3959	0.07732	0.3541	0.05468	0.3291	0.01	0.7549
ENSMMUG00000004688	ENSG00000149294	NCAM1	-0.04066	-0.07438	-0.3906	-0.1582	0.05113	-0.03551	0.1468	0.4348	-0.1133	-0.111	-0.07659	0.06393	0.1758	0.08646	-0.04156	0.5829	0.4251	0.05902	-0.04583	0.09074	0.05888	-0.01588	0.02766	0.311	0.02405	-0.3078	-0.1849	-0.002334	-0.2803	-0.4208	-0.2338	0.4709	0.8135	0.6941	0.02632	0.3619	0.7755	0.8375	0.4153	0.01811	0.6007	0.5716	0.7298	0.7478	0.4491	0.6591	0.8501
ENSMMUG00000004690	ENSG00000112561	TFEB	-0.2339	-0.3759	-0.3098	-0.5008	-0.07982	-0.6569	-0.1556	-0.536	-0.156	0.2769	0.03071	-0.4322	-0.2484	-0.5637	0.3414	-0.3244	-0.3655	-0.6973	-0.6988	-0.3851	-0.4296	-0.4192	-0.7556	-0.6312	-0.6245	-0.8041	-0.5811	-0.7443	-0.3811	-0.5709	-0.7645	-0.8395	0.2163	0.06974	0.1027	0.008756	0.6845	0.0006524	0.4262	0.01049	0.4866	0.1706	0.8906	0.03338	0.3037	0.005765	0.1303
ENSMMUG00000004696	ENSG00000109971	HSPA8	-0.103	-0.1754	-0.1034	0.2571	0.05891	0.04276	0.1458	0.3651	-0.3444	-0.3084	-0.4493	-0.0895	-0.2711	-0.28	-0.2489	0.1534	-0.4953	-0.3338	-0.467	0.05713	-0.1497	-0.2453	-0.1004	0.2895	-0.4516	-0.3174	-0.4894	0.1366	-0.04745	-0.04151	-0.04074	0.283	0.4284	0.2156	0.4256	0.04962	0.6622	0.7419	0.281	0.01114	0.02509	0.02636	0.003628	0.5168	0.1008	0.04361	0.1061
ENSMMUG00000004703	ENSG00000101236	RNF24	0.6543	0.3563	-0.06606	0.5329	0.1878	0.486	0.2973	0.808	0.5851	-0.2854	-0.4395	0.2847	0.2579	0.1222	0.166	0.009706	1.443	0.826	-0.4733	0.5945	0.6431	0.2845	0.345	0.2464	0.3446	-0.2914	-1.34	-0.3588	-0.04595	-0.8072	-0.813	-0.4036	0.01412	0.2208	0.8093	0.04712	0.5035	0.07175	0.2917	0.006529	0.06226	0.3244	0.1833	0.3229	0.4614	0.6694	0.6044
ENSMMUG00000004707	ENSG00000162723	SLAMF9	-0.9423	-0.3488	-0.08879	-0.4964	-0.7058	-0.4241	0.002266	-0.008545	-0.5163	0.2565	0.3253	0.03804	-0.3883	0.1312	0.3457	0.6574	-1.223	-0.5522	0.0104	-0.2101	-0.2275	-0.1507	-0.2503	0.3039	-0.5027	-0.2001	0.4051	0.1425	0.0004888	0.2675	0.0006736	0.77	5.812e-07	0.06676	0.6077	0.005548	0.0002547	0.01711	0.9899	0.9633	0.02422	0.182	0.1331	0.8466	0.1117	0.4991	0.1049
ENSMMUG00000004709	ENSG00000125818	PSMF1	-0.2998	-0.5786	-0.2849	-0.2395	0.05799	-0.2917	-0.01539	-0.03299	-0.4643	-0.2784	-0.1225	-0.2244	0.06832	-0.3252	0.1125	-0.04911	-0.429	-0.5575	0.03245	-0.4394	-0.421	-0.1691	-0.1578	0.01648	-0.5013	-0.5795	0.1525	-0.127	-0.169	0.09467	0.08145	0.257	0.01231	1.313e-05	0.01721	0.04419	0.637	0.01469	0.9003	0.7983	0.001031	0.02763	0.3795	0.07529	0.648	0.01016	0.4217
ENSMMUG00000004712	ENSG00000175445	LPL	0.6794	0.4355	0.1991	0.2237	0.5549	0.8363	0.6048	-0.1134	0.5525	0.05884	0.2507	0.248	0.5405	0.8844	0.07495	-0.1156	0.9607	0.7481	1.154	0.1162	0.6485	0.3268	0.68	0.5111	1.026	1.097	1.216	0.5278	0.6616	0.7522	0.8739	0.544	0.001375	0.06364	0.3549	0.2991	0.01221	8.165e-05	0.007367	0.6376	0.0327	0.803	0.3496	0.3012	0.05045	0.0001595	0.7761
ENSMMUG00000004723	ENSG00000136451	VEZF1	0.4223	0.4883	0.2581	0.4045	-0.1999	0.4676	-0.005083	0.4901	0.4278	-0.2017	-0.1165	0.2749	-0.07992	0.2586	-0.397	0.1131	0.8786	0.841	0.2539	0.4955	0.3838	0.2908	0.5687	0.3958	0.548	0.4083	-0.3113	0.2036	-0.01418	-0.3665	-0.01146	0.005255	0.01074	0.006772	0.1169	0.01434	0.2446	0.00477	0.9763	0.006997	0.02757	0.2461	0.5464	0.1151	0.7041	0.1367	0.04198
ENSMMUG00000004730	ENSG00000115677	HDLBP	-0.2654	-0.5724	-0.428	-0.2073	0.2509	-0.256	0.2303	-0.3421	-0.4341	0.04865	-0.1068	-0.2204	0.2248	-0.1895	0.4285	-0.05532	-0.3532	-0.6552	-0.266	-0.494	-0.4109	-0.2941	-0.4863	-0.3825	-0.3668	-0.6205	-0.1746	-0.5399	-0.2251	-0.04644	-0.304	-0.1826	0.05735	0.0002164	0.002314	0.1365	0.08872	0.06598	0.1207	0.02419	0.008729	0.7436	0.5116	0.135	0.2138	0.2024	0.01175
ENSMMUG00000004734	ENSG00000144455	SUMF1	0.07509	0.202	0.07969	0.1198	0.1151	0.1689	0.1315	-0.03165	0.05665	0.07758	0.119	0.2312	0.2002	0.1841	-0.02568	0.06388	-0.1747	0.03069	0.2354	0.005245	0.1511	0.01763	0.02865	-0.05118	0.1103	0.1963	0.1947	0.2019	0.1029	0.06888	0.05294	-0.05553	0.3807	0.03191	0.3547	0.1644	0.2008	0.05095	0.144	0.7358	0.5818	0.3998	0.2497	0.01408	0.07493	0.04773	0.8023
ENSMMUG00000004747	ENSG00000089775	ZBTB25	0.1731	0.5172	0.1392	0.2864	-0.03088	0.3485	0.06315	0.3626	0.5715	-0.2095	0.0531	0.3216	0.06216	0.6764	-0.1646	-0.2127	0.4617	1.069	0.466	0.4451	0.6447	0.3806	0.7709	0.329	0.9076	1.191	0.7141	0.6301	0.5556	0.6503	0.7155	0.3888	0.4879	0.06152	0.5868	0.2572	0.9098	0.1617	0.8166	0.1969	0.06127	0.4499	0.8652	0.2519	0.857	0.01317	0.5975
ENSMMUG00000004748	ENSG00000126804	ZBTB1	0.7006	1.003	0.6995	0.612	-0.3729	0.7547	0.08411	0.8814	0.5853	-0.1324	0.1296	0.4745	-0.4082	0.6282	-0.546	0.3772	0.8913	1.262	0.5455	0.7043	0.5547	0.4382	0.9365	0.7019	0.8871	1.041	0.2095	0.6585	0.1777	0.1071	0.5282	0.3681	0.005074	0.0002571	0.005365	0.01446	0.1741	0.002582	0.7549	0.001286	0.04772	0.6188	0.6594	0.07685	0.2305	0.01831	0.07441
ENSMMUG00000004755	ENSG00000094804	CDC6	0.04568	0.1012	-0.01703	0.07179	0.3274	0.5092	0.8846	0.2111	-0.2217	-0.0964	-0.1597	0.04282	0.05138	0.699	0.0126	0.01354	0.09212	-0.1462	0.3672	0.01665	0.1998	-0.0672	-0.2058	0.1988	0.09912	-0.101	-0.03487	-0.01332	0.01892	0.1401	0.3437	0.7047	0.8426	0.6819	0.9416	0.7558	0.1729	0.02174	0.0001865	0.4012	0.4111	0.6873	0.5619	0.8612	0.8611	0.002642	0.9602
ENSMMUG00000004758	ENSG00000122481	RWDD3	0.1347	0.0455	0.2654	-0.03882	-0.2662	0.1913	-0.2729	0.6386	-0.06071	-0.9198	-0.07396	-0.1887	-0.2653	-0.4242	-0.5251	-0.2422	0.1235	0.288	0.3972	0.02645	-0.2378	0.107	0.5128	0.3854	0.3503	0.3599	0.5239	0.5658	0.2671	0.4523	0.5574	0.6094	0.5631	0.8622	0.2549	0.8705	0.2945	0.4233	0.287	0.01315	0.8242	0.0004011	0.7871	0.4593	0.3942	0.09179	0.06673
ENSMMUG00000004761	ENSG00000110395	CBL	0.7361	0.5904	0.1542	0.6543	0.08998	0.7182	0.4537	0.7657	0.8326	-0.4179	-0.2454	0.4467	0.1586	0.5422	0.2092	0.2464	1.624	1.139	0.07043	0.623	0.716	0.3673	0.6809	0.02709	0.7182	0.1165	-0.918	-0.3203	-0.2705	-0.8616	-0.5562	-0.6133	0.00637	0.04483	0.5711	0.01548	0.7503	0.00792	0.1075	0.01039	0.008464	0.1473	0.4476	0.1187	0.6517	0.05705	0.5093
ENSMMUG00000004768	ENSG00000142765	SYTL1	-0.5441	-0.3035	0.2104	-0.5455	-0.2366	-0.7894	-0.3571	-0.3449	-0.3179	0.4232	0.6396	-0.1911	-0.4615	-0.3647	0.3398	0.3772	-0.6708	-0.7302	-0.1275	-0.1417	-0.1955	-0.1766	-0.6551	0.0712	-0.5148	-0.3884	0.6016	-0.06854	0.1816	0.4005	0.3046	0.1339	0.03653	0.2689	0.3946	0.03693	0.3832	0.00302	0.1816	0.2157	0.3001	0.1142	0.0309	0.492	0.1663	0.1902	0.2587
ENSMMUG00000004785	ENSG00000181982	CCDC149	0.05534	-0.2001	-0.3211	-0.2256	0.2931	-0.2162	0.2244	0.2745	0.05216	0.2299	-0.2869	0.07041	0.3564	-0.1358	-0.01711	0.3048	-0.3275	-0.2975	-0.3847	-0.1934	0.1747	0.03309	-0.4729	0.1245	-0.7597	-0.8583	-0.4558	-0.2091	-0.2659	-0.4209	-0.5589	0.4665	0.7868	0.3752	0.1295	0.285	0.1625	0.3076	0.2869	0.2001	0.8289	0.2787	0.2575	0.7494	0.1311	0.5311	0.946
ENSMMUG00000004787	ENSG00000140563	MCTP2	0.4834	0.4081	0.1586	0.7002	-0.03576	0.4486	0.07482	0.7145	0.2045	-0.2572	-0.2472	0.3215	0.09876	0.008948	-0.0153	0.2432	1.229	0.686	0.07531	0.4853	0.2757	0.2507	0.5663	0.5314	0.2676	-0.02371	-0.7183	-0.1111	-0.3978	-0.851	-0.4703	-0.05443	0.02692	0.08776	0.4737	0.001378	0.8775	0.04154	0.7461	0.002877	0.426	0.2718	0.3512	0.1672	0.7329	0.9693	0.9537
ENSMMUG00000004797	ENSG00000047230	CTPS2	-0.04633	-0.07385	0.1985	0.3313	0.1552	0.3232	0.4451	0.09703	-0.06672	0.1633	0.2372	0.1769	0.4294	0.2431	0.1859	0.1123	-0.3424	0.03507	0.3331	-0.1686	-0.08951	0.02435	0.1747	-0.06766	-0.05069	0.1827	0.2091	0.06942	-0.1791	0.1112	0.2009	-0.05104	0.748	0.6361	0.1653	0.02143	0.3	0.02466	0.003057	0.5371	0.705	0.2988	0.1755	0.2635	0.02478	0.1188	0.2728
ENSMMUG00000004799	ENSG00000120696	KBTBD7	0.7673	1.036	0.5453	0.6126	0.001575	0.8799	0.04654	0.8158	0.8125	-0.1784	-0.06566	0.4418	-0.1385	0.4815	-0.6642	0.2503	1.423	1.276	0.3251	0.5324	0.6546	0.3144	0.7437	0.392	1.004	0.7644	-0.1061	0.2311	-0.04133	-0.6126	0.1718	-0.2361	0.003444	0.0003899	0.04441	0.02243	0.9957	0.001018	0.8756	0.005476	0.01005	0.5327	0.839	0.1282	0.7056	0.08969	0.05023
ENSMMUG00000004800	ENSG00000163681	SLMAP	0.618	0.6678	0.3432	0.6376	-0.1336	0.6548	0.0301	0.7401	0.3458	-0.2225	-0.1808	0.2505	-0.111	0.2763	-0.5705	0.1255	0.9887	0.9363	0.3564	0.5137	0.3427	0.329	0.7206	0.4421	0.6366	0.5194	-0.1745	0.1445	-0.2246	-0.491	0.05245	-0.004859	0.001692	0.001837	0.08214	0.001226	0.5245	0.0009216	0.8863	0.0006492	0.1339	0.2877	0.4421	0.2311	0.6714	0.1841	0.01853
ENSMMUG00000004805	ENSG00000171425	ZNF581	-0.482	-0.3861	-0.1472	-0.4942	-0.3107	-0.602	-0.2193	-0.5277	-0.3257	0.1626	-0.005531	-0.3264	-0.3886	-0.4151	0.173	-0.3824	-0.659	-0.6471	-0.3781	-0.3039	-0.2908	-0.2594	-0.6535	-0.3932	-0.5849	-0.5558	-0.05848	-0.1863	-0.01261	0.04109	-0.2359	-0.2638	0.002256	0.02285	0.3401	0.001904	0.05829	0.0001876	0.1723	0.002469	0.07992	0.321	0.9759	0.05276	0.05286	0.01341	0.342
ENSMMUG00000004839	ENSG00000136231	IGF2BP3	0.8314	0.7766	0.3327	0.6482	0.1333	0.8568	0.2152	1.085	0.3932	-0.2625	-0.3667	0.2382	0.04549	0.3137	-0.4053	0.1926	1.118	1.076	-0.01209	0.3435	0.3684	0.1516	0.5853	0.3613	0.6023	0.4616	-0.4117	-0.08462	-0.3493	-0.5154	0.02122	0.07001	0.0002908	0.002042	0.157	0.005011	0.587	0.0002163	0.3817	1.29e-05	0.1518	0.2955	0.2063	0.3457	0.8872	0.2048	0.1536
ENSMMUG00000004843	NA	NA	0.1691	-0.06726	-0.113	-0.4495	0.4868	-0.1706	0.3205	-0.07012	0.4106	0.622	0.1573	-0.00379	0.3404	0.1553	0.6595	0.1388	-0.2774	-0.426	-0.1257	-0.08794	0.002333	-0.08783	-0.6329	0.1835	-0.1533	-0.3502	0.06905	-0.227	0.07535	0.07291	-0.3237	0.179	0.354	0.7331	0.5414	0.01823	0.01045	0.3608	0.0925	0.7309	0.06765	0.001834	0.4857	0.9854	0.1521	0.4398	0.003107
ENSMMUG00000004851	ENSG00000139132	FGD4	1.161	1.042	0.1035	1.102	0.2139	0.9614	-0.01171	1.461	0.8135	-0.3024	-0.7734	0.3347	-0.004857	0.4536	-0.4129	-0.1623	2.161	1.409	-0.1569	0.6787	0.4675	0.07733	0.6179	-0.01286	0.3115	-0.2488	-1.331	-0.356	-0.8921	-1.375	-1.04	-0.7258	0.002068	0.01429	0.8027	0.004425	0.6092	0.01273	0.9788	0.0005564	0.07402	0.478	0.1306	0.4316	0.9929	0.2789	0.4138
ENSMMUG00000004865	NA	NA	-0.2489	-0.2066	-0.01166	-0.03714	0.1115	-0.1476	-0.1196	0.2138	-0.1394	0.06731	0.1678	-0.03539	-0.006408	-0.2932	-0.08102	0.4599	-0.6252	-0.4762	-0.1939	-0.3114	-0.2991	-0.2724	-0.3709	-0.02201	-0.1001	-0.2778	0.2615	-0.2641	-0.1536	0.1596	0.09856	0.2177	0.1001	0.2048	0.9371	0.8049	0.4772	0.337	0.4498	0.182	0.4401	0.6727	0.3501	0.8288	0.9739	0.07358	0.6492
ENSMMUG00000004880	ENSG00000100351	GRAP2	-0.3189	-0.2847	0.04988	-0.01046	0.1432	0.06679	0.3026	0.02147	-0.4668	-0.1268	0.09799	-0.04261	-0.02142	0.006704	0.3656	0.1164	-0.2133	-0.1932	0.4447	-0.1321	-0.06755	0.1035	0.034	0.0405	0.06921	0.05286	0.5837	0.1754	0.2462	0.5302	0.4543	0.229	0.004909	0.02087	0.6578	0.9256	0.2187	0.5519	0.01082	0.8611	0.0005042	0.29	0.4628	0.7206	0.8811	0.9555	0.007302
ENSMMUG00000004891	ENSG00000161921	CXCL16	-0.2257	-0.2217	-0.06612	-0.1169	0.3613	0.07339	0.1394	-0.09994	-0.1782	0.1558	0.2836	0.1122	0.2464	0.286	0.05939	-0.01891	-0.3641	-0.3594	0.1052	-0.1965	-0.01105	-0.1186	-0.2536	0.04268	-0.2884	-0.3739	0.1683	-0.178	0.08757	-0.01844	-0.1408	0.1183	0.1691	0.2128	0.6838	0.4762	0.03207	0.6509	0.4091	0.5742	0.3482	0.3569	0.1336	0.513	0.217	0.08841	0.7508
ENSMMUG00000004893	ENSG00000111961	SASH1	1.441	1.518	0.9026	0.8228	0.9933	1.813	0.7393	1.329	1.644	0.755	0.9765	0.9008	1.053	2.108	0.6175	0.869	0.5811	0.87	0.6943	0.1067	0.1522	-0.1848	0.5503	0.8853	2.219	1.338	1.278	0.5029	0.5236	0.2889	1.213	1.673	0.0004118	0.0009323	0.03559	0.06288	0.02666	7.434e-06	0.1062	0.002869	0.0009195	0.09251	0.04257	0.05596	0.05149	1.156e-06	0.2255
ENSMMUG00000004896	ENSG00000166582	CENPV	-0.7236	-0.8512	-0.3086	-0.6126	-0.5516	-0.4449	-0.2781	0.3137	-1.081	-0.8335	-0.3342	-0.6963	-0.4786	-0.9374	-0.4416	-0.3445	-0.6692	-0.8877	-0.2799	-0.6264	-0.8926	-0.272	-0.09065	0.1602	-1.025	-1.014	0.1289	-0.1235	-0.4292	0.2409	0.2292	0.346	0.0002407	7.393e-05	0.1024	0.001698	0.006683	0.02212	0.1631	0.1283	1.844e-06	3.941e-05	0.1268	0.0005615	0.04764	3.917e-06	0.04383
ENSMMUG00000004897	ENSG00000115159	GPD2	0.5715	0.5672	0.3456	0.5975	-0.2307	0.5838	-0.09348	0.5238	0.3497	-0.307	-0.1839	0.3484	-0.0494	0.1492	-0.519	-0.02762	1.175	0.8795	0.3579	0.6964	0.3979	0.3672	0.6979	0.3688	0.4966	0.3042	-0.4578	0.1099	-0.1777	-0.7373	-0.2828	-0.2617	0.009783	0.01862	0.1186	0.00698	0.3253	0.008553	0.6913	0.0315	0.1751	0.1899	0.4805	0.1363	0.866	0.5211	0.05264
ENSMMUG00000004901	ENSG00000196189	SEMA4A	0.00822	-0.5439	-0.4995	-0.1744	0.3491	-0.3535	-0.005672	-0.06186	-0.0759	0.156	-0.1891	-0.1948	0.5378	-0.4183	0.3776	-0.04968	0.1853	-0.6789	-0.7818	-0.3155	-0.2867	-0.4067	-0.6112	-0.2302	-0.3253	-1.139	-1.093	-0.9055	-0.3592	-0.8838	-1.163	-0.4744	0.9705	0.0257	0.02453	0.4303	0.1326	0.1097	0.9803	0.7971	0.7727	0.5098	0.468	0.4082	0.05933	0.07671	0.1531
ENSMMUG00000004907	ENSG00000183508	TENT5C	-0.4452	-0.6069	0.01539	0.1777	-0.1091	0.2062	0.1471	0.6384	-0.9791	-0.8476	-0.106	-0.03994	-0.096	-0.1411	0.06565	-0.2022	-0.5343	-0.6423	0.3762	-0.1564	-0.5551	-0.04218	0.2609	0.3598	-0.5045	-0.4278	0.4523	0.2272	-0.02948	0.5968	0.5375	0.2296	0.01396	0.002231	0.9312	0.3185	0.5554	0.2468	0.4253	0.00111	5.835e-06	1.397e-05	0.6153	0.8337	0.673	0.4602	0.7577
ENSMMUG00000004913	ENSG00000156030	MIDEAS	0.1924	0.269	0.01912	0.01626	-0.004624	0.2337	0.1758	0.09861	0.3269	-0.03878	0.06621	0.2084	0.1218	0.318	0.046	0.1662	0.4437	0.3509	-0.01121	-0.02992	0.05353	0.04789	0.1925	-0.1277	0.2254	0.08178	-0.2545	-0.3909	-0.3475	-0.352	-0.1955	-0.318	0.0244	0.004032	0.8219	0.8482	0.9582	0.006444	0.04758	0.2912	0.001329	0.6677	0.5108	0.02225	0.2624	0.0005263	0.6465
ENSMMUG00000004928	ENSG00000104852	SNRNP70	-0.0828	-0.01383	0.1633	-0.1321	-0.1437	-0.4231	-0.1925	-0.3208	0.06542	0.2054	0.3165	-0.1292	-0.1013	-0.3611	0.1553	-0.09167	-0.3361	-0.2842	-0.2495	0.1701	-0.02998	0.03146	-0.2845	-0.277	-0.416	-0.2834	-0.09993	0.03871	0.01889	0.01508	-0.08722	-0.3347	0.5299	0.9234	0.2176	0.314	0.2906	0.001288	0.1591	0.02465	0.6739	0.1456	0.04369	0.3529	0.5435	0.009787	0.3176
ENSMMUG00000004930	ENSG00000107968	MAP3K8	0.681	0.6742	0.285	0.2865	-0.03572	0.468	-0.04026	0.2298	0.6575	-0.01003	-0.1907	0.1043	0.09076	0.0968	-0.4022	-0.4113	0.7589	0.7287	0.1833	0.3159	0.4898	0.2473	0.2865	-0.09501	0.6431	0.57	-0.324	-0.1659	0.0376	-0.2237	-0.1685	-0.3487	3.452e-05	0.0001826	0.08584	0.08368	0.837	0.004803	0.8178	0.2065	0.0007103	0.9542	0.3381	0.5601	0.6757	0.5825	0.0438
ENSMMUG00000004935	NA	NA	-0.2818	-0.4732	-0.202	-0.3519	0.2404	-0.3002	0.2548	-0.1865	-0.3425	0.2672	0.1478	-0.2446	0.07657	-0.1811	0.5584	0.1787	-0.507	-0.6108	0.003863	-0.3627	-0.3623	-0.1664	-0.526	-0.02699	-0.3282	-0.3266	0.4515	-0.301	0.003027	0.3558	0.1659	0.2574	0.11	0.01351	0.2462	0.04909	0.1827	0.09082	0.1537	0.328	0.1013	0.1483	0.4739	0.2	0.7263	0.3324	0.00609
ENSMMUG00000004943	ENSG00000198113	TOR4A	-0.2426	-0.001952	-0.09178	-0.8261	-0.4337	-0.6371	-0.5264	-0.2497	0.1382	0.3701	0.3761	-0.2779	-0.1765	0.06907	0.2582	-0.1916	-0.2893	-0.3628	-0.2342	0.2664	0.1221	-0.1591	-0.4711	-0.08128	-0.7301	-0.6216	-0.2613	-0.8668	-0.2356	-0.2132	-0.3442	-0.1407	0.3747	0.9946	0.7333	0.006542	0.1509	0.02816	0.07454	0.4224	0.6762	0.2009	0.2599	0.4026	0.6441	0.8221	0.445
ENSMMUG00000004944	ENSG00000170852	KBTBD2	0.4444	0.4113	0.1519	0.3885	-0.09747	0.4705	-0.02482	0.5536	0.4703	-0.1368	-0.07202	0.3338	0.1476	0.2955	-0.3391	0.1318	1.04	0.8991	0.2779	0.3839	0.398	0.2933	0.5381	0.3987	0.7336	0.5459	-0.1682	0.1931	0.1441	-0.3148	-0.006162	-0.05175	0.01073	0.02998	0.3812	0.02576	0.59	0.007054	0.8915	0.003905	0.02158	0.4577	0.7252	0.07095	0.5097	0.1087	0.1025
ENSMMUG00000004963	ENSG00000079257	LXN	0.1128	0.002454	0.3258	0.2043	-0.3085	0.2859	-0.3255	0.1269	0.02157	-0.1483	0.2637	-0.2281	-0.3935	0.3481	-0.5456	0.0004055	-0.1609	0.289	0.2852	0.1424	0.1205	0.3781	0.6366	0.6969	-0.122	0.7121	0.08685	0.6612	0.1822	0.2694	0.2481	0.2975	0.6555	0.993	0.1909	0.4319	0.2862	0.2587	0.2529	0.6677	0.9341	0.5509	0.3373	0.3719	0.2397	0.1521	0.04843
ENSMMUG00000004968	ENSG00000162804	SNED1	-0.3937	0.1578	0.6936	0.01666	-0.3421	0.1289	-0.3336	-0.01472	0.2974	-0.009696	0.6221	0.2922	0.1154	0.5174	0.3187	0.8122	-0.8236	0.04131	0.351	0.6024	0.181	0.5888	0.3651	0.06912	0.03605	0.2028	0.8894	0.4508	0.3828	0.7872	0.6007	0.9733	0.1616	0.5973	0.009172	0.9523	0.2641	0.6359	0.2689	0.9598	0.4011	0.9757	0.0636	0.3706	0.7634	0.0983	0.3748
ENSMMUG00000004974	ENSG00000132109	TRIM21	0.4783	0.02856	-0.2557	-0.05325	0.9815	0.3255	0.09585	-0.06905	0.3779	0.4884	-0.2203	-0.1057	0.8992	0.05145	0.1422	-0.02553	-0.3457	-0.4847	-0.2747	-0.4153	-0.2498	-0.2386	-0.4138	0.0003619	-0.2713	-0.3678	-0.4146	-0.5329	-0.1708	-0.2134	-0.538	0.1137	0.001278	0.8585	0.08736	0.7192	8.23e-10	0.02805	0.5322	0.6684	0.03067	0.002088	0.2166	0.5088	2.712e-06	0.7433	0.4166
ENSMMUG00000004983	ENSG00000151014	NOCT	-0.1675	-0.2811	0.2063	-0.1338	0.5745	0.3514	0.06566	0.1816	-0.2283	0.1176	0.3015	-0.03286	0.3006	0.4087	-0.02887	0.22	-0.07813	-0.4732	-0.005997	-0.272	-0.08208	-0.07373	-0.04889	0.1967	0.01076	-0.3333	-0.007048	-0.2321	-0.2737	0.1139	-0.0475	-0.07298	0.4183	0.2124	0.3025	0.5184	0.00596	0.07927	0.7574	0.4013	0.3565	0.5849	0.2029	0.8817	0.2328	0.05202	0.9042
ENSMMUG00000004994	ENSG00000079950	STX7	0.4062	0.4517	0.08586	0.2614	-0.1981	0.3823	-0.06489	0.4213	0.3939	-0.1356	-0.2677	0.2111	-0.01071	0.2042	-0.4611	-0.0868	0.7563	0.694	0.06368	0.2601	0.2173	0.1299	0.4323	0.1554	0.5472	0.4499	-0.4057	0.03674	-0.1376	-0.4913	-0.2182	-0.1591	0.01911	0.01619	0.6171	0.128	0.2692	0.02671	0.7168	0.02654	0.05295	0.4568	0.1875	0.2468	0.961	0.262	0.02414
ENSMMUG00000005001	ENSG00000119917	IFIT3	2.164	1.363	-0.04948	0.5382	2.45	1.365	-0.1149	0.4426	2.192	1.13	-0.5124	0.006596	1.728	1.141	-0.6924	-0.301	0.5826	0.2843	-0.2694	-0.0127	-0.004939	-0.07051	0.06286	0.4419	0.416	0.07416	-0.8403	-0.6837	-0.6402	-0.4091	-0.5935	-0.2126	1.133e-08	0.0005807	0.8846	0.1233	6.534e-10	0.0001669	0.744	0.2422	2.275e-07	0.001905	0.189	0.9849	0.0001425	0.001729	0.07387
ENSMMUG00000005018	ENSG00000164219	PGGT1B	0.5175	0.7358	0.4117	0.5141	0.02102	0.6304	0.3232	0.6067	0.7451	0.0192	0.1945	0.5343	0.01254	0.6881	-0.1757	0.2653	0.7881	1.054	0.3396	0.6799	0.4954	0.2442	0.8047	0.27	0.9384	0.9658	0.4761	0.5537	0.1174	0.007663	0.4085	-0.124	0.05376	0.01333	0.1348	0.05897	0.9438	0.02012	0.2699	0.04075	0.02179	0.9477	0.5531	0.07199	0.9732	0.0179	0.5979
ENSMMUG00000005029	ENSG00000165494	PCF11	0.6702	0.7838	0.3697	0.674	-0.005326	0.6143	0.1955	0.8255	0.5968	-0.1576	-0.1443	0.3451	0.01756	0.3885	-0.2761	0.3931	0.9803	1.006	0.1191	0.5375	0.4069	0.3685	0.6189	0.5531	0.647	0.5863	-0.2203	0.3018	0.08564	-0.1861	0.07581	0.2665	0.001236	0.0004924	0.0704	0.001074	0.98	0.002834	0.3564	0.0002878	0.01347	0.4659	0.5482	0.1108	0.946	0.07237	0.2527
ENSMMUG00000005032	ENSG00000196586	MYO6	0.276	0.5619	0.6095	0.6859	0.147	0.7901	0.4121	0.5647	0.1766	-0.03067	0.3466	0.4978	0.109	0.6999	0.06104	0.5446	0.6398	0.8201	0.8828	0.5169	0.5132	0.5963	0.7389	0.6247	1.036	1.098	0.8146	0.7861	0.5961	0.6896	1.018	0.6597	0.143	0.006232	0.001146	0.0002556	0.4622	2.577e-05	0.03795	0.005625	0.4459	0.8816	0.125	0.01601	0.671	0.0006	0.7902
ENSMMUG00000005042	ENSG00000196642	RABL6	-0.4371	-0.4027	-0.08622	-0.5076	-0.0912	-0.7048	-0.2005	-0.2575	-0.3082	0.3003	0.2414	-0.3544	-0.3773	-0.4533	0.403	0.1994	-0.6943	-0.7409	-0.3383	-0.2576	-0.3984	-0.3554	-0.6426	0.03234	-0.6072	-0.6466	0.1098	-0.3531	-0.136	0.07966	-0.07434	0.1593	0.02765	0.06232	0.6618	0.01074	0.656	0.0004538	0.326	0.2319	0.1869	0.1535	0.3001	0.0925	0.1329	0.03181	0.08609
ENSMMUG00000005048	NA	NA	-0.4412	-0.2585	0.3194	-0.5729	-0.09133	-0.6319	-0.3608	-0.3103	-0.2488	0.4766	0.6384	-0.1992	-0.3456	-0.4798	0.2891	0.1726	-0.8127	-0.9643	-0.3083	0.03359	-0.2807	-0.1005	-0.7414	0.1214	-0.7735	-0.624	0.6196	0.1356	0.1137	0.1972	0.3797	0.2309	0.1222	0.4023	0.2409	0.04787	0.7582	0.0331	0.2271	0.3165	0.4465	0.1042	0.04996	0.5149	0.3216	0.119	0.3823
ENSMMUG00000005055	ENSG00000132970	WASF3	0.2968	0.02966	-0.2564	0.06946	-0.1481	0.1825	0.1129	0.491	0.09793	-0.4677	-0.4443	-0.3916	0.1518	-0.2815	-0.4364	-0.2715	0.7127	0.2992	0.1531	-0.606	-0.05185	-0.5041	0.08521	0.2751	0.2686	0.2515	0.1889	0.07967	-0.002423	0.1685	0.3198	0.0709	0.2797	0.924	0.3853	0.8119	0.6384	0.526	0.7038	0.09907	0.7495	0.09409	0.1628	0.1706	0.6836	0.3058	0.1542
ENSMMUG00000005066	ENSG00000086717	PPEF1	-0.1043	0.293	-0.01529	0.1983	0.07107	0.2514	0.03893	-0.5612	-0.05265	-0.1983	0.2338	0.123	0.2345	0.3342	-0.3592	-0.08658	-1.173	-0.1904	0.1191	0.1114	-0.002797	-0.01645	0.02806	-0.2704	-0.5256	0.06384	0.249	0.3008	0.2425	0.4608	0.2828	0.1156	0.5953	0.1706	0.9376	0.3076	0.7303	0.1937	0.852	0.01457	0.824	0.3468	0.326	0.5629	0.3449	0.1076	0.1381
ENSMMUG00000005067	ENSG00000134014	ELP3	-0.1601	-0.2428	-0.2693	-0.03752	0.3109	0.07932	0.2662	-0.3304	-0.3683	-0.1039	-0.1967	-0.0585	0.167	-0.003986	0.279	-0.03752	-0.3119	-0.2402	-0.01977	-0.4123	-0.1681	-0.1629	-0.1884	-0.3167	-0.1423	-0.09795	0.03983	-0.2193	-0.05241	0.1115	0.004165	-0.04043	0.1723	0.05759	0.02248	0.7475	0.009993	0.4943	0.02575	0.01034	0.008809	0.4069	0.1643	0.6435	0.2567	0.9743	0.04128
ENSMMUG00000005068	ENSG00000162676	GFI1	-0.06035	0.4225	0.8841	0.5186	0.1812	0.7033	0.5147	0.5604	0.1557	0.5071	0.9455	0.731	0.2854	0.9149	0.6158	1.19	0.02386	0.5655	1.346	0.7445	0.7623	0.8839	0.76	1.3	0.7148	0.8551	1.531	0.9483	0.9751	1.092	1.409	1.247	0.7653	0.05168	1.034e-05	0.009354	0.3871	0.0004309	0.01336	0.008691	0.5177	0.01722	4.643e-05	0.0007306	0.2626	1.942e-05	0.009023
ENSMMUG00000005070	ENSG00000067208	EVI5	1.097	1.013	0.3886	0.8155	0.04315	1.051	0.3249	0.9874	0.8627	-0.2216	-0.2096	0.5518	-0.1306	0.6059	-0.2096	0.02256	1.525	1.333	0.285	0.4938	0.5645	0.2837	0.8183	0.4641	1.134	0.6408	-0.1909	0.1204	-0.1079	-0.51	-0.1006	-0.1827	3.584e-05	0.0006243	0.1606	0.00257	0.8833	9.994e-05	0.2666	0.0009408	0.00504	0.4388	0.5213	0.05481	0.7221	0.03075	0.5146
ENSMMUG00000005076	ENSG00000148459	PDSS1	0.8597	0.6113	0.2915	0.3699	0.08421	0.6398	-0.1433	0.5085	0.5993	0.01169	-0.3556	0.01213	0.04449	0.3153	-0.6997	-0.01174	0.6956	0.7107	-0.009177	0.4463	0.2416	0.3671	0.5947	0.6611	0.4722	0.3692	-0.2654	0.5472	0.08878	-0.03569	0.2051	0.1792	7.725e-05	0.009674	0.1867	0.09217	0.7155	0.003525	0.5506	0.03436	0.02176	0.9605	0.1809	0.9596	0.8785	0.1808	0.01235
ENSMMUG00000005078	ENSG00000136754	ABI1	0.3676	0.3849	0.118	0.3634	0.03085	0.5059	-0.03163	0.3619	0.347	-0.0844	-0.1059	0.2313	0.2263	0.3339	-0.349	-0.1238	0.7614	0.6612	0.2709	0.413	0.2854	0.3221	0.5922	0.414	0.5157	0.3475	-0.2018	0.1696	0.04268	-0.3037	-0.02188	-0.06807	0.01473	0.01805	0.4233	0.01494	0.84	0.0008099	0.8363	0.02624	0.04831	0.5915	0.5412	0.1401	0.2256	0.03593	0.0472
ENSMMUG00000005081	NA	NA	0.9218	1.517	1.804	1.229	0.2497	1.427	0.5921	1.756	0.3296	-0.07368	1.204	0.9513	-0.2364	1.18	-1.149	1.072	0.5319	1.29	1.689	1.213	1.165	1.114	1.63	1.52	1.21	1.761	1.658	1.716	0.9905	1.171	1.702	1.059	0.04497	0.003192	4.622e-05	0.006026	0.636	0.001572	0.2789	0.0001656	0.5736	0.8878	0.02984	0.06613	0.7529	0.02097	0.0906
ENSMMUG00000005096	ENSG00000138002	IFT172	-0.1088	-0.1765	-0.1987	-0.03679	0.07165	-0.3553	0.04398	-0.4687	-0.1946	0.1245	0.07698	-0.161	0.2765	-0.268	0.1738	-0.1315	-0.2151	-0.05481	-0.0898	-0.1403	-0.002514	0.156	-0.2754	-0.465	-0.0009805	-0.1309	0.007429	-0.2142	0.00918	0.1531	-0.2211	-0.2803	0.344	0.158	0.08534	0.7497	0.5469	0.00281	0.7109	0.0003465	0.1568	0.3107	0.5792	0.1989	0.05949	0.0332	0.201
ENSMMUG00000005103	ENSG00000196547	MAN2A2	0.1412	0.2484	0.2448	-0.03538	-0.09555	-0.0169	0.1661	0.04114	0.298	0.1456	0.3274	0.1064	-0.1174	0.1941	0.1268	0.172	0.07259	0.1474	-0.002742	0.126	0.1404	0.1513	0.02879	0.02926	0.2115	0.1357	0.2139	-0.06277	0.08465	0.1367	0.1383	0.1433	0.1821	0.03118	0.02074	0.7414	0.3983	0.8748	0.1359	0.726	0.02013	0.2055	0.01115	0.3664	0.4084	0.09551	0.3188
ENSMMUG00000005106	ENSG00000140553	UNC45A	-0.404	-0.4896	-0.2478	-0.4091	-0.04284	-0.5286	-0.07522	-0.6709	-0.312	0.2066	0.1397	-0.2338	-0.09598	-0.3024	0.3482	-0.208	-0.547	-0.7147	-0.3182	-0.386	-0.3605	-0.3161	-0.6479	-0.5627	-0.4155	-0.469	-0.034	-0.3424	0.003015	0.09996	-0.1245	-0.3543	0.01069	0.004638	0.1151	0.009879	0.7926	0.0009433	0.6429	0.0001361	0.09357	0.215	0.4518	0.1641	0.6299	0.07206	0.0608
ENSMMUG00000005108	ENSG00000166965	RCCD1	-0.04764	-0.03865	-0.04765	-0.1666	-0.05423	-0.2842	0.228	-0.1445	0.1926	0.06894	0.06944	0.05863	-0.03099	0.07884	0.1915	0.1118	-0.1352	-8e-05	0.1379	0.1302	-0.0268	0.2783	-0.08072	-0.08051	0.1027	-0.01922	-0.03571	-0.2367	-0.05681	0.04551	-0.1377	-0.5315	0.7359	0.803	0.7379	0.2491	0.7213	0.05164	0.1207	0.3594	0.2504	0.6484	0.6841	0.7063	0.8661	0.6076	0.2486
ENSMMUG00000005119	ENSG00000101294	HM13	-0.08107	-0.3106	-0.1869	-0.217	0.2657	-0.1747	0.1584	-0.1749	-0.1474	0.1953	-0.02696	-0.1721	0.3042	-0.07556	0.3325	0.02258	-0.3283	-0.6106	-0.2356	-0.3642	-0.2379	-0.2912	-0.5203	-0.2667	-0.3376	-0.4596	-0.1144	-0.2708	0.02793	-0.03068	-0.2425	-0.05505	0.5263	0.02669	0.1452	0.09136	0.0463	0.174	0.232	0.2119	0.3277	0.1497	0.8582	0.2066	0.06161	0.5772	0.02858
ENSMMUG00000005143	ENSG00000121039	RDH10	0.1047	0.3497	0.08432	0.3009	-0.1162	0.06367	-0.0348	-0.0232	0.3838	0.003044	0.1136	0.3914	0.5928	0.4383	-0.2402	0.408	0.6604	0.8601	0.4976	0.2074	0.4256	0.1308	0.5569	0.483	0.1317	0.2693	-0.05092	0.4378	-0.2061	-0.1458	0.07075	-0.01118	0.6022	0.1153	0.6809	0.137	0.587	0.7551	0.8749	0.9174	0.08971	0.9882	0.6209	0.06093	0.02334	0.03455	0.2994
ENSMMUG00000005149	ENSG00000135622	SEMA4F	-0.1517	-0.05253	0.197	0.09982	-0.1513	0.0675	-0.03647	-0.1441	-0.1267	-0.08068	0.3416	0.1373	-0.07421	0.1935	0.1461	0.1055	-0.508	-0.0472	0.194	-0.1131	-0.1871	0.1322	-0.1519	0.01897	0.09072	0.1608	0.5375	0.2688	0.2211	0.4796	0.3968	0.2397	0.2999	0.7437	0.1692	0.4921	0.3296	0.6426	0.8111	0.3718	0.4649	0.6084	0.04953	0.3882	0.6989	0.2158	0.3952
ENSMMUG00000005156	ENSG00000177463	NR2C2	0.8375	1.174	0.5482	0.7506	0.09467	0.8487	0.3389	1.01	1.146	-0.1024	0.1781	0.6582	0.164	0.722	-0.1717	0.4653	1.238	1.458	0.3866	0.9787	0.785	0.5566	0.9734	0.4747	0.8114	0.5658	-0.1388	0.3265	0.07733	-0.4233	0.05929	-0.4331	0.004932	0.000371	0.07327	0.01291	0.7716	0.004925	0.299	0.002157	0.001292	0.7515	0.6226	0.04396	0.6877	0.02457	0.6414
ENSMMUG00000005177	ENSG00000145632	PLK2	-0.259	0.08309	0.3224	0.2284	-0.09605	0.1305	0.2411	-0.07556	-0.4491	-0.1715	0.1244	0.1318	-0.1288	0.1588	-0.04254	-0.1088	-0.1601	0.07058	0.05717	0.1101	0.3097	0.1416	0.03997	0.1088	0.3897	0.5572	0.7957	0.538	0.9842	0.7769	0.7021	0.5875	0.1845	0.69	0.08309	0.2232	0.637	0.487	0.2195	0.7128	0.04041	0.3591	0.5481	0.482	0.573	0.3906	0.8376
ENSMMUG00000005188	ENSG00000121879	PIK3CA	0.5392	0.6588	0.3215	0.4626	-0.07663	0.524	-0.1703	0.7003	0.4709	-0.2437	-0.3024	0.3507	-0.1092	0.4231	-0.5981	0.1682	0.9141	0.9136	0.1669	0.4382	0.3222	0.05256	0.5733	0.243	0.7598	0.7154	-0.2013	0.322	-0.0948	-0.1758	0.1401	0.01773	0.01492	0.007468	0.1566	0.03878	0.7477	0.01916	0.4792	0.004334	0.07667	0.3144	0.269	0.15	0.7134	0.07827	0.03057
ENSMMUG00000005199	ENSG00000153395	LPCAT1	-0.04653	-0.03134	-0.1822	0.02508	-0.1201	-0.2673	-0.0477	-0.165	-0.1893	-0.1147	-0.3372	-0.2482	-0.1586	-0.5292	-0.04291	-0.3627	0.01485	-0.259	-0.6008	-0.1257	-0.2155	-0.2174	-0.3069	-0.6502	-0.4214	-0.5526	-0.8551	-0.5753	-0.5085	-0.6847	-0.7231	-0.701	0.682	0.7997	0.1059	0.8238	0.3028	0.017	0.6839	0.1728	0.1545	0.3366	0.009794	0.03622	0.258	1.144e-05	0.7474
ENSMMUG00000005200	ENSG00000132635	PCED1A	-0.3051	-0.2075	-0.02077	-0.5135	-0.2853	-0.7154	-0.3377	-0.8145	-0.05694	0.2851	0.2819	-0.2682	-0.1271	-0.4799	0.1805	-0.3416	-0.4862	-0.4161	-0.2239	-0.04315	-0.1685	0.00722	-0.4057	-0.3009	-0.3356	-0.1272	0.08158	-0.05299	0.007944	0.177	-0.03342	-0.3523	0.05875	0.2334	0.8958	0.001925	0.09543	2.327e-05	0.04562	1.044e-05	0.766	0.09554	0.1387	0.1306	0.5458	0.007183	0.3448
ENSMMUG00000005209	ENSG00000110172	CHORDC1	0.2706	0.4911	0.2536	0.758	-0.0676	0.4981	0.07486	0.9947	0.143	-0.4023	-0.2823	0.3447	-0.2921	0.1549	-0.5531	0.4609	0.2793	0.4607	-0.1125	0.6244	0.1355	0.1238	0.4452	0.4263	0.1257	0.3723	-0.4256	0.4903	-0.04709	-0.1925	0.115	0.2163	0.2398	0.05278	0.276	0.001019	0.7848	0.03102	0.7618	8.621e-05	0.6085	0.1096	0.3166	0.1644	0.3519	0.5317	0.05248
ENSMMUG00000005210	ENSG00000136643	RPS6KC1	0.623	0.5351	0.2092	0.4339	0.4489	0.5849	0.4089	0.345	0.3918	-0.06646	0.0002893	0.1997	0.3901	0.4145	-0.1763	0.03988	0.3774	0.5604	0.3258	0.1881	0.2998	0.2147	0.3195	0.1813	0.4271	0.5103	0.06549	0.07447	0.1759	0.09549	0.1741	0.01726	2.517e-06	0.0002289	0.1121	0.001057	0.001113	1.08e-05	0.003161	0.01593	0.01164	0.636	0.9985	0.1596	0.02153	0.003273	0.2574
ENSMMUG00000005215	ENSG00000136933	RABEPK	-0.2274	-0.295	-0.05244	-0.2759	-0.3185	-0.1987	-0.4458	-0.3017	-0.06185	0.1703	0.2091	-0.1866	0.01333	0.005507	0.06597	-0.18	-0.2469	-0.03849	0.2618	-0.1185	0.001986	0.2419	0.02486	0.3158	0.1738	0.03639	0.5274	0.1707	0.1007	0.2249	0.2206	0.2189	0.1361	0.0772	0.7271	0.07653	0.05102	0.1966	0.006367	0.07552	0.7354	0.2968	0.2536	0.2712	0.9471	0.9733	0.7222
ENSMMUG00000005218	ENSG00000079999	KEAP1	-0.1936	-0.1802	-0.07946	-0.3349	0.08643	-0.3019	-0.18	-0.2741	-0.1468	0.3144	0.2578	-0.1351	-0.0605	-0.1739	0.2116	0.1064	-0.5211	-0.586	-0.142	-0.1976	-0.2355	-0.2267	-0.409	-0.09261	-0.4051	-0.4118	0.2498	-0.08019	-0.003461	0.1727	0.01677	0.03371	0.174	0.2399	0.5721	0.02101	0.5584	0.03706	0.2228	0.07961	0.3816	0.03574	0.1235	0.38	0.7349	0.2508	0.2049
ENSMMUG00000005220	ENSG00000182253	SYNM	-0.2066	0.2799	-0.3195	0.3981	0.2843	0.3289	0.414	0.5854	-0.2157	-0.6347	-0.1486	-0.1081	-0.03151	0.4587	-0.8107	-0.002891	0.009426	0.2645	0.2134	0.4605	-0.06412	0.1582	0.641	0.7874	0.4154	0.1892	0.4312	0.2799	0.4736	0.5605	0.2471	0.7841	0.5182	0.4429	0.3322	0.2099	0.3844	0.2842	0.2312	0.0811	0.5816	0.06392	0.7063	0.7532	0.9398	0.158	0.03214
ENSMMUG00000005221	ENSG00000167074	TEF	-0.2452	-0.1541	0.08722	-0.06372	0.09569	-0.06405	-0.006728	-0.2689	-0.1575	0.2363	0.3063	0.1054	0.04101	0.238	0.2161	0.2425	-0.4375	-0.4086	0.2573	-0.1178	0.06725	-0.01841	-0.02301	-0.04531	-0.3098	-0.2587	0.4312	0.1156	0.1436	0.2535	0.3461	0.3007	0.04271	0.2398	0.4642	0.5956	0.4441	0.5933	0.957	0.04144	0.2825	0.07165	0.03628	0.4257	0.7928	0.07042	0.1362
ENSMMUG00000005224	ENSG00000103852	TTC23	-0.1948	-0.3567	-0.05327	0.04029	0.004734	0.03864	0.07048	0.05018	-0.5325	-0.3272	-0.04896	-0.2359	-0.1677	-0.1896	-0.1835	-0.0004977	-0.2631	-0.3817	-0.02719	-0.3779	-0.4624	-0.2559	-0.1961	0.0003812	-0.1684	-0.2812	0.2276	0.1313	-0.133	0.2471	0.2867	0.2952	0.1142	0.007604	0.6592	0.7405	0.9702	0.7509	0.5852	0.7127	0.0002394	0.01219	0.735	0.07123	0.2782	0.1388	0.1918
ENSMMUG00000005225	ENSG00000152661	GJA1	1.24	0.4612	0.2248	0.03142	0.5303	0.7622	0.1517	1.071	0.9494	-0.03419	0.08756	0.3344	0.4585	0.322	0.1623	-0.0005072	1.339	0.5717	0.514	-0.1877	-0.06001	-0.2792	0.841	0.5688	0.6043	0.5138	0.4013	0.2044	0.4307	0.06494	0.8897	-0.461	0.0004167	0.2591	0.5706	0.936	0.1683	0.04556	0.7099	0.007286	0.02761	0.9355	0.8531	0.443	0.3731	0.4362	0.7243
ENSMMUG00000005229	ENSG00000127946	HIP1	0.1018	-0.299	-0.3366	0.06576	0.1638	-0.1476	0.253	0.1283	-0.1471	-0.0693	-0.2235	-0.07689	0.2268	-0.2381	0.3382	-0.005123	0.3724	-0.2717	-0.4111	-0.3001	-0.07273	-0.2963	-0.3338	-0.1461	-0.2493	-0.8555	-0.9675	-0.706	-0.4602	-0.8266	-1.022	-0.263	0.5681	0.1221	0.0601	0.7115	0.3769	0.4079	0.1702	0.513	0.4775	0.7103	0.2824	0.6807	0.3107	0.2033	0.1073
ENSMMUG00000005243	ENSG00000116903	EXOC8	1.115	1.4	0.6008	0.5966	-0.008812	1.059	-0.02299	0.9935	1.22	-0.01726	-0.02974	0.5378	-0.2133	0.8695	-0.4358	0.1896	1.698	1.701	0.4534	0.672	0.6738	0.4688	0.9363	0.2222	1.205	0.8476	-0.2191	0.002463	-0.0378	-0.5034	-0.02792	-0.2753	0.0001638	2.187e-05	0.05108	0.0497	0.9788	0.0004034	0.9453	0.002719	0.0004399	0.9563	0.9341	0.09811	0.6049	0.005633	0.2428
ENSMMUG00000005255	ENSG00000135148	TRAFD1	0.7341	0.1675	-0.1397	0.1671	0.9794	0.4668	0.2516	0.02245	0.6048	0.3981	-0.1729	0.0565	1.005	0.1406	0.2752	-0.2335	0.3935	-0.04075	-0.1849	-0.1967	-0.004954	-0.1007	-0.239	-0.08221	0.1646	-0.2703	-0.5735	-0.6268	-0.1185	-0.4643	-0.7007	-0.4336	8.966e-07	0.2821	0.3149	0.2336	8.355e-10	0.001137	0.08679	0.8818	0.0003938	0.008518	0.2882	0.7003	1.392e-07	0.3479	0.09899
ENSMMUG00000005278	ENSG00000169857	AVEN	-0.1393	-0.2469	-0.1117	0.1196	0.05134	-0.2026	0.1094	-0.3079	-0.2819	-0.06245	-0.1134	-0.04212	0.01338	-0.1285	0.1724	-0.2205	-0.323	-0.3237	-0.3927	-0.3694	-0.1682	-0.31	-0.4479	-0.4562	-0.1862	-0.01529	-0.1442	0.1374	0.2232	0.1579	-0.12	-0.4386	0.1869	0.03305	0.2883	0.2529	0.6388	0.05712	0.3132	0.009147	0.02724	0.5809	0.3728	0.7113	0.9216	0.2595	0.1654
ENSMMUG00000005298	ENSG00000013288	MAN2B2	-0.2909	-0.3533	-0.1622	-0.453	0.1179	-0.398	-0.07572	-0.2246	-0.2457	0.3548	0.2224	-0.1328	-0.0486	-0.1049	0.4183	0.2104	-0.3945	-0.6484	-0.1648	-0.2981	-0.3509	-0.2883	-0.5333	-0.06395	-0.3558	-0.5353	0.2036	-0.4664	-0.226	0.04655	-0.1074	0.07134	0.09876	0.06467	0.3542	0.01081	0.5173	0.02471	0.6767	0.241	0.237	0.05734	0.284	0.4797	0.8269	0.5748	0.04326
ENSMMUG00000005299	ENSG00000078549	ADCYAP1R1	-0.1361	-0.04238	0.179	0.1709	0.006652	0.2015	0.1607	-0.3737	-0.2334	0.2545	0.1992	0.1315	0.3278	0.3016	-0.1853	0.04837	-0.4105	0.07004	0.2732	-0.1289	-0.02522	0.0051	0.04996	-0.1298	0.3232	0.3967	0.7948	0.3631	0.4731	0.5852	0.3955	0.403	0.4289	0.8164	0.2855	0.3134	0.9706	0.2297	0.364	0.04673	0.2679	0.1551	0.3061	0.4757	0.1294	0.0915	0.3579
ENSMMUG00000005300	ENSG00000164086	DUSP7	-0.05166	-0.1554	0.1592	-0.2185	0.04269	-0.2122	0.09518	0.2759	0.03917	-0.004671	0.1801	-0.1506	-0.3318	-0.03705	0.1693	0.5567	-0.1293	-0.0757	0.07938	0.1204	0.1389	0.05205	-0.08628	0.6086	-0.02745	-0.1568	0.3577	0.1092	0.1567	0.2032	0.3401	0.7231	0.732	0.3477	0.29	0.1536	0.7876	0.1663	0.5482	0.09097	0.8283	0.9771	0.3172	0.3626	0.09219	0.8206	0.3437
ENSMMUG00000005307	ENSG00000162931	TRIM17	-0.3156	-0.09102	0.7223	0.2416	-0.2349	-0.04432	0.1061	-0.2772	-0.2267	0.2607	0.6864	0.1317	0.08548	-0.03438	0.09256	-0.1513	-0.4899	-0.3525	0.9799	0.9362	0.4523	0.8552	0.4599	0.675	-0.1589	0.09361	1.119	1.013	1.108	0.8803	0.91	0.6232	0.1881	0.7206	0.001178	0.2974	0.3541	0.8528	0.6624	0.285	0.4402	0.3016	0.011	0.6092	0.7822	0.8948	0.7457
ENSMMUG00000005312	ENSG00000173221	GLRX	0.4251	0.03734	-0.05227	0.1257	0.5128	0.3422	0.1159	0.2397	0.2218	-0.01066	-0.293	0.05955	0.3238	0.0485	-0.0186	-0.07555	0.09848	-0.05064	-0.05683	0.1249	0.1251	-0.0347	0.1064	0.411	-0.2217	-0.4683	-0.5107	-0.1752	-0.01772	-0.4834	-0.3812	-0.02702	0.0006603	0.7786	0.6645	0.3017	8.47e-05	0.005533	0.3578	0.07073	0.124	0.9338	0.03871	0.6396	0.03732	0.7074	0.8951
ENSMMUG00000005314	ENSG00000118985	ELL2	0.6334	0.6133	0.3233	0.529	0.01973	0.6955	-0.08377	0.7803	0.3383	-0.1458	-0.336	0.1721	0.0267	0.4091	-0.6135	-0.1728	0.7246	0.6757	0.194	0.4138	0.296	0.1539	0.5386	0.4344	0.4282	0.3059	-0.2543	0.1829	0.09767	-0.3108	0.004396	-0.03817	0.001293	0.004554	0.1064	0.007845	0.9248	0.0004539	0.6931	0.0003504	0.1454	0.4885	0.1592	0.4182	0.9182	0.04948	0.01114
ENSMMUG00000005336	ENSG00000204519	ZNF551	0.6185	0.8394	0.3195	0.4508	0.06026	0.553	-0.007938	0.3803	0.5684	-0.1792	-0.0845	0.301	-0.03949	0.4539	-0.2273	-0.04079	0.7595	0.9372	0.292	0.4067	0.4668	0.2571	0.5644	-0.03018	0.6005	0.6168	-0.08027	0.2014	0.1746	-0.1318	0.1055	-0.1188	0.0008083	4.394e-05	0.08672	0.01552	0.7571	0.002963	0.9678	0.06131	0.009641	0.3669	0.705	0.1333	0.8711	0.02281	0.3119
ENSMMUG00000005346	ENSG00000112419	PHACTR2	1.445	1.317	0.204	0.7573	1.176	1.102	0.5018	0.8013	1.396	0.1976	-0.1179	0.6868	0.8507	0.7756	-0.5512	-0.04803	1.307	0.9505	-0.3971	0.2221	0.2876	-0.2504	0.4658	-0.1126	0.7901	0.008097	-0.8771	-0.3012	-0.673	-0.6104	-0.3595	-0.6699	5.44e-06	0.0002256	0.5538	0.02113	0.0004728	0.0007508	0.1717	0.02913	0.0008111	0.6051	0.7946	0.08045	0.06355	0.04173	0.2271
ENSMMUG00000005353	ENSG00000170962	PDGFD	0.3508	0.7305	0.9038	0.8399	-0.09461	0.7932	0.3646	0.5477	0.1804	-0.02521	0.6213	0.6734	-0.03025	0.5556	-0.1072	0.4555	0.3407	0.8348	1.244	0.8082	0.7838	0.8603	0.9082	1.039	0.8367	1.132	1.174	1.351	0.9039	0.8739	1.247	0.8459	0.1258	0.003506	8.324e-05	0.0002576	0.7019	0.0005686	0.135	0.02789	0.5196	0.9202	0.02657	0.008011	0.9244	0.02749	0.7084
ENSMMUG00000005355	NA	NA	0.08309	-0.1912	-0.3657	-0.01286	0.0852	-0.09339	0.07698	0.3972	0.1725	-0.1383	-0.09065	-0.02715	0.03848	-0.03409	0.2526	0.1295	0.4979	0.01508	-0.2973	0.1178	0.2136	-0.05139	-0.09064	0.1518	0.1458	-0.5416	-0.5106	-0.2415	-0.1688	-0.3459	-0.4869	0.06033	0.5578	0.2221	0.01274	0.929	0.5695	0.5193	0.6051	0.009862	0.2938	0.353	0.5898	0.8566	0.833	0.8187	0.1172
ENSMMUG00000005357	ENSG00000069020	MAST4	0.8541	0.7058	0.3206	0.503	0.04002	0.7166	0.5332	0.8459	0.8837	-0.2218	0.2961	0.6724	0.09639	0.8755	-0.3254	0.8443	1.048	1.22	0.3544	0.2216	0.1722	0.2654	0.7405	0.3189	0.8985	1.056	0.7292	-0.1598	-0.0975	0.4854	0.4333	0.4068	0.00333	0.0387	0.2968	0.09555	0.9063	0.01523	0.1122	0.008995	0.01166	0.5084	0.4211	0.04346	0.8273	0.006157	0.3786
ENSMMUG00000005378	ENSG00000240505	TNFRSF13B	-0.4846	-0.532	-0.5629	-0.7677	-0.5074	-1.122	-0.6707	-1.094	-0.2929	0.0972	-0.2683	-0.7131	-0.684	-0.9535	-0.06496	-0.9031	-0.6726	-0.8522	-0.8333	-0.5272	-0.7901	-0.6984	-0.7277	-1.181	-0.5823	-0.7087	-0.6388	-0.5524	-0.3744	-0.3735	-0.3788	-0.8947	0.003553	0.003334	0.0007896	1.308e-05	0.004707	1.346e-09	0.0001405	3.851e-08	0.1485	0.5914	0.2055	0.0002757	0.003476	1.707e-06	0.7482
ENSMMUG00000005380	ENSG00000151612	ZNF827	-0.001315	0.6501	0.4566	0.1386	-0.3552	0.3271	-0.07555	0.7062	0.7806	0.1722	0.5342	0.4332	-0.2399	0.8286	-0.05955	0.7898	0.9865	1.543	1.031	0.8624	0.8133	0.9452	1.154	0.8656	1.026	1.102	1.008	0.5234	0.3193	0.5404	1.038	0.909	0.9962	0.02897	0.09607	0.6215	0.2641	0.2328	0.8055	0.01706	0.02135	0.5621	0.1054	0.1622	0.5505	0.005454	0.8634
ENSMMUG00000005383	ENSG00000132334	PTPRE	0.3733	0.1217	0.04971	0.2875	0.1464	0.2315	0.1788	0.5468	0.4484	0.0183	-0.0362	0.2236	0.4325	0.08152	0.1241	0.2088	0.9934	0.432	0.00724	0.1899	0.3366	0.1636	0.179	0.4437	0.4782	-0.06056	-0.4518	-0.313	0.01155	-0.4854	-0.4553	0.008657	0.01254	0.4471	0.7331	0.05076	0.3358	0.1142	0.2377	0.0007462	0.01074	0.9063	0.8326	0.1501	0.02004	0.6	0.4753
ENSMMUG00000005391	ENSG00000119729	RHOQ	0.4692	0.4985	0.2673	0.2419	-0.07021	0.4503	-0.03082	0.5277	0.3722	-0.1808	-0.1094	0.1297	-0.01274	0.3281	-0.5333	-0.1422	0.5822	0.7835	0.2424	0.3039	0.3537	0.2133	0.4703	0.387	0.3178	0.3841	-0.1736	0.02417	-0.09927	-0.3497	-0.05771	-0.06903	0.002962	0.003759	0.09165	0.126	0.6752	0.004405	0.8554	0.002591	0.04873	0.2925	0.5722	0.4564	0.9525	0.05421	0.006814
ENSMMUG00000005396	ENSG00000120709	FAM53C	0.05982	-0.1299	-0.2163	0.1846	0.467	0.02642	0.07455	0.01139	-0.1156	-0.1269	-0.2641	0.01792	0.4022	-0.1475	0.0428	-0.2388	0.03936	-0.3381	-0.3646	-0.05061	-0.1469	-0.1517	-0.1915	-0.2074	-0.3557	-0.641	-0.6987	-0.34	-0.2515	-0.4587	-0.4925	-0.5348	0.602	0.2986	0.05873	0.1086	0.0001438	0.8164	0.5297	0.927	0.3914	0.2951	0.04832	0.8819	0.006381	0.2231	0.7515
ENSMMUG00000005397	ENSG00000136699	SMPD4	-0.192	-0.2501	-0.08999	-0.1107	0.0667	-0.2746	-0.005095	-0.0942	-0.2521	0.05355	-0.002326	-0.1215	-0.06042	-0.2779	0.2933	0.09536	-0.1467	-0.45	-0.3851	-0.1297	-0.1725	-0.1841	-0.3447	-0.1237	-0.5157	-0.6688	-0.4204	-0.3242	-0.2712	-0.4338	-0.4517	-0.2948	0.1511	0.08798	0.5015	0.4072	0.6304	0.04092	0.9706	0.5193	0.1112	0.7059	0.9882	0.3917	0.7222	0.05116	0.06456
ENSMMUG00000005406	ENSG00000145979	TBC1D7	-0.176	-0.1952	-0.2012	0.09446	-0.08295	0.03762	-0.007126	-0.08737	-0.3272	-0.04973	-0.1086	-0.03361	0.06097	-0.1962	0.03056	-0.217	-0.1181	-0.2019	-0.1958	-0.1047	-0.07776	-0.01579	-0.2388	-0.2717	-0.4922	-0.4124	-0.4827	-0.02508	-0.2307	-0.297	-0.4351	-0.6612	0.1208	0.1086	0.07689	0.3995	0.4836	0.7397	0.9515	0.4834	0.01675	0.6812	0.4322	0.784	0.68	0.1074	0.819
ENSMMUG00000005410	ENSG00000116406	EDEM3	0.9721	1.255	0.8864	1.04	-0.1995	1.11	0.09652	1.283	0.7979	-0.1846	0.07507	0.6235	-0.159	0.7442	-0.6284	0.3868	1.714	1.628	0.6557	1.052	0.7981	0.6873	1.127	0.8325	1.206	1.104	-0.02223	0.65	0.1143	-0.3679	0.2651	0.1027	0.001929	0.0002422	0.004771	0.0009344	0.5519	0.0004172	0.7739	0.0002202	0.0319	0.5822	0.8388	0.06362	0.7079	0.02594	0.1007
ENSMMUG00000005414	ENSG00000171992	SYNPO	-0.1465	-0.4103	-0.3096	-0.241	-0.1446	-0.3218	-0.09215	-0.1492	0.09022	0.05353	0.003291	-0.0612	0.1307	-0.05461	0.2283	0.09219	0.09682	-0.1777	-0.4363	-0.2843	-0.2155	-0.2217	-0.3612	-0.2506	-0.3601	-0.568	-0.6665	-0.4755	-0.2491	-0.4769	-0.5136	-0.3545	0.3109	0.01066	0.03521	0.1014	0.3419	0.0297	0.542	0.353	0.6082	0.7374	0.9853	0.7063	0.4975	0.7335	0.1936
ENSMMUG00000005417	ENSG00000100385	IL2RB	-0.2224	-0.05089	0.4075	0.03956	0.3172	0.1906	0.6069	-0.03128	-0.01584	0.5527	0.9384	0.4565	0.4313	0.6612	1.017	0.7542	-0.2876	-0.2315	0.659	-0.02255	0.2881	0.2716	-0.03116	0.3057	0.3484	0.2615	1.061	0.2939	0.7032	0.8134	0.8301	0.4113	0.2174	0.7986	0.02897	0.8274	0.09454	0.2972	0.001989	0.8752	0.9407	0.005002	3.291e-05	0.0186	0.06618	0.0008916	9.1e-06
ENSMMUG00000005432	ENSG00000070371	CLTCL1	0.6814	-0.7068	-0.3527	0.9143	-0.274	-0.4187	0.597	0.3207	0.05001	-0.8176	-0.7427	-0.2698	-0.4339	-1.472	0.7052	-0.6532	2.551	0.961	-1.192	0.6319	0.6598	0.3655	-0.02436	-0.3638	0.3064	-0.7751	-2.24	-0.8066	-0.7664	-2.134	-2.034	-1.043	0.1326	0.1879	0.4681	0.04902	0.5915	0.4148	0.2079	0.5519	0.9238	0.1181	0.2131	0.5838	0.4923	0.006722	0.1806
ENSMMUG00000005447	ENSG00000061918	GUCY1B1	0.6495	0.7635	0.6223	0.5394	0.2092	1.079	0.5544	0.6905	0.7494	0.2033	0.2804	0.6201	0.2715	0.9719	-0.108	0.3728	0.9118	1.056	0.8583	0.3723	0.6789	0.4551	0.7706	0.912	0.9466	1.236	0.7347	0.2355	0.3799	0.2507	0.2762	0.7623	0.002442	0.00129	0.004119	0.01281	0.3575	7.177e-07	0.01503	0.003293	0.002936	0.3629	0.259	0.006681	0.3307	1.402e-05	0.6649
ENSMMUG00000005452	ENSG00000145020	AMT	-0.4531	-0.5727	-0.104	-0.3165	-0.2307	-0.5982	-0.2419	-0.6755	-0.3775	0.1278	0.117	-0.1869	-0.07121	-0.4445	0.05897	-0.261	-0.4197	-0.4923	-0.02394	-0.336	-0.4053	-0.1527	-0.3569	-0.6006	-0.2652	-0.1331	0.1367	-0.1665	-0.05702	0.1547	0.03681	-0.1997	0.006327	0.001493	0.5193	0.05495	0.1796	0.0004283	0.1537	0.0002616	0.05587	0.4654	0.5473	0.2946	0.7381	0.01338	0.76
ENSMMUG00000005455	ENSG00000173821	RNF213	1.182	0.4682	-0.2378	0.127	1.671	0.739	0.292	-0.09108	1.047	0.6241	-0.1507	0.01839	1.181	0.6281	0.2723	-0.1963	0.3	-0.0829	-0.1506	-0.1622	-0.1379	-0.08809	-0.179	-0.2902	0.2883	-0.165	-0.4435	-0.8584	-0.4817	-0.1594	-0.5051	-0.4742	3.377e-07	0.05334	0.2763	0.5627	1.748e-11	0.0009953	0.2024	0.7016	6.261e-05	0.006857	0.5439	0.9345	3.847e-05	0.006642	0.2833
ENSMMUG00000005461	ENSG00000101596	SMCHD1	1.082	1.066	0.4406	0.7353	0.4074	1.001	0.05583	0.999	0.8955	0.07832	-0.09463	0.484	0.3717	0.7232	-0.3624	0.3916	1.372	1.308	0.3164	0.6861	0.5075	0.455	0.8747	0.8118	0.9461	0.711	-0.3568	0.1981	-0.008706	-0.3432	-0.04069	0.08683	3.816e-05	0.0001794	0.07814	0.0041	0.117	0.0001229	0.8253	0.0003639	0.003207	0.769	0.7467	0.06859	0.235	0.008054	0.2093
ENSMMUG00000005469	ENSG00000099219	ERMP1	0.234	0.2693	0.2454	0.4078	0.1683	0.5608	0.387	0.4967	0.1441	-0.01037	0.1103	0.431	0.2124	0.6281	0.1546	0.3773	0.5048	0.588	0.6571	0.09507	0.1757	0.3307	0.4649	0.2562	0.567	0.3527	0.1356	0.1877	-0.03296	-0.03422	0.2784	-0.04633	0.1449	0.1257	0.1286	0.01109	0.3219	0.0004646	0.02202	0.004489	0.4486	0.9521	0.5677	0.01342	0.3135	0.0002501	0.4119
ENSMMUG00000005480	ENSG00000172508	CARNS1	-0.7311	-0.3167	0.1979	-0.4047	-0.4789	-0.6012	-0.7927	-0.6	-0.1324	0.5549	0.544	-0.1052	-0.3031	-0.06711	0.2434	0.1075	-1.145	-0.6512	-0.03713	0.05288	-0.4686	-0.07555	-0.608	-0.09517	-0.6744	-0.3046	0.4784	-0.01384	0.07578	0.04908	0.6323	-0.1906	0.01455	0.2999	0.4688	0.1758	0.1298	0.04666	0.01117	0.06503	0.7087	0.06148	0.09965	0.7435	0.4265	0.8308	0.4911
ENSMMUG00000005486	ENSG00000213402	PTPRCAP	-0.5297	-0.4695	0.09923	-1.083	-0.4844	-1.089	-0.6764	-0.5382	-0.194	0.5735	0.5691	-0.7237	-0.9287	-0.8397	0.2629	0.1002	-0.759	-0.8571	-0.4814	-0.2634	-0.4894	-0.3542	-0.8674	0.005362	-0.8285	-0.5225	0.2669	-0.5031	-0.1783	0.1937	0.06119	-0.1453	0.1154	0.2062	0.7726	0.001404	0.1628	0.001341	0.05242	0.1429	0.6271	0.1182	0.1622	0.04384	0.02989	0.01965	0.5108
ENSMMUG00000005492	ENSG00000149582	TMEM25	-0.3989	-0.1226	0.2661	-0.0608	-0.2177	-0.2139	-0.145	-0.2956	-0.2651	0.1225	0.3332	-0.02555	-0.2471	-0.006213	0.07021	0.2834	-0.4396	-0.2155	0.1685	0.04023	0.0502	0.1229	-0.01313	-0.1309	-0.1149	0.06613	0.482	0.3024	0.2826	0.4593	0.4206	0.2733	0.005941	0.4255	0.05895	0.6704	0.1497	0.1376	0.3331	0.05842	0.1272	0.4234	0.0507	0.8688	0.1886	0.9678	0.6789
ENSMMUG00000005496	ENSG00000258818	RNASE4	0.4922	0.6568	0.3861	0.2639	-0.08437	0.3791	-0.04625	0.6011	0.4389	-0.00995	0.1323	0.2695	-0.1767	0.2382	-0.4124	0.1787	0.3857	0.7312	0.2322	0.5899	0.4882	0.3731	0.4696	0.7621	0.4061	0.4689	0.04313	0.6676	0.3428	0.1844	0.3091	0.3739	0.01134	0.002021	0.04656	0.1743	0.6813	0.05125	0.8227	0.004784	0.0596	0.9621	0.5693	0.2047	0.4965	0.2567	0.08756
ENSMMUG00000005502	ENSG00000203879	GDI1	-0.08374	-0.3667	-0.2668	-0.06902	0.0886	-0.3266	0.08397	-0.2254	-0.1531	0.0227	-0.1155	-0.1556	0.1938	-0.3997	0.3447	-0.1213	0.06207	-0.4489	-0.4336	-0.1968	-0.1526	-0.1791	-0.4485	-0.3233	-0.3112	-0.6244	-0.6274	-0.4628	-0.1749	-0.4308	-0.6113	-0.4808	0.5188	0.01013	0.03929	0.5928	0.5117	0.01095	0.5363	0.1061	0.3192	0.8695	0.4452	0.2557	0.2413	0.003747	0.02711
ENSMMUG00000005507	ENSG00000130827	PLXNA3	-0.2843	-0.255	0.02459	-0.251	-0.2083	-0.5941	-0.02266	-0.5642	-0.1326	0.09803	0.4375	-0.1254	-0.1934	-0.273	0.5066	0.12	-0.5028	-0.4193	-0.3213	0.05416	-0.03896	0.06756	-0.4295	-0.3564	-0.313	-0.1837	0.1349	0.005913	0.1547	0.4283	0.08678	-0.1211	0.1207	0.1992	0.8907	0.1731	0.2804	0.001672	0.9035	0.005451	0.5447	0.6177	0.04421	0.5326	0.4212	0.1757	0.01922
ENSMMUG00000005508	ENSG00000159128	IFNGR2	0.3233	0.03097	-0.1116	0.1396	0.2508	0.2259	0.1225	0.2894	0.2351	0.02663	-0.2687	0.08967	0.4725	-0.07663	0.1579	-0.1562	0.4437	0.06066	-0.118	0.02792	0.1516	-0.04818	-0.04609	0.1497	0.05317	-0.4176	-0.6878	-0.3398	-0.07564	-0.6346	-0.678	-0.2732	0.01438	0.827	0.384	0.2805	0.06459	0.08089	0.3609	0.04007	0.1282	0.8469	0.07521	0.5118	0.00433	0.5779	0.3024
ENSMMUG00000005513	ENSG00000173992	CCS	-0.3243	-0.02605	-0.03582	-0.1095	0.1691	-0.1776	0.02311	-0.1219	-0.2039	0.09775	0.04688	-0.0119	-0.116	-0.02997	0.1534	-0.07746	-0.4082	-0.2768	0.05854	0.06521	-0.04493	0.043	-0.1606	-0.3264	-0.4163	-0.2919	0.1896	0.01108	-0.02409	0.03672	0.06406	0.09514	0.01281	0.8504	0.7784	0.3942	0.2047	0.1686	0.8619	0.3877	0.1828	0.4695	0.7574	0.931	0.4741	0.8261	0.3047
ENSMMUG00000005515	ENSG00000114770	ABCC5	-0.01247	0.1954	0.1711	0.3374	-0.2217	0.06085	0.1814	0.04713	-0.04304	-0.1249	0.1515	0.2314	-0.2107	0.03116	0.03595	-0.01645	0.3844	0.278	0.04147	0.3636	0.3026	0.341	0.2228	-0.177	-0.1526	-0.1685	-0.1907	-0.1185	-0.1439	-0.3044	-0.2136	-0.3665	0.9203	0.1486	0.1668	0.006531	0.09619	0.6267	0.1623	0.7317	0.7708	0.3445	0.3051	0.08104	0.206	0.8142	0.8059
ENSMMUG00000005519	ENSG00000163751	CPA3	-0.4209	0.2128	0.2532	0.2772	-0.5102	0.2086	0.2041	0.3572	-0.9262	-0.1714	0.1645	-0.07901	-0.8104	-0.02242	-0.122	0.03605	-1.379	-0.1117	-0.05867	-0.2424	-0.6027	-0.4669	-0.05915	0.2116	-0.6581	0.2096	0.3955	0.6509	-0.2291	0.1576	0.01627	1.074	0.05776	0.3529	0.2225	0.187	0.03137	0.323	0.3627	0.1231	0.001396	0.4711	0.5345	0.7419	0.01454	0.9247	0.6417
ENSMMUG00000005527	ENSG00000100034	PPM1F	0.08457	-0.09664	-0.06688	-0.1168	-0.01254	-0.3564	-0.2694	0.1286	0.1869	-0.01021	-0.03626	-0.1237	-0.06288	-0.3899	0.1671	-0.01239	0.3989	-0.1259	-0.5698	0.3105	0.1949	-0.03472	-0.1986	0.04239	-0.4954	-0.8526	-0.9441	-0.4216	-0.2313	-0.7522	-0.722	-0.5685	0.6555	0.6411	0.722	0.5315	0.9484	0.05475	0.1636	0.5266	0.4046	0.9593	0.8692	0.5304	0.7894	0.04869	0.4503
ENSMMUG00000005533	NA	NA	0.1988	0.359	0.2422	0.1313	0.1042	0.3378	0.058	-0.1414	0.2432	0.02124	0.09373	0.2204	0.2779	0.4436	-0.2	-0.03454	0.274	0.5349	0.522	-0.08392	0.1088	0.06437	0.3336	-0.05878	0.7172	0.7992	0.6132	0.1628	0.1792	0.4491	0.4464	0.2342	0.1372	0.01445	0.07249	0.3313	0.4629	0.01182	0.6855	0.3464	0.1279	0.8823	0.5595	0.1334	0.1145	0.00204	0.2169
ENSMMUG00000005545	ENSG00000099985	OSM	0.601	0.4518	0.5878	0.1821	0.492	0.1511	-0.3141	0.6921	0.2354	-0.1265	0.2169	0.3489	0.2652	-0.3142	-0.301	-0.1421	0.2557	-0.3623	-0.4321	0.1616	-0.09515	-0.1552	-0.02816	0.5047	-0.1186	-0.6448	-0.2923	-0.4485	-0.326	-0.7649	-0.4745	-0.3514	0.01115	0.08227	0.01341	0.4482	0.04785	0.5392	0.2386	0.00934	0.3973	0.6179	0.4383	0.1757	0.4027	0.2262	0.2991
ENSMMUG00000005550	ENSG00000172123	SLFN12	1.235	1.304	0.488	0.636	1.109	0.892	0.1233	0.6171	1.447	0.2309	0.1688	0.6743	1.12	1.05	0.07701	0.1353	1.103	1.34	0.7874	0.8203	0.926	0.5169	0.9113	0.7424	0.9685	0.6082	-0.1476	0.1045	0.1622	0.04359	0.2629	0.5892	4.366e-05	0.0001272	0.1308	0.04599	0.0005129	0.004021	0.7298	0.07626	6.115e-05	0.4735	0.6444	0.04628	0.003653	0.001208	0.8455
ENSMMUG00000005558	ENSG00000183808	RBM12B	0.5909	1.051	0.5108	0.6258	0.005008	0.6994	0.2626	0.666	0.6401	-0.02372	0.09386	0.5181	-0.2628	0.5071	-0.2633	0.3229	0.8856	1.082	0.2204	0.5634	0.4784	0.3736	0.5482	0.2035	0.8654	0.7817	0.0487	0.3874	0.1522	0.004055	0.1622	-0.1375	0.009179	2.734e-05	0.02567	0.006005	0.9838	0.002229	0.2806	0.007352	0.01775	0.922	0.7292	0.03464	0.3951	0.03725	0.3415
ENSMMUG00000005561	ENSG00000164953	TMEM67	0.08943	0.5258	0.2638	0.2197	-0.523	0.4025	-0.2767	-0.1649	0.2737	-0.1169	0.2793	0.2849	-0.2329	0.2985	-0.4419	-0.1565	0.5099	0.9039	0.4185	0.4315	0.4547	0.5802	0.6895	-0.1882	0.7294	0.9301	0.3155	0.45	0.1358	0.134	0.4822	-0.2423	0.6736	0.02465	0.2143	0.3024	0.02826	0.05872	0.2375	0.4941	0.2896	0.6122	0.2782	0.2247	0.446	0.1946	0.09909
ENSMMUG00000005570	ENSG00000162722	TRIM58	-0.4126	-1.167	-0.8565	-0.4704	-0.239	-0.2533	0.07103	1.032	-0.8464	-1.653	-0.6051	-0.4515	-0.0651	-0.7513	-0.02613	-0.3363	0.1963	-0.4909	0.3448	-0.5698	-0.9301	-0.523	0.355	0.1803	-0.7223	-1.041	0.5145	-0.4152	-0.5803	0.2573	0.1428	0.647	0.1863	0.001147	0.00766	0.1306	0.4601	0.4215	0.8223	0.002014	0.01247	7.417e-07	0.08918	0.1403	0.8574	0.01428	0.9374
ENSMMUG00000005572	ENSG00000132965	ALOX5AP	-0.0393	-0.4792	-0.4681	-0.05754	0.01757	-0.3555	-0.4403	-0.0002504	-0.1964	-0.2553	-0.5751	-0.3156	0.177	-0.6736	-0.1577	-0.3817	0.5348	-0.4619	-0.7819	-0.03988	-0.04456	-0.24	-0.2666	0.1119	-0.6917	-1.361	-1.504	-0.6949	-0.5271	-1.251	-1.309	-0.5723	0.8758	0.08092	0.06182	0.8184	0.9463	0.1548	0.0905	0.9993	0.5055	0.3361	0.05041	0.2341	0.5765	0.0115	0.5912
ENSMMUG00000005579	ENSG00000149639	SOGA1	0.4496	0.7055	-0.1316	-0.4478	-0.5571	-0.09937	-0.3739	0.08982	0.8642	0.07022	-0.1736	-0.119	-0.59	0.486	-0.315	0.2645	0.7941	0.9516	-0.1063	0.5512	0.2434	-0.1394	0.4367	-0.2121	0.4436	0.4338	-0.02401	-0.3889	-0.6225	-0.5558	-0.5109	-0.6757	0.08192	0.01566	0.6393	0.1222	0.07318	0.7153	0.2157	0.762	0.008835	0.8158	0.6315	0.7243	0.1669	0.1175	0.3858
ENSMMUG00000005586	ENSG00000100784	RPS6KA5	0.594	0.5854	0.1885	0.3825	0.3035	0.675	0.271	0.2069	0.6864	0.2113	0.1781	0.4042	0.5254	0.7401	0.0808	0.1704	0.6469	0.8785	0.4733	0.1564	0.2994	0.2885	0.5351	0.03978	0.4812	0.5924	0.05852	-0.2075	-0.2235	-0.2999	0.04072	-0.2739	4.389e-05	0.0002423	0.1947	0.008524	0.04418	4.202e-06	0.07443	0.1913	8.677e-05	0.1783	0.3145	0.01144	0.006121	3.662e-06	0.6446
ENSMMUG00000005596	ENSG00000023330	ALAS1	0.07416	-0.229	-0.2229	0.06514	0.06053	-0.1144	0.1324	0.0548	-0.1833	-0.06812	-0.287	-0.1724	0.03632	-0.3682	0.05358	-0.1865	0.1535	-0.3125	-0.5681	-0.1208	-0.1766	-0.2978	-0.3114	-0.2215	-0.3961	-0.709	-0.8663	-0.4096	-0.3094	-0.6249	-0.6912	-0.4907	0.6103	0.1495	0.1271	0.6538	0.6887	0.4323	0.3805	0.7317	0.2853	0.6585	0.09594	0.2655	0.8442	0.018	0.7559
ENSMMUG00000005598	ENSG00000125648	SLC25A23	-0.5947	-0.4052	-0.07464	-0.1809	0.06303	-0.3018	0.1336	-0.3735	-0.5748	0.1174	0.01271	-0.1423	0.02741	-0.1102	0.4175	0.2024	-0.8304	-0.7385	-0.141	-0.4855	-0.4274	-0.2834	-0.3993	-0.09425	-0.4996	-0.3662	0.3167	-0.09531	0.01742	0.2171	0.1699	0.2497	0.0006596	0.02615	0.6507	0.2834	0.7209	0.07486	0.4317	0.0397	0.006244	0.5116	0.9478	0.4365	0.8984	0.541	0.03052
ENSMMUG00000005600	ENSG00000205744	DENND1C	-0.4532	-0.5122	-0.1179	-0.3988	0.05623	-0.4159	-0.01361	-0.4259	-0.498	0.2205	0.1708	-0.2911	-0.004058	-0.313	0.3445	0.09206	-0.5812	-0.7515	-0.0116	-0.2988	-0.2763	-0.1125	-0.4368	-0.1239	-0.4678	-0.5519	0.1867	-0.3617	-0.08883	0.1062	-0.1068	0.1309	0.01119	0.009176	0.5107	0.02521	0.7611	0.01973	0.9417	0.02931	0.01767	0.2444	0.4153	0.1213	0.9857	0.0965	0.1035
ENSMMUG00000005601	ENSG00000123240	OPTN	-0.07358	-0.1123	0.03855	0.09079	0.1316	0.1007	0.2359	-0.1285	-0.1497	0.001183	0.08568	0.104	0.2541	0.1559	0.1847	0.04926	-0.1994	-0.03818	0.3268	-0.2441	-0.1332	-0.06859	-0.04354	0.0527	0.2374	0.2831	0.4756	0.08805	0.1613	0.3937	0.387	0.2629	0.4157	0.2552	0.6692	0.3155	0.1617	0.2652	0.0125	0.1962	0.1611	0.9902	0.4212	0.2791	0.02791	0.1047	0.08494
ENSMMUG00000005602	ENSG00000065328	MCM10	0.06929	-0.1471	0.07015	0.2285	0.5506	0.6918	1.151	0.2108	-0.1161	0.02398	-0.1438	0.03045	0.4628	0.7516	0.6533	-0.3475	-0.3676	-0.2346	0.01372	-0.4333	0.06757	-0.2573	-0.3943	-0.125	-0.09445	-0.395	-0.06377	-0.3299	-0.1005	0.04211	0.1523	0.1467	0.7583	0.5497	0.7571	0.3102	0.01699	0.001455	4.724e-07	0.3994	0.66	0.9193	0.5964	0.8986	0.09766	0.0009958	0.007913
ENSMMUG00000005610	ENSG00000088179	PTPN4	0.1306	0.538	0.834	0.5008	-0.06387	0.7108	0.08782	0.6965	0.03199	-0.06478	0.3571	0.3426	-0.2756	0.5955	-0.5182	0.6035	0.2943	0.7893	1.025	0.6982	0.4334	0.5749	0.9963	1.129	0.9857	1.139	1.182	1.072	0.6145	1.04	1.323	1.227	0.5761	0.0356	0.0003391	0.0313	0.7984	0.002186	0.7245	0.005348	0.9083	0.7937	0.1855	0.169	0.3664	0.0154	0.06868
ENSMMUG00000005612	ENSG00000115419	GLS	0.7167	1.017	0.5193	0.7377	0.177	0.9694	0.3889	0.5361	0.8662	-0.09947	0.2519	0.698	0.1989	0.9022	-0.208	0.1311	1.015	1.273	0.6796	0.5242	0.5365	0.3446	0.813	0.03134	1.13	1.141	0.3298	0.2821	0.1317	-0.08471	0.3608	-0.4771	0.002408	0.000114	0.03007	0.001999	0.4796	4.876e-05	0.1233	0.04039	0.002043	0.6946	0.3752	0.006482	0.5243	0.0003641	0.4624
ENSMMUG00000005613	ENSG00000115415	STAT1	1.123	0.6478	0.05137	0.3616	1.379	1.1	0.2539	0.0826	1.006	0.616	-0.2094	0.2459	1.205	0.6383	-0.02115	-0.2181	0.1371	0.06986	0.194	-0.07964	-0.1167	-0.1138	0.01978	0.05446	0.2822	0.1413	-0.208	-0.5228	-0.2814	-0.3986	-0.39	-0.2986	5.767e-08	0.002924	0.7915	0.06611	2.939e-10	8.861e-08	0.211	0.6952	2.564e-05	0.003607	0.3593	0.2336	4.001e-06	0.002665	0.9267
ENSMMUG00000005617	ENSG00000138378	STAT4	-0.3607	-0.2322	0.1277	0.2628	0.1884	0.1617	0.356	0.2388	-0.4414	0.1428	0.283	0.2103	0.3004	0.2895	0.3003	0.8642	-0.71	-0.273	0.3624	-0.06689	0.05808	0.107	-0.03187	0.6647	-0.1698	0.05573	0.5452	0.3021	0.4262	0.5726	0.4854	0.8704	0.01319	0.136	0.3619	0.06183	0.1993	0.2498	0.01494	0.1143	0.01043	0.3436	0.09003	0.1634	0.08994	0.05312	0.06951
ENSMMUG00000005619	ENSG00000010322	NISCH	-0.1429	0.02147	0.1829	-0.08187	-0.08734	-0.2485	0.003242	-0.1803	0.06132	0.1429	0.3304	0.05627	-0.1589	-0.08863	0.3424	0.04568	-0.2227	-0.2256	-0.1381	0.4027	0.2017	0.2031	-0.1138	-0.134	-0.519	-0.4784	-0.1237	0.07963	0.1396	-0.02268	0.02848	-0.3255	0.2714	0.8799	0.1646	0.5263	0.512	0.05355	0.9808	0.1998	0.6893	0.3056	0.03383	0.6811	0.3333	0.5184	0.02675
ENSMMUG00000005621	ENSG00000196950	SLC39A10	0.6604	0.9912	0.7575	0.5757	-0.2282	0.7396	0.2571	0.5327	0.5654	-0.1136	0.1872	0.4683	-0.3492	0.5332	-0.1542	-0.1476	0.8394	1.234	0.4969	0.7755	0.7511	0.6686	0.7825	0.2326	0.7945	1.088	0.1059	0.8311	0.3332	0.1689	0.5263	-0.1519	0.004767	0.0001451	0.001426	0.01476	0.3697	0.001766	0.3018	0.0395	0.04106	0.6498	0.5009	0.06527	0.273	0.03324	0.5828
ENSMMUG00000005624	ENSG00000250479	CHCHD10	-0.3785	-0.3819	-0.1844	-0.5716	-0.1879	-0.6705	-0.2837	-0.7745	-0.2779	0.3333	0.1522	-0.4067	-0.2695	-0.4661	0.1249	-0.4195	-0.718	-0.7934	-0.5281	-0.4336	-0.4748	-0.4151	-0.6743	-0.61	-0.5313	-0.4563	-0.1053	-0.4167	-0.1096	-0.06838	-0.2161	-0.5941	0.0284	0.04064	0.2778	0.001217	0.2965	0.0001711	0.1132	7.69e-05	0.181	0.07094	0.4628	0.03353	0.2291	0.01448	0.5445
ENSMMUG00000005627	ENSG00000138411	HECW2	0.6614	0.7052	0.4371	0.8106	-0.2072	0.7433	0.1458	0.8081	0.3681	-0.1932	-0.2075	0.2321	-0.3257	0.07532	-0.962	-0.02448	1.328	1.209	0.08539	0.5491	0.3803	0.4312	0.7366	1.063	0.6277	0.4774	-0.4849	0.07761	-0.1359	-0.5384	-0.2141	0.4096	0.02853	0.0338	0.1641	0.008424	0.5527	0.01592	0.6806	0.01741	0.3304	0.5809	0.6118	0.5099	0.4776	0.8284	0.02852
ENSMMUG00000005634	ENSG00000135828	RNASEL	0.5031	0.3203	0.05014	0.1265	0.2591	0.4174	-0.0893	0.2642	0.2766	0.05876	-0.07374	0.1492	0.2741	0.2093	-0.2318	-0.02628	0.6437	0.3952	0.2002	0.2885	0.2122	0.1475	0.3315	0.3406	0.1175	-0.1887	-0.3731	-0.1915	-0.162	-0.4322	-0.3187	-0.2704	0.0001766	0.02776	0.7095	0.3452	0.06281	0.001914	0.5296	0.0719	0.08499	0.6832	0.6478	0.3076	0.1168	0.1456	0.1565
ENSMMUG00000005652	ENSG00000178149	DALRD3	-0.3538	-0.3359	0.005709	-0.1881	-0.14	-0.3634	0.01189	-0.4812	-0.3108	0.07292	0.1052	-0.1274	-0.1767	-0.3821	0.045	-0.3528	-0.6546	-0.5567	-0.3107	-0.2242	-0.2447	-0.1871	-0.48	-0.4253	-0.4011	-0.3684	-0.007612	0.07534	-0.02683	0.06922	-0.01454	-0.301	0.002876	0.0086	0.9604	0.1095	0.2549	0.002472	0.9212	0.0002629	0.02743	0.5594	0.4501	0.318	0.247	0.003004	0.7444
ENSMMUG00000005662	ENSG00000176946	THAP4	-0.5921	-0.5119	-0.2016	-0.5379	-0.221	-0.5873	-0.2461	-0.246	-0.4568	0.2392	0.06023	-0.2539	-0.4794	-0.3582	0.2384	0.271	-0.6915	-0.7364	-0.3512	-0.3465	-0.3163	-0.2902	-0.5799	0.07145	-0.6394	-0.4944	0.02692	-0.2005	-0.06973	0.1281	-0.009697	0.2376	0.000627	0.005732	0.2303	0.001899	0.2156	0.0007661	0.1625	0.18	0.02619	0.1851	0.7649	0.171	0.03075	0.05305	0.2329
ENSMMUG00000005665	ENSG00000145569	OTULINL	0.3175	0.7786	0.7482	0.7665	-0.0508	0.7874	0.1904	0.7973	0.1878	0.005731	0.4978	0.6436	-0.1093	0.7108	-0.1696	0.7261	0.2297	0.7417	0.7712	0.6035	0.5399	0.5237	0.7653	0.8113	0.6073	0.8726	0.6581	0.886	0.4999	0.5374	0.8798	0.618	0.1343	0.0008491	0.0004212	0.0003017	0.8226	0.0002025	0.3959	0.0004773	0.4596	0.9798	0.04577	0.004953	0.7017	0.001781	0.5081
ENSMMUG00000005666	ENSG00000129219	PLD2	-0.2247	-0.1252	-0.1746	-0.432	-0.1721	-0.6336	-0.237	-0.7345	-0.1333	0.08056	0.1306	-0.2741	-0.1812	-0.441	0.02432	-0.2513	-0.6979	-0.5868	-0.345	-0.1681	-0.2943	-0.2309	-0.4294	-0.6014	-0.3331	-0.212	-0.08577	-0.2	-0.2249	0.007447	-0.05786	-0.3708	0.08762	0.3771	0.1821	0.001389	0.2118	4.93e-06	0.08343	1.383e-06	0.3887	0.5609	0.4006	0.0553	0.2849	0.002159	0.8748
ENSMMUG00000005668	ENSG00000117009	KMO	0.4821	0.4577	0.1467	-0.06813	0.00329	0.3351	-0.174	-0.104	0.4218	0.1025	-0.0751	-0.01201	-0.05338	0.1329	-0.4156	-0.3499	0.1383	0.3576	-0.005391	0.2166	0.2042	-0.01368	0.212	-0.006986	0.2073	0.4796	-0.198	0.1555	-0.04586	-0.1601	-0.3224	-0.2537	0.006383	0.01927	0.4158	0.7068	0.9861	0.06196	0.3608	0.6004	0.04756	0.5921	0.7295	0.9515	0.821	0.4912	0.05791
ENSMMUG00000005670	ENSG00000071242	RPS6KA2	0.2453	-0.05167	-0.3013	0.1876	0.06728	-0.0233	-0.02777	0.3043	0.2126	-0.2813	-0.2908	0.06322	0.2606	-0.1526	0.05956	-0.04653	0.8952	0.2918	-0.4022	0.1356	0.1951	0.1295	0.1428	0.1535	0.1391	-0.405	-0.6679	-0.3725	-0.5072	-0.8341	-0.5213	-0.1381	0.2512	0.8255	0.1729	0.387	0.765	0.9155	0.9032	0.2023	0.3926	0.2183	0.2661	0.7822	0.3423	0.5039	0.8139
ENSMMUG00000005673	NA	NA	-0.1197	-0.534	-0.5278	-0.1757	0.1857	-0.3344	0.02041	-0.06631	-0.1526	0.05241	-0.3124	-0.2907	0.3439	-0.509	0.3161	-0.2868	0.221	-0.4732	-0.6486	-0.3947	-0.2216	-0.2426	-0.4918	-0.2059	-0.3447	-0.8432	-1	-0.6763	-0.2069	-0.5835	-0.9453	-0.5556	0.4892	0.005072	0.00242	0.3085	0.3029	0.05279	0.9097	0.7238	0.4536	0.7749	0.1228	0.112	0.1186	0.005766	0.1231
ENSMMUG00000005674	ENSG00000213066	CEP43	0.2334	0.3703	0.03203	0.4198	-0.1413	0.4112	0.01425	0.632	0.1773	-0.1313	-0.1966	0.1512	-0.08018	0.1468	-0.3379	0.1405	0.6319	0.8258	0.01507	0.4352	0.3041	0.2484	0.5023	0.3766	0.4506	0.4832	-0.3977	0.229	0.1032	-0.09543	-0.05185	-0.1099	0.2139	0.07071	0.8668	0.02602	0.4856	0.02948	0.9437	0.002132	0.4308	0.5183	0.3949	0.4597	0.7542	0.4666	0.1468
ENSMMUG00000005675	ENSG00000024048	UBR2	0.4889	0.3997	0.05285	0.4166	0.2047	0.4955	0.1326	0.5561	0.4396	0.02545	-0.1181	0.1685	0.4012	0.3207	-0.1249	0.06272	0.9306	0.6467	0.07062	0.3317	0.3392	0.2965	0.4875	0.4152	0.4149	-0.009318	-0.5329	-0.1696	-0.1075	-0.4838	-0.3676	-0.2538	0.004036	0.02929	0.7498	0.01294	0.2355	0.0033	0.4406	0.002525	0.02752	0.8859	0.5449	0.3399	0.05819	0.07271	0.5275
ENSMMUG00000005676	ENSG00000112486	CCR6	0.03979	0.1032	-0.1824	0.05665	-0.1573	-0.04649	0.01348	-0.04135	0.03779	-0.2384	-0.1951	0.02991	-0.1831	0.01706	-0.05468	-0.03911	0.2404	0.2334	-0.2126	-0.3219	-0.2398	-0.1592	-0.1672	-0.4035	0.3084	0.3834	-0.2792	-0.06631	-0.191	-0.1265	-0.05742	-0.305	0.7329	0.4183	0.1225	0.6282	0.2037	0.6924	0.9125	0.7468	0.7834	0.05729	0.1702	0.8126	0.232	0.8918	0.692
ENSMMUG00000005681	ENSG00000162496	DHRS3	-0.4562	-0.6153	-0.2044	-0.2233	0.09648	-0.4715	-0.09715	-0.2164	-0.4869	0.2808	0.3019	-0.1217	-0.0727	-0.2614	0.5018	0.4208	-0.5725	-0.7969	-0.1985	-0.2888	-0.3852	-0.2123	-0.5231	-0.06336	-0.5531	-0.8692	-0.1739	-0.3499	-0.2818	-0.0412	-0.2115	-0.04826	0.01043	0.00138	0.2398	0.2042	0.5953	0.008604	0.5883	0.2575	0.02068	0.1307	0.1426	0.5178	0.7408	0.166	0.01586
ENSMMUG00000005682	ENSG00000112406	HECA	0.8905	1.163	0.671	0.6789	0.04029	0.9141	0.1927	1.224	0.9786	-0.2377	0.2559	0.6904	-0.1731	0.7841	-0.3086	0.597	1.473	1.341	0.4499	0.68	0.5134	0.3323	0.92	0.5152	1.037	0.778	0.161	0.1211	-0.04598	-0.3927	0.2262	0.1993	0.0008608	8.18e-05	0.01282	0.01164	0.8892	0.0006959	0.5075	3.137e-05	0.002005	0.4099	0.422	0.0172	0.636	0.006259	0.3475
ENSMMUG00000005688	ENSG00000171223	JUNB	0.271	0.2361	0.459	-0.4216	-0.2643	-0.5084	-0.8432	1.234	0.5701	0.6284	0.5855	-0.2898	-0.6249	-0.5301	0.03433	0.8435	0.4642	-0.1026	-0.6729	0.439	-0.04496	-0.2798	-0.4088	1.257	-0.3308	-0.6087	-0.3965	-0.6424	-0.3345	-0.5369	-0.4078	0.2056	0.4309	0.527	0.1828	0.2314	0.473	0.1553	0.02373	0.001228	0.1572	0.08357	0.1462	0.4346	0.1653	0.1532	0.9339
ENSMMUG00000005689	NA	NA	-0.7661	-1.157	-0.3281	-0.7051	-0.4396	-0.6612	-0.3087	0.2229	-1.082	-0.753	-0.006699	-0.4456	-0.4011	-0.9253	0.3633	-0.08916	-0.9019	-1.267	-0.3269	-0.4243	-0.8774	-0.1548	-0.3233	0.2335	-1.075	-1.103	0.3265	-0.1021	-0.05697	0.3263	0.1347	0.4927	0.000705	3.695e-06	0.1296	0.001568	0.05539	0.003554	0.1698	0.3423	4.257e-05	0.001539	0.979	0.05773	0.1514	0.0001057	0.1563
ENSMMUG00000005722	ENSG00000123146	ADGRE5	-0.06809	-0.6629	-0.5733	-0.1854	0.2943	-0.5879	0.1867	-0.1893	0.03215	0.1064	-0.1079	-0.1857	0.4535	-0.4793	0.6039	-0.2923	0.321	-0.5231	-0.4882	-0.4236	-0.17	-0.2599	-0.7394	-0.4269	0.3358	-0.4252	-0.3401	-0.5568	0.1572	-0.08508	-0.4949	-0.3145	0.7412	0.00346	0.005627	0.367	0.1719	0.004378	0.3848	0.3959	0.8948	0.6265	0.6548	0.3945	0.08512	0.02852	0.01453
ENSMMUG00000005732	ENSG00000002549	LAP3	0.3359	-0.05234	-0.2931	-0.05542	0.8169	0.3273	0.3858	-0.4031	0.2618	0.3086	-0.2053	-0.03792	0.8905	0.2435	0.3501	-0.3181	-0.5664	-0.523	-0.0944	-0.3655	-0.1615	-0.2399	-0.366	-0.3864	-0.3226	-0.2946	-0.1297	-0.3982	-0.06128	-0.1452	-0.2776	-0.2746	0.01321	0.7197	0.02924	0.6782	2.893e-08	0.01518	0.006123	0.006312	0.09865	0.03154	0.1958	0.7891	6.498e-07	0.08863	0.02826
ENSMMUG00000005733	ENSG00000172794	RAB37	-0.2271	-0.2094	0.004776	-0.1523	0.1709	-0.08088	-0.02606	-0.2773	-0.2217	0.1391	0.2007	-0.03703	0.2935	-0.06417	0.1526	-0.07473	-0.08102	-0.21	0.3843	-0.1386	-0.07778	-0.007018	-0.02573	0.0791	-0.161	-0.3899	0.1799	-0.185	-0.06539	-0.1109	-0.01698	0.01144	0.06309	0.1147	0.9686	0.2115	0.1761	0.5058	0.8361	0.03776	0.1227	0.2809	0.162	0.7736	0.0574	0.6178	0.2892
ENSMMUG00000005737	ENSG00000109062	SLC9A3R1	-0.4347	-0.5497	-0.2307	-0.2723	0.2004	-0.3082	0.2229	-0.1934	-0.5547	0.1692	0.1026	-0.1691	0.07389	-0.243	0.5073	0.07557	-0.4535	-0.7963	-0.197	-0.4434	-0.3768	-0.2655	-0.5024	-0.05406	-0.569	-0.8123	-0.187	-0.5617	-0.237	-0.1936	-0.3637	-0.05875	0.01128	0.003807	0.1818	0.1121	0.2668	0.0713	0.222	0.3008	0.006334	0.3596	0.6137	0.3523	0.7389	0.1848	0.0157
ENSMMUG00000005742	ENSG00000163814	CDCP1	-0.08035	-0.1788	-0.4303	-0.4864	-0.1037	0.1032	0.2519	0.06232	-0.07527	0.4774	-0.2189	0.4582	0.5849	0.4331	0.1064	0.6219	0.0765	-0.2015	0.06242	-0.406	-0.06219	0.002056	-0.06626	0.09376	0.2861	-0.2001	0.04168	-0.1127	-0.07666	0.3886	-0.2056	0.5722	0.7303	0.4793	0.07575	0.04417	0.67	0.6535	0.2903	0.7973	0.8104	0.08965	0.5053	0.1294	0.07994	0.1205	0.725
ENSMMUG00000005749	ENSG00000138617	PARP16	-0.2257	-0.2415	-0.08033	0.2541	-0.1372	-0.103	-0.006536	-0.1792	-0.2654	-0.2691	-0.1002	0.08137	-0.1119	-0.1034	0.04379	-0.07524	0.1173	-0.2227	0.07352	0.09587	-0.1348	0.04018	0.1609	-0.09588	-0.5145	-0.7369	-0.6073	-0.3129	-0.499	-0.7183	-0.4167	-0.6231	0.1672	0.176	0.6208	0.1157	0.4214	0.5294	0.9692	0.3204	0.1843	0.1372	0.6181	0.6478	0.606	0.5636	0.8245
ENSMMUG00000005751	ENSG00000065457	ADAT1	0.4113	0.7511	0.4361	0.4893	0.4459	0.8004	0.4578	0.4366	0.3403	-0.3318	-0.06108	0.0555	0.08655	0.312	-0.2471	-0.4598	0.2558	0.5723	0.4424	0.1625	0.2988	0.391	0.6012	-0.0918	0.3451	0.5119	0.399	0.2547	0.3132	0.4536	0.393	-0.1214	0.06067	0.001866	0.05068	0.02809	0.05681	0.0002886	0.05224	0.07956	0.1972	0.168	0.8204	0.8201	0.7665	0.1852	0.3549
ENSMMUG00000005754	ENSG00000065427	KARS1	-0.1242	-0.336	-0.2265	-0.06779	0.2935	-0.08033	0.2511	-0.3286	-0.3402	0.0186	-0.1669	-0.1527	0.3186	-0.1273	0.2783	-0.1397	-0.471	-0.5026	-0.06083	-0.4393	-0.2691	-0.2366	-0.2908	-0.2046	-0.2054	-0.2036	0.06225	-0.1465	0.05481	0.2033	0.003939	0.1212	0.2352	0.003517	0.03086	0.5158	0.008065	0.4411	0.02342	0.004288	0.006207	0.8674	0.1738	0.1675	0.01867	0.2531	0.02781
ENSMMUG00000005757	ENSG00000077984	CST7	-0.3656	-0.4641	0.1221	0.0218	0.1495	-0.1182	0.2411	0.1005	-0.1982	0.2339	0.4277	0.1529	0.1925	-0.1472	0.5667	0.6037	-0.4125	-0.596	0.4773	0.01819	0.03141	0.2303	-0.1184	0.8256	-0.2375	-0.2949	0.5732	-0.05253	0.5225	0.3741	0.3906	0.6902	0.0467	0.0206	0.5078	0.9052	0.4324	0.5179	0.207	0.6175	0.3554	0.2282	0.04938	0.4283	0.4055	0.4462	0.01011
ENSMMUG00000005767	ENSG00000139370	SLC15A4	0.3097	0.2284	0.06841	0.06409	0.1232	0.2037	0.1753	-0.007031	0.2497	0.0394	-0.0382	0.1578	0.1475	0.1873	-0.02993	-0.05346	0.3705	0.2753	0.09334	-0.06794	0.1047	0.06995	0.0863	-0.1096	0.3611	0.3058	-0.04414	-0.1165	0.07226	-0.06459	-0.04059	-0.09577	6.925e-05	0.006857	0.3777	0.4086	0.1287	0.008814	0.03096	0.9348	0.006516	0.6302	0.6791	0.05868	0.1414	0.02267	0.7423
ENSMMUG00000005772	ENSG00000130830	MPP1	-0.01206	-0.5341	-0.5132	-0.1321	0.5789	-0.03996	0.2661	0.1833	-0.4274	-0.3685	-0.5281	-0.3117	0.5215	-0.4318	0.16	-0.4637	-0.3896	-0.6628	-0.276	-0.5384	-0.4715	-0.2929	-0.3007	-0.2377	-0.7331	-0.9037	-0.431	-0.5631	-0.3172	-0.1231	-0.54	-0.2381	0.9359	0.001263	0.0008264	0.379	0.0002421	0.7901	0.08708	0.2621	0.01591	0.02114	0.003244	0.05105	0.0062	0.006951	0.3674
ENSMMUG00000005775	NA	NA	-0.3173	-0.2259	0.2156	-0.107	0.0217	-0.1711	-0.1843	0.06911	-0.3876	0.01161	0.227	-0.1137	-0.2421	-0.1339	0.04509	0.4269	-0.5499	-0.3897	0.1337	-0.1194	-0.1451	0.05439	-0.1204	0.6818	0.03154	0.1642	0.644	0.3904	0.4549	0.7396	0.5824	0.8114	0.04394	0.1864	0.1596	0.4938	0.8945	0.2754	0.256	0.6768	0.03615	0.9429	0.2022	0.4923	0.2173	0.4132	0.8042
ENSMMUG00000005779	ENSG00000112699	GMDS	-0.5	-0.7046	-0.2691	-0.4351	-0.1351	-0.2876	-0.01385	0.1949	-0.7926	-0.4827	-0.245	-0.4754	-0.1223	-0.5914	0.1246	-0.3213	-0.6877	-0.8656	-0.2442	-0.6627	-0.9038	-0.3558	-0.243	-0.04412	-0.9773	-0.8372	0.1195	-0.2198	-0.3412	0.3011	0.04864	0.1384	0.006742	0.0004624	0.1363	0.01791	0.4722	0.1173	0.9404	0.3195	0.0003319	0.01481	0.2586	0.01713	0.6012	0.002801	0.5656
ENSMMUG00000005786	ENSG00000006432	MAP3K9	0.1138	0.342	-0.1874	-0.33	-0.2109	0.03982	-0.1364	-0.2405	0.6889	0.002975	0.09469	0.1551	-0.1111	0.3293	0.4019	-0.1641	0.5867	0.7676	0.018	0.6273	0.2532	0.1997	0.1837	-0.008621	0.5148	0.6709	0.02143	0.1019	-0.02183	0.0406	-0.1329	-0.5977	0.624	0.1926	0.443	0.1819	0.4162	0.8676	0.5865	0.3833	0.01949	0.9912	0.7621	0.5861	0.7478	0.2208	0.1812
ENSMMUG00000005790	NA	NA	0.9736	0.5809	-0.04972	0.3521	1.211	0.5249	0.2916	-0.02914	0.9835	0.2264	-0.1594	0.2051	0.8945	0.3826	0.1262	-0.3372	0.2861	0.1	-0.2171	0.1219	0.1384	0.01169	-0.03863	-0.3835	0.03242	-0.1576	-0.5326	-0.3052	-0.1147	-0.2085	-0.3326	-0.5445	7.532e-10	0.0003841	0.7289	0.01627	5.915e-13	0.0004335	0.05411	0.851	4.334e-08	0.1399	0.3372	0.1728	3.531e-06	0.01302	0.4529
ENSMMUG00000005791	ENSG00000276231	PIK3R6	-0.6482	-0.5253	-0.2658	-0.6233	-0.402	-0.916	-0.2669	-0.7431	-0.6986	0.104	0.104	-0.3547	-0.2495	-0.5239	0.1437	-0.6766	-1.023	-1.008	-0.845	-0.4619	-0.4101	-0.4621	-0.8578	-0.9097	-0.8223	-0.6905	-0.2	-0.3552	-0.02378	-0.1151	-0.5884	-0.2106	0.002334	0.02096	0.1984	0.003424	0.06487	2.885e-05	0.2148	0.00167	0.005572	0.6308	0.6702	0.1133	0.3539	0.01987	0.5468
ENSMMUG00000005798	ENSG00000183691	NOG	-0.5905	0.1528	0.6067	0.2528	-0.4248	0.1477	-0.1065	0.3469	-0.8915	-0.01162	0.4597	0.3741	-0.8821	0.2901	-0.1698	0.435	-0.3671	0.1616	0.3413	0.2484	0.06744	0.3601	0.354	0.005591	0.04633	0.5969	0.5265	0.6228	0.3355	0.6904	0.5266	0.2107	0.005193	0.4726	0.001431	0.1901	0.05553	0.4467	0.6105	0.09627	0.001019	0.957	0.04614	0.08579	0.001461	0.1777	0.4953
ENSMMUG00000005812	ENSG00000134243	SORT1	0.3009	-0.2647	-0.4753	0.1109	0.4922	0.1695	-0.0371	0.2577	0.1597	-0.1033	-0.4341	0.09046	0.7338	0.05808	-0.02957	-0.1256	0.5238	-0.1445	-0.3351	-0.03282	0.1068	-0.1984	0.01513	-0.04549	-0.2442	-0.8371	-1.012	-0.5905	-0.2651	-0.9751	-0.8212	-0.3975	0.1285	0.2214	0.01903	0.5758	0.01689	0.3926	0.8574	0.235	0.4942	0.6254	0.07391	0.6697	0.003842	0.7831	0.9001
ENSMMUG00000005829	ENSG00000130303	BST2	0.1346	-0.1969	-0.2045	-0.09302	0.4485	-0.2053	-0.1603	-0.147	0.06155	0.369	0.06844	-0.1519	0.1436	-0.2223	0.2171	0.007371	-0.6462	-0.8312	-0.4601	-0.1043	-0.2405	-0.3141	-0.6222	-0.04895	-0.6515	-0.73	-0.3967	-0.08848	-0.03829	-0.07	-0.2723	-0.1573	0.4048	0.2593	0.2007	0.5584	0.008157	0.1965	0.3357	0.3996	0.7387	0.02891	0.7112	0.3601	0.4761	0.1812	0.2417
ENSMMUG00000005832	ENSG00000150048	CLEC1A	0.2517	-0.1277	0.11	0.2788	0.2859	0.3589	0.8149	0.4255	0.2071	0.1901	-0.1114	0.1196	0.464	0.2358	0.4929	0.4954	0.101	-0.01904	0.04049	0.3181	0.6311	0.3422	0.04018	0.7093	-0.2777	-0.3384	-0.3026	0.2379	0.4083	0.02021	-0.3402	0.4321	0.1629	0.5208	0.549	0.1249	0.1274	0.04874	1.222e-05	0.02848	0.3292	0.3139	0.595	0.5295	0.04017	0.2084	0.01479
ENSMMUG00000005845	ENSG00000089902	RCOR1	0.434	0.4111	0.0858	0.4377	0.09903	0.6935	0.5006	0.768	0.4934	-0.219	0.005524	0.3588	0.1981	0.5807	0.2	0.4199	0.9372	0.8442	0.2129	0.04866	0.2089	0.09862	0.5366	0.1296	0.5673	0.2312	-0.4066	-0.2998	-0.4529	-0.5592	-0.2273	-0.3498	0.01938	0.04714	0.6539	0.02006	0.6191	0.0002179	0.01136	0.0001824	0.02838	0.2883	0.9811	0.08256	0.4322	0.004011	0.3718
ENSMMUG00000005854	ENSG00000124772	CPNE5	-0.3568	-0.4763	-0.3702	-0.1829	-0.1858	-0.5205	-0.2625	-0.0007476	-0.4247	0.08462	-0.01616	-0.1281	0.1169	-0.4803	0.3574	0.154	0.4464	-0.3597	-0.8056	-0.09968	-0.258	-0.2354	-0.3551	0.002541	-0.6073	-1.098	-1.163	-0.7911	-0.6316	-0.9773	-1.179	-0.3726	0.1521	0.07679	0.1353	0.4613	0.4695	0.04265	0.3104	0.9978	0.1636	0.755	0.9589	0.643	0.7244	0.08695	0.2341
ENSMMUG00000005856	ENSG00000171766	GATM	0.216	0.3094	0.2433	0.2084	0.01162	0.4621	0.2348	0.06037	0.2021	-0.03797	0.178	0.2375	0.1397	0.4958	0.07549	0.05708	0.0664	0.3337	0.5041	0.04917	0.1508	0.07463	0.2462	0.1075	0.4901	0.617	0.5727	0.3128	0.1764	0.2637	0.3204	0.08497	0.1298	0.04649	0.0879	0.1453	0.9387	0.001196	0.1179	0.7016	0.2373	0.8024	0.296	0.1236	0.4609	0.001083	0.6534
ENSMMUG00000005861	ENSG00000149177	PTPRJ	0.4274	0.3488	0.03793	0.3216	0.2221	0.6682	0.03644	0.5808	0.5848	-0.1472	-0.03951	0.3292	0.5204	0.52	-0.009777	0.2711	1.247	0.7451	0.3399	0.3358	0.2968	0.1083	0.5919	0.5223	0.7293	0.1501	-0.1787	-0.3417	-0.1211	-0.6212	-0.1326	0.04932	0.02577	0.09335	0.8422	0.09139	0.262	0.000554	0.8538	0.005877	0.008977	0.4634	0.8593	0.1026	0.03133	0.0102	0.9654
ENSMMUG00000005870	ENSG00000158856	DMTN	-0.8622	-1.566	-0.7745	-0.7089	-0.203	-0.7341	0.0004615	0.3893	-1.145	-1.229	-0.3121	-0.5434	-0.1646	-1.01	0.4476	-0.3892	-0.8463	-1.311	-0.2628	-0.7509	-1.013	-0.5312	-0.3933	-0.0462	-1.316	-1.639	0.226	-0.6249	-0.3048	0.2872	-0.06645	0.1633	0.003176	1.952e-06	0.006638	0.0131	0.4864	0.01195	0.9987	0.2033	0.0004012	4.614e-05	0.3327	0.05836	0.6268	0.0005594	0.1497
ENSMMUG00000005873	ENSG00000154309	DISP1	-0.365	-0.05354	0.2157	0.05121	-0.01628	0.08867	0.2779	-0.1946	-0.3649	-0.03678	0.2488	0.1208	-0.2299	0.1701	0.1135	0.376	-0.3614	-0.05694	0.2759	0.1795	0.1248	0.2626	0.1018	0.2053	-0.03415	0.1596	0.4711	0.3448	0.3337	0.4717	0.4871	0.3029	0.004755	0.6979	0.08233	0.6826	0.9024	0.4772	0.03265	0.1564	0.02038	0.7872	0.09726	0.3795	0.1649	0.2091	0.4459
ENSMMUG00000005880	NA	NA	-0.4299	-0.5911	-0.339	-0.3193	0.2094	-0.3626	0.2643	-0.5622	-0.5382	0.09492	-0.02763	-0.1861	0.1494	-0.2589	0.5189	-0.2246	-0.6285	-0.8113	-0.2882	-0.588	-0.4386	-0.3633	-0.6509	-0.5997	-0.4665	-0.5405	-0.0102	-0.4069	-0.1132	0.07194	-0.2542	-0.2323	0.008961	0.00109	0.0394	0.05181	0.2221	0.02695	0.1255	0.001623	0.005659	0.5889	0.8865	0.2857	0.4794	0.1397	0.009055
ENSMMUG00000005886	ENSG00000119280	C1orf198	0.03931	-0.07803	-0.1277	-0.1042	0.4234	0.07931	0.3807	0.009013	0.07637	0.07072	0.06715	0.02567	0.4573	0.2388	0.4688	0.1435	-0.2425	-0.1292	0.2426	-0.1075	-0.06883	0.1175	-0.07975	0.02995	-0.01705	-0.03364	0.4773	0.04634	0.3007	0.1687	0.3289	0.2918	0.8	0.6479	0.4166	0.5114	0.008362	0.611	0.01769	0.9578	0.6924	0.6839	0.7327	0.8858	0.02605	0.1661	0.01232
ENSMMUG00000005895	ENSG00000070081	NUCB2	0.3737	0.4926	0.3951	0.6192	0.06816	0.6479	0.2683	0.7575	-0.1278	-0.2263	-0.2407	0.1438	-0.2658	0.3485	-0.2454	0.4545	0.09229	0.4108	0.4736	0.3904	0.2284	0.02366	0.5583	0.8106	0.3958	0.616	0.7256	0.9619	0.4559	0.6293	0.8762	1.097	0.06327	0.02558	0.05062	0.002138	0.7485	0.001272	0.2062	0.0004998	0.5921	0.2901	0.3117	0.5025	0.308	0.09821	0.3055
ENSMMUG00000005903	ENSG00000156711	MAPK13	0.276	0.0349	0.005689	0.07193	0.1307	-0.2042	-0.1143	-0.04666	0.05369	-0.0367	-0.01543	-0.06889	0.09711	-0.4155	-0.08196	-0.3239	0.08258	-0.2164	-0.4072	-0.1219	-0.2253	-0.1885	-0.3756	-0.4255	-0.1589	-0.3355	-0.2123	-0.3548	-0.2335	-0.3993	-0.2886	-0.4965	0.02338	0.7947	0.9631	0.5609	0.3088	0.1084	0.3839	0.7369	0.7136	0.7826	0.9183	0.6121	0.5481	0.002734	0.5854
ENSMMUG00000005909	ENSG00000164463	CREBRF	0.8842	0.9492	0.3961	0.6027	-0.3627	0.7933	-0.4476	0.9967	1.012	-0.09311	-0.1282	0.5112	-0.1148	0.4939	-0.6308	0.3354	1.933	1.854	0.4445	0.9312	0.8091	0.642	1.058	0.9266	1.442	1.083	-0.2508	0.4976	0.1659	-0.3438	0.07537	0.0882	0.003479	0.004459	0.2026	0.04932	0.2756	0.009811	0.1869	0.00318	0.004676	0.7762	0.7282	0.123	0.7805	0.1291	0.0972
ENSMMUG00000005915	ENSG00000158560	DYNC1I1	0.6218	-0.6651	-0.1742	0.01069	0.3288	0.1608	-0.2001	0.3462	0.452	-0.3158	-1.019	-0.3186	0.4897	-0.3914	-0.2026	-0.281	1.974	0.1023	-0.3847	0.2218	0.2087	-0.08534	0.06456	0.5208	0.4288	-0.4923	-1.15	-0.5092	-0.4877	-0.7795	-0.404	-0.4136	0.02062	0.03344	0.5262	0.9688	0.2675	0.5593	0.4608	0.2179	0.1168	0.2199	0.0003999	0.22	0.1198	0.1274	0.4738
ENSMMUG00000005929	ENSG00000123552	USP45	0.9406	1.109	0.6	0.6621	-0.1436	0.9655	-0.1829	1.148	0.6614	-0.5642	-0.369	0.4446	-0.2385	0.1912	-1.008	0.1439	1.433	1.36	0.2007	0.8567	0.6108	0.3439	0.9402	0.5066	0.6691	0.6161	-0.2904	0.3647	-0.3827	-0.6485	0.02238	-0.08819	0.00482	0.003207	0.08395	0.05136	0.7047	0.004731	0.6445	0.002018	0.1047	0.1344	0.381	0.2364	0.6281	0.6036	0.02809
ENSMMUG00000005938	ENSG00000114209	PDCD10	0.5378	0.4216	0.5046	0.2476	-0.4166	0.4318	-0.4573	0.8444	-0.1311	-0.7539	-0.3789	-0.1627	-0.5213	-0.1926	-1.309	-0.01046	0.2665	0.5445	0.0834	0.3313	-0.1205	-0.01674	0.5841	0.8549	0.2767	0.4513	0.274	0.7042	-0.07091	0.211	0.3827	0.5918	0.08798	0.2257	0.1098	0.4342	0.2252	0.173	0.1879	0.01364	0.7196	0.02499	0.3023	0.6268	0.2138	0.5605	0.0009571
ENSMMUG00000005939	ENSG00000163536	SERPINI1	0.3088	0.2228	0.3334	0.1491	-0.3585	0.4424	-0.2021	0.3175	0.09042	-0.3766	-0.334	0.06269	-0.4121	0.1063	-0.5927	0.1398	0.00891	0.4039	0.1168	0.05135	-0.1962	0.02734	0.6234	0.3437	0.6359	0.8504	0.7334	0.8534	0.2085	0.7089	0.9012	1.103	0.2069	0.4188	0.1815	0.5495	0.192	0.07371	0.4561	0.239	0.7634	0.1752	0.2764	0.8218	0.2424	0.6946	0.0644
ENSMMUG00000005942	ENSG00000205629	LCMT1	-0.2794	-0.2818	-0.1297	-0.1201	0.1393	-0.218	0.1997	-0.256	-0.2628	0.106	0.01551	-0.1121	0.2218	-0.1535	0.3052	-0.1154	-0.4938	-0.4074	-0.05649	-0.3037	-0.2149	-0.1558	-0.3893	-0.3147	-0.2762	-0.3479	0.1434	-0.062	0.008446	0.2937	0.0109	0.01341	0.02847	0.04083	0.302	0.3428	0.2852	0.0866	0.1254	0.06528	0.0917	0.4422	0.9202	0.424	0.1759	0.2696	0.0438
ENSMMUG00000005946	ENSG00000162711	NLRP3	0.4493	0.1411	-0.1352	0.1879	0.4023	0.2251	0.2027	0.4395	0.3672	0.1761	-0.0844	0.1483	0.3724	0.04908	0.1722	0.1541	0.472	-0.05677	-0.3063	-0.06506	0.05607	-0.2977	-0.1462	0.05321	-0.1356	-0.4776	-0.6654	-0.5572	-0.3529	-0.763	-0.7518	-0.2412	0.003244	0.3932	0.3807	0.2181	0.01068	0.1412	0.2022	0.008545	0.0432	0.2804	0.6435	0.3688	0.06223	0.7638	0.3447
ENSMMUG00000005948	ENSG00000165702	GFI1B	-0.6296	-0.7268	-0.19	-0.7646	-0.1484	-0.7247	-0.1837	-0.4572	-1.051	-0.09154	0.1512	-0.4711	-0.2104	-0.508	0.3142	-0.6689	-0.8459	-1.013	-0.1962	-0.5738	-0.4093	-0.3168	-0.5082	-0.2229	-0.7553	-0.3558	0.8228	0.1529	0.5425	0.614	0.3151	0.1596	0.02551	0.01584	0.4735	0.006761	0.5949	0.0103	0.501	0.1237	0.0009331	0.7286	0.606	0.08571	0.524	0.06042	0.273
ENSMMUG00000005955	ENSG00000169224	GCSAML	-0.04509	0.0274	0.2983	0.3405	0.05103	0.02772	0.4228	0.1096	-0.3865	-0.1522	0.06005	0.2352	-0.1999	-0.04026	-0.06451	-0.1209	-0.8403	-0.226	0.003812	-0.2734	-0.4776	-0.2504	-0.009434	-0.4338	-0.8138	-0.2144	0.1354	0.2178	-0.7381	0.1316	-0.1054	0.5022	0.8331	0.9046	0.1495	0.09862	0.8209	0.8963	0.05354	0.6374	0.1448	0.5058	0.8135	0.2992	0.5231	0.8603	0.7911
ENSMMUG00000005959	ENSG00000198814	GK	0.8074	0.5349	0.1237	0.668	0.1602	0.5848	-0.1971	0.9389	0.7295	-0.1214	-0.5413	0.19	0.4836	0.05163	-0.3843	-0.03145	1.358	0.8886	-0.373	0.6664	0.6611	0.2896	0.3883	0.657	0.4639	0.0435	-1.357	-0.1162	0.06342	-0.8627	-0.8025	-0.3992	0.006803	0.09212	0.6646	0.02219	0.5915	0.04357	0.5049	0.003239	0.03754	0.6925	0.1065	0.5352	0.1821	0.8666	0.2567
ENSMMUG00000005964	NA	NA	0.2453	0.3034	0.3419	0.2713	0.06626	0.4774	0.4562	0.276	0.1918	-0.05604	0.09663	0.147	0.1847	0.4352	0.1802	0.1054	0.3702	0.4914	0.6346	0.06853	0.2257	0.3298	0.3729	0.4255	0.6281	0.7436	0.6755	0.3603	0.389	0.4414	0.6195	0.5358	0.03223	0.01561	0.002996	0.01861	0.5824	3.837e-05	0.0001526	0.02884	0.1558	0.644	0.4717	0.2287	0.2123	0.0003591	0.1758
ENSMMUG00000005985	ENSG00000171552	BCL2L1	-0.5707	-0.7887	-0.3576	-0.5569	-0.1731	-0.3043	-0.02893	0.2847	-0.8991	-0.5937	-0.08727	-0.4177	-0.1653	-0.5469	0.3316	-0.2354	-0.7043	-0.9468	0.0258	-0.5574	-0.6973	-0.2749	-0.2485	0.02156	-0.9626	-0.9455	0.3313	-0.3648	-0.2645	0.326	0.04419	0.1537	0.003595	0.0002258	0.06391	0.00428	0.3864	0.1149	0.8841	0.1744	0.0001097	0.00427	0.7015	0.04347	0.5007	0.008348	0.1512
ENSMMUG00000006010	ENSG00000204524	ZNF805	0.02798	0.218	-0.00311	0.08226	-0.07535	0.1125	-0.1565	-0.005602	0.2579	0.03545	0.07471	0.3091	0.1369	0.1185	-0.1418	0.2008	0.3668	0.3225	0.01256	0.1137	0.1158	0.0546	0.2519	0.08413	0.1151	0.04708	-0.1583	-0.09487	-0.1664	-0.2827	-0.2386	-0.2959	0.817	0.1029	0.9797	0.4989	0.5587	0.3591	0.2297	0.9665	0.08268	0.789	0.6197	0.02275	0.4051	0.375	0.3461
ENSMMUG00000006018	ENSG00000076382	SPAG5	-0.07966	-0.08307	-0.2759	0.2324	0.5106	0.4138	0.8205	-0.0254	-0.285	0.1019	-0.2624	-0.2485	0.3519	0.282	0.4352	-0.3639	0.1513	-0.1285	0.2034	-0.02359	0.106	-0.0255	-0.3146	-0.1477	-0.0007623	-0.1586	0.1141	0.0073	0.1179	0.1482	0.1217	-0.1291	0.6602	0.6662	0.1334	0.1996	0.006159	0.02	9.424e-06	0.8995	0.1809	0.5893	0.2343	0.1984	0.1247	0.1301	0.02959
ENSMMUG00000006033	ENSG00000168615	ADAM9	0.7803	0.8498	0.4357	0.6894	0.1505	0.7683	0.09147	0.9318	0.683	-0.06967	-0.09329	0.4267	0.1857	0.4209	-0.3819	0.1162	1.251	0.9448	0.1655	0.5919	0.5536	0.3457	0.7398	0.5678	0.6147	0.4252	-0.3678	0.2049	0.007835	-0.5333	-0.1168	0.05048	0.0005398	0.0005104	0.05407	0.002231	0.5241	0.0006903	0.7041	0.000187	0.009326	0.7689	0.725	0.07367	0.531	0.07585	0.1602
ENSMMUG00000006035	ENSG00000137801	THBS1	0.3555	-0.1028	-0.3009	-0.3631	0.4543	0.2541	-0.2123	0.5037	0.0373	-0.2995	-0.3731	0.09208	0.2595	0.02856	-0.597	-0.164	0.6225	-0.1049	0.05674	-0.04003	-0.3118	-0.2492	0.129	0.08002	0.2135	-0.2894	0.03551	0.2538	-0.3373	0.0405	0.177	-0.07278	0.1089	0.6753	0.188	0.1106	0.0512	0.257	0.3752	0.03884	0.8829	0.2011	0.155	0.6955	0.3592	0.9011	0.02351
ENSMMUG00000006038	ENSG00000150667	FSIP1	0.3613	0.8796	1.191	0.9661	0.4685	0.8947	0.2732	0.5961	-0.5661	-0.199	0.1946	0.3566	0.3784	0.4188	-0.8027	1.123	0.157	0.4937	0.452	0.3424	-0.2016	0.1493	0.7395	0.9746	1.008	0.8352	0.9322	1.034	0.5042	0.5358	0.6714	1.289	0.4355	0.07374	0.006965	0.03085	0.3167	0.04691	0.5922	0.2015	0.279	0.669	0.6985	0.4401	0.5658	0.3611	0.1229
ENSMMUG00000006039	ENSG00000166073	GPR176	-0.6627	-0.3791	-0.1343	-0.5867	-0.6933	-0.7511	-0.2597	-1.039	-1.1	-0.4523	-0.0819	-0.2623	0.01968	-0.3292	-0.4909	-0.8405	0.01269	-0.04832	0.1779	-0.1689	0.2431	0.1063	0.06214	0.1476	0.4059	0.08128	1.175	0.2847	0.4003	0.6748	0.2369	0.4732	0.1021	0.3711	0.7252	0.139	0.09656	0.06532	0.5154	0.02231	0.008341	0.1792	0.8232	0.4481	0.9664	0.3452	0.1699
ENSMMUG00000006058	ENSG00000100300	TSPO	-0.1637	-0.4369	-0.08685	-0.6968	-0.2264	-0.9528	-0.5027	0.1416	0.1646	0.3981	0.2717	-0.3519	-0.4357	-0.757	0.4038	0.13	-0.1095	-0.7345	-0.6348	-0.001629	-0.1694	-0.2817	-0.6822	0.2975	-0.7002	-1.058	-0.4039	-0.4827	-0.05258	-0.5171	-0.5028	-0.2025	0.5728	0.1665	0.7641	0.01717	0.4523	0.001278	0.09517	0.6554	0.6316	0.1979	0.4266	0.2556	0.2386	0.01534	0.2415
ENSMMUG00000006061	ENSG00000159307	SCUBE1	0.4398	0.9495	1.357	1.109	0.6844	1.025	1.113	0.8908	0.4803	0.6795	1.217	0.7556	0.04363	0.9217	1.16	0.8628	-0.157	0.1093	0.7303	0.2064	0.2038	0.447	0.2752	1.154	0.7597	0.4142	1.866	0.8383	0.9273	1.246	1.445	1.06	0.2433	0.0163	0.0001275	0.002527	0.0902	0.005347	0.003007	0.0251	0.3149	0.09543	0.004857	0.07071	0.9306	0.02428	0.01081
ENSMMUG00000006066	ENSG00000141179	PCTP	0.1891	0.1126	0.2248	0.1522	0.0876	0.1931	0.06569	0.2276	0.1205	0.09188	0.1511	0.161	0.08285	0.04064	-0.01066	0.3816	-0.1947	0.07589	0.2886	0.202	0.1683	0.134	0.1805	0.583	0.07539	0.1626	0.4554	0.2437	0.4023	0.3392	0.4065	0.5273	0.05687	0.2981	0.02365	0.1272	0.4025	0.05448	0.5315	0.03542	0.3111	0.3894	0.2063	0.1397	0.5254	0.7045	0.9291
ENSMMUG00000006070	ENSG00000130589	HELZ2	0.6205	0.291	-0.01083	-0.5367	0.9853	-0.3859	-0.4657	-0.3329	0.8594	0.6321	0.3231	-0.3279	0.05836	-0.09254	0.1427	-0.2473	-0.3772	-0.5178	-0.5445	0.02703	-0.2715	-0.2091	-0.6142	-0.3305	-0.541	-0.5107	-0.2336	-0.6994	-0.445	-0.02172	-0.2808	-0.5884	0.02902	0.3375	0.9687	0.05263	0.0008232	0.1613	0.1034	0.2686	0.009235	0.03328	0.3226	0.2682	0.868	0.752	0.6603
ENSMMUG00000006076	ENSG00000096872	IFT74	0.5336	0.9797	0.66	0.4299	-0.1943	0.699	-0.1108	0.5386	0.4363	0.03076	0.3285	0.4597	-0.1979	0.6666	-0.3196	0.2926	-0.1525	0.8095	0.1428	0.4497	0.2807	0.3863	0.6265	0.3785	0.4292	0.818	0.3621	0.7864	0.3894	0.5332	0.6808	0.3325	0.03934	0.0006023	0.01134	0.09959	0.5032	0.007059	0.7002	0.05744	0.1658	0.9132	0.2971	0.1121	0.5909	0.01847	0.3403
ENSMMUG00000006077	ENSG00000068024	HDAC4	0.3321	0.2313	0.02589	0.196	0.09868	0.2949	-0.006389	0.4456	0.3822	-0.02151	-0.124	0.1446	0.1286	0.09035	-0.002583	-0.09549	0.7815	0.2997	-0.09176	0.3298	0.1978	0.09232	0.1854	0.1495	0.1219	-0.2844	-0.5777	-0.364	-0.2449	-0.7125	-0.4995	-0.3832	0.0433	0.1944	0.8758	0.2346	0.5669	0.07494	0.9706	0.01471	0.0477	0.9015	0.5279	0.4109	0.5442	0.6034	0.9895
ENSMMUG00000006088	ENSG00000136826	KLF4	0.5034	0.4611	0.3922	0.1467	0.3425	0.6462	0.6808	0.1917	0.474	0.3274	0.5897	0.4403	0.3508	0.7386	0.5026	0.3015	0.1237	0.2655	0.5719	0.02404	0.396	0.01489	0.09873	0.2132	0.2651	0.4854	0.4751	0.1313	0.3744	0.1351	0.1793	0.1728	0.0002632	0.002109	0.004256	0.2855	0.01671	3.401e-06	2.59e-06	0.1966	0.003607	0.02403	0.0002781	0.003062	0.04581	5.584e-07	0.001723
ENSMMUG00000006091	ENSG00000108797	CNTNAP1	0.1477	0.1777	-0.1489	-0.1316	0.1871	-0.06696	0.0904	-0.1038	0.2765	-0.04936	0.3781	0.1105	0.2264	0.2183	0.08561	-0.06406	0.27	0.2437	-0.2029	0.1527	0.3117	0.03853	-0.02625	-0.2317	0.1005	0.3128	-0.1014	-0.01869	0.2991	0.0622	-0.115	-0.1694	0.3643	0.3207	0.3694	0.4346	0.2821	0.6888	0.6054	0.5759	0.1732	0.7879	0.06732	0.5604	0.3016	0.2379	0.677
ENSMMUG00000006093	ENSG00000108799	EZH1	-0.2394	-0.3567	-0.2418	-0.08979	-0.02754	-0.2064	-0.06838	-0.2722	-0.2642	0.01471	-0.08768	-0.1747	0.1286	-0.2712	0.07281	-0.1779	-0.03547	-0.3314	-0.2042	-0.1673	-0.1473	-0.09036	-0.2233	-0.3104	-0.2862	-0.4918	-0.3729	-0.3234	-0.2009	-0.2015	-0.3507	-0.3496	0.02316	0.002121	0.02188	0.3908	0.8001	0.04882	0.5306	0.0178	0.03369	0.8954	0.4762	0.1162	0.3345	0.01553	0.5592
ENSMMUG00000006103	ENSG00000120526	NUDCD1	0.5318	0.637	0.4925	0.3816	-0.3319	0.6111	-0.284	0.9035	0.03192	-0.5022	-0.3536	0.01289	-0.623	0.1152	-1.015	-0.1553	0.422	1.003	0.5509	0.5986	0.2028	0.08292	0.8668	0.6528	0.562	0.8777	0.3817	0.5655	0.1349	0.2439	0.4683	0.3536	0.07146	0.04901	0.09764	0.198	0.3152	0.03878	0.3905	0.004863	0.9264	0.1122	0.3119	0.9677	0.1311	0.7109	0.007274
ENSMMUG00000006111	ENSG00000123562	MORF4L2	0.4057	0.5624	0.3394	0.4002	-0.1856	0.3567	-0.1254	0.5507	0.2839	-0.2267	-0.2037	0.1191	-0.3238	0.1431	-0.722	0.1323	0.1946	0.6034	-0.034	0.5813	0.4342	0.3091	0.4714	0.4829	0.2365	0.4691	-0.1514	0.6531	0.2951	0.02858	0.2397	0.1665	0.04266	0.01052	0.09114	0.04601	0.3858	0.07539	0.5587	0.01203	0.2297	0.2875	0.3919	0.5768	0.2235	0.5004	0.003605
ENSMMUG00000006117	ENSG00000114026	OGG1	-0.03395	0.01521	-0.04023	-0.1301	-0.04498	-0.2177	-0.08121	-0.2528	0.1104	0.165	0.1687	-0.03161	-0.02449	-0.0409	0.1191	-0.1309	-0.09393	-0.04349	-0.04572	0.04639	0.071	0.01618	-0.1333	-0.1809	-0.2451	-0.2422	-0.0798	-0.09136	-0.02162	-0.1906	-0.09247	-0.2341	0.6524	0.8526	0.5944	0.09067	0.5732	0.005121	0.3069	0.002898	0.2184	0.04126	0.06432	0.7022	0.8048	0.6176	0.1862
ENSMMUG00000006120	ENSG00000134072	CAMK1	-0.2092	-0.4315	-0.2264	-0.2636	-0.3029	-0.5502	-0.06226	0.003397	-0.3809	-0.09068	-0.09631	-0.2371	-0.2087	-0.5208	0.08846	-0.2042	-0.01142	-0.5168	-0.7496	-0.1027	-0.03065	-0.3221	-0.4488	-0.07018	-0.5002	-1.035	-0.652	-0.2668	-0.09265	-0.6058	-0.8547	-0.1427	0.2525	0.03079	0.2133	0.1503	0.1139	0.003436	0.7404	0.9863	0.06765	0.6225	0.6397	0.2053	0.3626	0.005993	0.6647
ENSMMUG00000006121	ENSG00000121406	ZNF549	0.5191	0.7424	0.5488	0.4709	0.04197	0.75	-0.01112	0.5908	0.6199	0.07256	0.3216	0.3637	-0.294	0.6283	-0.2599	0.2822	0.7774	1.122	0.7165	0.46	0.5376	0.4343	0.8096	0.2658	0.9145	0.8824	0.4011	0.2755	0.2311	0.1074	0.4954	0.2558	0.008493	0.0006277	0.005962	0.01857	0.8477	0.0001677	0.9594	0.006954	0.009457	0.7378	0.1848	0.1007	0.2968	0.003682	0.2987
ENSMMUG00000006122	ENSG00000251369	ZNF550	0.2474	0.5641	0.1748	0.2607	0.2011	0.3744	0.1076	0.2794	0.5224	0.01907	0.08581	0.224	0.3774	0.3694	-0.2637	0.1336	0.2513	0.4403	0.2573	0.1999	-0.0497	0.0121	0.2331	0.05792	0.7353	0.7649	0.3377	0.2366	0.4585	0.3065	0.2174	0.3561	0.2065	0.008902	0.3863	0.194	0.3386	0.06008	0.6184	0.2053	0.03349	0.9313	0.7364	0.3282	0.1662	0.09652	0.2985
ENSMMUG00000006130	ENSG00000178467	P4HTM	-0.4437	-0.2807	-0.05007	-0.3394	-0.3303	-0.5122	-0.126	-0.1703	-0.3764	-0.1478	0.2054	-0.1488	-0.2728	-0.4397	0.09755	-0.06961	-0.6793	-0.5921	-0.2097	-0.06455	-0.2489	-0.03732	-0.3436	-0.199	-0.4766	-0.444	0.1459	0.135	-0.04227	0.2951	0.08855	0.08476	0.001465	0.05982	0.7105	0.01428	0.02264	0.0002894	0.3749	0.2518	0.02287	0.3162	0.2099	0.32	0.127	0.003648	0.5472
ENSMMUG00000006139	ENSG00000113161	HMGCR	0.3759	0.4029	0.1234	0.5639	-0.1613	0.3551	0.1178	0.5215	0.152	-0.3262	-0.1354	0.289	-0.1358	0.1301	-0.3083	-0.05719	0.9544	0.7273	0.1617	0.4249	0.1656	0.2372	0.4372	0.1484	0.4105	0.1637	-0.3657	-8.943e-06	-0.2796	-0.531	-0.3391	-0.2225	0.05269	0.05744	0.5263	0.003777	0.4325	0.0686	0.566	0.01521	0.5045	0.1147	0.5601	0.1599	0.5978	0.5255	0.1847
ENSMMUG00000006141	ENSG00000113163	CERT1	0.6392	0.6286	0.2287	0.6251	-0.05074	0.5598	0.033	0.6576	0.4492	-0.19	-0.2557	0.239	0.1022	0.1937	-0.4283	-0.02403	1.157	0.9113	0.1224	0.5267	0.4439	0.3432	0.5793	0.2658	0.5855	0.3694	-0.5734	0.1158	-0.096	-0.5523	-0.3075	-0.2501	0.002383	0.005792	0.2727	0.002878	0.8148	0.007549	0.8792	0.004369	0.06615	0.3877	0.2972	0.2785	0.7004	0.3781	0.08415
ENSMMUG00000006144	ENSG00000122008	POLK	0.9451	1.234	0.5969	0.696	0.03885	0.9289	0.06577	0.8607	0.9055	-0.2826	-0.05755	0.4975	-0.02049	0.7069	-0.5859	0.1502	1.146	1.54	0.6349	0.9674	0.8475	0.6377	1.113	0.7592	0.8094	0.8225	-0.06759	0.5876	0.2582	-0.2552	0.1829	0.1502	0.001235	0.0001415	0.04485	0.01821	0.9027	0.001624	0.8389	0.007723	0.009852	0.3757	0.8715	0.1221	0.9592	0.02568	0.1173
ENSMMUG00000006147	ENSG00000026652	AGPAT4	-0.1876	-0.3599	-0.2347	0.08074	0.1357	-0.1531	-0.001046	-0.2096	-0.07008	0.07851	-0.03754	-0.1365	-0.06685	-0.2378	0.2391	-0.1319	-0.7647	-0.6972	-0.3358	0.1029	-0.06478	-0.1497	-0.4517	-0.3772	-0.4156	-0.5834	-0.4104	-0.1577	0.06187	-0.03924	-0.2509	-0.3905	0.1986	0.02339	0.1096	0.5797	0.3711	0.3017	0.9945	0.2045	0.6905	0.6162	0.832	0.3903	0.7209	0.1342	0.1663
ENSMMUG00000006151	ENSG00000171049	FPR2	0.7269	0.1203	-0.1892	0.3838	0.5203	0.1819	-0.2136	0.2725	0.619	-0.2166	-0.5947	0.1277	0.664	-0.1567	-0.1531	-0.4438	1.193	0.1924	-0.399	0.245	0.1448	-0.2099	0.05074	-0.1747	0.03284	-0.739	-1.205	-0.6145	-0.436	-1.405	-1.056	-0.7059	0.009658	0.6986	0.5184	0.1773	0.07551	0.5272	0.4842	0.3928	0.06298	0.4783	0.08521	0.6771	0.07394	0.6094	0.6506
ENSMMUG00000006158	ENSG00000115762	PLEKHB2	0.08208	-0.05871	-0.1591	0.1408	-0.03244	0.04677	-0.1003	0.1377	0.006466	-0.1189	-0.2018	0.07298	0.09023	-0.07475	-0.1972	-0.09493	0.304	0.02339	-0.1242	0.07487	0.05524	-0.02794	0.04897	0.0007591	-0.1094	-0.3729	-0.5664	-0.215	-0.1471	-0.4899	-0.4378	-0.3302	0.4269	0.6018	0.1201	0.1735	0.7601	0.6479	0.3432	0.2171	0.958	0.2824	0.09512	0.5072	0.4876	0.4989	0.1051
ENSMMUG00000006161	ENSG00000135919	SERPINE2	0.1205	-0.2339	-0.532	0.2362	-0.0412	-0.1401	0.1378	0.5558	-0.04992	-0.1221	-0.41	-0.03833	0.3604	-0.3111	0.1741	0.1186	1.25	0.3881	-0.5488	0.04117	0.1881	0.09598	0.05605	0.1697	0.2181	-0.4773	-1.437	-0.7457	-0.5813	-0.9684	-1.134	-0.6039	0.6262	0.3846	0.03102	0.3388	0.8723	0.5684	0.5908	0.04177	0.8643	0.6421	0.1579	0.8843	0.2514	0.2374	0.5546
ENSMMUG00000006164	ENSG00000171729	TMEM51	0.5969	0.2801	0.1112	0.01463	0.9178	0.5186	0.2242	-0.1443	1.047	0.9914	0.3056	0.0968	0.9576	0.8075	0.3736	0.243	0.3883	0.1518	0.541	-0.2196	0.18	-0.2063	0.03076	0.1175	0.9248	0.5953	0.4579	-0.2279	0.2625	0.1022	-0.3738	-0.2924	0.01063	0.2729	0.6533	0.9548	0.0002188	0.03291	0.3808	0.5912	7.94e-05	3.072e-05	0.2504	0.7032	0.0003857	0.0007252	0.1672
ENSMMUG00000006165	NA	NA	0.7288	0.8912	0.3915	0.776	-0.005835	0.8419	0.01299	0.8067	0.7468	-0.05198	-0.02855	0.5498	0.1326	0.6065	-0.3517	0.132	1.393	1.26	0.4206	0.6098	0.6068	0.4561	0.7814	0.3571	0.8964	0.6874	-0.1808	0.2165	0.1368	-0.4135	-0.03508	-0.1438	0.001217	0.0002762	0.07884	0.0005491	0.9799	0.0001884	0.9554	0.001091	0.004576	0.8249	0.9129	0.02015	0.6403	0.01037	0.183
ENSMMUG00000006169	ENSG00000105048	TNNT1	-0.08879	-0.9698	0.06093	-0.3657	0.1595	0.01885	-0.2901	1.395	-0.2261	0.05687	0.002135	0.4113	0.8708	0.2757	-0.2908	0.6811	-0.4637	-0.9619	-0.1507	0.2053	-0.3878	0.1457	0.7912	1.934	-1.008	-0.7256	0.1074	-0.243	0.4194	-0.6762	0.496	1.066	0.8263	0.02482	0.8733	0.3582	0.7177	0.9622	0.4837	0.0008442	0.6831	0.9002	0.9965	0.3833	0.09741	0.5478	0.6086
ENSMMUG00000006171	ENSG00000155380	SLC16A1	-0.08513	-0.077	-0.1046	0.2055	-0.06684	-0.03292	0.1943	0.2827	-0.4759	-0.6641	-0.3324	-0.1997	0.2437	-0.1768	-0.1946	-0.4457	0.1713	0.01586	-0.01959	-0.1628	-0.3642	-0.1991	0.1812	0.06366	0.1764	-0.1517	-0.1393	0.2297	-0.0179	0.2241	0.2229	0.001	0.6855	0.7401	0.6188	0.3219	0.7588	0.8756	0.368	0.2156	0.05188	0.00309	0.1815	0.3634	0.3642	0.4198	0.4142
ENSMMUG00000006181	ENSG00000196151	WDSUB1	0.447	0.3643	0.317	0.3634	0.02511	0.4838	0.0599	0.3421	0.2583	-0.1075	-0.1247	0.3481	0.1289	0.2412	-0.2041	0.0007316	0.5646	0.5092	0.3765	0.5997	0.4724	0.1956	0.4442	-0.04324	-0.08994	-0.03704	-0.292	-0.09231	-0.3283	-0.5986	-0.3653	-0.3176	0.007	0.04663	0.06026	0.02916	0.8877	0.003935	0.737	0.06273	0.1758	0.5378	0.5263	0.04772	0.5463	0.1622	0.3002
ENSMMUG00000006182	ENSG00000123636	BAZ2B	1.117	0.9172	0.3513	0.8436	0.2286	1.028	0.4535	1.244	0.8957	-0.2071	-0.228	0.4052	0.1808	0.4834	-0.305	0.414	1.898	1.439	0.1791	0.5666	0.5278	0.2024	0.8486	0.8071	1.255	0.6269	-0.1717	0.2228	-0.0664	-0.4983	-0.05259	0.2044	5.413e-05	0.002771	0.2225	0.002708	0.4448	0.0002487	0.1337	4.758e-05	0.005951	0.4921	0.5075	0.1808	0.6317	0.1024	0.3686
ENSMMUG00000006206	NA	NA	-0.2933	-0.3267	-0.1511	-0.3921	-0.08072	-0.3848	-0.06122	-0.4842	-0.2156	0.1044	0.06762	-0.2132	-0.03572	-0.2593	0.1911	-0.2555	-0.4752	-0.4793	-0.0977	-0.2088	-0.1975	-0.1211	-0.3096	-0.07655	-0.3122	-0.2949	0.1063	-0.03874	0.1066	0.1145	0.009306	-0.0651	0.003076	0.002587	0.1264	7.814e-05	0.4274	0.0001011	0.551	7.873e-06	0.06215	0.3227	0.5607	0.03974	0.7734	0.01338	0.1043
ENSMMUG00000006215	ENSG00000198648	STK39	0.03883	0.1882	0.2961	0.3745	0.07163	0.3914	0.4966	0.09532	-0.1192	-0.01092	0.1523	0.2353	-0.0345	0.3505	0.2182	0.2238	0.1983	0.3379	0.5129	0.06747	0.1171	0.2568	0.3092	0.3729	0.6154	0.6895	0.6463	0.5071	0.4035	0.5422	0.7464	0.2887	0.7583	0.1692	0.01801	0.002908	0.5888	0.001854	0.0001566	0.4873	0.4266	0.9347	0.3017	0.07969	0.8328	0.008591	0.1354
ENSMMUG00000006222	ENSG00000135916	ITM2C	-0.294	-0.4334	-0.09541	-0.3593	0.2454	-0.3625	0.1501	-0.2598	-0.3045	0.1149	0.1614	-0.08385	0.09287	-0.09248	0.5574	0.09161	-0.9371	-0.6538	-0.3013	-0.471	-0.4182	-0.3347	-0.5451	-0.4563	-0.3971	-0.3385	0.318	0.149	0.06625	0.1895	0.1679	0.09122	0.08034	0.01848	0.5633	0.03392	0.1554	0.03266	0.379	0.1511	0.139	0.5247	0.4217	0.6514	0.6642	0.6133	0.005037
ENSMMUG00000006233	ENSG00000148700	ADD3	0.4904	0.7466	0.4381	0.5859	-0.1788	0.6799	0.006693	0.5926	0.4249	-0.2723	-0.07425	0.4462	-0.1734	0.5086	-0.5264	0.1583	0.9051	1.086	0.4414	0.5746	0.4663	0.4137	0.8253	0.4208	0.7809	0.8447	0.006071	0.4248	-0.007538	-0.1305	0.2477	0.1592	0.02095	0.001252	0.0365	0.00587	0.3978	0.001499	0.9748	0.009833	0.08845	0.2233	0.7636	0.04682	0.5013	0.02596	0.03154
ENSMMUG00000006244	ENSG00000013374	NUB1	0.209	-0.1626	-0.2434	0.0003676	0.408	0.07726	0.1973	-0.1213	0.08855	0.1327	-0.1746	-0.09933	0.3859	-0.09662	0.1938	-0.0319	-0.1144	-0.2811	-0.1419	-0.2765	-0.185	-0.1369	-0.2926	-0.09059	-0.06619	-0.216	-0.2845	-0.4198	-0.1015	-0.1568	-0.3723	-0.1196	0.02524	0.1092	0.009341	0.9968	3.434e-05	0.4045	0.04097	0.2329	0.4187	0.1788	0.1123	0.314	0.001184	0.3261	0.07853
ENSMMUG00000006256	ENSG00000143374	TARS2	-0.06185	-0.2778	-0.103	-0.2864	0.1487	-0.2452	-0.04586	-0.4705	-0.03332	0.2581	0.1432	-0.09713	0.219	-0.04262	0.1056	-0.05235	-0.1604	-0.247	0.08893	-0.3614	-0.1308	0.003977	-0.2425	-0.2219	0.0305	-0.003119	0.2456	-0.2276	-0.02538	0.1853	-0.01029	0.01279	0.6467	0.05996	0.4461	0.03733	0.292	0.07382	0.7458	0.001885	0.8365	0.07673	0.3815	0.5138	0.2109	0.7723	0.5128
ENSMMUG00000006257	ENSG00000143369	ECM1	-0.4666	-0.7621	-0.4083	-0.5467	0.2794	-0.5647	0.1992	-0.1774	-0.491	0.2121	-0.09706	-0.6248	0.3399	-0.3007	0.4698	0.04182	-0.7704	-1.085	-0.3555	-0.5669	-0.6194	-0.3422	-0.7473	-0.5574	-0.7691	-0.5765	0.221	-0.3308	-0.1782	0.2642	-0.1815	0.276	0.0329	0.001168	0.05845	0.01483	0.2003	0.01123	0.3607	0.4548	0.06865	0.3649	0.7123	0.01215	0.2128	0.211	0.06423
ENSMMUG00000006268	ENSG00000160593	JAML	0.0346	-0.333	-0.3926	0.08331	0.05098	-0.1762	-0.08466	0.174	-0.1507	-0.1092	-0.4145	-0.1387	0.2232	-0.4846	0.09133	-0.05972	0.4934	-0.2767	-0.7296	-0.07444	-0.03753	-0.2379	-0.3047	-0.004993	-0.3848	-0.973	-1.349	-0.6863	-0.4727	-1.029	-1.175	-0.5438	0.8661	0.1376	0.05539	0.6845	0.8108	0.3878	0.6905	0.4364	0.5347	0.6167	0.0854	0.5243	0.392	0.02682	0.7062
ENSMMUG00000006284	ENSG00000004455	AK2	0.01745	-0.01136	0.01438	-0.04161	-0.008973	0.01607	0.08447	-0.06773	-0.1278	-0.05839	-0.1743	-0.124	0.03476	0.03957	-0.09915	-0.05237	-0.3717	-0.2286	-0.1014	-0.09813	-0.1101	-0.04784	-0.05152	0.1321	-0.1467	-0.03601	0.1187	0.1846	0.06574	0.1333	0.1591	0.1905	0.8142	0.8885	0.8465	0.5758	0.9075	0.8285	0.2734	0.4043	0.1458	0.4596	0.0483	0.1187	0.7131	0.6156	0.2599
ENSMMUG00000006298	ENSG00000089041	P2RX7	0.3731	0.1884	0.134	0.1907	0.2734	0.5933	0.3898	0.4216	0.5422	0.2612	0.254	0.5703	0.4129	0.8154	0.4315	0.4615	0.6626	0.813	0.6321	-0.01872	0.3333	0.1351	0.5474	0.3233	0.9786	0.812	0.6157	0.03244	0.1743	0.2548	0.4605	0.392	0.01879	0.2786	0.4065	0.2353	0.1062	0.0002016	0.01992	0.01515	0.004826	0.1298	0.1877	0.001231	0.04752	2.314e-06	0.02334
ENSMMUG00000006306	ENSG00000135253	KCP	-0.3895	-0.3208	0.2295	-0.5068	-0.049	-0.7815	-0.4832	-0.3847	-0.05124	0.6114	0.9407	0.09183	-0.3887	0.04683	0.4186	0.1037	-0.8211	-0.9994	0.211	0.08626	-0.3821	0.21	-0.3541	0.5129	-0.06386	-0.4237	1.227	-0.2581	0.2145	0.4763	1.094	0.9195	0.2429	0.3639	0.4584	0.1453	0.8883	0.0254	0.1649	0.2981	0.8932	0.07173	0.01241	0.8041	0.3573	0.8961	0.2877
ENSMMUG00000006312	ENSG00000143919	CAMKMT	-0.09829	-0.1152	-0.08674	-0.0492	0.0873	-0.2458	0.2138	-0.1684	-0.3661	-0.05345	-0.1459	-0.3941	-0.1892	-0.1919	-0.01979	-0.1102	-0.2381	-0.1875	-0.174	-0.1011	0.04194	0.08497	-0.1061	0.08041	-0.309	-0.2339	-0.2388	-0.3943	-0.02406	-0.05461	-0.286	-0.3802	0.526	0.4942	0.5751	0.7537	0.5892	0.1197	0.1806	0.3178	0.05179	0.7482	0.444	0.02341	0.3476	0.2586	0.9143
ENSMMUG00000006315	ENSG00000163686	ABHD6	0.1036	-0.0646	-0.0119	-0.02442	0.507	0.08814	0.04303	-0.165	0.1166	0.07283	0.06681	0.06612	0.5131	0.07144	-0.02572	0.09367	-0.4092	-0.2469	0.0006202	-0.06145	-0.1036	0.05599	-0.1047	0.02952	-0.2341	-0.06636	0.04183	-0.0532	0.08825	0.2803	0.09945	0.1621	0.3258	0.5761	0.9104	0.8184	5.427e-06	0.4065	0.697	0.1555	0.3638	0.5267	0.6032	0.5713	0.0002196	0.5355	0.8404
ENSMMUG00000006317	ENSG00000271605	MILR1	0.4456	0.3036	-0.1096	0.04831	0.3458	0.21	-0.07371	-0.06238	0.3704	-0.02409	-0.4122	0.008131	0.2637	-0.006748	-0.3326	-0.2508	0.04955	0.1037	-0.3341	-0.1635	-0.0897	-0.1945	-0.02859	-0.2619	-0.009185	-0.02829	-0.5926	-0.3151	-0.3017	-0.4325	-0.4682	-0.1506	0.0003835	0.02556	0.3804	0.6975	0.007722	0.09182	0.5695	0.6477	0.01277	0.8569	0.006919	0.952	0.09987	0.9598	0.02701
ENSMMUG00000006340	ENSG00000131389	SLC6A6	0.5538	0.3834	0.07774	0.3074	0.2766	0.3543	0.02294	0.4277	0.5454	0.01418	-0.03882	0.2227	0.4026	0.271	0.05756	0.1496	0.9657	0.4482	-0.04925	0.4482	0.4287	0.1819	0.328	0.3296	0.2067	-0.2811	-0.602	-0.1619	-0.1098	-0.6262	-0.413	-0.2322	0.001536	0.04183	0.6489	0.07394	0.1215	0.03969	0.8966	0.02287	0.007868	0.938	0.847	0.2211	0.06476	0.1389	0.7742
ENSMMUG00000006343	NA	NA	-0.4431	-0.2543	0.217	0.1294	0.1985	0.05225	0.3887	-0.1401	-0.464	0.06797	0.4485	0.1637	0.1358	0.1634	0.445	0.3711	-0.7275	-0.4557	0.2721	-0.04536	-0.1105	0.1832	-0.08491	0.1587	-0.1119	-0.01633	0.7105	0.3412	0.4005	0.6628	0.5503	0.6392	0.002708	0.1062	0.1291	0.3663	0.184	0.7163	0.009305	0.3703	0.008501	0.662	0.009416	0.2929	0.4573	0.291	0.009585
ENSMMUG00000006348	ENSG00000119522	DENND1A	0.1234	-0.2586	-0.3146	-0.2586	0.3472	-0.1918	0.14	-0.1333	0.1467	0.2452	-0.0592	-0.0385	0.368	-0.02022	0.497	0.04616	0.1415	-0.2888	-0.2897	-0.1609	-0.2049	-0.3213	-0.4219	-0.1463	-0.1602	-0.485	-0.3665	-0.5924	-0.4344	-0.3353	-0.4631	-0.2153	0.3906	0.1023	0.03249	0.07961	0.02144	0.1916	0.3512	0.4011	0.3951	0.117	0.7365	0.8079	0.04779	0.8978	0.004236
ENSMMUG00000006355	ENSG00000149179	C11orf49	-0.5923	-0.5698	-0.2032	-0.4305	-0.1787	-0.5034	-0.1034	-0.5569	-0.5176	0.0016	0.06268	-0.1049	-0.0735	-0.1145	0.2778	-0.1264	-0.9735	-0.7394	-0.08326	-0.3184	-0.4121	-0.2346	-0.4282	-0.2981	-0.6669	-0.4377	0.257	-0.1324	0.03584	0.3115	0.1852	0.03062	4.943e-05	0.0002507	0.1421	0.002636	0.2238	0.0004899	0.4706	0.000446	0.002591	0.9914	0.705	0.4925	0.6811	0.4471	0.08988
ENSMMUG00000006366	ENSG00000140451	PIF1	-0.001691	0.3627	0.5349	0.4399	0.4438	0.3949	0.4844	-0.4954	0.1642	0.57	0.6784	0.3183	-0.119	0.1634	0.2554	0.2532	-0.1831	0.07105	0.6177	0.5033	0.2975	0.5318	-0.07918	0.5653	0.2612	0.1564	1.227	0.4039	0.8464	0.6906	0.9692	0.5069	0.9947	0.171	0.02813	0.08039	0.1018	0.1238	0.0647	0.08401	0.5565	0.01985	0.01129	0.2054	0.6865	0.5132	0.3455
ENSMMUG00000006385	NA	NA	0.3854	0.07232	0.04881	0.08957	0.3802	-0.004705	-0.1455	0.4247	0.4804	0.1849	0.1136	0.1188	0.4363	0.02565	0.08072	0.204	0.5375	-0.02843	-0.2284	0.4915	0.3149	0.06131	0.01846	0.4228	-0.2888	-0.7561	-0.7221	-0.3594	-0.2757	-0.7986	-0.7598	-0.2276	0.04417	0.7261	0.7973	0.6376	0.05513	0.9803	0.4627	0.0427	0.03224	0.3598	0.613	0.5575	0.07176	0.899	0.7215
ENSMMUG00000006392	ENSG00000042286	AIFM2	-0.1319	0.02356	0.01132	-0.2677	0.3605	0.01165	0.03778	-0.09523	-0.1342	0.4617	0.4291	0.159	0.4679	0.3132	0.512	0.2945	-0.3239	-0.4061	0.4873	0.2646	-0.00379	0.06334	0.03116	0.3776	-0.2827	-0.181	0.622	0.2437	0.1802	0.05376	0.3046	-0.3677	0.5033	0.9099	0.953	0.1803	0.0712	0.9525	0.8511	0.6547	0.5643	0.02518	0.06782	0.4638	0.0567	0.1334	0.02538
ENSMMUG00000006397	ENSG00000180817	PPA1	0.2095	0.04514	0.05632	0.1841	0.3653	0.2484	0.3064	-0.09362	-0.03685	-0.009311	-0.2042	0.05538	0.3578	0.0932	0.0608	-0.2585	-0.3118	-0.1147	-0.008706	-0.1099	-0.0412	-0.07058	-0.1444	-0.1656	0.0362	0.1995	0.009684	0.2699	0.3363	0.1892	0.1862	-0.01021	0.06485	0.7159	0.6227	0.1068	0.002142	0.02961	0.009889	0.4564	0.787	0.9393	0.1381	0.6549	0.01466	0.4448	0.6536
ENSMMUG00000006405	ENSG00000129158	SERGEF	-0.4803	-0.2024	-0.1205	-0.0592	-0.06849	-0.2566	0.07152	-0.647	-0.5288	0.02999	0.07628	-0.08818	0.07272	-0.183	0.1062	-0.3468	-0.6579	-0.4311	0.1159	-0.1032	-0.1478	0.1414	-0.1658	-0.5008	-0.3333	-0.1845	0.3325	0.2086	0.1661	0.2873	0.284	-0.07597	0.0002075	0.1362	0.3283	0.6332	0.5968	0.04231	0.5753	7.27e-06	0.0007462	0.8239	0.6137	0.5214	0.6537	0.1818	0.4748
ENSMMUG00000006407	ENSG00000167925	GHDC	-0.4025	-0.3772	0.02464	-0.4518	-0.06983	-0.5545	-0.1867	-0.6227	-0.1176	0.4211	0.3896	-0.08296	-0.037	-0.1899	0.4051	-0.03964	-0.7121	-0.6258	0.04661	-0.1684	-0.2362	-0.0775	-0.5463	-0.2429	-0.4421	-0.3035	0.3035	-0.1054	0.04738	0.2488	0.0715	-0.175	0.03682	0.06991	0.896	0.02077	0.7271	0.004931	0.3443	0.003716	0.6028	0.03711	0.08195	0.687	0.8786	0.3528	0.07006
ENSMMUG00000006420	ENSG00000144426	NBEAL1	0.3029	1.101	0.5093	0.3248	-0.3068	0.5325	-0.2587	0.4833	0.6272	-0.2027	0.1242	0.4376	-0.1781	0.5667	-0.5326	0.1038	1.379	1.623	0.6888	0.9663	0.6858	1.06	1.081	0.5116	1.51	1.192	0.6384	0.9321	0.009643	0.4775	1.029	0.2718	0.3991	0.005772	0.1638	0.3777	0.4756	0.1416	0.5526	0.2378	0.1247	0.5719	0.7584	0.2417	0.7251	0.1157	0.2347
ENSMMUG00000006422	ENSG00000012660	ELOVL5	0.2192	0.3317	0.1136	0.607	-0.1537	0.5564	0.01891	0.5966	-0.03077	-0.303	-0.1927	0.2474	-0.03384	0.2972	-0.3798	0.1514	0.6835	0.5469	0.1938	0.226	0.2193	0.1119	0.4327	0.2624	0.2129	0.05392	-0.4836	-0.07118	-0.4023	-0.5868	-0.3176	-0.2208	0.1714	0.05953	0.4771	0.0002251	0.3494	0.000681	0.9081	0.0008023	0.8709	0.07814	0.3073	0.1522	0.8651	0.08716	0.04403
ENSMMUG00000006431	ENSG00000182472	CAPN12	0.1299	0.4928	0.5237	-0.2107	-0.1127	-0.2923	-0.3081	-0.3594	-0.09988	0.4201	0.9605	-0.03083	-0.1813	-0.1622	0.395	0.009099	-0.5628	-0.1716	-0.0638	0.3318	0.06409	0.2333	-0.2415	0.02513	-0.1752	0.2113	0.7283	0.5605	0.4714	0.5758	0.6521	-0.01717	0.5776	0.04628	0.0187	0.3849	0.655	0.2314	0.2188	0.186	0.72	0.08436	0.0004144	0.9073	0.5691	0.5316	0.1541
ENSMMUG00000006432	ENSG00000168297	PXK	0.1363	0.2615	0.03691	0.2274	-0.1266	0.211	0.08793	0.1271	0.1568	-0.1736	-0.2152	0.1011	-0.01762	0.1056	-0.1367	-0.09937	0.3495	0.3499	-0.0391	0.03691	0.05669	-0.01788	0.2003	-0.141	0.0927	0.1174	-0.3625	-0.224	-0.2903	-0.3988	-0.2308	-0.2475	0.1792	0.01881	0.7169	0.02584	0.2346	0.03846	0.4055	0.2576	0.1908	0.1091	0.0768	0.3506	0.8936	0.3284	0.2558
ENSMMUG00000006437	ENSG00000178538	CA8	-0.1215	0.08823	0.1305	0.1679	-0.296	0.06459	0.06798	0.1878	-0.3796	-0.2431	-0.06732	-0.1159	-0.5103	-0.4172	-0.0845	-0.2039	0.03487	0.3974	0.006529	0.06313	0.07939	0.1678	0.01785	-0.01801	0.1188	0.4893	0.2408	0.2661	0.1696	-0.0486	0.1639	-0.1745	0.4959	0.6444	0.4561	0.3406	0.1297	0.7211	0.7144	0.3292	0.08175	0.208	0.7564	0.5526	0.05229	0.03461	0.6868
[truncated: 3,846 more rows]
[truncated: 49 more columns]

## Sheet: D1_only
Ensembl.RM.ID	Ensembl.HS.ID	HS.SYMBOL.ID	logFC.W0D1.Prot.Subq	logFC.W0D3.Prot.Subq	logFC.W0D7.Prot.Subq	logFC.W18D0.Prot.Subq	logFC.W18D1.Prot.Subq	logFC.W18D3.Prot.Subq	logFC.W18D7.Prot.Subq	logFC.W88D0.Prot.Subq	logFC.W0D1.Unpr.Subq	logFC.W0D3.Unpr.Subq	logFC.W0D7.Unpr.Subq	logFC.W18D0.Unpr.Subq	logFC.W18D1.Unpr.Subq	logFC.W18D3.Unpr.Subq	logFC.W18D7.Unpr.Subq	logFC.W88D0.Unpr.Subq	logFC.W0D1.Prot.Oral	logFC.W0D3.Prot.Oral	logFC.W0D7.Prot.Oral	logFC.W18D0.Prot.Oral	logFC.W18D1.Prot.Oral	logFC.W18D3.Prot.Oral	logFC.W18D7.Prot.Oral	logFC.W88D0.Prot.Oral	logFC.W0D1.Unpr.Oral	logFC.W0D3.Unpr.Oral	logFC.W0D7.Unpr.Oral	logFC.W18D0.Unpr.Oral	logFC.W18D1.Unpr.Oral	logFC.W18D3.Unpr.Oral	logFC.W18D7.Unpr.Oral	logFC.W88D0.Unpr.Oral	Pval.W0D1.Prot.Subq	Pval.W0D3.Prot.Subq	Pval.W0D7.Prot.Subq	Pval.W18D0.Prot.Subq	Pval.W18D1.Prot.Subq	Pval.W18D3.Prot.Subq	Pval.W18D7.Prot.Subq	Pval.W88D0.Prot.Subq	Pval.W0D1.Unpr.Subq	Pval.W0D3.Unpr.Subq	Pval.W0D7.Unpr.Subq	Pval.W18D0.Unpr.Subq	Pval.W18D1.Unpr.Subq	Pval.W18D3.Unpr.Subq	Pval.W18D7.Unpr.Subq
[truncated: 1,476 more rows]
[truncated: 49 more columns]
