# Supplementary material for: Interleukin-15 response signature predicts RhCMV/SIV vaccine efficacy
Source: PLoS Pathog. 2021 Jul 6;17(7):e1009278. doi: 10.1371/journal.ppat.1009278 (PMC8284654; doi:10.1371/journal.ppat.1009278)
Supplement: S4 Table — Data set includes genes from SubQ and oral cohort shown as fold-changes (from baseline) with unadjusted p-values, and adjusted p-values of DDE genes that are also IL-15 response genes. (XLSX) [file ppat.1009278.s004.xlsx]

## Sheet: ExtDataTable4.DDE_IL15
Ensembl.RM.ID	Ensembl.HS.ID	HS.SYMBOL.ID	logFC.W0D1.Prot.Subq	logFC.W0D3.Prot.Subq	logFC.W0D7.Prot.Subq	logFC.W18D0.Prot.Subq	logFC.W18D1.Prot.Subq	logFC.W18D3.Prot.Subq	logFC.W18D7.Prot.Subq	logFC.W88D0.Prot.Subq	logFC.W0D1.Unpr.Subq	logFC.W0D3.Unpr.Subq	logFC.W0D7.Unpr.Subq	logFC.W18D0.Unpr.Subq	logFC.W18D1.Unpr.Subq	logFC.W18D3.Unpr.Subq	logFC.W18D7.Unpr.Subq	logFC.W88D0.Unpr.Subq	logFC.W0D1.Prot.Oral	logFC.W0D3.Prot.Oral	logFC.W0D7.Prot.Oral	logFC.W18D0.Prot.Oral	logFC.W18D1.Prot.Oral	logFC.W18D3.Prot.Oral	logFC.W18D7.Prot.Oral	logFC.W88D0.Prot.Oral	logFC.W0D1.Unpr.Oral	logFC.W0D3.Unpr.Oral	logFC.W0D7.Unpr.Oral	logFC.W18D0.Unpr.Oral	logFC.W18D1.Unpr.Oral	logFC.W18D3.Unpr.Oral	logFC.W18D7.Unpr.Oral	logFC.W88D0.Unpr.Oral	Pval.W0D1.Prot.Subq	Pval.W0D3.Prot.Subq	Pval.W0D7.Prot.Subq	Pval.W18D0.Prot.Subq	Pval.W18D1.Prot.Subq	Pval.W18D3.Prot.Subq	Pval.W18D7.Prot.Subq	Pval.W88D0.Prot.Subq	Pval.W0D1.Unpr.Subq	Pval.W0D3.Unpr.Subq	Pval.W0D7.Unpr.Subq	Pval.W18D0.Unpr.Subq	Pval.W18D1.Unpr.Subq	Pval.W18D3.Unpr.Subq	Pval.W18D7.Unpr.Subq
ENSMMUG00000038018	ENSG00000180628	PCGF5	1.376	1.34	0.5422	0.8523	0.7316	1.3	0.1942	0.9263	1.205	0.1108	-0.01621	0.7119	0.5581	0.948	-0.5145	0.1468	1.326	1.473	0.6752	0.7986	0.6918	0.4676	0.9961	0.532	1.174	0.9623	-0.06609	0.3104	0.2177	-0.2982	0.09396	-0.1329	1.399e-06	2.427e-05	0.0614	0.003035	0.01461	6.361e-06	0.5317	0.003039	0.0004772	0.7204	0.963	0.02353	0.1407	0.002193	0.1556
ENSMMUG00000020612	ENSG00000175073	VCPIP1	1.163	1.277	0.5964	0.8475	0.473	1.251	0.1389	0.9946	0.9958	0.004784	-0.2245	0.4783	0.3596	0.6951	-0.6359	-0.01646	1.276	1.287	0.3989	0.6982	0.5268	0.4364	0.8595	0.5484	0.9985	0.8796	-0.2807	0.334	0.02431	-0.4135	0.03169	-0.1176	2.258e-05	1.898e-05	0.02802	0.001828	0.0919	5.536e-06	0.6304	0.0009088	0.00197	0.9868	0.486	0.09969	0.3043	0.01623	0.0553
ENSMMUG00000014558	ENSG00000096968	JAK2	1.305	1.192	0.658	0.7844	0.3035	1.167	0.1225	1.033	1.022	-0.02771	-0.2335	0.4648	0.2286	0.6442	-0.54	-0.0298	1.401	1.343	0.3931	0.7558	0.6361	0.4522	0.8585	0.6895	1.032	0.8811	-0.2424	0.3407	0.1017	-0.3898	0.0374	0.06448	1.942e-05	0.00026	0.0271	0.008418	0.3248	0.0001081	0.6952	0.00163	0.003606	0.9296	0.5014	0.14	0.5453	0.04126	0.1256
ENSMMUG00000055568	ENSG00000127951	FGL2	0.9033	0.9959	0.3976	0.574	0.143	0.8775	0.04392	0.7922	0.721	-0.05801	-0.1351	0.4263	0.07277	0.5119	-0.4926	-0.04922	1.032	1.051	0.2667	0.6049	0.4583	0.2727	0.6576	0.5992	0.7942	0.6396	-0.3543	0.2262	-0.004696	-0.5125	-0.2227	-0.05904	0.0004007	0.000327	0.1102	0.02209	0.5781	0.0005498	0.8629	0.00386	0.01605	0.8283	0.6479	0.1108	0.8171	0.05749	0.09265
ENSMMUG00000013460	ENSG00000166128	RAB8B	0.9607	1.034	0.5479	0.7801	0.3095	1.059	0.2871	0.9603	0.7022	-0.3011	-0.1811	0.5316	0.02911	0.6777	-0.4929	0.1718	1.164	1.308	0.5717	0.79	0.6511	0.447	0.8873	0.5431	0.8784	0.7878	-0.135	0.3763	0.08426	-0.3191	0.2512	-0.08514	0.0002326	0.0003464	0.03922	0.002849	0.2652	5.369e-05	0.3066	0.0008906	0.02282	0.2846	0.5653	0.05878	0.9334	0.01465	0.1229
ENSMMUG00000023248	ENSG00000211455	STK38L	0.8626	0.9009	0.5275	0.7957	0.1965	0.9521	0.02376	0.9208	0.632	-0.1836	-0.0969	0.4489	0.2157	0.4329	-0.77	-0.001729	1.212	1.176	0.5012	0.8129	0.5779	0.4701	0.927	0.6954	0.8797	0.717	-0.168	0.4025	0.1364	-0.3857	0.1309	0.05548	0.0004971	0.001049	0.0368	0.001459	0.4572	0.0001473	0.9297	0.0008272	0.0328	0.4932	0.7474	0.09607	0.5154	0.1026	0.01262
ENSMMUG00000002025	ENSG00000028116	VRK2	0.9375	0.9515	0.4973	0.5683	0.4337	0.8316	0.0367	0.6605	0.7121	-0.0784	-0.04751	0.3688	0.2322	0.4662	-0.5746	-0.002779	0.8072	1.003	0.4353	0.539	0.4888	0.4723	0.7619	0.631	0.72	0.6027	-0.07632	0.2228	-0.04353	-0.3707	0.007592	-0.0703	1.266e-05	6.072e-05	0.02196	0.008472	0.05442	0.000121	0.8733	0.004985	0.005372	0.7352	0.8558	0.1177	0.4135	0.04421	0.03012
ENSMMUG00000000170	ENSG00000205413	SAMD9	1.708	1.561	0.6185	0.9077	0.6791	1.193	-0.3974	1.28	1.44	0.00428	-0.2549	0.471	0.1788	0.6993	-1.044	0.4283	1.76	1.774	0.2328	1.16	0.8551	0.5223	1.103	1.148	1.014	0.8343	-0.7271	0.3972	-0.111	-0.6083	-0.2357	0.1495	3.947e-05	0.0003263	0.1094	0.02058	0.09141	0.002699	0.3279	0.003155	0.002312	0.9918	0.5768	0.2534	0.7158	0.09312	0.0283
ENSMMUG00000014090	ENSG00000153922	CHD1	1.115	1.121	0.6244	0.7772	0.3162	1.007	0.08677	1.167	0.8614	-0.1095	-0.2615	0.4007	0.1383	0.4551	-0.6367	0.3561	1.308	1.34	0.3369	0.8703	0.6103	0.4886	0.8743	1.002	0.8723	0.7589	-0.2151	0.4329	0.08764	-0.2842	0.06962	0.4076	7.806e-05	0.0002529	0.02548	0.005453	0.2753	0.0003428	0.7702	0.0001528	0.008598	0.7093	0.4251	0.1747	0.6983	0.122	0.06028
ENSMMUG00000001680	ENSG00000136560	TANK	0.7624	0.5906	0.367	0.5201	0.2665	0.658	-0.02565	0.5909	0.6006	-0.163	-0.103	0.2767	0.2326	0.3235	-0.3998	0.0489	0.7035	0.7044	0.1258	0.3604	0.2246	0.2388	0.5431	0.4875	0.4394	0.3735	-0.1912	0.1884	0.05512	-0.2441	0.004905	0.1013	4.282e-05	0.003323	0.0459	0.004808	0.1626	0.0003918	0.8946	0.003533	0.005413	0.4008	0.6326	0.1547	0.3197	0.09534	0.0692
ENSMMUG00000058073	ENSG00000198604	BAZ1A	1.12	0.9979	0.414	0.6666	0.3089	0.8852	0.05433	1.081	0.8603	0.03505	-0.2379	0.3546	0.1321	0.512	-0.4103	0.3535	1.186	1.222	0.3385	0.6324	0.5185	0.299	0.7501	0.7785	0.9195	0.6823	-0.2428	0.1951	0.07753	-0.3233	-0.0102	0.3276	8.086e-06	0.0002226	0.09227	0.006932	0.2258	0.0003619	0.8334	7.728e-05	0.003057	0.8922	0.4111	0.1726	0.6727	0.04866	0.1618
ENSMMUG00000015324	ENSG00000065613	SLK	0.9517	0.6962	0.1933	0.6408	0.2132	0.8854	0.1412	1.234	0.6238	-0.07357	-0.4725	0.3034	0.2432	0.3753	-0.3848	0.3633	1.381	1.206	0.3525	0.5753	0.4806	0.1285	0.6673	0.8707	0.8998	0.5393	-0.3446	0.0574	-0.01006	-0.5108	-0.1565	0.2897	0.0002111	0.01168	0.446	0.01155	0.4173	0.0005314	0.5926	1.34e-05	0.03629	0.7834	0.1161	0.2581	0.4499	0.1615	0.2001
ENSMMUG00000004188	ENSG00000068366	ACSL4	1.1	0.9823	0.3612	0.9221	0.1785	1.04	0.3237	0.9812	1.07	-0.2588	-0.2653	0.6019	0.3776	0.6707	-0.2506	-0.02579	1.899	1.568	0.4546	0.7236	0.6958	0.392	0.9357	0.4005	1.301	0.8002	-0.2973	0.1102	-0.02427	-0.6799	-0.1014	-0.4917	0.0001718	0.00234	0.2278	0.001706	0.5639	0.0004211	0.3028	0.002732	0.001778	0.4101	0.4562	0.05512	0.332	0.02991	0.4756
ENSMMUG00000031279	ENSG00000169905	TOR1AIP2	0.7406	0.7048	0.2706	0.6235	0.3034	0.7717	0.2752	0.5777	0.7667	-0.2937	-0.2815	0.5908	0.1306	0.5481	-0.1323	-0.01601	1.271	0.9286	0.3326	0.4417	0.4073	0.1769	0.571	-0.12	1.017	0.5373	-0.2909	0.1293	0.1437	-0.2556	-0.04338	-0.3836	0.0005754	0.003467	0.2243	0.003992	0.1872	0.0004055	0.2374	0.01691	0.003433	0.2274	0.312	0.01482	0.6616	0.02126	0.6253
ENSMMUG00000032353	ENSG00000101966	XIAP	0.8672	1.173	0.4381	0.9014	0.3834	1.283	0.2923	1.229	0.7606	-0.1466	-0.2234	0.7218	0.05935	0.8673	-0.4834	-0.1153	1.854	1.712	0.5765	0.7524	0.668	0.4713	1.227	0.4401	1.595	1.184	0.04916	0.3371	0.02374	-0.02755	0.3221	0.008061	0.004708	0.0005892	0.1748	0.003444	0.2539	3.029e-05	0.4025	0.0003391	0.04273	0.664	0.5661	0.03328	0.8915	0.008644	0.222
ENSMMUG00000005314	ENSG00000118985	ELL2	0.6334	0.6133	0.3233	0.529	0.01973	0.6955	-0.08377	0.7803	0.3383	-0.1458	-0.336	0.1721	0.0267	0.4091	-0.6135	-0.1728	0.7246	0.6757	0.194	0.4138	0.296	0.1539	0.5386	0.4344	0.4282	0.3059	-0.2543	0.1829	0.09767	-0.3108	0.004396	-0.03817	0.001293	0.004554	0.1064	0.007845	0.9248	0.0004539	0.6931	0.0003504	0.1454	0.4885	0.1592	0.4182	0.9182	0.04948	0.01114
ENSMMUG00000014518	ENSG00000164823	OSGIN2	0.7188	0.706	0.3382	0.5596	0.2856	0.7136	0.1557	0.6817	0.3921	-0.2152	-0.1054	0.3006	0.1284	0.2969	-0.6219	0.02756	0.5208	0.6164	0.1734	0.2082	0.2035	0.001705	0.4642	0.2634	0.3458	0.3994	-0.2416	0.05517	-0.05471	-0.3158	-0.1025	-0.1259	0.000113	0.0005714	0.06979	0.002758	0.1408	0.0001445	0.4354	0.0008217	0.07349	0.2808	0.6367	0.1334	0.5997	0.1346	0.006362
ENSMMUG00000000955	ENSG00000135655	USP15	0.9868	0.8494	0.4454	0.6767	0.05965	0.6634	-0.1483	0.8409	0.4894	-0.2915	-0.3041	0.1405	-0.09516	0.08711	-0.8656	-0.1646	1.045	0.9853	0.2026	0.6673	0.3917	0.3781	0.7259	0.5749	0.534	0.4513	-0.3811	0.4989	0.1207	-0.1683	0.03531	-0.07886	0.0004509	0.004813	0.1002	0.01387	0.8292	0.01563	0.5855	0.004844	0.1373	0.3179	0.3423	0.6276	0.7782	0.7654	0.005801
ENSMMUG00000005391	ENSG00000119729	RHOQ	0.4692	0.4985	0.2673	0.2419	-0.07021	0.4503	-0.03082	0.5277	0.3722	-0.1808	-0.1094	0.1297	-0.01274	0.3281	-0.5333	-0.1422	0.5822	0.7835	0.2424	0.3039	0.3537	0.2133	0.4703	0.387	0.3178	0.3841	-0.1736	0.02417	-0.09927	-0.3497	-0.05771	-0.06903	0.002962	0.003759	0.09165	0.126	0.6752	0.004405	0.8554	0.002591	0.04873	0.2925	0.5722	0.4564	0.9525	0.05421	0.006814
ENSMMUG00000002533	ENSG00000083535	PIBF1	0.8104	0.7753	0.5105	0.5343	0.1887	0.5947	0.219	0.9397	0.416	-0.1409	-0.2105	0.1946	-0.1471	0.2917	-0.5789	0.2269	0.6062	0.9096	0.3431	0.1961	0.2043	0.1625	0.612	0.6728	0.6441	0.6446	-0.08455	0.1779	0.1416	-0.02726	0.1693	0.356	8.564e-05	0.0006479	0.01532	0.0106	0.3962	0.004366	0.3317	3.633e-05	0.08349	0.5207	0.3944	0.3834	0.5939	0.1832	0.02264
ENSMMUG00000007658	ENSG00000183735	TBK1	0.9647	0.9406	0.5193	0.6027	0.1979	0.758	-0.02695	0.7923	0.527	-0.05754	-0.28	0.1904	0.01384	0.2964	-0.6943	0.1004	0.8523	0.9545	0.3132	0.6179	0.3827	0.2635	0.7176	0.6332	0.6905	0.6272	-0.07051	0.436	0.166	-0.1303	0.1412	0.2024	5.201e-05	0.0002953	0.03037	0.01142	0.4319	0.001479	0.9166	0.002411	0.05843	0.8199	0.3265	0.4581	0.9649	0.2408	0.01898
ENSMMUG00000019926	ENSG00000113742	CPEB4	0.7477	0.8566	0.4501	0.7848	-0.08349	0.9625	-0.04528	1.05	0.523	-0.3927	-0.08044	0.4704	-0.126	0.4002	-0.5533	-0.009461	1.525	1.191	0.4894	0.7235	0.3887	0.4516	0.9421	0.6385	1.083	0.7072	-0.07675	0.3403	0.0614	-0.4541	0.07328	0.06414	0.005681	0.00428	0.1027	0.004081	0.7746	0.0004457	0.8781	0.0004833	0.09735	0.1757	0.8039	0.103	0.7262	0.1589	0.09083
ENSMMUG00000017206	ENSG00000108061	SHOC2	0.5873	0.656	0.4	0.5192	-0.2085	0.6144	-0.1809	0.5558	0.3383	-0.2659	-0.1665	0.2535	-0.2422	0.2288	-0.4963	-0.2238	0.9646	0.9661	0.4252	0.503	0.3932	0.3147	0.6796	0.3222	0.7825	0.7013	-0.1282	0.2942	0.1166	-0.3008	0.06301	-0.06491	0.004916	0.003835	0.05351	0.0124	0.3347	0.003192	0.4037	0.01466	0.1636	0.2238	0.4934	0.2461	0.3612	0.2937	0.04374
ENSMMUG00000005909	ENSG00000164463	CREBRF	0.8842	0.9492	0.3961	0.6027	-0.3627	0.7933	-0.4476	0.9967	1.012	-0.09311	-0.1282	0.5112	-0.1148	0.4939	-0.6308	0.3354	1.933	1.854	0.4445	0.9312	0.8091	0.642	1.058	0.9266	1.442	1.083	-0.2508	0.4976	0.1659	-0.3438	0.07537	0.0882	0.003479	0.004459	0.2026	0.04932	0.2756	0.009811	0.1869	0.00318	0.004676	0.7762	0.7282	0.123	0.7805	0.1291	0.0972
ENSMMUG00000021526	ENSG00000148154	UGCG	0.6998	0.8867	0.4472	0.5529	-0.1151	0.8326	-0.04757	0.5526	0.5756	-0.2715	-0.343	0.402	-0.2638	0.3955	-0.6205	-0.3018	1.161	1.261	0.4765	0.6761	0.617	0.4997	0.692	0.2508	0.9143	0.9669	0.03227	0.4931	0.2185	-0.1114	0.4282	-0.2131	0.003568	0.0008675	0.06825	0.02202	0.6619	0.0005848	0.8573	0.0408	0.04224	0.2922	0.2389	0.1205	0.4237	0.1212	0.03842
ENSMMUG00000022643	ENSG00000116747	RO60	0.9771	0.9282	0.4247	0.4499	0.2641	0.6983	-0.0003903	0.7045	0.7374	-0.05915	-0.08129	0.2941	0.1052	0.3973	-0.3466	-0.05595	0.9198	1.107	0.4097	0.5635	0.3969	0.1375	0.6243	0.3771	0.8319	0.7331	0.08179	0.1848	0.2234	-0.1195	0.1521	0.1524	2.781e-05	0.0002876	0.0716	0.05488	0.2847	0.002912	0.9988	0.006219	0.00722	0.8128	0.7717	0.246	0.7349	0.1116	0.2272
ENSMMUG00000001611	ENSG00000164327	RICTOR	1.512	1.725	0.6086	1.194	0.4975	1.491	0.2198	1.567	1.683	-0.1142	-0.05225	0.9095	0.3963	1.155	-0.4375	0.4811	2.505	2.47	0.5561	1.22	1.02	0.7002	1.425	0.8914	1.732	1.266	-0.1682	0.3884	0.07466	-0.4581	0.03819	-0.1415	0.0001958	0.0001468	0.1504	0.004049	0.2546	0.0003037	0.6294	0.0005495	0.0006161	0.7987	0.9183	0.04275	0.4795	0.009303	0.3993
ENSMMUG00000020608	ENSG00000165029	ABCA1	1.024	1.018	0.07204	0.5348	0.45	0.9622	-0.1524	0.9312	1.203	-0.07544	-0.1983	0.4411	0.5933	0.7264	-0.3901	0.2508	2.322	1.747	0.1744	0.8322	0.7811	0.574	1.12	0.6148	1.372	0.4898	-0.3879	-0.1215	-0.247	-0.5127	-0.07794	-0.2379	0.0007495	0.002594	0.8194	0.08528	0.1626	0.001791	0.6501	0.006054	0.001199	0.8243	0.6118	0.2001	0.1511	0.03205	0.3212
ENSMMUG00000008126	ENSG00000006459	KDM7A	0.7851	0.8779	0.3262	0.6522	0.1357	0.8641	-0.009997	0.9864	0.7529	-0.117	-0.1636	0.5215	0.152	0.5583	-0.266	0.3697	1.353	1.171	0.3154	0.5223	0.3918	0.3219	0.831	0.634	0.8527	0.4936	-0.3034	0.0616	-0.2015	-0.5804	-0.1077	0.1913	0.0009477	0.0007217	0.1773	0.006086	0.5904	0.0003011	0.9687	0.0001717	0.006775	0.6418	0.5667	0.03997	0.6284	0.02556	0.3545
ENSMMUG00000011095	ENSG00000156273	BACH1	0.6711	0.7688	0.3523	0.6203	-0.1505	0.8295	-0.005123	0.7963	0.5984	-0.1132	-0.1253	0.44	0.07302	0.5146	-0.5044	0.01754	1.283	1.121	0.2662	0.5889	0.5465	0.3424	0.7426	0.3777	0.8054	0.5306	-0.451	0.1252	-0.05096	-0.6685	-0.2466	-0.2451	0.004966	0.002764	0.1301	0.008558	0.5331	0.0005144	0.9831	0.002117	0.03145	0.6487	0.6476	0.07699	0.8053	0.04148	0.07012
ENSMMUG00000009060	ENSG00000082269	FAM135A	1.394	1.363	0.7939	0.9495	-0.08962	1.043	-0.06411	1.213	1.345	0.01479	-0.0488	0.6866	-0.06743	0.9426	-0.8222	0.3918	1.777	1.943	0.5927	1.019	0.8844	0.5233	1.316	0.9513	1.363	1.232	-0.08794	0.5485	0.114	-0.4163	0.4243	0.143	0.0001016	0.0007167	0.0352	0.01023	0.8283	0.004456	0.8793	0.002694	0.001814	0.9706	0.9145	0.09108	0.8972	0.01781	0.09449
ENSMMUG00000051358	NA	NA	1.409	1.448	0.7285	1.001	-0.07218	1.146	-0.2241	1.423	1.217	-0.02497	-0.3284	0.4209	-0.16	0.5387	-0.9855	0.2966	1.972	1.915	0.06441	1.1	1.137	0.6761	0.9063	1.034	1.288	1.122	-0.7415	0.61	0.5259	-0.4082	-0.01582	-0.1174	0.0003339	0.0006263	0.06178	0.01008	0.8619	0.00331	0.5976	0.0008673	0.008137	0.952	0.479	0.3142	0.7649	0.1941	0.04486
ENSMMUG00000015814	ENSG00000102081	FMR1	1.196	1.304	0.6645	0.6076	0.4518	0.9425	-0.04832	0.8544	0.9773	0.06413	0.01553	0.3444	0.2665	0.5514	-0.795	-0.091	1.031	1.237	0.4695	0.855	0.5458	0.618	0.9447	0.595	0.992	0.9692	-0.08642	0.5239	0.0988	-0.1387	0.2724	0.2293	5.935e-06	6.208e-06	0.01203	0.02109	0.1022	0.000352	0.8659	0.003354	0.001634	0.8185	0.9605	0.2286	0.4398	0.0494	0.01562
ENSMMUG00000064421	NA	NA	1.053	1.276	0.8014	0.8703	0.03987	1.255	-0.1248	1.197	0.7315	-0.1525	-0.04963	0.3358	-0.322	0.4375	-1.173	0.1484	1.188	1.424	0.3787	0.9306	0.4524	0.4126	1.092	0.9189	0.8671	0.8964	-0.09274	0.4605	-0.2501	-0.1974	0.2888	0.1037	0.001475	0.0004559	0.01717	0.009345	0.9134	0.0001801	0.7429	0.001041	0.06054	0.668	0.901	0.3513	0.4899	0.2155	0.007275
ENSMMUG00000021246	NA	NA	0.7206	0.6865	0.5025	0.5654	-0.02331	0.6989	-0.2168	0.6728	0.5627	-0.2829	-0.1435	0.2047	-0.5202	0.1719	-1.044	-0.119	0.9502	0.9567	0.1551	0.6571	0.5173	0.3782	0.667	0.4748	0.4988	0.4252	-0.4913	0.3781	-0.1191	-0.4615	-0.0517	-0.1566	0.004118	0.01227	0.04677	0.0251	0.9316	0.005783	0.4318	0.01537	0.05553	0.2913	0.6306	0.4465	0.1257	0.5174	0.0009796
ENSMMUG00000017260	ENSG00000140030	GPR65	0.8808	0.9362	0.5853	0.6065	-0.425	0.7384	-0.4414	1.082	0.4124	-0.3291	-0.4263	0.1858	-0.6429	0.02809	-1.262	0.1818	0.9299	1.015	-0.04233	0.9009	0.4324	0.1901	0.7922	0.821	0.2238	0.151	-0.7545	0.4334	-0.3096	-0.6933	-0.2677	0.002366	0.01049	0.0125	0.0888	0.0771	0.2574	0.03177	0.2444	0.004082	0.3049	0.3651	0.2904	0.6104	0.1635	0.9383	0.003555
ENSMMUG00000023600	ENSG00000136021	SCYL2	0.5208	0.5276	0.3699	0.6035	-0.05597	0.739	0.1766	0.8322	0.2031	-0.3534	-0.1889	0.291	0.0007319	0.272	-0.4673	0.1584	0.8401	0.7764	0.5293	0.3457	0.3354	0.2632	0.6313	0.4484	0.6349	0.5892	0.1427	0.3351	0.04786	-0.1104	0.2509	0.2057	0.00364	0.006871	0.03893	0.0007503	0.7668	4.305e-05	0.3498	2.662e-05	0.3247	0.05957	0.365	0.119	0.9975	0.1425	0.02781
ENSMMUG00000052506	ENSG00000205659	LIN52	0.5082	0.6123	0.423	0.4521	0.02841	0.6565	-0.1176	0.6986	0.2303	-0.09054	-0.1322	0.2395	-0.07389	0.2465	-0.7052	0.3095	0.4011	0.5407	0.4081	0.2489	0.1843	0.1308	0.4063	0.5374	0.2947	0.3917	0.01291	0.05038	-0.1585	-0.1392	0.1089	0.1835	0.0006919	0.0001899	0.005088	0.002597	0.8588	1.457e-05	0.4745	2.003e-05	0.1948	0.5711	0.4576	0.1387	0.7126	0.1207	0.0001961
ENSMMUG00000051397	ENSG00000188215	DCUN1D3	0.2934	0.6873	0.3802	0.6782	-0.01785	0.7055	0.2575	0.7	0.4317	-0.1511	-0.02842	0.09855	0.01541	0.433	-0.2009	0.3003	0.8012	0.7199	0.3082	0.5648	0.4527	0.408	0.7009	0.6445	0.4746	0.2092	0.06405	0.1878	0.1821	-0.3673	0.2367	0.3255	0.09575	0.0004807	0.03422	0.0001629	0.9259	7.067e-05	0.1808	0.0003024	0.04806	0.4402	0.8972	0.6186	0.9517	0.0249	0.3604
ENSMMUG00000021218	ENSG00000082074	FYB1	0.5607	0.4467	0.2359	0.6027	0.3146	0.7562	0.197	1.003	0.4878	-0.1327	-0.05871	0.408	0.3802	0.4539	-0.01972	0.6141	0.9957	0.7897	0.393	0.4062	0.4238	0.2917	0.6904	0.8697	0.6046	0.3993	-0.1445	0.0008823	0.04371	-0.2705	0.002218	0.4583	0.0006955	0.01162	0.1403	0.0002533	0.05949	6.032e-06	0.2342	7e-08	0.01108	0.4361	0.7553	0.01766	0.06133	0.009415	0.9167
ENSMMUG00000008801	ENSG00000135049	AGTPBP1	0.4692	0.3339	0.1505	0.599	0.01278	0.6071	-0.1979	0.7695	0.1385	-0.3412	-0.3649	0.1844	0.1317	0.02974	-0.6188	0.01813	1.061	0.7286	0.2114	0.5003	0.1821	0.1468	0.7128	0.5666	0.3936	0.1108	-0.4015	-0.02073	-0.3951	-0.5818	-0.2145	-0.02358	0.04203	0.1832	0.5165	0.009638	0.9578	0.008857	0.4237	0.002514	0.6079	0.165	0.1838	0.4509	0.661	0.9029	0.0286
ENSMMUG00000000754	ENSG00000104093	DMXL2	1.34	1.152	0.4907	0.9456	0.179	1.156	0.3357	1.267	1.413	-0.07316	-0.1513	0.7217	0.5147	0.8376	-0.1921	0.2459	2.146	1.676	0.4113	0.8783	0.8455	0.4416	0.9938	0.9046	1.334	0.7392	-0.5496	0.009952	0.08556	-0.7539	-0.211	0.01724	2.404e-05	0.0008454	0.127	0.002853	0.5921	0.0002755	0.3204	0.0002817	0.0002345	0.8352	0.7011	0.04171	0.2401	0.01595	0.6247
ENSMMUG00000005461	ENSG00000101596	SMCHD1	1.082	1.066	0.4406	0.7353	0.4074	1.001	0.05583	0.999	0.8955	0.07832	-0.09463	0.484	0.3717	0.7232	-0.3624	0.3916	1.372	1.308	0.3164	0.6861	0.5075	0.455	0.8747	0.8118	0.9461	0.711	-0.3568	0.1981	-0.008706	-0.3432	-0.04069	0.08683	3.816e-05	0.0001794	0.07814	0.0041	0.117	0.0001229	0.8253	0.0003639	0.003207	0.769	0.7467	0.06859	0.235	0.008054	0.2093
ENSMMUG00000016823	ENSG00000145012	LPP	0.6112	0.7385	0.2675	0.6211	0.1645	0.7325	0.0261	0.7234	0.5071	-0.2607	-0.2708	0.3256	0.2217	0.2981	-0.4912	0.1778	1.029	0.6454	-0.2562	0.4833	0.2988	0.02345	0.2944	0.1981	0.4183	0.158	-0.7428	0.09624	-0.194	-0.7409	-0.4691	-0.2273	0.006102	0.002836	0.2425	0.005679	0.4877	0.001174	0.9153	0.003253	0.0614	0.2878	0.3284	0.1866	0.4668	0.2183	0.08177
ENSMMUG00000020560	ENSG00000123684	LPGAT1	0.6218	0.6116	0.2157	0.6001	-0.04746	0.5324	0.06673	0.5397	0.4601	-0.2492	-0.3935	0.2934	0.09729	0.1498	-0.2255	-0.09006	1.229	0.8972	-0.03274	0.5211	0.399	0.1425	0.522	0.1235	0.5187	0.1284	-0.8884	-0.009604	-0.1011	-0.8188	-0.5719	-0.6563	0.006611	0.01498	0.3576	0.009368	0.8464	0.02183	0.7852	0.03476	0.08957	0.3137	0.1623	0.2371	0.7508	0.5428	0.4172
ENSMMUG00000010427	ENSG00000196233	LCOR	0.42	0.3961	-0.09389	0.5404	0.1714	0.5751	0.2687	0.7789	0.5861	-0.1905	-0.4351	0.3944	0.1986	0.2437	-0.09305	0.09747	1.493	1.035	-0.2314	0.3999	0.2937	0.08569	0.385	0.2699	0.8329	0.2504	-0.6072	-0.2816	-0.2814	-0.7072	-0.5651	-0.1989	0.05414	0.09936	0.6819	0.01441	0.4634	0.009731	0.2556	0.001384	0.02804	0.4333	0.1218	0.1052	0.5133	0.3095	0.7293
ENSMMUG00000003961	ENSG00000142166	IFNAR1	0.4685	0.4485	0.04745	0.4755	0.3366	0.5879	-0.01283	0.7132	0.348	-0.1808	-0.3024	0.2966	0.397	0.248	-0.2524	-0.1572	0.8103	0.576	0.1249	0.2685	0.3434	0.1455	0.3817	0.2407	0.3811	0.1824	-0.4789	-0.1881	0.02674	-0.5111	-0.4041	-0.1906	0.003924	0.01083	0.768	0.003331	0.04441	0.0003101	0.9389	7.244e-05	0.06663	0.2898	0.1144	0.08371	0.05321	0.1466	0.1863
ENSMMUG00000008431	NA	NA	0.4789	0.2867	0.06349	0.4876	0.1408	0.4466	-0.0394	0.6403	0.2581	-0.5592	-0.5601	0.1182	0.07533	0.0913	-0.5973	-0.05802	0.8835	0.6238	-0.05285	0.2653	0.2467	0.03172	0.3842	0.335	0.2956	0.04235	-0.6388	-0.01396	0.01474	-0.4622	-0.2511	-0.06716	0.01476	0.1794	0.7458	0.01309	0.4883	0.02302	0.8474	0.003103	0.2604	0.007504	0.01619	0.5674	0.762	0.6586	0.01069
ENSMMUG00000008666	ENSG00000051382	PIK3CB	0.5037	0.2432	-0.03039	0.4591	0.159	0.5915	0.05101	0.7901	0.2316	-0.2936	-0.3077	0.1367	0.2729	0.263	-0.3275	0.07792	1.138	0.6584	0.1689	0.4343	0.3799	0.202	0.674	0.5383	0.4655	-0.04439	-0.5696	-0.2608	-0.2307	-0.658	-0.4143	0.07945	0.009343	0.2475	0.8774	0.01819	0.4315	0.002395	0.8047	0.0002465	0.3008	0.1523	0.1821	0.5026	0.2706	0.1918	0.155
ENSMMUG00000001508	ENSG00000163635	ATXN7	1.076	0.9549	0.3432	0.5937	0.55	1.028	0.2086	1.253	1.126	-0.2796	-0.2662	0.4704	0.5102	0.6677	-0.3809	0.4105	1.547	1.22	0.3404	0.5264	0.5198	0.233	0.8543	0.7229	1.033	0.439	-0.2844	-0.2872	-0.4072	-0.7031	-0.1602	0.1059	0.000133	0.002251	0.2383	0.03785	0.06423	0.0003127	0.5018	5.514e-05	0.0007613	0.3633	0.4435	0.1287	0.173	0.02727	0.2773
ENSMMUG00000014076	ENSG00000172493	AFF1	1.276	1.136	0.2197	0.8466	0.6641	1.035	0.3621	1.354	1.381	-0.2386	-0.3546	0.4674	0.5876	0.7176	-0.09705	0.395	2.084	1.681	0.2312	0.6347	0.768	0.4051	0.92	0.5606	1.381	0.5965	-0.5701	-0.4745	-0.2978	-0.7009	-0.3132	-0.07229	3.124e-05	0.0008468	0.4939	0.006846	0.04025	0.0008745	0.2796	6.994e-05	0.0002628	0.4915	0.3709	0.1797	0.161	0.03527	0.804
ENSMMUG00000011819	ENSG00000131873	CHSY1	0.9653	0.8598	0.3168	0.7404	0.7193	1.026	0.2439	1.056	0.9965	-0.0237	0.03798	0.634	0.731	0.7534	-0.2554	0.4669	1.429	1.118	0.2583	0.4475	0.4965	0.2288	0.7712	0.5262	0.8681	0.3807	-0.4185	-0.3267	-0.3561	-0.5979	-0.192	-0.09005	4.912e-06	0.000218	0.1411	0.0005078	0.001154	1.608e-06	0.2802	6.856e-06	8.975e-05	0.9176	0.8834	0.006334	0.008431	0.0009388	0.3242
ENSMMUG00000005861	ENSG00000149177	PTPRJ	0.4274	0.3488	0.03793	0.3216	0.2221	0.6682	0.03644	0.5808	0.5848	-0.1472	-0.03951	0.3292	0.5204	0.52	-0.009777	0.2711	1.247	0.7451	0.3399	0.3358	0.2968	0.1083	0.5919	0.5223	0.7293	0.1501	-0.1787	-0.3417	-0.1211	-0.6212	-0.1326	0.04932	0.02577	0.09335	0.8422	0.09139	0.262	0.000554	0.8538	0.005877	0.008977	0.4634	0.8593	0.1026	0.03133	0.0102	0.9654
ENSMMUG00000056768	ENSG00000123700	KCNJ2	1.009	1.116	0.4722	0.7979	0.1408	1.092	0.01211	1.267	0.8701	-0.02522	-0.2928	0.5592	0.3992	0.5361	-0.3391	0.1512	1.817	1.366	0.003407	0.9284	0.8596	0.4788	0.8554	1.082	1.004	0.5136	-0.8087	0.1219	0.1369	-0.7844	-0.4041	-0.03061	0.002079	0.001612	0.145	0.01377	0.6759	0.0008584	0.9716	0.0003808	0.0206	0.9405	0.4347	0.09907	0.3263	0.1135	0.3779
ENSMMUG00000023335	ENSG00000082996	RNF13	0.8059	0.6402	0.2688	0.6392	0.216	0.7082	-0.1487	0.8656	0.6176	-0.1587	-0.2531	0.2923	0.305	0.2264	-0.5363	-0.02157	1.223	0.9047	0.07671	0.5586	0.54	0.2976	0.5303	0.5975	0.4729	0.2471	-0.7664	0.08876	0.0538	-0.6616	-0.426	-0.2214	0.0004481	0.008692	0.2204	0.004389	0.3432	0.001632	0.51	0.0004074	0.02092	0.5	0.327	0.2138	0.2706	0.3396	0.03975
ENSMMUG00000015857	ENSG00000188906	LRRK2	1.152	1.092	0.4224	0.7957	0.2582	0.9316	-0.1792	0.9944	1.004	0.01655	-0.2169	0.424	0.3174	0.5486	-0.5025	0.2082	1.628	1.47	0.1171	0.9187	0.7154	0.4569	0.9048	0.6904	0.8102	0.424	-0.8792	-0.00776	-0.3233	-0.9254	-0.5999	-0.3479	0.0003624	0.001556	0.1663	0.01082	0.414	0.003086	0.5674	0.003448	0.007595	0.9598	0.5446	0.1934	0.406	0.09807	0.1634
ENSMMUG00000019177	ENSG00000115339	GALNT3	1.023	0.8858	0.4252	0.8052	0.3563	0.88	-0.03379	1.163	0.6542	-0.1529	-0.2799	0.4254	0.2127	0.3243	-0.5826	0.1547	1.36	1.002	0.2011	0.8615	0.5716	0.4126	0.7446	0.8458	0.5784	0.1591	-0.9597	-0.04693	-0.2979	-0.9086	-0.588	-0.1945	0.0003497	0.004744	0.1468	0.005193	0.2407	0.002414	0.9138	0.0002488	0.05015	0.6172	0.4164	0.1666	0.5749	0.2857	0.09536
ENSMMUG00000006701	ENSG00000186088	GSAP	0.6571	0.7236	0.3547	0.6283	0.0625	0.5783	0.01428	0.7811	0.6521	-0.04389	-0.1181	0.4515	0.2456	0.3874	-0.3239	0.1348	0.9578	0.9832	0.1621	0.7583	0.5996	0.5424	0.7751	0.6393	0.4347	0.3021	-0.5827	0.1424	-0.09965	-0.6753	-0.2648	-0.0544	0.005112	0.004577	0.1297	0.007371	0.7978	0.01367	0.9539	0.002439	0.01839	0.8599	0.6693	0.07074	0.4201	0.1191	0.2548
ENSMMUG00000003401	ENSG00000083223	TUT7	1.047	0.7384	0.2026	0.6179	0.2726	0.7304	0.1079	0.9435	0.8844	-0.02799	-0.3328	0.1938	0.4256	0.2987	-0.2328	0.2218	1.602	1.151	0.001705	0.6166	0.526	0.3352	0.7039	0.7586	0.7986	0.3081	-0.7569	0.01719	-0.007293	-0.6063	-0.3482	-0.05093	0.0001048	0.01056	0.4357	0.01901	0.3152	0.005765	0.6887	0.001134	0.004989	0.9199	0.2793	0.4848	0.1996	0.2846	0.4476
ENSMMUG00000018237	ENSG00000136040	PLXNC1	0.7927	0.4813	0.04945	0.6025	0.2215	0.6932	0.01184	0.9285	0.722	-0.2932	-0.2178	0.4021	0.3487	0.4816	-0.3068	0.3122	1.58	1.148	0.1349	0.5006	0.5469	0.256	0.7027	0.5713	0.7098	0.09756	-0.8282	-0.3428	-0.2817	-0.8331	-0.6211	-0.2734	0.001812	0.07276	0.8382	0.01562	0.383	0.005577	0.9623	0.0006547	0.01444	0.2536	0.4393	0.1206	0.2508	0.06703	0.2811
ENSMMUG00000013625	ENSG00000068650	ATP11A	0.5924	0.4754	0.09021	0.3856	0.04077	0.331	-0.07772	0.9407	0.8146	-0.3091	-0.2058	0.1719	0.1958	0.122	-0.03529	0.2225	1.59	0.9574	-0.1518	0.6463	0.5986	0.1978	0.5165	0.5962	0.5208	-0.2033	-0.8707	-0.359	-0.1715	-0.832	-0.5271	-0.3732	0.01558	0.0798	0.7198	0.1223	0.8756	0.1854	0.7691	0.0006073	0.005313	0.2506	0.4953	0.5242	0.5483	0.6485	0.9055
ENSMMUG00000016149	ENSG00000170571	EMB	0.3595	0.5936	0.1516	0.5738	0.142	0.7814	-0.3256	0.8002	0.4169	-0.09312	-0.2921	0.3514	0.3745	0.3816	-0.5082	0.1994	0.7682	0.5407	0.1349	0.6029	0.3943	0.2839	0.613	0.8839	0.09325	-0.09799	-0.6515	0.07747	-0.01951	-0.6537	-0.3761	0.09286	0.1307	0.02296	0.5144	0.01668	0.5577	0.001267	0.1696	0.002251	0.133	0.7089	0.284	0.1586	0.2009	0.1325	0.06051
ENSMMUG00000003572	ENSG00000105835	NAMPT	0.831	0.6533	0.3485	0.6588	-0.1498	0.6225	-0.4129	0.9169	0.4551	-0.3569	-0.4792	0.2247	-0.1327	-0.01087	-0.9106	0.2153	1.285	0.9599	-0.2372	0.9011	0.3924	0.1488	0.7452	0.8883	0.2707	-0.06913	-1.077	0.1426	-0.4085	-1.07	-0.5897	-0.06647	0.01608	0.07625	0.2946	0.05224	0.6617	0.06455	0.2286	0.01371	0.2698	0.3242	0.2296	0.535	0.7526	0.9761	0.02257
ENSMMUG00000016004	ENSG00000014257	ACP3	1.033	0.9388	0.2667	0.7745	0.5241	0.9327	0.3857	1.092	0.9679	-0.1528	-0.247	0.3827	0.7387	0.4745	0.01383	-0.1291	1.401	0.8865	-0.1003	0.6197	0.5826	0.1141	0.5081	0.4525	0.4836	-0.1258	-0.7722	-0.3182	-0.1896	-0.5771	-0.5509	-0.2524	2.119e-05	0.0005212	0.2916	0.001761	0.04184	0.0001613	0.145	6.993e-05	0.001302	0.5825	0.4329	0.1715	0.0278	0.08319	0.9647
ENSMMUG00000000338	ENSG00000132274	TRIM22	0.8956	0.6162	0.127	0.5366	0.6858	0.6448	0.06423	0.5022	0.8284	0.07017	-0.185	0.3085	0.7097	0.3802	-0.1739	0.04084	0.8768	0.5597	0.05648	0.3569	0.37	0.2068	0.3497	0.33	0.3989	0.09546	-0.5912	-0.06204	-0.05343	-0.5009	-0.4181	-0.1527	2.847e-07	0.0008536	0.4435	0.001495	0.0001116	0.0001514	0.7084	0.006084	4.317e-05	0.6921	0.3445	0.08188	0.0009893	0.03324	0.3737
ENSMMUG00000056497	NA	NA	0.9313	0.6647	0.3755	0.6536	0.5504	0.6561	0.2056	0.9234	0.8162	-0.2257	-0.2682	0.3958	0.7148	0.168	-0.1573	-0.03885	1.554	0.7684	0.003009	0.5402	0.6367	0.2913	0.5491	0.5153	0.79	0.0109	-0.6947	-0.1255	0.1761	-0.8928	-0.5048	-0.04767	0.0001907	0.01579	0.1413	0.009776	0.03566	0.009901	0.4422	0.0008906	0.006612	0.4224	0.403	0.1599	0.03961	0.5473	0.6113
ENSMMUG00000062571	ENSG00000166900	STX3	0.7774	0.3342	-0.004984	0.5949	0.4208	0.4779	0.06447	0.7942	0.6495	-0.2273	-0.3655	0.1936	0.6043	-0.001472	-0.1407	0.1829	1.301	0.6125	-0.3343	0.4347	0.4839	0.1092	0.3317	0.4053	0.3433	-0.3472	-1.101	-0.331	-0.1906	-0.9119	-0.736	-0.419	0.001311	0.1951	0.9828	0.01244	0.08811	0.04219	0.7873	0.002225	0.02362	0.3638	0.1788	0.4403	0.04401	0.9953	0.6076
ENSMMUG00000006550	ENSG00000105939	ZC3HAV1	0.541	0.421	-0.02258	0.5998	0.726	0.628	0.3051	0.5391	0.5709	-0.06022	-0.1925	0.4381	0.758	0.5248	0.1239	0.1918	0.6389	0.4893	0.03756	0.3708	0.2595	0.182	0.3293	0.119	0.2414	0.02515	-0.4567	-0.09892	-0.0519	-0.3044	-0.1598	-0.1108	0.001393	0.01977	0.8898	0.0003744	4.291e-05	0.0002044	0.07402	0.003065	0.003565	0.7288	0.3162	0.01232	0.0003497	0.003069	0.5241
ENSMMUG00000014873	ENSG00000143337	TOR1AIP1	0.6333	0.494	0.07163	0.4386	0.6163	0.6437	0.1709	0.5953	0.5064	-0.07822	-0.14	0.3723	0.6265	0.4498	-0.02093	0.1393	0.7392	0.5786	0.2348	0.2827	0.408	0.1656	0.4013	0.2953	0.3159	0.05781	-0.4487	-0.1818	-0.06541	-0.3901	-0.329	-0.1015	4.142e-06	0.0007642	0.5905	0.001114	1.314e-05	2.65e-06	0.2163	6.42e-05	0.001431	0.5796	0.3728	0.008862	0.0002555	0.001642	0.8942
ENSMMUG00000012310	ENSG00000003402	CFLAR	0.693	0.3575	-0.02055	0.6061	0.8811	0.5378	0.2204	0.5788	0.602	-0.167	-0.3064	0.317	0.819	0.2114	0.1354	-0.06503	0.9201	0.3747	0.0297	0.3129	0.3151	0.08884	0.221	0.0466	0.2516	-0.07759	-0.5599	-0.31	0.02706	-0.3697	-0.4508	-0.2285	4.266e-05	0.0449	0.8977	0.0002799	7.989e-07	0.001139	0.1889	0.001215	0.00228	0.3293	0.1006	0.06643	0.0001274	0.2229	0.4765
ENSMMUG00000042699	ENSG00000143751	SDE2	0.4141	0.3357	-0.1188	0.5458	0.6279	0.6122	0.1514	0.7417	0.3398	0.04601	-0.2663	0.2006	0.6386	0.1894	-0.06028	0.09935	0.6661	0.386	-0.1046	0.05007	0.0538	-0.0264	0.1861	0.2758	0.2669	-0.1171	-0.6664	-0.3684	-0.1735	-0.4888	-0.4809	-0.1264	0.004097	0.03154	0.4176	0.0001782	3.354e-05	2.906e-05	0.3173	4.364e-06	0.04404	0.7616	0.1265	0.1875	0.0005083	0.2103	0.7245
ENSMMUG00000019216	ENSG00000204138	PHACTR4	0.5529	0.4401	0.04127	0.5116	0.6588	0.7836	0.2442	0.7354	0.3761	-0.2142	-0.3197	0.0519	0.4712	0.4559	0.0009008	0.2187	0.7485	0.5403	0.1312	0.2716	0.3912	0.1374	0.3577	0.2099	0.4455	0.1948	-0.4902	-0.4171	-0.1256	-0.2419	-0.2028	0.232	0.0002969	0.008326	0.7891	0.0008719	3.784e-05	4.651e-07	0.1269	1.18e-05	0.03794	0.195	0.0887	0.7533	0.01667	0.005415	0.9961
ENSMMUG00000005346	ENSG00000112419	PHACTR2	1.445	1.317	0.204	0.7573	1.176	1.102	0.5018	0.8013	1.396	0.1976	-0.1179	0.6868	0.8507	0.7756	-0.5512	-0.04803	1.307	0.9505	-0.3971	0.2221	0.2876	-0.2504	0.4658	-0.1126	0.7901	0.008097	-0.8771	-0.3012	-0.673	-0.6104	-0.3595	-0.6699	5.44e-06	0.0002256	0.5538	0.02113	0.0004728	0.0007508	0.1717	0.02913	0.0008111	0.6051	0.7946	0.08045	0.06355	0.04173	0.2271
ENSMMUG00000010274	ENSG00000166801	FAM111A	0.6287	0.4023	-0.01369	0.1892	0.4727	0.4271	0.04948	0.07712	0.4327	-0.05837	-0.3502	0.08226	0.2471	0.1858	-0.1985	-0.3434	0.5419	0.4904	0.03726	0.1676	0.2363	0.1158	0.2267	-0.01207	0.1426	0.06113	-0.4558	-0.1464	-0.1854	-0.3804	-0.3971	-0.423	1.474e-05	0.009205	0.9226	0.1792	0.001406	0.002687	0.7352	0.6166	0.01001	0.6971	0.03724	0.5842	0.1691	0.2151	0.2352
ENSMMUG00000008040	ENSG00000102524	TNFSF13B	1.361	1.072	0.3812	0.4765	1.084	0.9962	-0.1385	0.8633	1.214	0.1564	-0.1014	0.4034	0.793	0.6431	-0.5541	0.03375	0.8343	0.8045	0.1101	0.6855	0.6193	0.333	0.524	0.7127	0.2438	0.1396	-0.745	-0.04453	-0.1683	-0.5464	-0.4163	-0.1764	2.01e-07	0.0001463	0.1442	0.0659	5.488e-05	0.0001224	0.621	0.002349	0.0001059	0.5807	0.7504	0.1635	0.01951	0.02298	0.09186
ENSMMUG00000010927	ENSG00000123610	TNFAIP6	1.522	0.6599	-0.04621	0.617	0.4231	0.3447	-0.9782	0.7532	0.9105	-0.4373	-1.101	0.03391	0.08572	-0.4468	-1.403	-0.4891	1.698	0.8436	-1.024	1.012	0.4305	0.0162	0.465	0.5035	0.2535	-0.5158	-2.248	-0.3755	-0.5234	-1.724	-1.653	-0.6189	0.0002038	0.1476	0.9151	0.1389	0.333	0.4176	0.04433	0.1043	0.05514	0.3273	0.03477	0.9395	0.8748	0.3212	0.01065
ENSMMUG00000015114	ENSG00000251201	TMED7-TICAM2	0.5741	0.4613	0.06977	0.4596	0.2553	0.6674	0.288	0.7275	0.2794	-0.1161	-0.3238	0.2636	0.3533	0.3801	-0.2082	0.2183	0.5311	0.3637	-0.199	0.3207	0.2618	-0.0445	0.2624	0.1685	0.05185	-0.235	-0.8032	-0.1802	-0.3524	-0.7668	-0.6146	-0.2996	0.001397	0.01829	0.7028	0.01048	0.1738	0.0002171	0.1284	0.0002243	0.1898	0.5473	0.142	0.1757	0.1345	0.04637	0.3392
ENSMMUG00000023275	ENSG00000188786	MTF1	0.5674	0.2785	-0.001576	0.4202	0.2081	0.464	0.1736	0.4834	0.6188	-0.02206	-0.09948	0.2357	0.3953	0.3666	0.1266	0.06787	0.7436	0.4588	-0.0345	0.3045	0.2865	0.03454	0.333	0.1749	0.2327	-0.1044	-0.5554	-0.4775	-0.2912	-0.6733	-0.2796	-0.3995	0.0002242	0.09692	0.9919	0.006787	0.1941	0.002752	0.2837	0.004157	0.0008114	0.8944	0.5941	0.1573	0.04956	0.02767	0.4909
ENSMMUG00000011845	ENSG00000159399	HK2	0.5922	0.1934	-0.2478	0.1148	0.2665	0.3413	0.0117	0.2417	0.2887	-0.09273	-0.3129	0.04747	0.2941	0.1399	-0.1846	-0.1008	0.967	0.3472	-0.1802	0.2355	0.2092	-0.08531	0.1616	0.1611	0.011	-0.6205	-1.064	-0.6458	-0.5296	-1.164	-0.9596	-0.5878	0.005403	0.399	0.2436	0.5868	0.2247	0.1067	0.9577	0.297	0.2414	0.6762	0.2095	0.8311	0.2703	0.5287	0.4588
ENSMMUG00000001217	NA	NA	0.418	0.2945	0.02302	0.4694	0.3258	0.4242	0.1585	0.6385	0.2092	-0.09134	-0.3476	0.04773	0.1828	0.04797	-0.1686	-0.3696	0.879	0.457	-0.2411	0.167	0.2424	0.05208	0.1125	-0.064	0.3212	-0.2496	-0.8396	-0.4782	-0.199	-0.685	-0.6772	-0.6732	0.01218	0.1071	0.8925	0.005561	0.06377	0.01214	0.3724	0.00063	0.2916	0.6105	0.08841	0.7916	0.4052	0.7888	0.3969
ENSMMUG00000020803	ENSG00000177409	SAMD9L	1.188	0.7214	-0.004551	0.6119	0.7563	0.6489	-0.04778	0.7446	0.8913	-0.01077	-0.4834	0.1995	0.5573	0.2101	-0.4307	0.04437	1.274	0.804	-0.1682	0.607	0.4571	0.1442	0.406	0.5383	0.3709	-0.1418	-1.161	-0.3044	-0.382	-0.9416	-0.8893	-0.3262	3.175e-05	0.01733	0.9866	0.02724	0.009085	0.01926	0.8646	0.01382	0.006699	0.9704	0.1285	0.4899	0.1107	0.4696	0.1688
ENSMMUG00000042077	ENSG00000136048	DRAM1	0.6615	0.3958	0.04353	0.4426	0.2257	0.4185	-0.03918	0.7482	0.2869	-0.1763	-0.4029	0.07972	0.192	-0.09019	-0.3855	-0.05252	0.8205	0.4108	-0.3391	0.3266	0.2725	-0.005123	0.1361	0.179	0.02764	-0.3407	-1.123	-0.09635	-0.3045	-0.7474	-0.7857	-0.4474	0.001063	0.06998	0.8304	0.02805	0.2822	0.0385	0.8541	0.0007376	0.2272	0.4138	0.1017	0.7129	0.468	0.6754	0.1162
ENSMMUG00000009112	ENSG00000136869	TLR4	0.6917	0.4232	0.01059	0.6261	0.2431	0.4911	-0.3918	0.9135	0.5327	-0.3613	-0.5332	0.1802	0.3018	-0.09019	-0.7973	0.1007	1.269	0.6662	-0.42	0.5424	0.3745	0.062	0.3619	0.7615	0.3339	-0.1305	-1.263	-0.142	-0.3027	-0.9237	-0.73	-0.1383	0.01805	0.178	0.9704	0.0313	0.4167	0.0892	0.1784	0.004185	0.1169	0.2325	0.1098	0.5525	0.402	0.7662	0.01477
ENSMMUG00000010731	ENSG00000137177	KIF13A	0.6315	0.2475	-0.05263	0.4843	0.2781	0.3463	0.0245	0.7784	0.2519	-0.07899	-0.3943	0.108	0.2748	-0.1073	-0.234	0.08447	1.1	0.4901	-0.308	0.1857	0.1131	-0.05533	0.2714	0.3287	0.2265	-0.3794	-1.16	-0.685	-0.6898	-1.085	-0.9122	-0.3068	0.003145	0.2843	0.8095	0.02427	0.2136	0.1102	0.9144	0.001007	0.3134	0.731	0.1355	0.6399	0.3227	0.6413	0.369
ENSMMUG00000015262	ENSG00000025039	RRAGD	0.6931	0.1612	0.04323	0.5008	0.3157	0.3377	0.03023	0.729	0.1791	-0.4566	-0.4723	0.009636	0.1899	-0.2499	-0.3617	0.07359	1.073	0.355	-0.4728	0.2583	0.3675	0.01434	0.1739	0.07803	0.07363	-0.3811	-1.07	-0.1798	0.04088	-1.012	-0.9047	-0.3405	0.002674	0.528	0.8556	0.03161	0.1935	0.1523	0.9042	0.004317	0.5098	0.0728	0.1042	0.9695	0.5297	0.3226	0.2088
ENSMMUG00000051078	NA	NA	1.838	2.117	0.5811	1.21	1.175	1.272	0.2078	0.7612	1.848	-0.9075	-0.937	0.09705	-0.9109	0.4593	-0.3291	-0.4462	2.319	1.917	-0.4468	0.9086	1.024	-0.04615	0.7575	-0.4704	0.4517	-0.628	-2.285	-1.216	-0.6807	-2.121	-2.003	-1.993	0.0004848	0.0006866	0.3458	0.038	0.05939	0.02362	0.7523	0.2443	0.008719	0.1733	0.2266	0.8869	0.2976	0.4836	0.6684
ENSMMUG00000014038	ENSG00000114127	XRN1	1.035	0.9007	0.1961	0.7572	0.6952	1.017	0.2453	0.815	0.9236	0.07269	-0.04167	0.4647	0.6864	0.7269	0.01677	0.3034	1.165	1.101	0.324	0.4903	0.4175	0.2956	0.6287	0.3505	0.9114	0.4606	-0.3792	-0.09068	-0.1419	-0.4274	-0.3104	-0.2038	1.118e-05	0.0005447	0.4116	0.001515	0.0049	1.965e-05	0.3282	0.00162	0.001035	0.7743	0.885	0.0693	0.0248	0.004178	0.9533
ENSMMUG00000006829	ENSG00000070190	DAPP1	1.007	0.6935	0.1022	0.327	0.4598	0.6607	0.01758	0.6457	0.722	-0.04181	-0.4942	0.06568	0.3889	0.2179	-0.4181	-0.2578	0.9885	0.7328	-0.05223	0.07102	0.2068	-0.02005	0.2867	0.1764	0.6271	0.4472	-0.572	-0.4045	-0.1461	-0.584	-0.4954	-0.3729	1.085e-07	0.0006033	0.5832	0.07716	0.01657	0.0003933	0.9283	0.001625	0.0009304	0.8299	0.02658	0.7383	0.09926	0.2631	0.05969
ENSMMUG00000001876	ENSG00000155629	PIK3AP1	0.7855	0.5648	0.1148	0.3473	0.5321	0.678	0.2306	0.3961	0.5876	0.01712	-0.1614	0.2116	0.4391	0.4311	-0.1684	-0.06268	0.8465	0.6929	0.1317	0.139	0.2693	0.05088	0.2863	0.08847	0.6316	0.4053	-0.4089	-0.1893	-0.1179	-0.3287	-0.3073	-0.3199	3.548e-07	0.000485	0.4239	0.01736	0.0005614	7.118e-06	0.1226	0.01231	0.0007671	0.9112	0.336	0.1635	0.01652	0.005908	0.3203
ENSMMUG00000009439	ENSG00000109689	STIM2	0.3983	0.4568	0.1017	0.3289	0.1356	0.4887	0.09189	0.2081	0.266	-0.05928	-0.122	0.1785	0.2658	0.2341	-0.2368	0.08287	0.345	0.4786	0.1063	0.1892	0.2185	0.142	0.2187	0.02165	0.1514	0.3094	-0.1496	0.1779	-0.05175	-0.1291	-0.02534	0.02452	0.0007539	0.0004217	0.3902	0.005373	0.2695	4.232e-05	0.4582	0.1076	0.05779	0.6368	0.3909	0.1591	0.08351	0.06234	0.09538
ENSMMUG00000062089	ENSG00000137393	RNF144B	0.8125	0.6716	0.1394	0.4365	0.1411	0.8661	0.04523	0.6705	0.9398	-0.1303	-0.06855	0.4225	0.3254	0.5752	-0.3125	-0.0165	1.526	1.121	0.1289	0.3391	0.6306	0.1442	0.6671	0.4563	0.809	0.2617	-0.3363	-0.2003	-0.2348	-0.8526	-0.4377	-0.2051	0.0002866	0.006498	0.5443	0.05415	0.553	0.0001445	0.8533	0.007012	0.0003671	0.585	0.7997	0.07888	0.2685	0.01509	0.2519
ENSMMUG00000020721	NA	NA	0.6044	0.5544	0.03069	0.2091	0.09351	0.4318	-0.003458	0.3697	0.4708	-0.0209	-0.201	0.2136	0.3608	0.314	-0.1642	-0.02963	0.8915	0.6738	0.2202	0.3173	0.3449	0.1262	0.5182	0.1325	0.3695	0.1461	-0.4896	0.001999	-0.1776	-0.6405	-0.404	-0.2911	0.000624	0.004369	0.8644	0.24	0.6147	0.01529	0.9854	0.05807	0.02616	0.9125	0.3535	0.2712	0.1228	0.1002	0.4455
ENSMMUG00000017972	ENSG00000010539	ZNF200	0.4269	0.7007	0.1571	0.5328	0.2552	0.7089	0.2311	0.4947	0.384	-0.09485	-0.0856	0.2844	0.3146	0.5153	-0.1489	-0.01646	0.7492	0.6839	0.2644	0.1618	0.2752	0.09278	0.3839	0.1237	0.2564	0.226	-0.2388	-0.1172	0.009278	-0.4443	-0.1667	-0.5062	0.006444	5.092e-05	0.3251	0.0007569	0.1222	7.859e-06	0.1685	0.00465	0.03936	0.5722	0.6567	0.09485	0.1302	0.00206	0.4346
ENSMMUG00000022822	ENSG00000157600	TMEM164	0.6562	0.5007	0.1339	0.4282	0.2001	0.5179	0.3076	0.462	0.5189	-0.3335	-0.1166	0.1985	-0.08121	0.3915	0.0001263	0.2777	1.067	0.7936	0.08454	0.326	0.4277	0.2953	0.4593	0.02939	0.3668	-0.1016	-0.4605	-0.2819	-0.322	-0.7419	-0.2306	-0.5233	0.000884	0.02333	0.5108	0.03396	0.3466	0.009761	0.1477	0.03512	0.02542	0.1208	0.6312	0.3571	0.7593	0.06373	0.9996
ENSMMUG00000011584	ENSG00000171316	CHD7	0.4821	0.512	0.01458	0.1463	0.1496	0.4313	-0.1338	0.2292	0.3403	0.02158	-0.1211	0.09313	0.09573	0.2683	-0.2761	0.03498	0.7978	0.6387	0.0547	0.266	0.0782	0.1459	0.3816	-0.2037	0.3558	-0.004405	-0.3965	-0.4385	-0.5053	-0.5285	-0.345	-0.2347	0.00218	0.002988	0.9271	0.359	0.3691	0.006669	0.4262	0.1856	0.07025	0.8982	0.5283	0.5889	0.6453	0.1132	0.1489
ENSMMUG00000008311	ENSG00000169018	FEM1B	0.3154	0.2511	0.2577	0.08752	-0.2766	0.5216	-0.09713	0.9139	-0.1495	-0.8601	-0.2015	-0.1425	-0.3961	-0.2424	-0.5499	-0.1241	0.6992	0.788	0.5262	0.272	0.02821	0.1144	0.4698	0.4974	0.3606	0.3608	0.1909	0.06149	-0.1498	0.1211	0.2663	0.3656	0.1717	0.3283	0.2675	0.7094	0.278	0.02531	0.6994	0.0003319	0.5727	0.0005349	0.4492	0.5611	0.203	0.3111	0.0442
ENSMMUG00000064953	NA	NA	0.2075	0.1767	0.08532	0.1759	-0.172	0.3387	-0.005227	0.4518	-0.005802	-0.5503	-0.211	0.000988	-0.1392	0.06419	-0.3152	-0.2312	0.581	0.5043	0.3443	0.1505	0.2081	0.1825	0.4975	0.3182	0.3712	0.324	0.1782	0.1563	0.1786	0.03077	0.244	0.2026	0.1518	0.2635	0.5554	0.224	0.2586	0.01955	0.9726	0.004606	0.9724	0.0003669	0.2106	0.9948	0.457	0.6699	0.06483
ENSMMUG00000011675	ENSG00000158691	ZSCAN12	0.477	0.7062	0.4766	0.6734	0.002295	0.5123	0.0972	0.9564	-0.07224	-0.8228	-0.02905	0.1323	-0.134	0.3173	-0.3951	0.06693	0.6907	1.06	0.8772	0.4518	0.3585	0.3525	1.071	0.5528	0.6797	0.3155	0.5628	-0.2537	-0.04221	0.3332	0.2875	0.1579	0.158	0.063	0.1654	0.04815	0.9952	0.1323	0.8025	0.01083	0.8468	0.02087	0.939	0.7032	0.762	0.3507	0.3293
ENSMMUG00000006714	NA	NA	0.2071	0.1603	0.02208	0.2165	-0.02132	0.3565	0.1394	0.4192	-0.1559	-0.4782	-0.289	-0.0585	-0.0004707	-0.0331	-0.1685	-0.1156	0.4771	0.377	0.3543	0.006298	-0.03608	0.0307	0.3887	0.1109	0.2027	0.14	0.1824	0.01174	-0.07813	-0.09127	0.05192	-0.01851	0.07251	0.2066	0.8499	0.06307	0.8612	0.002308	0.2505	0.001018	0.2525	0.000151	0.03859	0.6372	0.9975	0.786	0.2192
ENSMMUG00000009394	ENSG00000149212	SESN3	-0.04544	-0.1192	-0.0282	0.1687	-0.2423	0.2684	-0.06546	0.8126	-0.5551	-1.191	-0.4372	-0.1317	-0.149	-0.2798	-0.3649	-0.4339	0.4727	0.2141	0.3683	-0.01497	-0.2624	-0.1076	0.5705	0.2432	0.1548	-0.1228	0.1869	0.1427	-0.1236	0.1206	0.2639	0.09365	0.8451	0.6462	0.9036	0.4649	0.3241	0.2472	0.7883	0.001384	0.03675	2.447e-06	0.1092	0.583	0.6117	0.2411	0.176
ENSMMUG00000022944	ENSG00000196323	ZBTB44	0.1352	0.05852	0.1276	0.4266	0.02092	0.493	0.2072	0.8155	-0.2421	-0.694	-0.2381	0.1107	-0.07526	0.05591	0.01002	0.03484	0.4928	0.3783	0.3206	0.07836	-0.08119	-0.09778	0.4771	0.3453	0.3238	0.1323	-0.03227	0.1476	-0.1224	-0.09873	0.1267	0.1973	0.4357	0.7594	0.4628	0.01429	0.9086	0.004848	0.2541	2.075e-05	0.2335	0.0002274	0.2453	0.545	0.7374	0.7578	0.9604
ENSMMUG00000047035	ENSG00000198162	MAN1A2	0.7578	0.9939	0.5321	0.718	0.1015	0.9825	0.4446	1.031	0.7448	-0.3017	0.259	0.5889	0.02983	0.9038	-0.2974	0.2447	1.171	1.437	0.6667	0.4981	0.4339	0.3231	0.9594	0.3768	1.321	1.069	0.3072	0.3386	-0.01096	0.08288	0.543	0.1228	0.004515	0.0008958	0.05124	0.007987	0.7291	0.0002497	0.1273	0.0004607	0.02229	0.3167	0.4377	0.05059	0.9386	0.002123	0.3752
ENSMMUG00000023775	ENSG00000154822	PLCL2	0.2843	0.09193	0.03234	0.2934	0.09468	0.3872	0.04625	0.5732	-0.08841	-0.4483	-0.2882	0.08683	0.009218	0.08651	-0.2456	0.05454	0.5491	0.4531	0.247	0.1693	0.05132	0.05477	0.4843	0.3218	0.2141	0.06199	-0.08956	-0.02157	-0.1176	-0.1691	-0.002987	0.0782	0.04393	0.5499	0.8189	0.03771	0.5191	0.006318	0.7532	0.0002454	0.5925	0.003122	0.08531	0.5608	0.9591	0.561	0.1422
ENSMMUG00000003523	ENSG00000153561	RMND5A	0.2213	0.1401	0.09168	0.3841	-0.0776	0.4757	0.1682	0.7286	-0.1224	-0.5052	-0.3118	0.02753	-0.1347	-0.03102	-0.3453	-0.1638	0.7269	0.3988	0.2565	0.1492	0.08062	0.06354	0.4595	0.3412	0.3309	0.07903	-0.2102	-0.07199	-0.1877	-0.2385	-0.136	-0.02738	0.1494	0.402	0.5516	0.01226	0.6297	0.002053	0.2957	2.096e-05	0.495	0.002145	0.08742	0.8648	0.5024	0.8466	0.05869
ENSMMUG00000015182	ENSG00000266412	NCOA4	0.3199	0.07387	0.04278	0.3526	0.06026	0.4667	0.09543	0.7346	-0.0992	-0.483	-0.2756	0.1098	0.06154	-0.005061	-0.2188	0.04922	0.6905	0.3928	0.1843	0.1869	0.09097	0.09422	0.4229	0.4099	0.03582	-0.1853	-0.4692	-0.1262	-0.218	-0.3485	-0.3337	-0.09918	0.06721	0.6959	0.8048	0.0437	0.7376	0.007826	0.5956	0.0001481	0.6306	0.009766	0.1809	0.5542	0.7805	0.9783	0.2887
ENSMMUG00000062243	NA	NA	0.3742	0.08259	0.00944	0.3868	0.06329	0.4773	0.09073	0.9569	-0.06655	-0.5281	-0.3799	-0.1256	0.05011	-0.1953	-0.2635	0.1324	0.6166	0.3236	0.2343	0.01761	-0.0388	-0.01775	0.4153	0.6028	0.2494	-0.055	-0.1267	-0.1863	-0.2567	-0.2582	-0.07692	0.1532	0.009491	0.6018	0.9485	0.008135	0.6769	0.001164	0.5515	4.232e-09	0.6947	0.0008091	0.02981	0.4182	0.7875	0.2046	0.1238
ENSMMUG00000011711	NA	NA	0.2001	-0.1225	-0.1188	0.2636	0.09237	0.1162	-0.1078	0.5137	-0.3441	-0.6584	-0.4361	-0.138	0.05865	-0.4278	-0.1413	-0.1793	0.448	-0.05738	0.008598	-0.08991	-0.1807	-0.1624	0.1361	0.1975	-0.1799	-0.4343	-0.4633	-0.2867	-0.2903	-0.4443	-0.4664	-0.006867	0.1739	0.4452	0.4202	0.07345	0.5454	0.4295	0.4799	0.001634	0.04739	3.872e-05	0.01275	0.3764	0.7539	0.006603	0.4198
ENSMMUG00000020369	ENSG00000118689	FOXO3	0.264	0.1535	-0.1382	0.2968	-0.1484	0.2392	-0.13	0.5057	0.09484	-0.2806	-0.2074	0.04507	-0.02193	0.06239	-0.1863	0.06642	0.8695	0.494	0.07529	0.2511	0.1067	0.1123	0.3784	0.1961	0.1348	-0.2057	-0.6375	-0.3755	-0.49	-0.6314	-0.474	-0.2679	0.1066	0.388	0.4004	0.07015	0.3852	0.144	0.4474	0.00513	0.62	0.1057	0.2826	0.7942	0.9164	0.7175	0.3373
ENSMMUG00000007309	ENSG00000070540	WIPI1	0.1688	-0.1444	-0.3228	0.3166	0.1536	-0.02169	-0.1095	0.4149	-0.1271	-0.6811	-0.4923	-0.01577	0.1411	-0.2646	-0.1292	-0.3829	0.4002	-0.2974	-0.2411	0.2066	-0.05393	-0.1505	0.147	0.0006356	-0.6273	-1.112	-1.087	-0.506	-0.6142	-1.188	-0.8818	-0.5494	0.4577	0.5659	0.1666	0.1638	0.5166	0.9252	0.6494	0.09935	0.6338	0.006157	0.07752	0.9481	0.6333	0.2775	0.6373
ENSMMUG00000060557	NA	NA	0.3202	0.7569	0.2912	0.442	-0.1864	0.3744	0.01595	-0.3118	0.4071	-0.4739	0.2016	-0.05578	-0.01219	0.2376	-0.3153	-0.04924	0.4422	0.9898	0.4211	0.521	0.6058	0.5601	0.6202	-0.1232	0.5446	0.7648	0.2391	0.6075	0.1441	0.06817	0.2328	0.355	0.1576	0.003039	0.2055	0.05696	0.4575	0.1046	0.9489	0.2379	0.1431	0.06149	0.4679	0.8279	0.9698	0.3418	0.269
ENSMMUG00000064944	ENSG00000172322	CLEC12A	0.4664	0.4312	0.4369	0.507	0.05437	0.5151	0.2277	0.3636	0.09257	-0.2145	-0.2754	0.138	-0.2767	0.06481	-0.6392	-0.3459	0.2365	0.2761	0.1283	0.394	0.2524	0.2345	0.3742	0.3275	-0.1532	-0.4541	-0.3063	0.3731	-0.0374	-0.3795	-0.118	-0.1925	0.02923	0.06793	0.04346	0.01845	0.8116	0.01705	0.3209	0.1263	0.7142	0.3495	0.2789	0.5487	0.3249	0.7772	0.01386
ENSMMUG00000047033	ENSG00000131019	ULBP3	0.05323	0.2136	0.1511	0.305	0.1148	0.0897	0.2229	-0.01034	-0.08296	-0.09397	0.1105	0.09643	0.1932	-0.06277	0.092	-0.05567	0.03498	-0.04071	0.09053	0.06964	0.05069	0.2033	0.07417	-0.04414	-0.5082	-0.4943	-0.4424	-0.2197	-0.1691	-0.3419	-0.4092	-0.426	0.6576	0.1052	0.207	0.01126	0.3568	0.4566	0.07411	0.9374	0.5682	0.469	0.445	0.4591	0.2142	0.6297	0.5199
ENSMMUG00000000759	ENSG00000152270	PDE3B	0.4657	0.6969	0.4534	0.5947	0.0143	0.7543	0.1445	0.8301	0.2028	-0.01832	0.1751	0.4099	-0.1445	0.5453	-0.2503	0.5919	0.6713	0.9519	0.1647	0.2571	0.6404	0.3747	0.3569	0.3104	0.3321	0.5057	-0.3078	0.06338	0.1266	0.004069	-0.2168	0.04568	0.008955	0.0003914	0.01128	0.000926	0.9394	2.831e-05	0.4438	2.058e-05	0.3337	0.9229	0.4097	0.03292	0.5319	0.004041	0.2417
ENSMMUG00000000541	ENSG00000143437	ARNT	0.06913	0.3195	0.1782	0.3297	-0.1386	0.1945	0.2795	0.3157	0.0794	-0.1557	0.0311	0.2451	0.02307	0.2018	0.05255	0.2198	0.1662	0.4071	0.07397	0.3352	0.3337	0.2362	0.2613	0.1521	-0.004839	0.07686	-0.1847	0.2584	0.09271	-0.05283	0.008377	-0.007984	0.5155	0.006147	0.09351	0.0022	0.2053	0.06771	0.01187	0.007216	0.5228	0.1664	0.8023	0.02962	0.8625	0.07403	0.675
ENSMMUG00000005515	ENSG00000114770	ABCC5	-0.01247	0.1954	0.1711	0.3374	-0.2217	0.06085	0.1814	0.04713	-0.04304	-0.1249	0.1515	0.2314	-0.2107	0.03116	0.03595	-0.01645	0.3844	0.278	0.04147	0.3636	0.3026	0.341	0.2228	-0.177	-0.1526	-0.1685	-0.1907	-0.1185	-0.1439	-0.3044	-0.2136	-0.3665	0.9203	0.1486	0.1668	0.006531	0.09619	0.6267	0.1623	0.7317	0.7708	0.3445	0.3051	0.08104	0.206	0.8142	0.8059
ENSMMUG00000004577	ENSG00000112715	VEGFA	0.7034	0.7899	0.3897	0.6951	0.1074	0.5858	0.208	0.6243	0.6721	0.08975	0.1417	0.3616	0.07324	0.2098	-0.1099	0.1358	0.8319	0.6424	-0.1343	0.635	0.4844	0.3897	0.3691	0.3226	0.1667	-0.1286	-0.4672	0.4825	0.05802	-0.4615	-0.1352	-0.2025	0.00135	0.001141	0.08284	0.001875	0.651	0.009291	0.3879	0.01092	0.009133	0.7009	0.5919	0.1271	0.8087	0.3733	0.6749
ENSMMUG00000023057	ENSG00000185436	IFNLR1	0.2019	0.4904	0.2129	0.3943	-0.2425	0.0795	-0.1759	0.4372	0.2842	-0.2534	-0.06932	-0.1211	-0.4707	-0.02837	-0.3064	0.3626	0.5562	0.1802	-0.4471	0.1694	0.2933	-0.3027	-0.172	-0.06884	0.005172	-0.2396	-0.6274	-0.2254	-0.5627	-0.6229	-0.2443	-0.6335	0.3043	0.02323	0.288	0.04924	0.2764	0.6931	0.427	0.04285	0.2174	0.2111	0.7584	0.5567	0.06919	0.8895	0.1887
ENSMMUG00000055607	NA	NA	0.2534	0.1733	0.005332	0.6585	-0.2002	0.139	-0.01396	1.219	0.126	-0.7251	-0.4107	0.2811	-0.4512	-0.3928	-0.3475	0.4118	1.243	0.6826	-0.3311	0.758	0.5411	0.3005	0.5725	0.7998	-0.182	-0.9013	-1.442	-0.1909	-0.3967	-1.59	-0.9568	-0.6362	0.3761	0.5947	0.9856	0.02105	0.5297	0.639	0.9646	5.488e-05	0.6941	0.01701	0.2284	0.3362	0.2348	0.191	0.2935
ENSMMUG00000008710	ENSG00000156453	PCDH1	-0.6098	-0.4192	0.2285	-0.01877	0.1558	0.02739	0.3273	-0.03076	-0.3864	0.4566	0.8438	0.3888	0.2772	0.51	0.7344	0.9539	-0.4221	-0.4782	0.7611	0.05714	0.07307	0.3355	0.07093	0.7624	0.3465	0.2134	1.349	0.3644	0.6348	0.9897	1.163	1.012	0.01442	0.1159	0.3361	0.9382	0.5354	0.9096	0.1876	0.9055	0.1967	0.0805	0.003084	0.1402	0.3718	0.04963	0.009497
ENSMMUG00000064708	ENSG00000180644	PRF1	-0.5574	-0.4514	0.2614	-0.0593	0.3035	0.004828	0.3387	-0.1574	-0.3137	0.7675	1.005	0.3409	0.5069	0.4035	1.019	0.9055	-0.634	-0.7419	0.7521	-0.06286	-0.1256	0.2699	-0.1342	0.6572	0.3078	0.1308	1.413	0.1629	0.7085	1.073	1.084	0.8687	0.03832	0.1312	0.348	0.8274	0.2893	0.9859	0.2421	0.5992	0.3292	0.01029	0.002854	0.2453	0.16	0.1741	0.002641
ENSMMUG00000011670	ENSG00000112655	PTK7	-0.3707	-0.3123	0.3002	-0.2078	-0.09456	-0.3391	0.4237	-0.3408	-0.4016	0.3315	0.945	0.1495	0.208	0.1687	0.8656	0.5003	-0.1404	-0.3385	0.3526	0.01167	-0.07243	0.2499	-0.2415	0.2276	0.2386	0.2738	1.137	0.5321	0.5076	0.7492	0.9519	0.3087	0.0678	0.1482	0.1138	0.3002	0.6508	0.09237	0.03137	0.1124	0.1207	0.1416	0.0001261	0.5191	0.4505	0.4592	0.0003067
ENSMMUG00000005417	ENSG00000100385	IL2RB	-0.2224	-0.05089	0.4075	0.03956	0.3172	0.1906	0.6069	-0.03128	-0.01584	0.5527	0.9384	0.4565	0.4313	0.6612	1.017	0.7542	-0.2876	-0.2315	0.659	-0.02255	0.2881	0.2716	-0.03116	0.3057	0.3484	0.2615	1.061	0.2939	0.7032	0.8134	0.8301	0.4113	0.2174	0.7986	0.02897	0.8274	0.09454	0.2972	0.001989	0.8752	0.9407	0.005002	3.291e-05	0.0186	0.06618	0.0008916	9.1e-06
ENSMMUG00000037816	ENSG00000124570	SERPINB6	-0.4539	-0.3602	0.1198	0.1494	0.1288	0.1564	0.5433	-0.03209	-0.358	0.6212	0.7062	0.2247	0.2306	0.4886	0.9254	0.6093	-0.5944	-0.3413	0.6529	-0.04785	0.06699	0.2339	-0.02006	0.6023	-0.06269	8.365e-05	0.9949	0.3578	0.6432	0.7914	0.8399	0.4378	0.04463	0.1259	0.5739	0.492	0.572	0.4679	0.01354	0.8917	0.1799	0.008146	0.006107	0.3422	0.4121	0.0351	0.0002315
ENSMMUG00000015369	ENSG00000105374	NKG7	-0.3715	-0.2717	0.5321	-0.07506	0.4731	0.002727	0.4462	-0.2952	-0.01463	0.967	1.185	0.3295	0.5783	0.5053	1.206	0.6449	-0.8389	-0.804	0.7616	0.01469	0.04743	0.2372	-0.2092	0.5179	0.262	0.1876	1.657	0.3915	1.03	1.172	1.23	0.8638	0.1921	0.392	0.07233	0.7934	0.1204	0.9924	0.146	0.3458	0.9657	0.002192	0.0008674	0.2832	0.1294	0.1044	0.0007041
ENSMMUG00000008923	ENSG00000154096	THY1	-0.387	-0.4553	0.1917	-0.01082	0.2382	-0.1161	0.3653	-0.3415	-0.2198	0.3458	0.5735	0.07379	0.3686	0.1427	0.6773	0.2343	-0.4356	-0.6346	0.4171	-0.2876	-0.1408	0.04883	-0.315	0.1729	0.1157	-0.06538	0.8905	0.2888	0.6634	0.7592	0.7305	0.4892	0.04176	0.02794	0.314	0.9543	0.2264	0.5394	0.06514	0.09902	0.3236	0.08616	0.01086	0.7125	0.1234	0.4762	0.002879
ENSMMUG00000057231	ENSG00000073861	TBX21	-0.317	-0.2086	0.01274	-0.1963	0.1032	-0.1766	0.1958	-0.53	-0.2066	0.4684	0.4253	-0.07344	0.2434	0.02248	0.4777	0.3363	-0.48	-0.5463	0.3297	-0.2426	-0.01887	-0.0108	-0.2364	-0.07342	0.004791	0.05692	0.5714	-0.2131	0.2723	0.407	0.4065	0.1586	0.08317	0.2939	0.9443	0.2819	0.5851	0.3325	0.3007	0.008534	0.3384	0.01738	0.05067	0.7047	0.2925	0.9078	0.02894
ENSMMUG00000048302	ENSG00000106351	AGFG2	-0.3991	-0.2408	0.0488	-0.2702	-0.05713	-0.2769	0.1613	-0.4573	-0.2827	0.3509	0.4254	-0.06397	-0.1997	-0.02029	0.4924	0.1315	-0.444	-0.5319	0.2641	-0.06581	-0.04985	0.02413	-0.3518	0.08706	-0.1257	-0.04423	0.7083	-0.06268	0.2076	0.464	0.517	0.2585	0.02946	0.2179	0.7834	0.1388	0.762	0.1291	0.3816	0.02171	0.1893	0.06823	0.0465	0.7437	0.387	0.9166	0.01968
ENSMMUG00000018081	ENSG00000160185	UBASH3A	-0.5258	-0.3316	0.1233	-0.1162	0.1681	-0.1129	0.3376	-0.2672	-0.521	0.213	0.4051	0.008517	0.1317	0.03182	0.5761	0.371	-0.4344	-0.432	0.3869	-0.1844	-0.04034	0.1447	-0.1831	0.1179	0.006504	-0.02852	0.7424	0.204	0.3872	0.6754	0.4866	0.354	0.002447	0.07609	0.4702	0.4958	0.3432	0.5088	0.05706	0.1527	0.01054	0.2399	0.04413	0.9625	0.5412	0.8603	0.004589
ENSMMUG00000040694	ENSG00000182866	LCK	-0.5577	-0.347	0.1766	-0.08301	0.01694	-0.1919	0.2455	-0.1943	-0.5043	0.2249	0.4175	0.03394	0.004534	-0.01501	0.5614	0.4407	-0.6553	-0.5679	0.21	-0.1236	-0.05114	0.05303	-0.3012	0.1468	-0.1717	-0.1056	0.5914	0.2352	0.4379	0.617	0.4487	0.4179	0.0001939	0.03366	0.2415	0.5776	0.9126	0.1968	0.1175	0.2337	0.004029	0.1599	0.02008	0.8304	0.9812	0.9248	0.001968
ENSMMUG00000015602	ENSG00000110514	MADD	-0.3721	-0.2697	0.005264	-0.0493	0.01415	-0.09181	0.1852	-0.2401	-0.3515	0.237	0.3578	0.06364	0.0962	0.104	0.4085	0.3281	-0.2906	-0.3493	0.1405	-0.06235	-0.04947	0.1234	-0.1704	-0.04772	-0.03855	-0.06673	0.4414	0.03577	0.1479	0.4085	0.3817	0.2087	0.002501	0.04422	0.9658	0.6856	0.9109	0.4514	0.1488	0.07354	0.01515	0.07049	0.01417	0.6226	0.5341	0.4239	0.005861
ENSMMUG00000022225	ENSG00000170037	CNTROB	-0.3014	-0.2488	-0.008532	-0.1502	0.06469	-0.1999	0.1473	-0.3358	-0.1451	0.3025	0.3474	0.001871	0.07476	0.06722	0.4116	0.3526	-0.3663	-0.3518	0.1372	-0.1101	-0.1487	0.01901	-0.2656	-0.01917	-0.09444	-0.05676	0.4533	0.0387	0.1771	0.3613	0.2998	0.159	0.02659	0.08944	0.949	0.2679	0.6458	0.1411	0.2886	0.02317	0.3623	0.03486	0.02949	0.9897	0.665	0.6401	0.008802
ENSMMUG00000008899	ENSG00000139182	CLSTN3	-0.3343	-0.5281	0.1743	-0.09056	0.226	-0.1063	0.1695	0.0766	-0.3732	0.4107	0.5888	0.3972	0.1887	0.3772	0.7541	0.8275	-0.4218	-0.4907	0.4846	-0.02943	-0.1579	0.1256	-0.2514	0.6043	0.07347	0.04843	1.025	0.2822	0.4076	0.6842	0.7098	0.8767	0.1566	0.03602	0.4366	0.6936	0.3413	0.6445	0.4715	0.7561	0.2111	0.1189	0.03745	0.1368	0.5414	0.1496	0.006977
ENSMMUG00000002494	ENSG00000248746	ACTN3	-0.5516	-0.5886	0.01506	-0.3423	0.07309	-0.4849	-0.253	-0.7704	-0.142	0.7012	0.6482	0.1254	0.2001	0.09505	0.4808	0.2579	-0.8772	-0.893	0.3477	-0.1468	-0.3668	-0.03536	-0.3971	-0.02908	-0.3943	-0.4956	1.003	-0.1488	0.2923	0.5022	0.6514	0.3345	0.02828	0.02673	0.9496	0.1698	0.7729	0.05364	0.3207	0.005242	0.6372	0.008367	0.02651	0.6486	0.5227	0.7257	0.1026
ENSMMUG00000008649	ENSG00000172543	CTSW	-0.7786	-0.4979	0.4885	-0.2987	-0.09412	-0.3991	0.2815	-0.298	-0.6359	0.2798	0.8156	0.1736	-0.02618	-0.0157	0.7491	0.4938	-1.056	-0.8505	0.2548	-0.1959	-0.3325	-0.04424	-0.3435	0.3577	-0.3357	-0.2211	0.8704	0.4106	0.4793	0.7064	0.6059	0.7349	0.000233	0.02603	0.01647	0.1438	0.658	0.05273	0.1793	0.1782	0.01046	0.1969	0.0007746	0.4265	0.919	0.9425	0.001801
ENSMMUG00000010917	ENSG00000027869	SH2D2A	-0.5643	-0.3608	0.1144	-0.041	0.1986	-0.2316	0.1075	-0.2016	-0.4662	0.3711	0.5411	-0.04984	0.04709	-0.04976	0.5716	0.4817	-0.8623	-0.9524	-0.06477	-0.2398	-0.2962	-0.1679	-0.6357	0.2442	-0.2901	-0.4047	0.5698	0.05824	0.3267	0.6029	0.4183	0.4072	0.01543	0.1414	0.6069	0.8565	0.3985	0.311	0.6455	0.4118	0.09323	0.1248	0.04256	0.8387	0.871	0.8383	0.03074
ENSMMUG00000050742	ENSG00000141293	SKAP1	-0.431	-0.3112	0.09388	0.1568	0.05764	0.02077	0.3538	-0.1822	-0.5559	-0.006773	0.1059	0.03466	0.002259	0.01646	0.3244	0.3139	-0.5519	-0.3561	0.3058	-0.217	-0.1373	-0.01216	-0.08598	0.2275	-0.0852	0.07244	0.5906	0.3085	0.3412	0.6411	0.4809	0.6197	0.0008525	0.02582	0.46	0.2172	0.6622	0.8699	0.007787	0.1903	0.0002638	0.9599	0.478	0.7965	0.9888	0.9024	0.03215
ENSMMUG00000058459	NA	NA	-0.7068	-0.5142	0.07886	-0.04426	0.05272	-0.1817	0.207	-0.3747	-0.7374	0.04272	0.1878	-0.05159	0.003761	-0.1455	0.3814	0.2069	-0.6668	-0.5138	0.4072	-0.1775	-0.07659	0.1733	-0.1061	0.1859	-0.1252	-0.04402	0.5778	0.3285	0.4394	0.6011	0.4152	0.3108	7.513e-05	0.006822	0.6468	0.797	0.7685	0.2936	0.2457	0.04799	0.0004386	0.8149	0.3536	0.7774	0.9862	0.4254	0.0618
ENSMMUG00000063452	NA	NA	-0.7003	-0.5787	-0.06324	-0.2457	-0.1291	-0.3772	0.009157	-0.3629	-0.6705	-0.004618	0.01396	-0.2206	-0.2215	-0.4698	0.2141	0.2106	-0.6042	-0.5441	0.1331	-0.2334	-0.1799	-0.01114	-0.2207	0.1442	-0.1905	-0.1619	0.4157	0.1563	0.2891	0.4557	0.2401	0.4023	1.318e-05	0.0008845	0.6881	0.1172	0.4256	0.01651	0.9554	0.03554	0.0003533	0.978	0.9402	0.1855	0.2662	0.005229	0.2546
ENSMMUG00000015274	NA	NA	-0.5067	-0.3203	0.02137	-0.258	-0.2331	-0.3988	-0.09174	-0.03263	-0.428	0.1434	0.3177	-0.1169	-0.2491	-0.176	0.221	0.3972	-0.5712	-0.5508	-0.08394	-0.1926	-0.2616	-0.1323	-0.3689	0.1087	-0.3524	-0.127	0.3088	-0.05579	0.09312	0.2746	0.2875	0.4463	0.000635	0.04514	0.8833	0.07876	0.1266	0.006994	0.5436	0.838	0.01338	0.3518	0.06443	0.4488	0.1781	0.2537	0.1978
ENSMMUG00000055756	NA	NA	-0.5603	-0.3695	0.08968	-0.2868	-0.1781	-0.4366	-0.04252	-0.09918	-0.3966	0.2114	0.2989	-0.2318	-0.3094	-0.3346	0.3918	0.5129	-0.7084	-0.6268	-0.1016	-0.195	-0.2275	-0.05485	-0.3994	0.3176	-0.2314	-0.1415	0.4614	0.06106	0.2981	0.4817	0.275	0.6735	0.001438	0.05555	0.6131	0.1005	0.3216	0.01253	0.8169	0.6077	0.05315	0.2627	0.1549	0.2108	0.1621	0.07236	0.06311
ENSMMUG00000054796	ENSG00000271503	CCL5	-0.6302	-0.4549	0.3376	0.1315	0.2406	0.08569	0.4255	0.1782	-0.4759	0.2791	0.6202	0.1992	0.2947	0.1516	0.7532	0.6885	-0.8776	-0.606	0.6324	-0.05385	0.05342	0.2161	-0.1104	0.7055	-0.1854	-0.07867	0.8111	0.2977	0.6158	0.7291	0.7154	0.7172	0.002691	0.04913	0.1176	0.5368	0.2785	0.6864	0.05816	0.4464	0.05507	0.2169	0.01492	0.3781	0.284	0.504	0.00337
ENSMMUG00000050313	NA	NA	-0.2969	-0.4331	0.00973	0.3747	0.4481	0.16	0.5639	0.3273	-0.4334	0.03765	0.06642	0.3603	0.4852	0.08156	0.4334	0.7643	-0.7707	-0.7467	-0.003547	-0.3886	-0.2829	-0.2069	-0.5637	-0.006855	-0.09807	-0.1864	0.3654	0.3909	0.232	0.2743	0.1725	0.328	0.1066	0.03033	0.9567	0.034	0.01514	0.3707	0.002238	0.08593	0.05316	0.8484	0.7624	0.06389	0.03485	0.674	0.0398
ENSMMUG00000063583	NA	NA	-0.4143	-0.3032	0.3572	0.2034	0.418	0.2135	0.5025	-0.353	-0.2956	0.7398	0.7694	0.3218	0.538	0.4531	0.82	0.3583	-0.673	-0.6607	0.6552	0.04741	0.3034	0.3631	-0.144	0.4385	0.1261	-0.005109	0.9749	0.4372	1.002	1.029	0.9202	0.4727	0.1124	0.2934	0.1793	0.4408	0.1296	0.4184	0.06978	0.2141	0.3441	0.009807	0.01588	0.2554	0.1172	0.1117	0.01044
ENSMMUG00000019294	ENSG00000092009	CMA1	-0.6819	-0.3846	0.1867	0.2236	0.213	0.01761	0.3886	-0.1943	-0.4056	0.5061	0.6743	0.3975	0.392	0.1696	0.6468	0.3817	-1.039	-0.7188	0.5023	-0.0431	0.03627	0.2968	-0.2102	0.3491	-0.0769	-0.03721	0.9816	0.419	0.7802	0.9518	0.7674	0.6226	0.007001	0.1468	0.4349	0.3555	0.3984	0.9427	0.1198	0.4649	0.1753	0.05309	0.01909	0.129	0.212	0.5157	0.02357
ENSMMUG00000014381	ENSG00000100453	GZMB	-0.2989	-0.159	0.4819	0.2505	0.3647	0.2468	0.3731	0.01798	0.0242	0.6337	0.867	0.3876	0.5121	0.4226	0.7007	0.8267	-0.6789	-0.3843	0.7178	0.3054	0.4177	0.4971	0.1347	1.085	0.198	0.3033	1.202	0.7356	1.123	1.223	1.19	1.117	0.2202	0.551	0.05158	0.3064	0.1533	0.3136	0.145	0.9464	0.9333	0.0164	0.003384	0.1388	0.1048	0.1079	0.01731
ENSMMUG00000015099	ENSG00000152969	JAKMIP1	-0.2343	-0.03089	0.5168	0.2323	0.1992	0.2042	0.5852	0.1072	-0.09587	0.3666	0.8232	0.5009	0.4077	0.4712	0.6877	0.7017	-0.3096	-0.1812	0.7426	0.09535	-0.004698	0.1065	0.09515	0.6072	0.4889	0.5427	1.382	0.63	0.672	1.061	1.185	1.185	0.2269	0.8805	0.005591	0.2187	0.3122	0.2813	0.00294	0.6013	0.6866	0.08641	0.0004373	0.02044	0.1003	0.02751	0.002843
ENSMMUG00000043342	ENSG00000167613	LAIR1	-0.3759	-0.2912	0.2497	-0.02107	0.1781	-0.04103	0.1394	-0.3324	-0.2507	0.1058	0.4413	0.1206	0.1177	0.02958	0.2416	0.2557	-0.5589	-0.3771	0.3328	-0.01896	-0.01162	0.1526	-0.02609	0.05506	-0.024	0.1075	0.7464	0.3842	0.4184	0.6074	0.5885	0.3282	0.006494	0.05315	0.07265	0.8779	0.2133	0.7649	0.3275	0.02878	0.1214	0.4679	0.007177	0.4061	0.4982	0.8387	0.1407
ENSMMUG00000008854	ENSG00000204475	NCR3	-0.6371	-0.3678	0.3102	-0.1026	0.0313	-0.166	0.03289	-0.2325	-0.07256	0.5086	0.7836	0.3646	0.3881	0.3219	0.5208	0.2823	-0.8453	-0.6893	0.6095	0.02477	0.01481	0.4037	-0.1982	0.6876	-0.3147	-0.003658	0.9854	0.6709	0.7625	0.8505	0.8058	0.9279	0.008274	0.1479	0.1678	0.6593	0.8978	0.4772	0.8909	0.3614	0.8001	0.04361	0.004215	0.1556	0.2035	0.2037	0.0573
ENSMMUG00000065286	ENSG00000168329	CX3CR1	0.09705	0.07787	0.4854	0.3369	0.6671	0.7685	0.7869	0.2058	0.3642	0.7359	0.892	0.6413	0.9784	1.168	1.004	1.006	0.07884	0.3175	1.41	0.1691	0.7621	0.6208	0.4843	0.9208	0.9346	0.9583	1.485	0.2511	1.079	1.07	1.073	0.9877	0.6575	0.7462	0.0305	0.1271	0.004488	0.0007471	0.0009159	0.3971	0.1626	0.002174	0.0009931	0.007063	0.0008637	2.62e-06	0.0002595
ENSMMUG00000012933	ENSG00000157483	MYO1E	-0.2178	-0.3282	-0.1912	0.05142	0.2026	0.04186	0.2467	-0.3181	-0.07162	0.3111	0.2673	0.01712	0.4085	0.2733	0.4552	0.3449	-0.03251	-0.171	0.4872	-0.2265	-0.1555	0.08681	0.006688	0.119	0.4139	0.1914	0.7948	0.02199	0.1219	0.5223	0.6116	0.5766	0.1994	0.07524	0.2569	0.7606	0.2463	0.8035	0.1574	0.0854	0.7245	0.08838	0.1917	0.9258	0.06171	0.1322	0.02402
ENSMMUG00000022914	NA	NA	-0.1782	-0.2833	-0.1674	-0.02642	-0.02115	-0.2829	0.1298	-0.3815	-0.2586	0.1419	0.1078	-0.1386	0.0973	-0.1952	0.3511	0.03319	-0.2185	-0.2644	-0.0622	-0.2115	-0.03078	-0.09063	-0.4602	-0.4847	0.1121	0.09477	0.1336	0.09457	0.3227	0.2499	-0.1406	0.02355	0.1589	0.03981	0.183	0.8339	0.8719	0.02773	0.3139	0.006676	0.09152	0.2975	0.48	0.3171	0.5509	0.1578	0.0188
ENSMMUG00000014106	ENSG00000188130	MAPK12	-0.5408	-0.475	-0.4581	-0.6076	-0.2893	-0.956	0.1653	-0.8206	-0.5999	0.3066	-0.05479	-0.409	-0.2531	-0.6074	0.4837	-0.4003	-0.3815	-0.7441	-0.9056	-0.6627	-0.5853	-0.3814	-1.419	-1.095	0.1017	0.05262	0.14	-0.4543	0.003846	0.1532	0.1122	-0.9462	0.02573	0.06203	0.05298	0.01482	0.2426	0.0002666	0.4824	0.0035	0.03063	0.195	0.848	0.1171	0.4192	0.02113	0.05742
ENSMMUG00000018318	ENSG00000142733	MAP3K6	-0.4761	-0.5064	-0.3717	-0.4824	-0.1627	-0.6754	-0.1027	-0.6413	-0.1482	0.4119	0.4422	-0.3714	-0.03932	-0.06096	0.4998	0.004647	-0.9915	-0.9428	-0.3892	-0.4394	-0.4802	-0.2976	-0.9293	-0.3682	-0.7931	-0.605	-0.06398	-0.2864	-0.2033	-0.1962	-0.2093	0.1264	0.02937	0.0299	0.08136	0.03247	0.4717	0.002758	0.6376	0.008132	0.5701	0.07235	0.08946	0.1316	0.8885	0.7977	0.04667
ENSMMUG00000022161	ENSG00000063180	CA11	-0.4207	-0.4525	-0.1324	-0.1964	-0.2123	-0.5129	0.0281	-0.5247	-0.2695	0.2542	0.3706	0.009926	0.1368	-0.2361	0.5041	0.2158	-0.5724	-0.5492	-0.2615	-0.3346	-0.3382	-0.1374	-0.6453	-0.4188	-0.3458	-0.1614	0.1086	-0.08109	0.1646	0.3234	-0.1088	0.1709	0.01966	0.02009	0.4485	0.2702	0.2576	0.005346	0.8768	0.008051	0.2108	0.1806	0.07974	0.9591	0.553	0.2266	0.01561
ENSMMUG00000020459	ENSG00000164896	FASTK	-0.4176	-0.3059	0.08265	-0.51	-0.2194	-0.828	-0.417	-0.478	-0.2559	0.4394	0.4112	-0.2545	-0.4101	-0.4561	0.1656	-0.05434	-0.6817	-0.7116	-0.2378	-0.1258	-0.3097	-0.1116	-0.637	-0.1319	-0.4833	-0.28	0.3382	0.07343	0.2078	0.2312	0.1669	0.1605	0.04053	0.1619	0.6789	0.01356	0.3014	9.921e-05	0.04813	0.03315	0.2871	0.04122	0.08653	0.2482	0.1124	0.03964	0.4908
ENSMMUG00000021096	ENSG00000141577	CEP131	-0.7181	-0.6471	-0.1807	-0.7456	-0.2765	-0.9197	-0.3886	-0.4473	-0.469	0.5782	0.3637	-0.4146	-0.5853	-0.5487	0.383	0.2539	-0.9551	-1.12	-0.3379	-0.3476	-0.5856	-0.3017	-0.8225	-0.4302	-0.7763	-0.6771	0.3592	-0.4427	-0.2957	0.1545	0.02769	0.06611	0.01152	0.02874	0.502	0.009834	0.3499	0.001809	0.1757	0.1384	0.1669	0.04739	0.2654	0.1851	0.1068	0.07883	0.2426
ENSMMUG00000007257	ENSG00000159164	SV2A	-0.9093	-0.2919	0.08521	-0.3709	-0.3781	-0.1002	-0.3995	-0.3293	-0.4185	0.43	0.4796	0.2644	-0.1768	0.349	0.3867	0.3084	-0.5336	-0.363	0.0508	-0.3002	-0.1866	-0.01863	-0.2223	-0.4748	-0.1751	0.3318	0.78	0.3943	0.2873	0.3812	0.7187	0.3692	8.061e-05	0.1952	0.6732	0.08045	0.102	0.6299	0.07249	0.1552	0.1158	0.04649	0.04379	0.2381	0.5155	0.1066	0.112
ENSMMUG00000012859	NA	NA	-0.3759	-0.3617	-0.03669	-0.4459	-0.347	-0.6043	-0.07714	-0.7312	-0.01541	0.488	0.3779	0.1082	0.2026	-0.0294	0.2372	0.1128	-0.3391	-0.4438	-0.02725	-0.2844	-0.2229	-0.06757	-0.4833	-0.4229	0.5137	0.3453	0.9215	0.3627	0.419	0.682	0.4891	0.2843	0.02546	0.04333	0.8217	0.008939	0.05223	0.000529	0.6488	0.0001002	0.9404	0.006732	0.05734	0.5617	0.3732	0.8738	0.2277
ENSMMUG00000012940	ENSG00000149743	TRPT1	-0.3707	-0.2965	0.01678	-0.5507	-0.2355	-0.5511	-0.315	-0.6261	-0.2647	0.2984	0.2869	-0.2908	-0.2794	-0.3746	0.05104	-0.4429	-0.3465	-0.6103	-0.1958	-0.2631	-0.2936	-0.08506	-0.5562	-0.5652	-0.1584	-0.1446	0.1855	-0.03053	0.1251	0.2843	0.02394	-0.3605	0.04063	0.1265	0.9235	0.003069	0.2162	0.003218	0.09498	0.002342	0.2208	0.1146	0.1759	0.1463	0.2362	0.05834	0.8108
ENSMMUG00000009517	ENSG00000100445	SDR39U1	-0.3121	-0.2712	0.03722	-0.3609	-0.1708	-0.4482	-0.1806	-0.6146	-0.2548	0.2473	0.1803	-0.2503	-0.08758	-0.4029	0.09876	-0.1124	-0.6685	-0.6195	-0.08938	-0.2887	-0.2842	-0.08235	-0.4785	-0.267	-0.2735	-0.1872	0.3783	0.04277	0.1228	0.2876	0.04368	0.04405	0.03532	0.0889	0.7969	0.01578	0.2692	0.003017	0.2405	0.0002062	0.1475	0.1125	0.2977	0.1204	0.6453	0.01249	0.5692
ENSMMUG00000023675	ENSG00000178922	HYI	-0.5314	-0.4584	-0.1217	-0.3951	-0.08383	-0.5603	-0.111	-0.6742	-0.4072	0.2539	0.2048	-0.2524	-0.009685	-0.3642	0.2765	-0.2765	-0.7017	-0.6206	-0.02149	-0.361	-0.3645	-0.1126	-0.516	-0.3132	-0.2603	-0.3045	0.3589	-0.08699	0.0145	0.2741	0.02325	0.03577	0.003342	0.01841	0.4899	0.02816	0.6492	0.002113	0.5435	0.0007075	0.06009	0.1838	0.3379	0.1977	0.9661	0.06251	0.1917
ENSMMUG00000007723	ENSG00000166313	APBB1	-0.6082	-0.4266	0.081	-0.2375	-0.133	-0.406	-0.06291	-0.5403	-0.5211	0.1774	0.3423	-0.05708	-0.2494	-0.2225	0.3278	0.08389	-0.6083	-0.598	0.07453	-0.1355	-0.1812	0.02391	-0.3251	-0.262	-0.3307	-0.1557	0.5309	0.151	0.2187	0.5376	0.3648	0.09214	0.0004453	0.02092	0.6291	0.1606	0.4505	0.01753	0.7179	0.003816	0.01022	0.3195	0.08398	0.7504	0.2424	0.2156	0.09718
ENSMMUG00000018895	ENSG00000102312	PORCN	-0.4803	-0.3779	-0.05308	-0.2967	-0.2357	-0.3674	-0.132	-0.3682	-0.2672	0.1721	0.3484	-0.1071	-0.01554	-0.02547	0.3326	0.1143	-0.6835	-0.6208	-0.02303	-0.1419	-0.1729	-0.0939	-0.4902	-0.113	-0.4418	-0.1283	0.414	0.1951	0.1088	0.2686	0.4067	0.05648	0.006872	0.04644	0.755	0.09312	0.2	0.03794	0.462	0.05424	0.2026	0.3482	0.08745	0.5717	0.9451	0.891	0.09931
ENSMMUG00000002496	ENSG00000174080	CTSF	-0.5595	-0.3533	-0.01794	-0.1998	-0.2599	-0.4107	-0.1475	-0.42	-0.2476	0.3247	0.3843	0.07141	-0.04455	-0.03046	0.3276	0.4463	-0.5452	-0.3924	0.1051	-0.1766	-0.1603	0.08147	-0.2718	0.09849	-0.1829	-0.1246	0.4423	0.2538	0.2329	0.4685	0.342	0.1939	0.0009835	0.04854	0.9117	0.2271	0.137	0.01464	0.387	0.0204	0.2177	0.06465	0.0485	0.6895	0.8351	0.8642	0.09099
ENSMMUG00000019039	ENSG00000006025	OSBPL7	-0.6663	-0.5224	0.1458	-0.2592	-0.01393	-0.5072	0.1999	-0.5817	-0.3999	0.48	0.6807	0.02515	0.1167	-0.09899	0.7935	0.3109	-0.8754	-0.8203	0.0538	0.0697	-0.2431	0.1069	-0.5132	-0.01507	-0.4394	-0.3151	0.6253	0.1758	0.1977	0.5779	0.5094	0.2765	0.007126	0.04648	0.534	0.286	0.9557	0.03948	0.412	0.02885	0.1694	0.05984	0.01557	0.9232	0.7031	0.7031	0.004451
ENSMMUG00000021486	ENSG00000141295	SCRN2	-0.3974	-0.2649	0.08255	-0.2549	-0.05039	-0.4419	-0.0404	-0.273	-0.2397	0.3335	0.4156	-0.07672	0.01351	-0.1968	0.355	0.2267	-0.6117	-0.5712	-0.0725	-0.1283	-0.2117	-0.06529	-0.3816	-0.03455	-0.3194	-0.2567	0.2704	0.06007	0.1662	0.2435	0.124	0.3125	0.008252	0.1026	0.5781	0.08809	0.7443	0.003514	0.793	0.09345	0.1746	0.03531	0.01829	0.6287	0.943	0.2153	0.04422
ENSMMUG00000007802	ENSG00000102901	CENPT	-0.5082	-0.4807	-0.09476	-0.4019	-0.2713	-0.5481	-0.1956	-0.6127	-0.3876	0.2579	0.307	-0.2778	-0.3046	-0.4534	0.2666	0.08377	-0.7906	-0.7204	-0.2726	-0.2898	-0.2693	-0.2516	-0.6226	-0.2378	-0.4357	-0.3643	0.06627	-0.1346	0.06083	0.2279	0.1766	0.03981	0.00259	0.007947	0.562	0.01693	0.1211	0.001352	0.2555	0.0009631	0.0579	0.1532	0.1273	0.1366	0.1736	0.01539	0.1793
ENSMMUG00000048888	NA	NA	-0.4145	-0.2986	0.1657	-0.1844	-0.01056	-0.3417	-0.05556	-0.5016	-0.3352	0.2313	0.3881	-0.08986	-0.00428	-0.08761	0.2215	0.08987	-0.5781	-0.4332	0.1668	-0.03987	-0.06563	0.1546	-0.2682	-0.2618	-0.1806	-0.07103	0.5635	0.2959	0.3718	0.5842	0.412	0.1289	0.008618	0.08066	0.2891	0.238	0.9481	0.02976	0.7311	0.00356	0.06953	0.1623	0.03494	0.5875	0.9827	0.5964	0.2297
ENSMMUG00000007494	ENSG00000033011	ALG1	-0.2892	-0.238	-0.09507	-0.3197	0.01986	-0.3819	-0.1529	-0.5052	-0.1737	0.2626	0.2354	-0.03652	-0.006805	-0.1163	0.196	-0.01382	-0.522	-0.5418	0.04503	-0.164	-0.09209	-0.03027	-0.3526	-0.2791	-0.1869	-0.1673	0.3776	0.06044	0.2	0.3485	0.2347	-0.05173	0.04355	0.1216	0.5006	0.02688	0.8935	0.008901	0.3017	0.001647	0.3073	0.08584	0.1655	0.8141	0.9703	0.4512	0.2433
ENSMMUG00000022123	ENSG00000182173	TSEN54	-0.4621	-0.3294	0.2281	-0.04092	0.0141	-0.1806	0.138	-0.5097	-0.3009	0.2067	0.5208	0.04639	0.07498	-0.04621	0.415	0.135	-0.7592	-0.5671	0.2258	0.04853	0.02749	0.1186	-0.2911	-0.1001	-0.3504	-0.1922	0.5162	0.3943	0.4518	0.5815	0.4646	0.09563	0.002949	0.04832	0.133	0.7881	0.9292	0.2393	0.3815	0.002629	0.09897	0.2023	0.004016	0.7752	0.6972	0.7759	0.02123
ENSMMUG00000007728	ENSG00000110171	TRIM3	-0.418	-0.2919	0.1396	-0.1476	-0.08899	-0.2532	-0.072	-0.3702	-0.2685	0.2658	0.4523	0.02994	-0.009777	-0.0851	0.3491	0.2472	-0.7918	-0.5698	0.1115	0.02784	0.01507	0.03314	-0.2183	-0.3022	-0.3713	-0.2218	0.4158	0.207	0.2291	0.46	0.3908	0.0826	0.003551	0.05702	0.3153	0.2958	0.5455	0.07564	0.6233	0.01707	0.1203	0.08208	0.007803	0.8461	0.9574	0.5805	0.03868
ENSMMUG00000007013	ENSG00000114388	NPRL2	-0.3925	-0.2861	0.1289	-0.09959	-0.04457	-0.325	0.06181	-0.4046	-0.412	0.167	0.2951	-0.1095	0.1289	-0.2745	0.2836	0.1153	-0.63	-0.6424	0.08689	-0.127	-0.1377	0.02258	-0.3004	-0.07433	-0.3587	-0.2486	0.4217	0.2418	0.2877	0.3823	0.2745	0.2475	0.005557	0.05895	0.3468	0.4729	0.7569	0.02147	0.6648	0.00813	0.01402	0.2569	0.07046	0.462	0.4634	0.06645	0.08176
ENSMMUG00000001347	ENSG00000161395	PGAP3	-0.5338	-0.4472	-0.07942	-0.4431	-0.1367	-0.5158	-0.154	-0.7204	-0.4576	0.2194	0.3004	-0.1577	-0.08599	-0.3287	0.2788	-0.04732	-0.6089	-0.6851	-0.06127	-0.2738	-0.2931	-0.1469	-0.5098	-0.3692	-0.3324	-0.2982	0.3177	-0.02101	0.1159	0.2777	0.2137	-0.07069	0.001735	0.01398	0.6284	0.008789	0.4302	0.00255	0.3682	0.0001282	0.02367	0.2159	0.1273	0.3833	0.6845	0.0685	0.1548
ENSMMUG00000006407	ENSG00000167925	GHDC	-0.4025	-0.3772	0.02464	-0.4518	-0.06983	-0.5545	-0.1867	-0.6227	-0.1176	0.4211	0.3896	-0.08296	-0.037	-0.1899	0.4051	-0.03964	-0.7121	-0.6258	0.04661	-0.1684	-0.2362	-0.0775	-0.5463	-0.2429	-0.4421	-0.3035	0.3035	-0.1054	0.04738	0.2488	0.0715	-0.175	0.03682	0.06991	0.896	0.02077	0.7271	0.004931	0.3443	0.003716	0.6028	0.03711	0.08195	0.687	0.8786	0.3528	0.07006
ENSMMUG00000014101	ENSG00000100429	HDAC10	-0.5343	-0.5441	0.09486	-0.6699	-0.1962	-0.9266	-0.2615	-0.9312	-0.3403	0.513	0.6427	-0.2983	-0.1912	-0.469	0.5139	-0.2451	-0.8285	-0.9185	-0.1342	-0.1225	-0.3439	-0.1266	-0.7514	-0.4913	-0.5481	-0.4575	0.3814	-0.1278	0.05165	0.3078	0.2024	-0.3121	0.04512	0.05541	0.712	0.01349	0.4774	0.0008115	0.3325	0.001931	0.2732	0.06104	0.0345	0.2933	0.5623	0.09926	0.09097
ENSMMUG00000005452	ENSG00000145020	AMT	-0.4531	-0.5727	-0.104	-0.3165	-0.2307	-0.5982	-0.2419	-0.6755	-0.3775	0.1278	0.117	-0.1869	-0.07121	-0.4445	0.05897	-0.261	-0.4197	-0.4923	-0.02394	-0.336	-0.4053	-0.1527	-0.3569	-0.6006	-0.2652	-0.1331	0.1367	-0.1665	-0.05702	0.1547	0.03681	-0.1997	0.006327	0.001493	0.5193	0.05495	0.1796	0.0004283	0.1537	0.0002616	0.05587	0.4654	0.5473	0.2946	0.7381	0.01338	0.76
ENSMMUG00000002719	ENSG00000005448	WDR54	-0.5555	-0.4567	-0.07317	-0.4505	-0.1386	-0.5284	-0.1247	-0.758	-0.4322	0.2899	0.3072	-0.3153	0.06082	-0.3155	0.09184	-0.3867	-1.006	-0.9277	-0.1733	-0.3208	-0.4695	-0.185	-0.5023	-0.6108	-0.5653	-0.3968	0.3009	-0.005808	0.1322	0.2591	0.1418	-0.05666	0.001738	0.01562	0.6679	0.01083	0.4416	0.003035	0.4883	0.000129	0.04197	0.118	0.1386	0.1003	0.785	0.09614	0.6542
ENSMMUG00000017610	NA	NA	-0.6008	-0.577	-0.3459	-0.4219	-0.1845	-0.7128	-0.1914	-0.7746	-0.4603	0.1313	0.1252	-0.08738	-0.1792	-0.3276	0.13	-0.2893	-0.6477	-0.7781	-0.3584	-0.3917	-0.3869	-0.2575	-0.5553	-0.6648	-0.5378	-0.4244	0.04756	-0.1188	-0.01474	0.1674	0.08106	-0.2061	3.863e-05	0.0002301	0.01464	0.003228	0.2107	1.593e-06	0.1934	2.03e-06	0.007492	0.386	0.4615	0.5693	0.3248	0.03453	0.435
ENSMMUG00000018265	ENSG00000135362	PRR5L	-0.3023	-0.1517	0.4543	0.2052	0.1124	0.3137	0.262	0.01582	-0.3359	0.2191	0.4118	0.247	0.2507	0.4572	0.4335	0.3567	-0.3533	-0.3437	0.6037	0.08034	0.06173	0.2855	0.1723	0.5813	0.2204	0.2961	0.9334	0.2569	0.4443	0.597	0.8063	0.7292	0.08199	0.4107	0.006866	0.2245	0.525	0.06286	0.1342	0.9313	0.09626	0.2138	0.03394	0.1622	0.2364	0.009332	0.02452
ENSMMUG00000002413	ENSG00000130300	PLVAP	-0.288	-0.7719	-0.1764	-0.7869	0.3714	-0.2268	-0.234	-0.1138	-0.0599	0.2556	0.5255	-0.1778	0.4283	0.3439	0.3075	0.4539	-0.2937	-1.05	0.4379	-0.2952	-0.3494	-0.2376	-0.1422	0.7542	-0.4266	-0.4628	1.091	-0.07616	0.08244	0.5182	0.4671	0.9181	0.2789	0.008391	0.5009	0.00474	0.1702	0.3938	0.3987	0.6914	0.8544	0.3808	0.1028	0.5573	0.2003	0.2329	0.3418
ENSMMUG00000062613	NA	NA	-0.3838	-0.2228	0.2439	-0.6597	-1.372	-0.5263	-1.278	0.5051	-0.8347	-1.293	-0.005089	-0.9703	-1.207	-1.425	-0.9147	-0.5654	-0.724	-0.8791	-0.5384	-0.3271	-0.716	-0.01552	0.3112	0.3917	-1.407	-2.16	-0.2586	0.4281	-0.6454	0.3918	0.2049	-0.0993	0.2771	0.5866	0.4666	0.0792	0.001769	0.1778	0.003808	0.2178	0.03395	0.0008694	0.9889	0.01182	0.01867	0.0002588	0.03543
ENSMMUG00000017929	ENSG00000123992	DNPEP	0.2019	-0.07111	0.007915	-0.339	0.5793	-0.1429	-0.01703	-0.4116	0.2983	0.527	0.1839	-0.1229	0.4468	-0.0369	0.1214	-0.1524	-0.5184	-0.5902	-0.1053	-0.1816	-0.1762	-0.1833	-0.4408	-0.07022	-0.1388	-0.2259	0.2222	-0.1148	0.1264	0.1644	-0.08911	0.03531	0.1847	0.6666	0.9585	0.02806	0.0002948	0.35	0.9144	0.01457	0.09682	0.001263	0.3058	0.4531	0.02114	0.8196	0.4982
ENSMMUG00000004392	ENSG00000179218	CALR	-0.1979	-0.4022	-0.2618	-0.1151	0.4003	-0.05596	0.29	-0.3437	-0.2378	0.04935	-0.03916	-0.04894	0.4864	0.009155	0.3636	-0.03862	-0.6578	-0.7687	-0.02802	-0.5125	-0.3434	-0.291	-0.4588	-0.2831	-0.3727	-0.4084	0.2274	-0.308	-0.004922	0.1391	-0.1074	0.03258	0.125	0.004573	0.04274	0.3713	0.003263	0.6634	0.032	0.01446	0.1181	0.7189	0.796	0.7203	0.003567	0.9468	0.01871
ENSMMUG00000011367	ENSG00000071462	BUD23	-0.1078	-0.3014	-0.2047	-0.2141	0.2106	-0.08803	-0.002344	-0.2935	-0.06989	0.2313	-0.03879	-0.1224	0.5024	-0.1987	0.2508	-0.07002	-0.5561	-0.6838	-0.2227	-0.3519	-0.2849	-0.2328	-0.3938	-0.148	-0.2959	-0.4162	-0.1043	-0.2	0.09824	-0.02766	-0.166	-0.04431	0.3904	0.02827	0.1036	0.08863	0.1057	0.4827	0.9856	0.03329	0.6358	0.08239	0.793	0.3587	0.00173	0.1358	0.09108
ENSMMUG00000001635	ENSG00000183779	ZNF703	-0.195	-0.3492	-0.226	-0.3815	0.2149	-0.1582	0.1857	-0.4112	-0.1785	0.4487	0.01353	-0.2261	0.09079	0.009038	0.5009	-0.3055	-0.4513	-0.6579	-0.3702	-0.5268	-0.4252	-0.3249	-0.7036	-0.4959	-0.2719	-0.4425	-0.232	-0.8721	-0.3448	-0.3105	-0.5206	-0.4604	0.2773	0.0706	0.2091	0.03669	0.2487	0.3795	0.3152	0.04184	0.4016	0.01718	0.9483	0.244	0.6895	0.9619	0.01473
ENSMMUG00000014153	ENSG00000104856	RELB	-0.5	-0.5262	-0.278	-0.5315	-0.09517	-0.6057	-0.1478	-0.604	-0.3905	0.3636	0.1683	-0.1265	-0.2018	-0.3864	0.2603	-0.06109	-0.9378	-1.003	-0.5888	-0.6503	-0.7394	-0.6554	-0.8745	-0.5074	-0.7025	-0.6052	-0.2743	-0.7168	-0.4719	-0.08298	-0.4369	-0.4778	0.009755	0.01133	0.1433	0.006231	0.6333	0.002036	0.4543	0.004351	0.09025	0.07526	0.4634	0.5443	0.4176	0.06461	0.2477
[truncated: 79 more columns]
