# Supplementary material for: Interleukin-15 response signature predicts RhCMV/SIV vaccine efficacy
Source: PLoS Pathog. 2021 Jul 6;17(7):e1009278. doi: 10.1371/journal.ppat.1009278 (PMC8284654; doi:10.1371/journal.ppat.1009278)
Supplement: S5 Table — Data set includes all DE genes from the validation cohort, showing fold-changes (from baseline), unadjusted p-values, and adjusted p-values. (XLSX) [file ppat.1009278.s005.xlsx]

## Sheet: ExtDataTable5.Xde
Ensembl.RM.ID	Ensembl.HS.ID	HS.SYMBOL.ID	logFC.W0D1.Prot	logFC.W0D3.Prot	logFC.W0D7.Prot	logFC.W18D0.Prot	logFC.W18D1.Prot	logFC.W18D3.Prot	logFC.W18D7.Prot	logFC.W88D0.Prot	logFC.W0D1.Unpr	logFC.W0D3.Unpr	logFC.W0D7.Unpr	logFC.W18D0.Unpr	logFC.W18D1.Unpr	logFC.W18D3.Unpr	logFC.W18D7.Unpr	logFC.W88D0.Unpr	Pval.W0D1.Prot	Pval.W0D3.Prot	Pval.W0D7.Prot	Pval.W18D0.Prot	Pval.W18D1.Prot	Pval.W18D3.Prot	Pval.W18D7.Prot	Pval.W88D0.Prot	Pval.W0D1.Unpr	Pval.W0D3.Unpr	Pval.W0D7.Unpr	Pval.W18D0.Unpr	Pval.W18D1.Unpr	Pval.W18D3.Unpr	Pval.W18D7.Unpr	Pval.W88D0.Unpr	adjPval.W0D1.Prot	adjPval.W0D3.Prot	adjPval.W0D7.Prot	adjPval.W18D0.Prot	adjPval.W18D1.Prot	adjPval.W18D3.Prot	adjPval.W18D7.Prot	adjPval.W88D0.Prot	adjPval.W0D1.Unpr	adjPval.W0D3.Unpr	adjPval.W0D7.Unpr	adjPval.W18D0.Unpr	adjPval.W18D1.Unpr	adjPval.W18D3.Unpr	adjPval.W18D7.Unpr
ENSMMUG00000000005	ENSG00000198951	NAGA	0.2334	-0.2161	-0.6327	-0.3178	-0.3419	-0.4037	-0.09112	-0.6999	0.4809	-0.08511	0.08894	0.1274	0.4002	0.02793	0.269	-0.03458	0.2502	0.2562	0.0008065	0.1024	0.1254	0.02947	0.6351	0.0002387	0.001435	0.5904	0.5453	0.4022	0.01686	0.8595	0.06854	0.8196	0.7449	0.4403	0.05849	0.2966	0.3979	0.06639	0.9999	0.003029	0.01497	0.9057	0.8909	0.6394	0.1394	0.945	0.2483
ENSMMUG00000000007	ENSG00000105829	BET1	-0.4567	0.07872	0.535	0.1693	-0.2574	0.6311	-0.3449	0.592	-0.9584	0.01621	-0.3679	-0.2984	-0.8945	-0.1259	-0.7651	0.08218	0.3502	0.8547	0.1956	0.701	0.6285	0.1213	0.4552	0.1451	0.006124	0.963	0.262	0.3836	0.023	0.71	0.02706	0.8021	0.8286	0.9168	0.4196	0.8476	0.7949	0.1982	0.9999	0.2581	0.03733	0.9923	0.8154	0.6236	0.1589	0.8655	0.1682
ENSMMUG00000000009	ENSG00000081237	PTPRC	0.04701	0.5787	0.644	0.5459	0.5522	0.9958	-0.03381	0.9671	-0.3194	0.09758	-0.1508	-0.1189	-0.3593	0.2434	-0.4569	0.3719	0.8704	0.03433	0.0152	0.04943	0.08432	0.0002512	0.9016	0.0003662	0.1272	0.664	0.4695	0.5807	0.1288	0.281	0.02994	0.08774	0.9878	0.2071	0.1548	0.1944	0.3521	0.002116	0.9999	0.003941	0.2587	0.9269	0.8751	0.7772	0.3411	0.5579	0.1749
ENSMMUG00000000013	ENSG00000134152	KATNBL1	-0.5198	0.4052	0.8897	0.8834	0.6168	0.9652	-0.2766	0.9066	-0.9212	-0.2612	-0.131	0.07598	-0.6443	0.04751	-0.7349	0.347	0.2702	0.3542	0.03713	0.04906	0.2307	0.02453	0.5393	0.03468	0.008241	0.473	0.6985	0.8274	0.09608	0.8962	0.03385	0.3236	0.7639	0.53	0.2017	0.1937	0.4975	0.05783	0.9999	0.09199	0.04514	0.8757	0.9325	0.9235	0.295	0.9601	0.1826
ENSMMUG00000000024	ENSG00000168229	PTGDR	0.5573	0.3218	0.8591	0.3919	0.9527	0.5597	0.7995	0.88	0.1683	0.2449	0.606	0.2415	0.6376	0.7312	0.6406	0.486	0.06384	0.2563	0.001693	0.1794	0.003473	0.03799	0.006343	0.001348	0.4276	0.2836	0.004501	0.2759	0.0069	0.001206	0.002677	0.02366	0.4352	0.4403	0.08276	0.4079	0.07693	0.08093	0.4296	0.009655	0.582	0.8072	0.5376	0.522	0.09696	0.03058	0.06395
ENSMMUG00000000040	ENSG00000129521	EGLN3	-0.3055	-0.3431	-0.3212	-0.3808	-0.5261	-0.6004	-0.217	-0.7737	0.0715	-0.2564	-0.2767	-0.1812	-0.2889	-0.2869	-0.2177	-0.3901	0.06663	0.03234	0.03616	0.0194	0.005753	0.0001541	0.1824	2.561e-06	0.5433	0.04863	0.02301	0.1468	0.0364	0.02865	0.07079	0.002385	0.4425	0.2046	0.1999	0.1136	0.1043	0.001524	0.9999	0.0001366	0.6832	0.5149	0.7028	0.3613	0.1946	0.1745	0.252
ENSMMUG00000000042	ENSG00000121989	ACVR2A	-0.1244	0.6006	0.7459	0.163	0.8158	0.9972	0.3144	1.158	-0.6284	0.2182	-0.01371	-0.2264	-0.3053	0.2918	-0.1092	-0.1513	0.8002	0.1526	0.06929	0.721	0.09871	0.01314	0.4845	0.004794	0.07158	0.5145	0.9662	0.517	0.3992	0.3702	0.7415	0.6403	0.978	0.337	0.2561	0.8603	0.3656	0.03625	0.9999	0.02311	0.1785	0.8877	0.9934	0.7316	0.6254	0.6414	0.8691
ENSMMUG00000000051	ENSG00000185621	LMLN	-0.5857	0.3028	0.2693	1.389	0.7664	1.322	-0.5149	1.425	0.005413	0.402	0.2695	0.8555	0.325	0.9988	-0.3194	1.302	0.1715	0.4295	0.4689	0.0005265	0.0867	0.0003569	0.2094	0.0001223	0.9856	0.2117	0.3618	0.004801	0.34	0.001533	0.2996	1.418e-05	0.6548	0.5964	0.668	0.01265	0.353	0.002692	0.9999	0.001891	0.9917	0.7738	0.8473	0.06506	0.5729	0.03509	0.5276
ENSMMUG00000000056	ENSG00000163512	AZI2	0.4409	0.937	0.5954	0.334	0.9657	0.9944	-0.1127	0.7275	0.1227	0.56	-0.08431	-0.1376	-0.1415	0.2621	-0.5185	0.3365	0.1016	0.000255	0.01544	0.1973	0.001341	6.816e-05	0.6681	0.003087	0.5205	0.006516	0.6616	0.4917	0.5137	0.1947	0.009734	0.08665	0.5317	0.01508	0.1552	0.4294	0.0407	0.0008937	0.9999	0.01714	0.6634	0.1741	0.9202	0.7131	0.7196	0.4645	0.1099
ENSMMUG00000000058	ENSG00000091527	CDV3	-0.1076	0.2171	0.2442	0.3058	0.4255	0.7357	-0.005145	0.6089	-0.2037	-0.01397	-0.1361	-0.1523	-0.1214	0.2966	-0.1199	0.2092	0.6133	0.2753	0.2045	0.1334	0.06978	0.0002191	0.9797	0.001964	0.1841	0.9322	0.3745	0.3353	0.4819	0.07316	0.4329	0.186	0.9381	0.4588	0.4297	0.3442	0.3307	0.001929	0.9999	0.01257	0.3315	0.9862	0.8505	0.577	0.6965	0.2854	0.6536
ENSMMUG00000000073	ENSG00000087589	CASS4	-0.4796	-0.1587	-0.02368	0.6836	0.309	0.756	-0.352	0.5479	-0.2519	-0.03332	-0.002312	0.4649	0.1263	0.5121	-0.08806	0.6254	0.03607	0.4509	0.9072	0.001864	0.2115	0.0003347	0.1031	0.008067	0.1257	0.8492	0.9887	0.006715	0.4918	0.004324	0.5906	0.0003356	0.3355	0.6145	0.9526	0.02723	0.4823	0.002576	0.9999	0.03277	0.2569	0.9699	0.9977	0.07791	0.7044	0.06133	0.7717
ENSMMUG00000000075	ENSG00000163428	LRRC58	-0.3137	1.067	1.03	0.2188	1.102	1.538	0.03659	1.356	-0.8078	0.2259	-0.4595	-0.9499	-0.6056	0.4713	-0.8432	-0.1606	0.548	0.0201	0.02355	0.6606	0.04109	0.0004853	0.9417	0.002542	0.0229	0.5151	0.1738	0.01107	0.1107	0.164	0.01836	0.6319	0.9199	0.1795	0.1741	0.8263	0.2772	0.003373	0.9999	0.01501	0.08683	0.8879	0.7874	0.1022	0.3147	0.4275	0.1452
ENSMMUG00000000081	ENSG00000114302	PRKAR2A	-0.08384	0.2407	0.6197	0.5174	0.5497	0.9644	0.3122	0.9221	-0.2071	0.2385	-0.1574	-0.01409	-0.1144	0.5644	0.04494	0.3451	0.7637	0.3482	0.01393	0.05157	0.06594	0.0001073	0.237	0.0002427	0.292	0.2495	0.4201	0.9441	0.6015	0.005108	0.8171	0.07623	0.9728	0.5248	0.1526	0.1991	0.3268	0.001193	0.9999	0.003064	0.4508	0.7922	0.8621	0.9763	0.7823	0.06777	0.9109
ENSMMUG00000000085	NA	NA	0.07478	-0.3866	-0.3554	-0.3228	-0.3867	-0.9572	-0.09783	-1.163	0.1949	-0.3214	-0.0564	-0.3923	-0.06122	-0.6968	0.01148	-0.868	0.8073	0.1994	0.2083	0.2953	0.2703	0.001689	0.7439	0.0002039	0.3804	0.1981	0.8071	0.1105	0.8138	0.008682	0.9598	0.0008651	0.9784	0.3844	0.434	0.5375	0.5323	0.008088	0.9999	0.002721	0.5372	0.7692	0.9598	0.3095	0.9103	0.0936	0.9818
ENSMMUG00000000090	ENSG00000198952	SMG5	0.11	-0.3243	-0.29	-0.2507	-0.4188	-0.614	-0.1839	-0.5805	0.2146	-0.1403	0.06059	0.1515	0.08885	-0.1788	0.1151	-0.2416	0.5376	0.04869	0.07146	0.137	0.03309	0.0001899	0.2737	0.0003845	0.09693	0.3026	0.631	0.2475	0.534	0.1878	0.3643	0.06528	0.9167	0.2266	0.2597	0.3491	0.2569	0.001743	0.9999	0.004073	0.2166	0.8104	0.9122	0.4898	0.7349	0.4562	0.5907
ENSMMUG00000000110	ENSG00000162227	TAF6L	-0.02236	-0.309	-0.3943	-0.5593	-0.5333	-0.7272	-0.02515	-0.7633	0.1535	-0.1995	-0.07651	-0.01233	0.02641	-0.3733	0.05597	-0.3642	0.9191	0.1451	0.05207	0.0102	0.0319	0.0005609	0.9054	0.0003224	0.331	0.2482	0.6345	0.9411	0.8836	0.03477	0.7247	0.03175	0.9914	0.3309	0.2266	0.0778	0.2533	0.00372	0.9999	0.003644	0.4898	0.7922	0.9126	0.9746	0.9431	0.1923	0.8591
ENSMMUG00000000111	ENSG00000123360	PDE1B	0.1927	-0.1539	-0.5578	-0.513	-0.1106	-0.6574	-0.1301	-0.9717	0.4408	0.1181	0.02867	-0.1715	0.5015	-0.2681	0.3591	-0.5645	0.3846	0.4668	0.007634	0.02166	0.6493	0.002052	0.5437	1.565e-05	0.00859	0.5114	0.8678	0.3409	0.008571	0.1501	0.03382	0.002517	0.8524	0.6278	0.1272	0.1208	0.8078	0.009287	0.9999	0.0004815	0.04618	0.8877	0.9734	0.5818	0.1091	0.411	0.1826
ENSMMUG00000000125	ENSG00000124209	RAB22A	-0.0377	0.3415	0.2746	0.2026	0.5191	0.792	-0.02606	0.6171	-0.319	0.2522	-0.1335	-0.1962	-0.1268	0.3843	-0.2003	0.03885	0.8863	0.162	0.2461	0.4206	0.07052	0.0009239	0.9181	0.00975	0.09004	0.2045	0.474	0.3113	0.5458	0.05009	0.2862	0.8377	0.9887	0.3472	0.4736	0.6532	0.3322	0.005262	0.9999	0.03738	0.2064	0.7714	0.8753	0.5564	0.7444	0.2315	0.5131
ENSMMUG00000000129	ENSG00000104611	SH2D4A	-0.3567	-0.2553	-0.3935	-0.3326	-0.3554	-0.3892	-0.2436	-0.2732	0.9626	0.3529	0.5235	0.8582	1.071	0.958	0.7703	0.5262	0.3901	0.5098	0.2926	0.398	0.4352	0.2976	0.5351	0.4621	0.0002209	0.1902	0.04028	0.002038	0.0001461	0.0004164	0.002806	0.05316	0.8537	0.6632	0.5183	0.634	0.6652	0.3991	0.9999	0.5925	0.0045	0.7654	0.7429	0.04084	0.01228	0.01748	0.0646
ENSMMUG00000000130	ENSG00000147408	CSGALNACT1	0.8801	1.076	0.6943	1.378	0.6151	1.346	0.08252	0.9117	0.3688	0.369	-0.007054	0.5545	0.1918	0.2525	-0.5711	0.6318	0.004843	0.0003779	0.01554	6.157e-06	0.06248	4.281e-06	0.7892	0.001316	0.1174	0.1599	0.9768	0.02503	0.4972	0.3179	0.02954	0.008973	0.1214	0.02083	0.1552	0.001394	0.3213	0.0001369	0.9999	0.009554	0.2453	0.7428	0.9966	0.1495	0.7085	0.5925	0.1739
ENSMMUG00000000135	ENSG00000106688	SLC1A1	-0.01875	-0.5751	0.1807	1.221	-0.2718	0.4896	-0.0256	2.112	0.433	-0.3044	-0.108	0.2733	-0.4629	-0.3125	-0.3467	0.3421	0.983	0.4934	0.8223	0.1477	0.7841	0.5438	0.9761	0.007506	0.5103	0.6685	0.87	0.6874	0.535	0.6599	0.5996	0.6114	0.9958	0.6498	0.9082	0.3637	0.8884	0.6386	0.9999	0.03122	0.6552	0.9274	0.9734	0.8413	0.7357	0.8364	0.7775
ENSMMUG00000000156	ENSG00000167085	PHB	0.05836	-0.3237	-0.3143	-0.5874	-0.3296	-0.7008	0.07643	-0.4445	-0.04066	-0.02978	-0.09623	-0.1335	-0.01165	-0.3601	0.07688	-0.2546	0.71	0.02987	0.02877	0.0001826	0.05867	4.06e-06	0.6099	0.002374	0.7194	0.8074	0.3995	0.2616	0.9276	0.004364	0.4975	0.03298	0.9638	0.1991	0.1853	0.007062	0.3156	0.0001319	0.9999	0.01429	0.82	0.9609	0.8583	0.5063	0.9656	0.06161	0.7035
ENSMMUG00000000164	ENSG00000114631	PODXL2	-0.2325	-0.6726	0.5242	1.583	-0.1749	0.1999	-0.6629	0.7413	-0.06392	-0.3314	0.3686	1.118	-0.357	-0.0005984	-0.2341	0.6801	0.5737	0.1068	0.1497	2.959e-05	0.703	0.5911	0.1184	0.03955	0.826	0.3155	0.1926	7.975e-05	0.302	0.9984	0.4384	0.01785	0.9269	0.2912	0.3657	0.003042	0.8423	0.6805	0.9999	0.1007	0.8935	0.812	0.7911	0.007591	0.5375	0.9991	0.6585
ENSMMUG00000000165	ENSG00000164919	COX6C	-1.886	-0.04176	0.4519	-0.6286	0.1379	0.3629	0.3505	0.6015	-1.875	0.8042	-0.7539	-0.715	-0.8374	-0.5316	-0.7733	-0.2501	0.0196	0.9476	0.4759	0.3572	0.8574	0.5617	0.6023	0.3334	0.0009072	0.1172	0.1312	0.1742	0.1392	0.3036	0.122	0.618	0.2535	0.9725	0.6745	0.596	0.9288	0.655	0.9999	0.4688	0.01121	0.6941	0.7836	0.3999	0.3555	0.5805	0.3272
ENSMMUG00000000167	NA	NA	0.01381	-0.5627	-0.2296	-0.4803	-0.6404	-0.7487	-0.005781	-0.5637	0.2735	-0.2846	-0.0183	-0.05368	0.005034	-0.4632	0.1222	-0.2244	0.9657	0.0721	0.4343	0.1294	0.07828	0.01369	0.9851	0.0602	0.2457	0.2712	0.9389	0.8284	0.9851	0.07725	0.6066	0.3651	0.994	0.2523	0.6409	0.3384	0.3457	0.0372	0.9999	0.1364	0.402	0.8023	0.9891	0.9238	0.9928	0.2919	0.782
ENSMMUG00000000168	ENSG00000074416	MGLL	-0.196	-0.7017	-0.3464	-0.5513	-0.6737	-0.553	0.1816	-0.6412	0.1489	-0.3233	-0.1981	-0.3021	0.1538	-0.4359	0.1402	-0.3521	0.4118	0.002738	0.1091	0.01986	0.01189	0.0121	0.414	0.003843	0.3649	0.08224	0.2422	0.08911	0.4135	0.01893	0.3953	0.04653	0.8595	0.07686	0.3149	0.1153	0.1638	0.03417	0.9999	0.01986	0.5243	0.6282	0.8095	0.2772	0.6375	0.1397	0.6189
ENSMMUG00000000170	ENSG00000205413	SAMD9	0.784	2.032	1.164	1.223	2.221	2.416	-0.2224	1.673	0.2593	1.41	-0.3496	-0.2072	0.01317	0.8225	-1.188	0.6699	0.1374	0.0001532	0.01463	0.01489	0.0002967	4.375e-06	0.6533	0.0008179	0.5016	0.001587	0.3608	0.5987	0.976	0.0621	0.002313	0.1038	0.6034	0.01031	0.1539	0.09769	0.01434	0.0001384	0.9999	0.006928	0.6482	0.0651	0.8473	0.789	0.9893	0.2619	0.05983
ENSMMUG00000000172	ENSG00000136867	SLC31A2	-0.03308	0.2331	0.2963	1.023	0.446	0.6116	-0.1863	0.3281	-0.09972	-0.1356	0.2183	0.5715	0.09542	0.2782	-0.2064	0.2888	0.8982	0.3388	0.2165	0.0001175	0.1271	0.0125	0.4475	0.1719	0.59	0.4947	0.2428	0.004544	0.6475	0.1759	0.2612	0.14	0.9898	0.5154	0.4436	0.005995	0.3999	0.03496	0.9999	0.2925	0.7204	0.8846	0.8104	0.06356	0.8132	0.4394	0.4896
ENSMMUG00000000180	ENSG00000188064	WNT7B	-0.1443	-0.5224	-0.8902	-0.8399	-0.6268	-1.182	-0.5824	-1.445	-0.1351	-0.5391	-0.4912	-0.3557	-0.3216	-0.9071	-0.2902	-0.9401	0.6767	0.1421	0.007787	0.01416	0.1095	0.0007	0.09612	4.993e-05	0.5926	0.05714	0.06876	0.1998	0.2759	0.003156	0.2697	0.001377	0.9567	0.3276	0.1285	0.09473	0.3806	0.004311	0.9999	0.001018	0.7221	0.5514	0.7552	0.4331	0.5123	0.05196	0.4978
ENSMMUG00000000183	ENSG00000110917	MLEC	0.3773	-0.2004	-0.4229	-0.1918	-0.1909	-0.5484	0.03324	-0.6514	0.4649	-0.0598	0.181	0.2136	0.3673	0.03403	0.4107	-0.1428	0.04157	0.2437	0.01226	0.2741	0.3447	0.001305	0.849	0.0001684	0.0006801	0.6745	0.174	0.1207	0.01578	0.8118	0.002514	0.3002	0.3605	0.4286	0.1468	0.5157	0.5919	0.006803	0.9999	0.002388	0.009368	0.9287	0.7874	0.3241	0.1355	0.9199	0.06163
ENSMMUG00000000185	ENSG00000062282	DGAT2	-0.4016	-0.4543	-0.1852	0.7001	0.08819	-0.02013	-0.1595	-0.03772	0.01113	-0.3434	0.345	0.6676	0.3412	0.153	0.1123	0.5462	0.1669	0.09535	0.4871	0.01519	0.7838	0.9397	0.5638	0.8883	0.9566	0.119	0.09543	0.002674	0.1431	0.4922	0.5835	0.01258	0.6487	0.2807	0.6811	0.0981	0.8884	0.9571	0.9999	0.927	0.9749	0.697	0.7707	0.04749	0.3613	0.7327	0.7657
ENSMMUG00000000190	ENSG00000118263	KLF7	-0.1049	0.06938	0.2885	0.914	0.01988	0.5405	-0.2605	0.7742	-0.07257	-0.04962	0.1903	0.5687	-0.1334	0.4247	-0.2077	0.6909	0.6631	0.7578	0.1812	9.726e-05	0.9405	0.01243	0.2644	0.0003855	0.6759	0.7907	0.2728	0.001624	0.4993	0.02177	0.2389	0.000135	0.9533	0.852	0.4028	0.005308	0.9714	0.03484	0.9999	0.004079	0.7871	0.9567	0.8207	0.03552	0.7099	0.1512	0.4654
ENSMMUG00000000194	ENSG00000130304	SLC27A1	0.07536	-0.6033	-0.4309	-0.484	-0.5348	-0.808	0.02418	-0.5219	0.3414	-0.2572	0.1348	-0.01318	0.2177	-0.2971	0.4165	-0.1269	0.8029	0.04196	0.1185	0.1034	0.1132	0.004888	0.9327	0.06211	0.1227	0.2943	0.5503	0.9553	0.3907	0.2327	0.06194	0.5854	0.9783	0.2156	0.3283	0.2984	0.3821	0.0174	0.9999	0.1396	0.2525	0.8086	0.8914	0.9824	0.6185	0.5042	0.2383
ENSMMUG00000000196	ENSG00000167483	NIBAN3	-0.3472	0.1251	0.0679	-0.2516	-0.5409	-0.2745	-0.1775	0.05602	-0.4468	-0.2733	-0.5967	-0.4387	-0.776	-0.9702	-0.7374	-0.3001	0.1401	0.5654	0.7448	0.2597	0.04463	0.1993	0.4378	0.7865	0.008528	0.1262	0.0006154	0.01402	0.0001237	8.957e-07	3.971e-05	0.0787	0.6068	0.7087	0.8633	0.5011	0.2844	0.2906	0.9999	0.8555	0.04605	0.7024	0.3628	0.1138	0.01116	0.001189	0.01382
ENSMMUG00000000208	ENSG00000157168	NRG1	-0.174	0.1304	0.07295	0.07499	-0.2508	0.07131	-0.1725	0.2836	0.3339	0.5652	0.1244	0.594	0.2289	0.4245	-0.0718	0.7668	0.57	0.6344	0.7824	0.7901	0.4423	0.7834	0.5394	0.2718	0.13	0.01674	0.5776	0.009546	0.3573	0.06728	0.752	0.0007634	0.9258	0.7621	0.8867	0.901	0.6691	0.8394	0.9999	0.405	0.2627	0.3085	0.8998	0.09438	0.5889	0.273	0.8752
ENSMMUG00000000245	ENSG00000066279	ASPM	0.1951	0.8809	0.4754	0.1882	0.3027	1.195	1.136	0.739	-0.3122	0.2518	-0.3279	-0.193	-0.6124	0.4436	0.1384	-0.3691	0.7158	0.06979	0.3327	0.7192	0.613	0.009751	0.02374	0.1326	0.3764	0.4785	0.3571	0.6038	0.1401	0.1998	0.6798	0.3066	0.9644	0.25	0.5564	0.8591	0.7855	0.02907	0.7003	0.2415	0.5341	0.8773	0.8469	0.7914	0.3572	0.4708	0.8294
ENSMMUG00000000249	NA	NA	0.05952	-0.5364	-0.4872	0.04838	-0.3617	-0.6626	0.02006	-0.444	0.3586	-0.1344	0.3308	0.4856	0.4234	0.006567	0.4688	0.2247	0.792	0.0115	0.01846	0.8217	0.1465	0.001477	0.9256	0.03101	0.02901	0.4364	0.04186	0.004537	0.02246	0.9696	0.004652	0.1792	0.978	0.1458	0.1633	0.918	0.4217	0.007426	0.9999	0.08495	0.1004	0.8657	0.7429	0.06353	0.1572	0.9893	0.07971
ENSMMUG00000000250	ENSG00000161281	COX7A1	-0.9055	-0.7383	-0.4936	-0.6748	-0.384	-1.081	-0.09627	-0.5748	-0.4088	0.442	-0.1104	-0.02437	0.03436	-0.5164	0.1642	-0.2659	0.002222	0.005562	0.05391	0.01426	0.2132	8.72e-05	0.7194	0.02737	0.05802	0.04769	0.5995	0.9111	0.8841	0.02688	0.4234	0.224	0.07626	0.1107	0.2304	0.09509	0.4836	0.001045	0.9999	0.07784	0.1549	0.5127	0.9052	0.9613	0.9431	0.1684	0.6458
ENSMMUG00000000258	NA	NA	0.03603	-0.3842	-0.2565	-0.3345	-0.3957	-0.7296	0.06521	-0.4902	0.2237	-0.1548	0.1148	0.05354	0.1875	-0.3202	0.0641	-0.08999	0.9071	0.1927	0.3595	0.2621	0.247	0.0117	0.8256	0.08427	0.3191	0.5277	0.6125	0.8199	0.4627	0.1978	0.7761	0.7009	0.9898	0.3785	0.58	0.5036	0.5117	0.03324	0.9999	0.174	0.4785	0.8915	0.9096	0.9193	0.6815	0.4686	0.8884
ENSMMUG00000000268	ENSG00000105255	FSD1	-0.1261	-0.6947	-0.5051	-0.396	-0.842	-0.9598	-0.09702	-0.8871	0.1111	-0.4183	0.08395	0.0007902	0.06429	-0.3439	0.2328	-0.4461	0.6538	0.01451	0.05087	0.1516	0.01061	0.0004745	0.7206	0.001235	0.5815	0.06832	0.6843	0.9971	0.7835	0.1333	0.2515	0.04355	0.9508	0.1602	0.2244	0.3692	0.1535	0.003317	0.9999	0.009108	0.7142	0.5892	0.929	0.999	0.8953	0.3872	0.4801
ENSMMUG00000000273	ENSG00000141985	SH3GL1	-0.2926	-0.5966	-0.3976	-0.215	-0.5895	-0.6401	-0.1562	-0.4211	-0.01363	-0.3303	-0.06186	0.03797	0.06788	-0.3392	0.06055	-0.02119	0.2808	0.02038	0.1061	0.4046	0.04949	0.01015	0.545	0.08703	0.9441	0.1199	0.7509	0.8501	0.7575	0.1096	0.7558	0.9161	0.775	0.1799	0.3111	0.6394	0.296	0.0299	0.9999	0.178	0.968	0.6989	0.9463	0.9333	0.8798	0.3484	0.8773
ENSMMUG00000000278	ENSG00000185418	TARS3	-0.3317	-0.01813	0.3645	-0.05783	-0.1655	-0.0561	0.1543	0.4248	-0.454	-0.1268	-0.1432	-0.5063	-0.6665	-0.1921	-0.1213	-0.1074	0.1729	0.9355	0.08792	0.8023	0.5329	0.7935	0.4988	0.04682	0.008375	0.4743	0.3858	0.00524	0.0007512	0.2778	0.464	0.524	0.6552	0.9656	0.2849	0.9074	0.7308	0.8465	0.9999	0.1137	0.04553	0.8766	0.8556	0.06828	0.02836	0.5547	0.6784
ENSMMUG00000000289	ENSG00000067191	CACNB1	0.2195	-0.1849	-0.149	-0.196	-0.2799	-0.5843	0.004711	-0.4706	0.2351	-0.2099	-0.01055	0.06856	-0.04528	-0.2008	0.2211	-0.2643	0.3807	0.4476	0.5167	0.4262	0.3236	0.01425	0.9845	0.04753	0.1952	0.2976	0.9549	0.7219	0.8306	0.3228	0.2295	0.1773	0.85	0.6118	0.7029	0.6575	0.5751	0.03829	0.9999	0.115	0.3451	0.8101	0.9918	0.8623	0.9182	0.5965	0.4548
ENSMMUG00000000290	ENSG00000163864	NMNAT3	-0.1604	0.00808	0.1422	0.6597	0.1225	0.2329	-0.01057	0.1649	-0.3182	-0.1493	0.1272	0.3211	-0.04962	0.05217	0.06386	0.06921	0.4278	0.9657	0.427	0.0007005	0.578	0.1939	0.9558	0.3581	0.03244	0.3469	0.3825	0.0328	0.765	0.7372	0.6614	0.6424	0.8699	0.982	0.6357	0.01444	0.7626	0.2845	0.9999	0.4924	0.1075	0.8248	0.8553	0.1682	0.8846	0.8821	0.8169
ENSMMUG00000000296	ENSG00000141750	STAC2	-0.1768	-0.1562	-0.2964	-0.2324	-0.4179	-0.7431	-0.1064	-1.705	0.2221	-0.5041	0.259	-0.08986	-0.05962	-0.4839	-0.1505	-1.7	0.6755	0.7038	0.4327	0.5799	0.3924	0.06938	0.798	0.0005203	0.4801	0.1656	0.4209	0.7915	0.8764	0.1962	0.6439	0.0001097	0.9563	0.8125	0.6402	0.7703	0.6321	0.1282	0.9999	0.004979	0.6296	0.7455	0.8621	0.905	0.9399	0.4661	0.8072
ENSMMUG00000000322	ENSG00000102030	NAA10	0.0102	-0.4213	-0.3315	-0.2927	-0.4054	-0.743	-0.01259	-0.5801	0.1824	-0.054	0.1953	0.1133	0.1834	-0.2408	0.2781	-0.1001	0.9578	0.02142	0.05986	0.1137	0.05827	5.163e-05	0.9453	0.001252	0.1913	0.7189	0.1622	0.4317	0.2444	0.1133	0.0479	0.4878	0.994	0.1834	0.2405	0.3145	0.3153	0.0007348	0.9999	0.009216	0.3406	0.9413	0.7874	0.6655	0.4803	0.3551	0.2116
ENSMMUG00000000327	ENSG00000134824	FADS2	0.2224	-0.7914	-0.9497	-1.873	-0.6755	-0.7538	0.09092	-0.8867	0.334	-0.1051	-0.4864	-0.3146	-0.1314	-0.5262	-0.1229	-0.6134	0.5577	0.03891	0.01385	6.293e-05	0.1364	0.04268	0.808	0.02167	0.173	0.7133	0.08907	0.3066	0.6663	0.0747	0.6338	0.03262	0.9227	0.2126	0.1526	0.004237	0.41	0.08851	0.9999	0.06592	0.3184	0.9389	0.7698	0.5514	0.825	0.2877	0.801
ENSMMUG00000000328	ENSG00000221968	FADS3	-0.3362	-0.4665	-0.3113	-0.478	-1.046	-0.868	-0.4035	-0.7268	-0.04564	-0.06832	0.04685	-0.01451	-0.338	-0.4353	-0.09686	-0.1337	0.1821	0.05186	0.1651	0.0481	0.0004227	0.0002835	0.09417	0.001796	0.8	0.7306	0.7957	0.939	0.1275	0.03286	0.5959	0.4737	0.6698	0.2311	0.3839	0.1914	0.01839	0.002306	0.9999	0.01187	0.8771	0.9437	0.958	0.9743	0.3398	0.1879	0.775
ENSMMUG00000000330	ENSG00000134982	APC	-0.07033	0.4338	0.4934	0.4464	0.41	1.002	-0.0543	1.042	-0.3401	-0.02387	-0.1184	-0.1698	-0.1865	0.3249	-0.3899	0.4506	0.798	0.09007	0.04605	0.08918	0.1687	6.87e-05	0.8365	3.579e-05	0.08376	0.9085	0.5421	0.3993	0.3954	0.1092	0.04949	0.02191	0.978	0.2746	0.2164	0.2746	0.4428	0.0008971	0.9999	0.0008243	0.1972	0.9815	0.8898	0.6372	0.6224	0.3482	0.214
ENSMMUG00000000332	ENSG00000120708	TGFBI	0.1739	-0.1739	-0.5622	-0.1781	-0.1953	-0.1528	-0.169	-0.1898	0.6957	0.335	0.2105	0.3943	0.6723	0.4503	0.3803	0.6435	0.4828	0.4503	0.01299	0.4466	0.4717	0.4963	0.4719	0.3978	0.0001584	0.078	0.2299	0.03113	0.001035	0.01921	0.0317	0.0005921	0.8931	0.6141	0.1494	0.6752	0.6899	0.5947	0.9999	0.5317	0.003528	0.6182	0.7984	0.1644	0.03354	0.1404	0.1777
ENSMMUG00000000335	NA	NA	0.978	1.397	0.3884	1.061	1.673	1.428	-0.2153	0.5178	0.8877	1.035	0.1965	0.4682	0.8876	0.8355	-0.2539	0.5634	0.0001827	5.309e-08	0.07851	1.686e-05	5.939e-08	1.202e-08	0.3456	0.02102	4.884e-06	1.103e-06	0.268	0.0129	4.233e-05	6.732e-05	0.1486	0.003061	0.01674	1.47e-05	0.2706	0.00214	1.904e-05	2.816e-06	0.9999	0.06467	0.0002946	0.00016	0.8188	0.1097	0.006626	0.008119	0.3603
ENSMMUG00000000338	ENSG00000132274	TRIM22	0.4705	1.007	0.441	0.9355	1.332	1.189	-0.1812	0.564	0.3105	0.5854	0.05255	0.1825	0.372	0.4446	-0.3817	0.289	0.05629	2.823e-05	0.04718	0.0001144	3.485e-06	5.813e-07	0.431	0.01186	0.07975	0.002655	0.7639	0.3153	0.06386	0.02113	0.03041	0.1139	0.4125	0.002751	0.2183	0.005906	0.0005514	3.632e-05	0.9999	0.04295	0.1914	0.0957	0.9494	0.5601	0.2447	0.148	0.1756
ENSMMUG00000000340	ENSG00000113658	SMAD5	-0.09203	0.5378	0.4429	-0.04556	0.3809	0.7644	-0.03125	0.5234	-0.1058	0.04641	-0.09437	-0.283	-0.2369	0.149	-0.1995	0.05193	0.7531	0.04885	0.09248	0.8728	0.2335	0.003552	0.912	0.04601	0.5974	0.825	0.6375	0.1845	0.2935	0.4725	0.328	0.7979	0.9707	0.2266	0.292	0.9448	0.4996	0.01375	0.9999	0.1123	0.7265	0.9644	0.9129	0.4147	0.5293	0.7173	0.5559
ENSMMUG00000000345	ENSG00000151287	TEX30	-0.5606	0.1879	0.3638	-0.2835	0.1788	0.2241	0.1623	0.2377	-1.146	0.3357	-0.5447	-0.5583	-0.9406	-0.4036	-0.6642	-0.5723	0.2604	0.6549	0.3834	0.5316	0.7312	0.5877	0.7197	0.5693	0.001263	0.3179	0.09829	0.1109	0.01405	0.2384	0.04691	0.09074	0.7559	0.7765	0.601	0.7377	0.8589	0.6776	0.9999	0.6856	0.01379	0.8126	0.7707	0.31	0.1299	0.5104	0.2106
ENSMMUG00000000357	ENSG00000165060	FXN	0.1159	-0.2056	-0.02443	-0.2651	-0.02789	-0.5583	0.3168	-0.06848	0.06431	-0.1115	0.2712	0.00505	-0.04286	-0.4651	0.6053	0.1441	0.5989	0.3342	0.9019	0.2207	0.9091	0.008289	0.1286	0.7319	0.6662	0.4899	0.07246	0.9746	0.7985	0.005649	7.933e-05	0.3511	0.933	0.5117	0.9494	0.4591	0.955	0.0258	0.9999	0.8157	0.7793	0.882	0.7593	0.9912	0.9033	0.07191	0.01657
ENSMMUG00000000358	ENSG00000043143	JADE2	-0.2196	-0.3446	-0.4091	-0.4807	-0.1968	-0.5029	-0.2495	-0.6124	0.02573	-0.1559	-0.1053	-0.1173	0.06966	-0.1206	0.09212	-0.3899	0.1317	0.01132	0.002238	0.0006519	0.219	0.0002076	0.07146	7.756e-06	0.8065	0.167	0.311	0.2727	0.5569	0.2842	0.3793	0.0004335	0.5925	0.1449	0.09007	0.01403	0.4881	0.001854	0.9999	0.0002961	0.8815	0.7469	0.8289	0.5179	0.7508	0.5603	0.6044
ENSMMUG00000000368	ENSG00000157570	TSPAN18	-0.7656	-0.3615	-0.4755	-0.2516	-1.206	-0.6133	-0.9067	-0.3744	0.06073	-0.2041	-0.03918	0.1688	-0.6358	-0.4379	-0.1386	-0.3026	0.003993	0.1483	0.04673	0.3106	0.0001532	0.01223	0.0007086	0.1166	0.743	0.3223	0.8364	0.3684	0.006643	0.03526	0.4707	0.1253	0.1102	0.3335	0.2177	0.553	0.009167	0.03443	0.1795	0.2205	0.8379	0.8129	0.9678	0.6084	0.0956	0.1936	0.6835
ENSMMUG00000000373	ENSG00000117394	SLC2A1	-0.2241	-0.3837	-0.3931	-0.4038	-0.377	-0.4169	-0.03006	-0.3784	-0.1026	-0.201	0.1758	-0.07172	0.06421	-0.1084	0.5921	0.05862	0.3107	0.07148	0.04803	0.05943	0.1181	0.03807	0.883	0.05729	0.4963	0.2205	0.2469	0.6507	0.7053	0.5052	0.000116	0.7048	0.7978	0.252	0.2201	0.2168	0.3874	0.08104	0.9999	0.1314	0.6434	0.7764	0.8111	0.8217	0.8487	0.7415	0.01812
ENSMMUG00000000376	ENSG00000136717	BIN1	0.06854	-0.3553	-0.2706	-0.3919	-0.3798	-0.6817	-0.02455	-0.3352	0.315	-0.1148	0.06294	-0.003649	0.2274	-0.2427	0.1673	0.02603	0.7961	0.1549	0.2608	0.1239	0.1955	0.005552	0.9228	0.1646	0.103	0.5786	0.7423	0.9853	0.2945	0.2431	0.3834	0.8953	0.978	0.339	0.4892	0.3297	0.4683	0.01916	0.9999	0.2829	0.2247	0.9029	0.945	0.9954	0.5302	0.5162	0.6084
ENSMMUG00000000377	ENSG00000067182	TNFRSF1A	0.1441	0.09387	-0.05785	0.8428	0.6137	0.4064	-0.2576	-0.002978	0.4603	0.1829	0.3503	0.814	0.5796	0.4031	0.05698	0.4413	0.5788	0.6977	0.8046	0.0009845	0.0342	0.08582	0.2932	0.9898	0.01437	0.356	0.05841	5.293e-05	0.006672	0.04572	0.7541	0.02264	0.9283	0.8077	0.8971	0.01796	0.259	0.1507	0.9999	0.9948	0.06446	0.8289	0.7531	0.006448	0.0956	0.2207	0.8765
ENSMMUG00000000378	ENSG00000158352	SHROOM4	3.245	3.495	1.038	-0.1602	3.673	4.502	-0.1049	0.3015	1.763	1.983	0.06	-0.3109	1.209	1.096	-0.5361	0.1062	5.757e-05	9.081e-06	0.1806	0.85	1.061e-05	8.679e-09	0.8989	0.6946	0.01519	0.01018	0.9363	0.6897	0.1342	0.1452	0.4767	0.8911	0.007886	0.001152	0.4019	0.9332	0.001232	2.35e-06	0.9999	0.7853	0.06698	0.2284	0.9881	0.8428	0.3487	0.4052	0.6882
ENSMMUG00000000381	ENSG00000030419	IKZF2	-0.04279	0.7577	0.8528	0.01181	0.4435	0.7783	0.1171	0.4669	-0.7256	-0.2256	-0.2637	-0.7245	-0.7905	-0.06034	-0.5828	-0.585	0.9125	0.03632	0.01485	0.9749	0.2943	0.02503	0.7553	0.1826	0.009182	0.4341	0.3268	0.01243	0.01176	0.8318	0.03505	0.03785	0.9902	0.2099	0.1539	0.9901	0.5525	0.05872	0.9999	0.3052	0.04809	0.8657	0.8347	0.108	0.1214	0.9318	0.1851
ENSMMUG00000000382	ENSG00000144451	SPAG16	-0.1929	-0.03949	-0.2342	-0.6468	-0.1197	-0.6349	-0.04633	-1.058	-0.3047	-0.3579	-0.2873	-0.4038	-0.3377	-0.5854	-0.1415	-0.9136	0.2909	0.8178	0.1537	0.0004435	0.5507	0.0002451	0.7883	1.953e-08	0.02644	0.01504	0.03805	0.006908	0.02883	0.0001482	0.2954	1.701e-08	0.7841	0.8937	0.3706	0.01133	0.7426	0.002088	0.9999	4.665e-06	0.09488	0.2876	0.7429	0.07902	0.1736	0.01062	0.5232
ENSMMUG00000000387	ENSG00000114541	FRMD4B	0.7764	0.5088	0.6929	0.09454	0.5323	1.16	0.4631	1.394	0.5431	0.5933	0.3735	0.03541	0.5319	1.235	0.408	1.071	0.001523	0.02725	0.00224	0.6975	0.04357	4.832e-07	0.0536	4.116e-09	0.002191	0.001896	0.03527	0.8513	0.007673	7.547e-10	0.02237	1.708e-08	0.06285	0.1943	0.09007	0.8455	0.2816	3.252e-05	0.9813	1.672e-06	0.01977	0.0736	0.7409	0.9342	0.1021	9.195e-06	0.1559
ENSMMUG00000000391	ENSG00000140995	DEF8	-0.1469	-0.3338	0.1193	0.8192	-0.165	0.1117	-0.06323	0.1161	-0.09245	-0.2714	0.2255	0.6404	0.1104	0.02391	-0.02105	0.2776	0.5232	0.1224	0.5701	0.0004314	0.5154	0.5939	0.7723	0.582	0.5765	0.1289	0.1754	0.0003888	0.5532	0.8936	0.8986	0.109	0.9087	0.3075	0.7434	0.01109	0.7192	0.6832	0.9999	0.6966	0.7107	0.7055	0.7874	0.01657	0.7482	0.959	0.9517
ENSMMUG00000000397	NA	NA	-0.1548	-0.3971	0.03118	0.7262	-0.03336	-0.04331	-0.1076	0.04415	0.0173	-0.3031	0.2278	0.5908	0.1681	-0.01819	0.08625	0.3316	0.5066	0.07419	0.8808	0.001286	0.8966	0.8355	0.6279	0.8321	0.9193	0.109	0.1846	0.0009825	0.3874	0.9212	0.6153	0.0593	0.9038	0.2553	0.9384	0.02149	0.9487	0.8788	0.9999	0.8877	0.9516	0.6831	0.7881	0.02596	0.615	0.9696	0.7884
ENSMMUG00000000398	ENSG00000003249	DBNDD1	-1.318	-0.8578	0.1176	1.307	-1.275	0.4314	0.02924	0.6799	-0.5542	-0.2887	0.5632	1.356	0.4967	0.3306	0.512	1.332	0.06123	0.1801	0.8347	0.0186	0.08896	0.4413	0.9621	0.1972	0.2617	0.592	0.2153	0.001654	0.3841	0.4775	0.2591	0.002108	0.4262	0.3661	0.9149	0.1111	0.3556	0.5422	0.9999	0.3226	0.4197	0.9058	0.7932	0.0359	0.613	0.7221	0.4877
ENSMMUG00000000413	ENSG00000155465	SLC7A7	0.409	0.1768	-0.304	0.6101	0.5314	0.121	-0.309	-0.1504	0.8073	0.4079	0.2876	0.6384	0.7875	0.3171	0.09674	0.3755	0.103	0.4418	0.1704	0.01069	0.05445	0.5865	0.181	0.4986	1.605e-05	0.03077	0.09648	0.0006989	0.0001492	0.09352	0.5725	0.03908	0.5363	0.6072	0.3899	0.0798	0.3062	0.6767	0.9999	0.6253	0.0007008	0.4168	0.7707	0.02199	0.01228	0.3218	0.7576
ENSMMUG00000000419	ENSG00000145819	ARHGAP26	0.4502	0.2655	-0.1105	0.8295	0.7606	0.5709	-0.2805	0.2989	0.884	0.3767	0.3839	0.8294	0.6916	0.6039	0.1229	0.8198	0.111	0.3115	0.6618	0.002519	0.01542	0.02706	0.2924	0.2431	3.372e-05	0.0851	0.05957	0.0001415	0.003031	0.006808	0.5435	0.0001701	0.5565	0.4911	0.8089	0.03265	0.1851	0.06226	0.9999	0.3738	0.001194	0.6357	0.7531	0.009338	0.06109	0.08045	0.7365
ENSMMUG00000000421	ENSG00000113580	NR3C1	-0.1458	0.3373	0.4854	0.4241	0.3672	0.8312	-0.1827	0.6804	-0.4425	0.08348	-0.1427	-0.1231	-0.3748	0.3093	-0.3996	0.2371	0.5851	0.1831	0.04904	0.09961	0.2157	0.001203	0.472	0.007032	0.02449	0.6933	0.4666	0.5408	0.08983	0.1573	0.0414	0.2519	0.9289	0.369	0.2215	0.2913	0.4858	0.006411	0.9999	0.02987	0.09041	0.9328	0.875	0.7493	0.287	0.4188	0.1987
ENSMMUG00000000422	NA	NA	-0.7848	-0.3486	0.03203	-0.5342	-0.2591	-0.4916	0.2453	0.03045	-0.9367	0.1817	-0.1288	-0.3294	-0.4508	-0.5111	0.05437	-0.1302	0.00105	0.1184	0.8814	0.01968	0.3224	0.0229	0.2786	0.8873	2.978e-07	0.3312	0.4554	0.06441	0.02233	0.006789	0.7534	0.4666	0.04846	0.3034	0.9386	0.1148	0.5743	0.05487	0.9999	0.9265	3.978e-05	0.819	0.8719	0.2361	0.1567	0.0803	0.876
ENSMMUG00000000424	ENSG00000150347	ARID5B	-0.179	0.3236	0.3868	0.8125	0.05806	0.9894	-0.008559	0.888	-0.2132	0.03468	0.0958	0.325	-0.1337	0.5781	-0.1855	0.5877	0.4657	0.1548	0.07799	0.0006127	0.8287	1.536e-05	0.9707	9.141e-05	0.2241	0.8526	0.5814	0.07121	0.4999	0.002405	0.2911	0.001374	0.8873	0.339	0.2698	0.01372	0.9125	0.0003161	0.9999	0.001538	0.3777	0.971	0.9005	0.2476	0.7102	0.04505	0.5188
ENSMMUG00000000428	ENSG00000112531	QKI	-0.0354	0.6961	0.6047	0.6638	0.7432	1.498	-0.2144	1.202	-0.3774	0.138	-0.2657	-0.2129	-0.1792	0.5437	-0.3904	0.302	0.9123	0.01964	0.03692	0.03102	0.03256	5.386e-07	0.4854	4.325e-05	0.09586	0.5595	0.2365	0.3575	0.474	0.01997	0.08795	0.179	0.9902	0.1777	0.2014	0.1487	0.2558	3.454e-05	0.9999	0.0009286	0.2152	0.9003	0.8046	0.5984	0.6914	0.144	0.2801
ENSMMUG00000000431	ENSG00000173212	MAB21L3	-0.3479	-0.4033	0.3271	1.289	0.436	0.9496	-0.2303	0.5711	0.13	-0.05446	0.1686	0.625	0.3298	0.1648	-0.1577	0.8217	0.3412	0.2511	0.3151	0.0001828	0.2616	0.003372	0.5395	0.07112	0.6343	0.8572	0.5341	0.02007	0.2781	0.5472	0.582	0.002614	0.8234	0.4355	0.5397	0.007062	0.5242	0.01322	0.9999	0.1545	0.7555	0.9728	0.8887	0.1354	0.5141	0.7691	0.7648
ENSMMUG00000000438	ENSG00000205838	TTC23L	-0.4246	-0.161	-0.2214	-1.146	-0.9226	-0.06587	0.2942	0.1089	-0.4371	-0.1744	0.04214	-0.4199	-0.5317	-0.5774	-0.4645	-0.4533	0.2873	0.6651	0.5238	0.0047	0.0449	0.8533	0.4484	0.7593	0.1454	0.5723	0.8831	0.2093	0.1498	0.06465	0.1192	0.1338	0.7815	0.7843	0.7085	0.04864	0.2851	0.8924	0.9999	0.8359	0.2833	0.902	0.9761	0.4441	0.3706	0.2674	0.3238
ENSMMUG00000000439	NA	NA	-0.05844	0.1815	0.3293	1.517	0.6544	1.017	-0.358	0.7047	0.1469	0.01012	0.4815	1.067	0.2231	0.5391	-0.148	0.7849	0.8836	0.6278	0.369	0.0001935	0.1417	0.007018	0.3408	0.05807	0.6101	0.9737	0.09851	0.0007382	0.493	0.09239	0.6011	0.01143	0.9882	0.7571	0.5887	0.007251	0.4163	0.02279	0.9999	0.1327	0.7368	0.9945	0.7713	0.0226	0.7056	0.3198	0.7782
ENSMMUG00000000449	NA	NA	0.6532	0.6133	-0.3356	-0.128	1.044	0.2709	-0.1703	-0.4868	1.117	0.8197	0.01719	-0.1848	0.8406	0.01624	-0.1721	-0.07105	0.1021	0.1029	0.3846	0.7622	0.01411	0.4686	0.6728	0.214	0.0001546	0.01051	0.9546	0.5571	0.01317	0.9582	0.5699	0.8195	0.5336	0.2875	0.602	0.8838	0.1752	0.5685	0.9999	0.3421	0.003462	0.2341	0.9918	0.7616	0.1262	0.9851	0.7549
ENSMMUG00000000454	ENSG00000107438	PDLIM1	-0.2905	-0.6663	-0.6523	-0.5883	-0.8608	-0.8955	0.06918	-1.067	0.05261	-0.418	-0.015	-0.08059	-0.01016	-0.4526	0.2221	-0.4912	0.311	0.01554	0.01307	0.03408	0.008308	0.0008534	0.7995	9.685e-05	0.7982	0.06516	0.9423	0.7077	0.9652	0.04743	0.2814	0.02556	0.7978	0.164	0.1494	0.1563	0.1299	0.004957	0.9999	0.001605	0.8754	0.5808	0.9893	0.8532	0.9843	0.2249	0.5086
ENSMMUG00000000464	ENSG00000119314	PTBP3	0.2849	0.5656	0.5119	0.9381	0.5949	0.9976	-0.09661	0.5577	-0.001848	-0.1532	0.07888	0.2426	-0.1895	0.3546	-0.32	0.2474	0.3325	0.04116	0.0574	0.001241	0.06827	0.0003494	0.7248	0.03921	0.9931	0.5045	0.7104	0.2739	0.4283	0.13	0.1284	0.2667	0.8167	0.2147	0.237	0.0211	0.329	0.002661	0.9999	0.1001	0.9958	0.8869	0.9356	0.5194	0.6517	0.3832	0.3361
ENSMMUG00000000465	ENSG00000120318	ARAP3	-0.1694	-0.4787	0.2216	1.091	-0.297	0.155	-0.02265	0.4593	0.04535	-0.3919	0.3642	0.9385	0.1641	0.1093	-0.01302	0.7505	0.5217	0.05786	0.3495	3.198e-05	0.3083	0.5133	0.9281	0.0547	0.8135	0.06654	0.05904	6.584e-06	0.4526	0.5949	0.9462	0.0002395	0.9086	0.2369	0.5718	0.003137	0.5638	0.6107	0.9999	0.1272	0.8859	0.5857	0.7531	0.002111	0.6735	0.7986	0.975
ENSMMUG00000000468	ENSG00000204020	LIPN	-0.7351	0.3105	0.6392	0.3624	-0.06062	0.5604	-0.08069	0.8466	-0.8585	0.01702	-0.2142	-0.3666	-0.7478	-0.2283	-0.6504	0.02805	0.06889	0.38	0.06249	0.3228	0.8866	0.1013	0.8276	0.01359	0.003256	0.9534	0.4333	0.2013	0.02032	0.4337	0.02232	0.9194	0.4482	0.5532	0.2449	0.5646	0.9437	0.1717	0.9999	0.04724	0.02512	0.9905	0.8657	0.4353	0.151	0.692	0.1558
ENSMMUG00000000470	ENSG00000152766	ANKRD22	0.3855	0.8541	0.3761	0.8115	0.1967	1.987	-0.05038	0.4977	-0.2963	0.1255	-0.4399	-0.3615	-0.517	-0.07484	-0.7352	-0.225	0.4466	0.06042	0.4093	0.09834	0.7329	1.033e-05	0.9214	0.2687	0.4077	0.7362	0.233	0.3337	0.2094	0.8347	0.05508	0.5453	0.8788	0.2384	0.6227	0.2896	0.8599	0.0002453	0.9999	0.402	0.5639	0.945	0.8014	0.5757	0.4417	0.9328	0.2245
ENSMMUG00000000476	ENSG00000131781	FMO5	0.04171	0.3379	0.4857	0.7722	0.1617	0.5294	-0.08827	0.416	-0.02133	0.1118	-0.01896	0.1761	-0.09999	0.1675	-0.2305	0.2502	0.8419	0.09257	0.01275	0.0001958	0.4846	0.006519	0.6729	0.03077	0.8956	0.5233	0.9076	0.2952	0.5746	0.3353	0.1669	0.134	0.984	0.2778	0.1492	0.007251	0.6978	0.02162	0.9999	0.08456	0.9396	0.8907	0.9805	0.539	0.7624	0.6083	0.3831
ENSMMUG00000000477	ENSG00000079337	RAPGEF3	-0.2347	-0.7398	-0.7131	-0.4737	-0.6102	-1.157	-0.3967	-1.48	0.06168	-0.706	-0.6056	-0.1166	-0.2901	-0.973	-0.4408	-0.6647	0.4087	0.01277	0.007662	0.08776	0.06818	6.368e-05	0.1558	7.015e-07	0.7516	0.002458	0.005358	0.5846	0.2047	9.366e-05	0.03614	0.004917	0.8579	0.1522	0.1272	0.2719	0.3289	0.0008487	0.9999	5.375e-05	0.8441	0.08966	0.5777	0.779	0.4353	0.00871	0.1874
ENSMMUG00000000478	NA	NA	0.1963	-0.3625	-0.3701	-0.1563	-0.3866	-0.6065	-0.001814	-0.4883	0.3058	-0.042	0.1611	0.2208	0.1931	-0.196	0.2251	-0.006329	0.3823	0.08024	0.067	0.4587	0.1138	0.002976	0.9931	0.0161	0.05907	0.8055	0.3099	0.1799	0.2821	0.2523	0.1587	0.9692	0.8504	0.2629	0.2517	0.6853	0.3828	0.0121	0.9999	0.05345	0.1567	0.9602	0.8289	0.4076	0.5183	0.5262	0.373
ENSMMUG00000000495	ENSG00000171448	ZBTB26	-0.5157	1.05	0.776	0.01731	0.2794	0.9327	0.2903	1.513	-0.8432	0.289	-0.4925	-0.7401	-0.3379	0.4462	-0.7217	-0.4086	0.3898	0.03202	0.1156	0.9749	0.632	0.0463	0.6017	0.001867	0.03394	0.4253	0.1762	0.06945	0.408	0.2118	0.06052	0.2491	0.8537	0.2042	0.3238	0.9901	0.7968	0.09415	0.9999	0.01212	0.1105	0.8618	0.7874	0.2452	0.6326	0.4831	0.2362
ENSMMUG00000000496	ENSG00000186130	ZBTB6	-0.09327	0.6012	0.6326	0.5225	0.5938	0.9255	0.04347	0.5583	-0.427	-0.1777	-0.1645	-0.3203	-0.5173	0.1248	-0.4356	-0.3678	0.771	0.04493	0.02845	0.08716	0.0902	0.001402	0.8876	0.05355	0.06202	0.4604	0.4641	0.1722	0.04491	0.5962	0.05805	0.1138	0.9752	0.2225	0.1845	0.2708	0.3566	0.007171	0.9999	0.1253	0.162	0.8702	0.8739	0.397	0.2129	0.7989	0.2309
ENSMMUG00000000498	ENSG00000115421	PAPOLG	-0.1395	0.3298	0.4696	0.7149	0.535	0.9893	-0.05816	0.9202	-0.3725	-0.01699	-0.01662	0.06491	-0.2102	0.4107	-0.3006	0.3114	0.6216	0.2095	0.06412	0.008204	0.08203	0.0001172	0.8294	0.0003365	0.06505	0.9365	0.933	0.7503	0.3506	0.04803	0.136	0.1202	0.9402	0.3944	0.2466	0.06855	0.3507	0.001249	0.9999	0.003727	0.1672	0.9868	0.9877	0.8792	0.5821	0.2265	0.3459
ENSMMUG00000000505	ENSG00000132436	FIGNL1	0.2614	0.8138	0.818	0.5031	0.7936	1.13	0.4494	1.021	-0.2611	0.1744	-0.05202	-0.3919	-0.1854	0.2765	-0.342	0.1484	0.3966	0.004504	0.003186	0.09029	0.01635	4.198e-05	0.1306	0.0002278	0.2022	0.4068	0.7961	0.07084	0.4103	0.1807	0.1	0.4613	0.8552	0.09959	0.09968	0.2768	0.1903	0.0006292	0.9999	0.002924	0.3523	0.8511	0.9581	0.2469	0.6347	0.4462	0.2977
ENSMMUG00000000511	ENSG00000110619	CARS1	0.07433	-0.1274	-0.4104	0.003881	-0.0366	-0.1732	-0.09996	-0.5979	0.3459	0.03934	0.1298	0.3005	0.293	-0.002251	0.207	0.01272	0.6598	0.4198	0.008372	0.9807	0.8436	0.2572	0.534	0.0001757	0.005556	0.7646	0.2907	0.01892	0.03578	0.9863	0.09269	0.92	0.9523	0.5886	0.1316	0.9919	0.9218	0.3556	0.9999	0.002458	0.03513	0.9527	0.8245	0.132	0.1933	0.995	0.2874
ENSMMUG00000000515	ENSG00000188322	SBK1	-0.8032	-0.5983	-0.6012	-0.6407	-0.3852	-0.5172	-0.2921	-0.6489	-0.5457	-0.5336	-0.414	-0.3686	-0.527	-0.718	-0.1062	-0.6505	0.001333	0.01043	0.006301	0.006473	0.1471	0.01917	0.2001	0.003794	0.001575	0.003837	0.01548	0.03793	0.006417	0.0001311	0.5173	0.0002749	0.05759	0.1389	0.1204	0.05934	0.4224	0.04787	0.9999	0.0197	0.01596	0.1211	0.6824	0.1807	0.09374	0.009958	0.718
ENSMMUG00000000517	ENSG00000122591	FAM126A	0.02254	0.7544	0.7691	0.1414	0.7307	1.02	0.4327	0.6598	-0.3141	0.399	-0.06716	-0.4691	-0.1355	0.2634	-0.2842	-0.114	0.937	0.004256	0.002848	0.6084	0.01692	8.41e-05	0.1131	0.01016	0.1137	0.05408	0.7299	0.02629	0.5355	0.1979	0.1517	0.568	0.9928	0.09692	0.09856	0.7918	0.1947	0.001019	0.9999	0.03857	0.2399	0.5407	0.9427	0.1527	0.7361	0.4687	0.3648
ENSMMUG00000000521	ENSG00000074527	NTN4	-0.4717	0.5036	0.9521	-0.2342	-0.08288	0.5526	-0.04657	0.9059	-0.2076	0.3739	0.5247	-0.202	-0.199	0.6802	0.3886	0.5094	0.2306	0.1511	0.004886	0.5461	0.8442	0.09779	0.9021	0.007308	0.4203	0.1567	0.03039	0.463	0.5072	0.008207	0.1258	0.03942	0.7264	0.3359	0.1134	0.7486	0.9221	0.1672	0.9999	0.03065	0.5756	0.7394	0.7217	0.6907	0.7149	0.09032	0.3327
ENSMMUG00000000522	ENSG00000105258	POLR2I	0.1736	-0.232	-0.1233	-0.3384	-0.509	-0.7273	0.02621	-0.5342	0.2283	-0.03442	0.2396	-0.03391	0.077	-0.2473	0.2066	-0.2803	0.4694	0.3132	0.571	0.1521	0.06067	0.001604	0.9099	0.01847	0.1955	0.8575	0.1797	0.8564	0.7035	0.2108	0.2453	0.1359	0.888	0.4927	0.7439	0.3697	0.3193	0.007857	0.9999	0.05897	0.3454	0.9728	0.7874	0.9364	0.8477	0.4822	0.4738
ENSMMUG00000000523	ENSG00000105254	TBCB	-0.07365	-0.4943	-0.2095	-0.4487	-0.3687	-0.6723	0.1642	-0.5417	-0.1773	-0.1721	-0.08206	-0.136	-0.03569	-0.3794	-0.02673	-0.4735	0.7264	0.01494	0.2715	0.02881	0.114	0.0007297	0.415	0.005805	0.248	0.3013	0.5944	0.3953	0.8371	0.02489	0.8615	0.003862	0.9662	0.1615	0.4992	0.1426	0.383	0.004431	0.9999	0.02633	0.4043	0.8104	0.9043	0.6334	0.9206	0.1626	0.9351
ENSMMUG00000000535	ENSG00000123505	AMD1	-0.05686	0.3345	0.5165	0.5454	0.2928	0.7254	-0.0851	0.4608	-0.3393	-0.1787	-0.03661	0.03781	-0.3217	0.1267	-0.3004	0.04041	0.8129	0.1394	0.02051	0.01989	0.2708	0.001482	0.7097	0.03826	0.0542	0.3432	0.8349	0.8346	0.1045	0.511	0.08709	0.8248	0.9787	0.3248	0.1696	0.1153	0.5329	0.007445	0.9999	0.09842	0.1485	0.8228	0.967	0.9267	0.3066	0.7463	0.2786
ENSMMUG00000000553	ENSG00000100425	BRD1	-0.3692	-0.2267	0.1379	0.2234	-0.1633	0.487	0.07879	0.7032	-0.2663	-0.2179	-0.2237	-0.05861	-0.06491	0.1945	-0.1665	0.5003	0.03519	0.1639	0.3746	0.1753	0.3859	0.001843	0.6314	1.068e-05	0.03283	0.1044	0.07185	0.6436	0.6408	0.1324	0.1781	9.427e-05	0.3295	0.3484	0.5935	0.4016	0.6271	0.008586	0.9999	0.0003728	0.1083	0.678	0.7593	0.8167	0.8087	0.3862	0.3974
ENSMMUG00000000556	ENSG00000140511	HAPLN3	0.1775	-0.006572	-0.2544	-0.8386	-0.09822	-0.1767	-0.05197	-0.757	0.05161	0.1723	-0.1418	-0.1825	0.1547	-0.1008	0.1821	-0.3768	0.5238	0.98	0.3268	0.003696	0.741	0.493	0.8469	0.005336	0.8147	0.466	0.5341	0.4504	0.5367	0.6747	0.4148	0.116	0.909	0.9897	0.5501	0.04139	0.8649	0.5915	0.9999	0.02486	0.8863	0.8724	0.8887	0.6804	0.737	0.8459	0.6371
ENSMMUG00000000560	NA	NA	-0.4463	-0.5708	-0.1971	-0.5339	-0.5741	-0.925	0.1386	-0.2783	-0.2703	-0.2224	-0.1391	-0.1097	0.02221	-0.5675	-0.02882	0.0428	0.2433	0.1174	0.5612	0.1451	0.1681	0.01022	0.6988	0.4085	0.3315	0.4602	0.616	0.7055	0.9435	0.06824	0.9159	0.8784	0.7379	0.3024	0.7374	0.3603	0.442	0.03005	0.9999	0.542	0.4903	0.8702	0.9105	0.8518	0.9735	0.2754	0.9601
ENSMMUG00000000566	ENSG00000188897	NA	-0.2053	0.1158	0.08429	0.4943	1.419	0.2787	0.5267	-0.2662	0.1189	0.1424	0.1588	-0.132	1.086	-0.009643	0.02207	-0.07328	0.6097	0.7487	0.8078	0.1979	0.0003979	0.4213	0.1541	0.4528	0.7039	0.6772	0.6125	0.6813	0.001344	0.977	0.9431	0.8193	0.9371	0.845	0.8991	0.4304	0.0175	0.524	0.9999	0.5837	0.8097	0.9291	0.9096	0.8381	0.03932	0.992	0.9735
ENSMMUG00000000568	ENSG00000119457	SLC46A2	0.0248	-0.1587	-0.07358	0.6429	-0.2325	0.08278	-0.2366	0.1448	0.4587	0.1523	0.4439	0.912	0.3409	0.3291	0.08053	0.7567	0.9236	0.5091	0.7476	0.008874	0.4145	0.7169	0.3333	0.5223	0.01576	0.4621	0.02051	5.743e-06	0.1194	0.1078	0.6731	0.0001487	0.9925	0.6627	0.8655	0.07141	0.6492	0.7863	0.9999	0.6461	0.0684	0.8708	0.6824	0.001891	0.327	0.3463	0.8249
ENSMMUG00000000572	ENSG00000158411	MITD1	0.2006	0.5882	0.2617	0.2002	0.4225	0.6937	-0.2047	0.184	-0.2589	0.2472	-0.1714	-0.2035	-0.2749	-0.002502	-0.4018	-0.1791	0.3848	0.00649	0.2082	0.3647	0.09582	0.001006	0.3586	0.3758	0.122	0.1601	0.3049	0.2413	0.1456	0.9885	0.01889	0.2964	0.8524	0.1185	0.434	0.6027	0.3628	0.005619	0.9999	0.5101	0.2514	0.7428	0.8289	0.483	0.3641	0.9956	0.1466
ENSMMUG00000000590	ENSG00000103148	NPRL3	-0.1116	-0.6423	-0.6939	-0.6794	-0.8899	-0.9557	0.2146	-0.6922	0.3411	-0.3873	0.1689	0.06475	0.04378	-0.4154	0.6794	0.06703	0.7596	0.07106	0.03895	0.05898	0.0322	0.005748	0.5323	0.04017	0.1923	0.1797	0.5249	0.8139	0.8835	0.1523	0.009984	0.806	0.972	0.2518	0.2064	0.216	0.2542	0.01964	0.9999	0.1018	0.3418	0.7594	0.8851	0.9166	0.9431	0.4131	0.1109
ENSMMUG00000000591	ENSG00000114268	PFKFB4	-0.02362	-0.1662	-0.05468	0.9803	0.2388	0.08834	-0.1295	-0.07053	0.3755	0.03258	0.4117	0.9766	0.3582	0.213	0.01832	0.5014	0.9432	0.591	0.8555	0.003102	0.5109	0.7686	0.6786	0.8153	0.1167	0.8979	0.08543	0.0001836	0.1808	0.4077	0.9383	0.04451	0.994	0.7275	0.9258	0.03734	0.7166	0.828	0.9999	0.8753	0.2443	0.9797	0.7676	0.01073	0.4087	0.6732	0.9714
ENSMMUG00000000599	ENSG00000167930	FAM234A	0.1769	-0.3878	-0.2822	-0.4264	-0.543	-0.7063	0.0643	-0.4027	0.4215	-0.1641	0.1272	0.03989	0.1938	-0.2031	0.2697	-0.006453	0.5169	0.1378	0.2556	0.109	0.07584	0.005793	0.8051	0.1081	0.0363	0.4515	0.5288	0.8491	0.3947	0.3554	0.1795	0.9753	0.9065	0.3233	0.4843	0.3064	0.3421	0.01976	0.9999	0.2087	0.1148	0.8684	0.8877	0.9329	0.6221	0.6272	0.3988
ENSMMUG00000000616	NA	NA	-0.05793	-0.3897	-0.1969	-0.4661	-0.8453	-0.8264	-0.4433	-0.3391	-0.04831	-0.2664	-0.1624	-0.3126	-0.3809	-0.325	-0.4484	-0.1199	0.8575	0.2163	0.5076	0.1624	0.03174	0.008579	0.1996	0.2575	0.8538	0.368	0.5522	0.287	0.2331	0.2877	0.1174	0.6647	0.9858	0.4007	0.6959	0.3824	0.2527	0.02643	0.9999	0.3903	0.9114	0.8324	0.892	0.5316	0.468	0.5635	0.321
ENSMMUG00000000628	ENSG00000114062	UBE3A	-0.1896	0.5318	0.4257	0.09236	0.2819	0.7255	-0.09661	0.8005	-0.2601	0.07572	-0.1956	-0.3254	-0.3357	0.2798	-0.3368	0.2885	0.4847	0.03575	0.08154	0.7214	0.3397	0.003037	0.7103	0.001138	0.1776	0.7091	0.3085	0.1056	0.1239	0.1628	0.08399	0.1363	0.8939	0.2095	0.275	0.8604	0.5876	0.01228	0.9999	0.008574	0.324	0.9376	0.8289	0.3031	0.334	0.4262	0.2742
ENSMMUG00000000630	ENSG00000135870	RC3H1	-0.2964	0.3967	0.4724	1.345	0.4639	1.237	-0.3734	0.9792	-0.3216	0.03162	-0.08528	0.5695	-0.2141	0.6695	-0.5047	0.5601	0.4311	0.2488	0.155	0.0001763	0.2582	0.0002217	0.3027	0.003098	0.2326	0.9118	0.7479	0.03533	0.4791	0.01627	0.06686	0.03743	0.8708	0.4337	0.3722	0.007062	0.5208	0.001938	0.9999	0.01716	0.3873	0.9824	0.9459	0.1742	0.6945	0.1288	0.2456
ENSMMUG00000000634	ENSG00000171163	ZNF692	0.0647	-0.3325	-0.2098	-0.009292	-0.395	-0.5875	-0.1572	-0.479	0.143	-0.3079	-0.04722	-0.007225	0.0004886	-0.4167	0.0812	-0.05846	0.7323	0.06883	0.2255	0.9593	0.06324	0.00109	0.39	0.006805	0.3038	0.04507	0.7368	0.9602	0.9975	0.007428	0.5626	0.686	0.9667	0.2485	0.4519	0.9826	0.3218	0.00596	0.9999	0.02919	0.4626	0.5012	0.943	0.9843	0.9984	0.08521	0.7497
ENSMMUG00000000642	ENSG00000115970	THADA	0.2043	-0.2861	-0.573	-0.5742	-0.4333	-0.552	-0.1744	-0.7644	0.4263	-0.1368	0.02444	-0.07249	0.1838	-0.06769	0.3668	-0.3414	0.2193	0.06996	0.0002474	0.0005379	0.01959	0.0004119	0.2715	2.567e-06	0.0005796	0.294	0.8404	0.5648	0.1794	0.6035	0.002885	0.008044	0.7151	0.2503	0.04305	0.01278	0.2073	0.002992	0.9999	0.0001366	0.008416	0.8086	0.9695	0.767	0.4069	0.803	0.06485
ENSMMUG00000000643	ENSG00000198160	MIER1	-0.1975	0.9581	1.049	0.8854	1.065	1.925	0.07347	1.765	-0.4313	0.4084	-0.2226	-0.374	-0.3315	0.5908	-0.8133	0.5512	0.6822	0.02863	0.01466	0.0523	0.03863	8.785e-06	0.8752	4.281e-05	0.1983	0.2411	0.499	0.2769	0.374	0.08236	0.01899	0.09382	0.9571	0.1983	0.1539	0.2007	0.2696	0.0002202	0.9999	0.0009254	0.3485	0.7895	0.8796	0.523	0.6037	0.301	0.1466
ENSMMUG00000000649	ENSG00000158062	UBXN11	0.005229	-0.3791	-0.1355	-0.4454	-0.4159	-0.6286	0.4262	-0.223	0.08489	-0.2505	0.03409	-0.1397	0.01378	-0.3735	0.1307	-0.06021	0.9852	0.1703	0.5972	0.1144	0.1949	0.01946	0.1178	0.3887	0.6784	0.2724	0.8705	0.5265	0.9534	0.1096	0.5241	0.7778	0.9962	0.3554	0.7642	0.315	0.4677	0.04841	0.9999	0.5224	0.7889	0.8028	0.9734	0.7394	0.9781	0.3484	0.7234
ENSMMUG00000000651	ENSG00000081985	IL12RB2	0.8266	0.1377	0.1983	0.1046	0.6115	0.1498	1.02	0.4329	0.6786	0.5236	0.3421	0.4129	0.7381	0.4134	0.8344	0.461	0.00941	0.6534	0.5038	0.7405	0.07833	0.6113	0.001208	0.1419	0.00237	0.03199	0.1331	0.07981	0.003455	0.08396	0.0002156	0.04452	0.1688	0.7756	0.6934	0.871	0.3457	0.698	0.2197	0.2536	0.02078	0.4255	0.7837	0.2617	0.06514	0.3029	0.02304
ENSMMUG00000000662	ENSG00000117226	GBP3	2.076	2.69	0.1265	0.7749	2.813	2.824	-0.4377	-0.01833	1.947	2.269	-0.001338	0.04644	1.192	1.588	-0.553	0.2357	4.204e-05	5.026e-08	0.7672	0.08845	7.867e-07	4.807e-09	0.3244	0.9658	1.695e-07	2.582e-08	0.9968	0.8936	0.002697	4.615e-05	0.09488	0.4976	0.006816	1.458e-05	0.8773	0.2731	0.0001452	2.027e-06	0.9999	0.9794	2.939e-05	7.672e-06	0.9994	0.9526	0.05725	0.006753	0.2908
ENSMMUG00000000663	ENSG00000213512	GBP7	1.606	2.056	0.09867	0.8312	2.367	2.547	-0.3284	0.1979	1.616	1.831	0.01576	0.12	0.9155	1.398	-0.3182	0.3876	0.000425	2.912e-06	0.7917	0.03803	3.857e-06	6.28e-09	0.3984	0.5992	1.558e-06	6.139e-07	0.9578	0.6956	0.01011	9.967e-05	0.2833	0.2156	0.02814	0.0004435	0.8917	0.1662	0.0005948	2.051e-06	0.9999	0.7109	0.0001209	9.972e-05	0.9926	0.8459	0.1144	0.009199	0.5109
ENSMMUG00000000676	ENSG00000143756	FBXO28	-0.1867	0.3092	0.4188	0.251	0.3418	0.7571	-0.03827	0.5001	-0.3559	0.007487	-0.01449	-0.1385	-0.3032	0.134	-0.383	-0.06889	0.4436	0.1699	0.05402	0.2761	0.1971	0.0005894	0.8698	0.02209	0.04119	0.9673	0.9321	0.4361	0.1196	0.4562	0.02941	0.6934	0.8776	0.355	0.2304	0.518	0.4697	0.003861	0.9999	0.0669	0.1247	0.9935	0.9877	0.6686	0.3271	0.7062	0.1734
ENSMMUG00000000681	ENSG00000165959	CLMN	0.8044	0.3501	-0.3597	0.458	0.09356	0.5869	0.08672	-0.01369	0.8615	0.7071	0.3697	0.7003	0.7151	0.6117	0.2226	0.5969	0.01273	0.2438	0.229	0.1425	0.7888	0.04332	0.7823	0.9627	0.0004251	0.007692	0.1438	0.006035	0.0108	0.01905	0.3729	0.01816	0.2009	0.4287	0.4556	0.3567	0.8915	0.0895	0.9999	0.9784	0.006946	0.1905	0.7863	0.07323	0.117	0.1401	0.5986
ENSMMUG00000000687	ENSG00000010030	ETV7	2.12	2.076	-0.1344	0.7858	2.527	2.123	-0.1863	-0.2115	2.209	2.154	0.3239	0.3962	1.978	1.168	-0.1724	0.3682	7.696e-06	3.998e-06	0.7655	0.09566	1.105e-06	2.048e-06	0.7036	0.637	9.715e-09	1.271e-07	0.4088	0.3143	2.516e-06	0.00254	0.6638	0.3494	0.002344	0.0005799	0.8765	0.2853	0.0001896	8.181e-05	0.9999	0.7402	3.945e-06	2.978e-05	0.8604	0.5594	0.001774	0.04597	0.8182
ENSMMUG00000000699	ENSG00000165934	CPSF2	-0.008648	0.3143	0.0881	0.299	0.2514	0.6224	-0.01325	0.4395	0.1008	0.1036	0.02643	0.06126	-0.04565	0.3467	0.04504	0.259	0.9594	0.05017	0.5664	0.06879	0.1781	7.897e-05	0.9353	0.004637	0.4074	0.4262	0.8292	0.628	0.7402	0.007869	0.7133	0.03926	0.994	0.2284	0.7416	0.2365	0.4527	0.0009837	0.9999	0.02255	0.5638	0.8619	0.966	0.8069	0.8691	0.0882	0.8516
ENSMMUG00000000707	ENSG00000184730	APOBR	-0.02186	-0.6502	-0.674	0.1529	-0.3425	-0.2289	-0.196	-0.2605	0.7581	-0.08628	0.3951	0.6833	0.6807	0.4201	0.5258	0.872	0.957	0.07999	0.06375	0.6893	0.4377	0.5291	0.6066	0.478	0.008617	0.7744	0.1599	0.02066	0.03338	0.1667	0.06289	0.003616	0.994	0.2627	0.2464	0.8415	0.6658	0.6255	0.9999	0.6066	0.04629	0.9535	0.7874	0.1369	0.1861	0.4306	0.2397
ENSMMUG00000000713	ENSG00000168517	HEXIM2	0.01575	-0.4657	-0.1811	0.1365	-0.6115	-0.6732	-0.4013	-0.407	0.02493	-0.3121	-0.07437	0.2586	-0.08093	-0.5046	-0.1765	-0.02831	0.9464	0.03991	0.3914	0.5386	0.02218	0.002347	0.0794	0.05723	0.8835	0.1005	0.6669	0.1437	0.6822	0.009326	0.3124	0.8724	0.994	0.2137	0.6083	0.7431	0.2179	0.01023	0.9999	0.1314	0.9308	0.6705	0.9231	0.3562	0.8346	0.09637	0.541
ENSMMUG00000000717	ENSG00000117877	CD3EAP	0.2996	-0.3035	-0.404	-0.2456	-0.4852	-0.7019	-0.1435	-0.3333	0.3759	-0.1787	0.02564	0.1348	0.1924	-0.2235	0.1732	0.1383	0.1785	0.1645	0.05056	0.2569	0.05319	0.001104	0.5054	0.1043	0.02175	0.3197	0.8785	0.4349	0.3029	0.2204	0.2948	0.417	0.6642	0.3491	0.2238	0.4984	0.3029	0.006015	0.9999	0.2031	0.08396	0.8126	0.9748	0.6679	0.5379	0.4927	0.5224
ENSMMUG00000000718	ENSG00000012061	ERCC1	0.06652	-0.2671	-0.244	-0.3967	-0.2915	-0.6892	0.03793	-0.5976	0.2397	-0.001815	0.165	0.01964	0.2385	-0.2524	0.2637	-0.1648	0.7301	0.1443	0.1639	0.035	0.1703	0.0001832	0.8365	0.001017	0.08931	0.9904	0.2442	0.8937	0.1346	0.1023	0.06265	0.2635	0.9667	0.3301	0.3827	0.1593	0.4436	0.001702	0.9999	0.008035	0.2054	0.9983	0.8111	0.9526	0.349	0.3378	0.2395
ENSMMUG00000000729	NA	NA	1.707	0.8609	-1	-0.379	0.7872	0.633	-0.2281	-0.9387	2.15	1.283	0.08721	0.04736	1.336	0.7843	0.3217	0.119	3.99e-05	0.025	0.01212	0.3651	0.0787	0.09145	0.5777	0.01814	5.853e-09	0.0009089	0.8201	0.9032	0.0008638	0.03637	0.3837	0.7591	0.006756	0.1908	0.1466	0.603	0.3458	0.1587	0.9999	0.05827	2.743e-06	0.04375	0.9633	0.9569	0.03042	0.1959	0.6087
ENSMMUG00000000730	ENSG00000163554	SPTA1	-0.1997	-0.492	-0.5685	-1.141	-1.137	-0.1582	0.7838	0.1351	-0.3623	-0.6835	0.2129	-0.4406	-0.7392	-0.3516	1.218	0.07872	0.6975	0.3259	0.2073	0.02778	0.0642	0.7268	0.07796	0.7585	0.2864	0.06416	0.5274	0.233	0.05677	0.3232	0.0001588	0.816	0.9617	0.5042	0.433	0.1394	0.3219	0.7944	0.9999	0.8352	0.4451	0.5777	0.8869	0.4725	0.2333	0.597	0.02036
ENSMMUG00000000735	ENSG00000204356	NELFE	0.3202	-0.2896	-0.2845	-0.109	-0.3851	-0.5869	-0.0741	-0.4156	0.4474	-0.0333	0.3249	0.2791	0.3185	-0.02843	0.2685	0.1137	0.1199	0.1346	0.1258	0.5769	0.08905	0.002108	0.7042	0.0269	0.003205	0.836	0.03136	0.0727	0.06054	0.8602	0.07363	0.461	0.5718	0.3207	0.337	0.7682	0.3556	0.009463	0.9999	0.07689	0.02487	0.9675	0.7227	0.2498	0.2387	0.9452	0.2574
ENSMMUG00000000736	ENSG00000204351	SKIV2L	0.02017	-0.459	-0.2882	-0.2071	-0.4895	-0.6334	-0.1239	-0.5243	0.1921	-0.25	0.0839	0.117	0.1706	-0.2578	0.1382	-0.08966	0.9131	0.009328	0.08639	0.2414	0.01771	0.0002693	0.4815	0.002254	0.1529	0.08476	0.5305	0.3977	0.26	0.07529	0.3022	0.5162	0.9906	0.132	0.2827	0.4822	0.199	0.002217	0.9999	0.01379	0.2933	0.6355	0.8878	0.6354	0.497	0.2886	0.5303
ENSMMUG00000000750	ENSG00000092871	RFFL	0.06798	0.09074	0.3027	0.6961	0.3386	0.6426	0.08274	0.4265	-0.05068	-0.08708	0.152	0.3692	0.07566	0.32	-0.03638	0.2577	0.6684	0.5407	0.03648	1.296e-05	0.05444	2.198e-05	0.5841	0.003664	0.6577	0.4803	0.1858	0.002354	0.5584	0.01119	0.7504	0.03156	0.9549	0.6891	0.2012	0.001883	0.3062	0.0004027	0.9999	0.01919	0.7729	0.8783	0.7888	0.04427	0.7518	0.1076	0.874
ENSMMUG00000000754	ENSG00000104093	DMXL2	-0.0359	0.7902	0.8248	1.319	1.15	2.025	0.05116	1.666	-0.215	0.3929	-0.05748	0.2609	0.01105	0.9111	-0.4204	0.9491	0.9378	0.05996	0.0443	0.002702	0.02101	2.02e-06	0.9074	6.52e-05	0.5141	0.2617	0.8606	0.4359	0.9761	0.00876	0.2092	0.004931	0.9928	0.2382	0.2154	0.03417	0.2129	8.149e-05	0.9999	0.00123	0.6585	0.7958	0.9722	0.6686	0.9893	0.09403	0.4312
ENSMMUG00000000757	ENSG00000124226	RNF114	0.2667	0.5157	0.1244	0.462	0.6794	0.6428	-0.08697	0.1178	0.3022	0.5002	0.1478	0.2338	0.3422	0.3502	-0.0463	0.04565	0.04016	4.566e-05	0.2805	0.0002536	7.334e-06	3.685e-07	0.4654	0.3053	0.001544	3.156e-06	0.1081	0.01538	0.001532	0.0008358	0.6096	0.6305	0.3533	0.004121	0.5077	0.008186	0.0009117	2.788e-05	0.9999	0.4399	0.01571	0.0004047	0.7736	0.1186	0.04195	0.02478	0.7845
ENSMMUG00000000759	ENSG00000152270	PDE3B	-0.03974	0.4312	0.8589	0.814	0.2116	1.046	0.08281	1.278	-0.1821	0.4095	0.3019	0.2408	-0.2615	0.6742	-0.03423	0.666	0.8626	0.0441	5.756e-05	0.0002907	0.4006	1.205e-06	0.7074	8.337e-09	0.2669	0.01984	0.06334	0.1516	0.1618	0.0001239	0.8341	8.737e-05	0.9871	0.2206	0.02328	0.008902	0.6391	5.577e-05	0.9999	2.418e-06	0.4249	0.3395	0.7531	0.3682	0.3868	0.009931	0.921
ENSMMUG00000000765	ENSG00000121988	ZRANB3	-0.2176	0.4887	0.2818	-0.4247	-0.08697	0.1713	-0.1324	0.2723	-0.6154	-0.3149	-0.5765	-0.7592	-0.4788	-0.3483	-0.3314	-0.5628	0.3589	0.02356	0.175	0.06753	0.7382	0.4027	0.5529	0.1897	0.0003161	0.0668	0.0006809	4.419e-05	0.01058	0.045	0.04502	0.001122	0.8332	0.1874	0.395	0.2345	0.8633	0.5049	0.9999	0.3137	0.005638	0.5857	0.3628	0.005789	0.1164	0.2189	0.2068
ENSMMUG00000000768	ENSG00000173482	PTPRM	-0.7493	-0.1471	0.1276	-1.308	-0.8004	-0.3264	-0.3064	0.09837	-0.2614	-0.1036	-0.2701	-0.3491	0.1877	0.3891	0.375	0.1826	0.08591	0.7109	0.7329	0.003294	0.0789	0.3819	0.4361	0.7877	0.3684	0.7255	0.3429	0.2767	0.5604	0.1951	0.1799	0.5092	0.4933	0.8178	0.8562	0.03848	0.3461	0.4846	0.9999	0.8564	0.5268	0.9429	0.8435	0.5228	0.7534	0.4649	0.3991
ENSMMUG00000000769	ENSG00000140853	NLRC5	0.5764	0.4866	-0.03074	0.4106	0.849	0.6033	-0.1041	-0.08989	0.5958	0.5313	0.1348	0.239	0.6469	0.3791	-0.01961	0.147	0.003004	0.006915	0.8563	0.02394	9.774e-05	0.0006334	0.5588	0.5965	3.135e-05	0.0004576	0.3182	0.08956	6.015e-05	0.011	0.8841	0.2943	0.09116	0.1194	0.9262	0.128	0.00669	0.004034	0.9999	0.7089	0.001147	0.02534	0.8293	0.2777	0.007555	0.107	0.9457
ENSMMUG00000000779	NA	NA	0.02316	-0.2043	-0.2134	-0.2475	-0.1627	-0.4511	-0.06779	-0.5911	0.07141	-0.1221	0.008644	-0.05503	0.1195	-0.1489	0.1417	-0.4337	0.8449	0.0669	0.0482	0.03006	0.2122	5.784e-05	0.5472	3.295e-07	0.4047	0.1861	0.9193	0.5332	0.2171	0.1083	0.09918	4.109e-06	0.9844	0.2466	0.2203	0.1459	0.4826	0.0007918	0.9999	3.383e-05	0.5612	0.7652	0.9828	0.7448	0.4508	0.3471	0.297
ENSMMUG00000000784	ENSG00000136122	BORA	-0.2109	0.1844	0.5008	-0.2856	0.2095	0.3336	0.173	0.3774	-0.7266	0.2229	-0.3132	-0.6594	-0.4803	-0.1162	-0.3254	-0.19	0.5628	0.5717	0.116	0.4132	0.5898	0.2895	0.6143	0.234	0.005213	0.3903	0.2071	0.01514	0.0913	0.6537	0.1943	0.4508	0.9246	0.7128	0.3244	0.6469	0.7702	0.3902	0.9999	0.3641	0.03398	0.8411	0.7924	0.1178	0.2889	0.8324	0.4151
ENSMMUG00000000787	ENSG00000083520	DIS3	0.05725	0.6726	0.6349	0.05337	0.5807	0.6825	0.1709	0.6647	-0.363	0.08651	-0.27	-0.48	-0.392	-0.01263	-0.345	-0.02761	0.8432	0.01312	0.01583	0.8479	0.06716	0.008993	0.5381	0.01115	0.08179	0.6899	0.1915	0.02881	0.09298	0.9534	0.09905	0.895	0.9841	0.1547	0.1555	0.9318	0.328	0.02736	0.9999	0.04115	0.194	0.9324	0.7911	0.1585	0.2914	0.9832	0.2969
ENSMMUG00000000789	ENSG00000163626	COX18	0.3293	0.9706	0.3288	0.3058	0.3331	0.6219	0.1851	0.4996	0.05085	0.307	0.0521	-0.3416	0.00467	0.08239	0.1687	-0.1424	0.2965	0.001021	0.2489	0.3311	0.3336	0.02833	0.541	0.08235	0.8105	0.165	0.8092	0.1388	0.9845	0.7117	0.4315	0.5172	0.7886	0.03839	0.4772	0.5712	0.5824	0.06439	0.9999	0.1712	0.8842	0.7453	0.9608	0.3495	0.9928	0.8667	0.6524
ENSMMUG00000000797	ENSG00000110723	EXPH5	0.9531	0.9754	0.9086	0.3464	0.7465	0.9876	0.3378	1.249	-0.3328	0.3144	-0.2488	-0.4012	-0.323	0.1095	-0.3094	0.2022	0.006595	0.002556	0.004301	0.3099	0.0524	0.001618	0.3246	8.109e-05	0.1703	0.2122	0.3077	0.1214	0.2405	0.6641	0.2141	0.4	0.1417	0.07253	0.1072	0.552	0.3025	0.007904	0.9999	0.001415	0.315	0.7738	0.8289	0.3254	0.4753	0.8391	0.4374
ENSMMUG00000000798	ENSG00000151929	BAG3	-1.042	-1.072	-1.502	-1.269	-0.5296	-1.246	-0.7722	-1.213	-0.2979	-0.2671	-0.5398	-0.426	0.437	-0.3638	0.2791	-0.169	0.001125	0.000346	7.087e-07	5.887e-05	0.1007	1.919e-05	0.007752	2.716e-05	0.1837	0.2761	0.02223	0.07478	0.07711	0.1358	0.2013	0.4645	0.05076	0.01952	0.004317	0.004138	0.3693	0.000367	0.4699	0.0007016	0.3309	0.8057	0.7028	0.2535	0.2667	0.3908	0.4222
ENSMMUG00000000800	ENSG00000175166	PSMD2	0.3186	-0.2821	-0.4392	-0.2944	-0.3345	-0.5418	-0.03891	-0.6542	0.4367	-0.09901	0.1201	0.149	0.2603	-0.01189	0.3255	-0.1268	0.08044	0.08682	0.00702	0.08073	0.08735	0.0009628	0.8174	7.715e-05	0.001083	0.4671	0.3409	0.2542	0.0728	0.9302	0.01217	0.3291	0.4816	0.2706	0.1233	0.2578	0.3537	0.005423	0.9999	0.001366	0.01251	0.8728	0.8431	0.4975	0.2591	0.9733	0.1207
ENSMMUG00000000802	ENSG00000080298	RFX3	0.2513	0.4311	0.3633	0.7892	0.6818	1.139	0.1859	0.9313	-0.3598	-0.2749	-0.2913	0.04442	-0.3657	0.3658	-0.655	0.154	0.3728	0.0997	0.1483	0.003253	0.02624	6.741e-06	0.499	0.0002218	0.075	0.2019	0.1505	0.8275	0.1085	0.07058	0.002092	0.4378	0.8436	0.2845	0.3643	0.03829	0.2354	0.0001837	0.9999	0.002884	0.1838	0.7708	0.7874	0.9235	0.3123	0.2795	0.05775
ENSMMUG00000000803	ENSG00000170581	STAT2	1.296	1.657	0.01582	0.4403	2.024	1.542	-0.2491	-0.4025	1.358	1.316	0.04035	-0.02035	1.187	0.6813	-0.2612	-0.241	8.597e-05	2.047e-07	0.9546	0.1337	9.703e-08	4.377e-07	0.3861	0.1429	3.623e-08	5.077e-07	0.8526	0.9279	1.093e-05	0.005913	0.2262	0.2829	0.01007	4.3e-05	0.978	0.3447	2.805e-05	3.065e-05	0.9999	0.255	9.196e-06	8.591e-05	0.9712	0.9695	0.003248	0.07396	0.451
ENSMMUG00000000807	ENSG00000100416	TRMU	-0.06163	-0.4235	-0.1087	-0.2673	-0.5245	-0.669	-0.006381	-0.4813	0.0232	-0.1605	0.005322	-0.08877	-0.02361	-0.3427	0.01314	-0.1751	0.7398	0.01816	0.5165	0.1372	0.01234	0.0001654	0.9713	0.005384	0.8634	0.276	0.9688	0.5314	0.8783	0.02289	0.9228	0.2157	0.9683	0.1736	0.7028	0.3492	0.1665	0.001599	0.9999	0.025	0.9181	0.8057	0.9941	0.743	0.9408	0.155	0.9644
ENSMMUG00000000812	ENSG00000121931	LRIF1	-0.2536	0.3172	0.3569	0.1244	0.1209	0.4072	-0.2879	0.3799	-0.608	0.06396	-0.3517	-0.3282	-0.6301	-0.1719	-0.6805	-0.1102	0.3864	0.2454	0.1774	0.655	0.7061	0.1249	0.3027	0.1521	0.004856	0.7782	0.09808	0.1344	0.009462	0.4508	0.001753	0.6134	0.8524	0.4305	0.3979	0.8234	0.8444	0.2026	0.9999	0.2673	0.03255	0.9538	0.7707	0.3436	0.1126	0.7033	0.05225
ENSMMUG00000000827	ENSG00000170185	USP38	0.03787	0.4152	0.3144	0.1355	0.4506	0.6289	-0.1586	0.3224	-0.1888	-0.04338	-0.06388	-0.2581	-0.253	0.123	-0.2899	-0.03741	0.8658	0.04845	0.1187	0.5287	0.0667	0.002	0.4626	0.1098	0.2347	0.7971	0.6861	0.1221	0.159	0.46	0.07324	0.8173	0.9873	0.2263	0.3286	0.7358	0.3271	0.00913	0.9999	0.2111	0.3897	0.9585	0.9291	0.3265	0.3837	0.7086	0.2567
ENSMMUG00000000828	ENSG00000109458	GAB1	0.3647	1.208	0.6329	0.6905	0.8433	1.637	0.1625	1.155	-0.161	0.4555	-0.2085	-0.396	-0.4332	0.5162	-0.3856	0.5568	0.3706	0.001354	0.08993	0.08473	0.0533	8.412e-06	0.6903	0.001444	0.5516	0.09829	0.4434	0.1661	0.1542	0.055	0.1703	0.03754	0.8423	0.04647	0.288	0.266	0.3029	0.0002148	0.9999	0.01008	0.6906	0.6633	0.8674	0.3886	0.377	0.2437	0.3874
ENSMMUG00000000829	ENSG00000153147	SMARCA5	0.2855	0.8325	0.4918	0.4071	0.8265	1.092	0.0101	0.8352	0.01012	0.443	-0.1363	-0.2158	-0.1809	0.3597	-0.3745	0.3474	0.2747	0.001032	0.03873	0.1024	0.004883	1.638e-05	0.9674	0.0006908	0.9572	0.03454	0.4693	0.2672	0.3977	0.0888	0.04842	0.08254	0.7688	0.03857	0.2059	0.2966	0.09398	0.0003298	0.9999	0.006148	0.975	0.4443	0.875	0.5126	0.6241	0.3123	0.2123
ENSMMUG00000000833	ENSG00000042753	AP2S1	0.2376	-0.1946	-0.3356	-0.1956	-0.3402	-0.5191	-0.001481	-0.7213	0.4903	0.06473	0.2229	0.1357	0.321	-0.04423	0.3292	-0.1649	0.3243	0.3958	0.1282	0.4016	0.2039	0.02068	0.9949	0.001657	0.006363	0.7363	0.2162	0.4646	0.113	0.8192	0.06619	0.3801	0.8096	0.5664	0.3395	0.6372	0.476	0.05081	0.9999	0.01122	0.03821	0.945	0.7944	0.6918	0.3187	0.9247	0.2444
ENSMMUG00000000837	ENSG00000105679	GAPDHS	-0.1545	-0.5958	-0.3965	-0.8012	-1.005	-1.143	-0.07196	-0.7482	-0.2922	-0.262	0.1236	0.1948	-0.2796	-0.3534	0.136	-0.1399	0.6288	0.05691	0.1596	0.009776	0.004829	0.0002213	0.8037	0.01021	0.1893	0.2777	0.5787	0.4032	0.2795	0.1567	0.5365	0.5468	0.943	0.2362	0.3781	0.07584	0.09348	0.001938	0.9999	0.03869	0.3381	0.806	0.8998	0.6404	0.5155	0.4176	0.7319
ENSMMUG00000000838	ENSG00000188157	AGRN	0.5896	1.227	-0.7201	-0.9362	1.203	0.314	-0.7384	-1.38	1.118	1.214	-0.3453	-1.173	0.9205	-0.3527	-0.8494	-1.061	0.2893	0.02111	0.1957	0.132	0.04449	0.5604	0.2226	0.0202	0.007911	0.006872	0.4559	0.02352	0.05314	0.4566	0.07638	0.03493	0.7827	0.1821	0.4196	0.3425	0.2841	0.654	0.9999	0.06284	0.04387	0.1789	0.8719	0.1451	0.2296	0.7063	0.262
ENSMMUG00000000841	ENSG00000105677	TMEM147	0.1951	-0.2704	-0.1788	-0.2151	-0.251	-0.6383	0.05381	-0.5296	0.1753	-0.02102	0.1368	0.03983	0.14	-0.2479	0.1062	-0.3198	0.2899	0.1217	0.2836	0.2246	0.2169	0.0002593	0.7593	0.002216	0.1899	0.8841	0.3091	0.7746	0.3551	0.09126	0.4278	0.02416	0.7831	0.3066	0.5103	0.4632	0.4865	0.002165	0.9999	0.01363	0.3387	0.9778	0.8289	0.8952	0.5865	0.3179	0.6495
ENSMMUG00000000853	ENSG00000164654	MIOS	0.2361	0.4479	0.571	0.09777	0.4234	0.3746	0.2443	0.6337	-0.1767	0.01606	-0.2095	-0.4188	-0.266	-0.02464	-0.1901	0.08244	0.3901	0.08239	0.02257	0.7144	0.162	0.13	0.358	0.01093	0.3654	0.9382	0.2855	0.04569	0.2287	0.9053	0.3339	0.6778	0.8537	0.2653	0.1729	0.8555	0.4353	0.2088	0.9999	0.04056	0.5246	0.9868	0.8236	0.1983	0.4632	0.9633	0.5616
ENSMMUG00000000857	ENSG00000196975	ANXA4	0.1235	-0.00465	-0.4124	-0.2916	-0.256	-0.3768	-0.3858	-0.6264	0.2804	-0.05563	0.05743	-0.0389	-0.02698	-0.15	-0.03432	-0.288	0.4325	0.9747	0.004545	0.05409	0.1406	0.009284	0.01146	3.121e-05	0.01533	0.649	0.6129	0.7399	0.8332	0.2206	0.762	0.0157	0.8722	0.9874	0.1091	0.2042	0.4153	0.02804	0.537	0.0007617	0.0673	0.9236	0.9097	0.8729	0.919	0.4927	0.8811
ENSMMUG00000000860	ENSG00000135423	GLS2	-0.3504	-0.1538	-0.378	-0.4077	-1.075	-0.6897	-0.3002	-0.5044	-0.3092	-0.4171	0.002184	-0.1477	-0.4251	-0.6999	0.05633	-0.3602	0.1282	0.4778	0.06469	0.06538	0.0001608	0.001498	0.1752	0.0162	0.07668	0.02467	0.9899	0.4189	0.03919	0.0003381	0.7427	0.04886	0.5863	0.6367	0.2475	0.2301	0.009373	0.007501	0.9999	0.05369	0.1867	0.3743	0.9978	0.6537	0.2019	0.01549	0.87
ENSMMUG00000000870	ENSG00000187554	TLR5	0.6851	0.9021	0.3012	1.383	0.9344	1.218	0.002219	0.7038	0.9192	0.4594	0.6161	1.025	0.6295	0.6705	-0.03672	0.9408	0.0548	0.007272	0.3443	6.728e-05	0.01831	0.0001797	0.9948	0.02678	0.0006085	0.1043	0.02217	0.0002235	0.03455	0.01759	0.8933	0.0006769	0.4059	0.1204	0.5664	0.004383	0.2008	0.001678	0.9999	0.07668	0.008657	0.678	0.7028	0.01198	0.1895	0.1334	0.9493
ENSMMUG00000000873	ENSG00000137955	RABGGTB	-0.1251	0.5265	0.5418	0.06008	0.4925	0.5663	-0.211	0.4742	-0.6412	0.1404	-0.4214	-0.6149	-0.3617	-0.04294	-0.3764	-0.3229	0.7024	0.07505	0.06134	0.847	0.156	0.04723	0.4956	0.09964	0.005413	0.5474	0.06106	0.01043	0.1495	0.8538	0.09765	0.1576	0.9619	0.2557	0.2429	0.9312	0.4306	0.09553	0.9999	0.196	0.03459	0.897	0.7531	0.09935	0.3703	0.9419	0.2951
ENSMMUG00000000880	ENSG00000006747	SCIN	1.28	1.686	-0.07331	0.9001	2.289	1.205	-0.8255	-0.3288	1.774	1.643	0.4632	0.8014	1.227	1.02	-0.2265	0.4256	0.02359	0.002021	0.8963	0.1157	0.0002195	0.02557	0.2079	0.5632	3.754e-05	0.0002771	0.3145	0.07611	0.009658	0.02707	0.6498	0.359	0.2749	0.06186	0.9475	0.3165	0.01148	0.05972	0.9999	0.681	0.001292	0.01671	0.8289	0.2558	0.113	0.1691	0.811
ENSMMUG00000000893	ENSG00000100393	EP300	-0.1634	0.08435	0.158	0.7015	0.3908	0.9641	-0.07744	0.8683	-0.14	-0.04022	-0.09798	0.2652	0.1568	0.5142	-0.03284	0.6103	0.3249	0.5865	0.2945	3.041e-05	0.03679	1.62e-08	0.6238	2.261e-07	0.2472	0.7564	0.4174	0.03791	0.2547	0.0002642	0.7853	8.75e-06	0.8099	0.7237	0.52	0.003078	0.2647	3.345e-06	0.9999	2.599e-05	0.4035	0.9511	0.8615	0.1807	0.4911	0.01393	0.8936
ENSMMUG00000000894	ENSG00000163507	CIP2A	0.3022	0.5699	0.5179	0.5391	0.6532	1.06	0.6458	0.8074	-0.1462	0.03284	-0.2178	-0.3038	-0.1887	0.2976	-0.1855	-0.1384	0.424	0.112	0.1369	0.1451	0.1111	0.0018	0.08394	0.01954	0.5637	0.9017	0.3975	0.2571	0.5052	0.2469	0.4676	0.5904	0.8675	0.2968	0.3507	0.3603	0.3811	0.008434	0.9999	0.06137	0.7003	0.9799	0.8579	0.5012	0.7134	0.52	0.6815
ENSMMUG00000000898	ENSG00000198919	DZIP3	-0.3995	0.7091	0.6739	0.07618	0.5453	0.9367	0.08387	0.9125	-0.5441	-0.1269	-0.4897	-0.6896	-0.2682	-0.02776	-0.3428	0.001106	0.251	0.02499	0.02869	0.8183	0.1355	0.002011	0.7978	0.002713	0.02492	0.6064	0.03987	0.007047	0.3085	0.9083	0.1504	0.9962	0.746	0.1908	0.1852	0.9163	0.4087	0.009155	0.9999	0.01571	0.09134	0.9095	0.7429	0.07969	0.5439	0.9646	0.3628
ENSMMUG00000000901	ENSG00000169877	AHSP	-0.6106	-0.6671	0.0904	-0.9991	-0.3965	-1.022	0.9858	0.09057	-0.6657	-0.2067	0.5576	-0.1942	-0.3461	-0.8618	1.048	-0.2208	0.1451	0.08656	0.8035	0.01387	0.3795	0.008398	0.01067	0.8054	0.03464	0.5261	0.06665	0.5461	0.3108	0.01171	0.0006366	0.4821	0.6183	0.2703	0.8969	0.09377	0.6218	0.02599	0.5263	0.868	0.1116	0.8914	0.7531	0.7536	0.5459	0.1099	0.03405
ENSMMUG00000000902	ENSG00000144837	PLA1A	2.506	1.625	-0.3105	0.8657	1.821	1.368	-0.2603	0.1791	2.884	1.943	0.7759	1.117	2.256	1.446	0.2471	0.6769	4.659e-09	6.767e-05	0.4497	0.03599	5.016e-05	0.0005328	0.5588	0.657	2.72e-12	1.845e-06	0.06609	0.006337	9.31e-08	0.0003935	0.558	0.1014	5.676e-05	0.005542	0.6524	0.1612	0.004074	0.003578	0.9999	0.7555	3.314e-08	0.0002584	0.7531	0.07562	0.0006774	0.01694	0.7467
ENSMMUG00000000906	ENSG00000138495	COX17	-1.22	0.1609	0.3428	-0.09884	0.2117	0.3356	0.2065	0.5942	-1.251	0.2886	-0.5956	-0.6132	-0.6704	-0.3537	-0.4966	-0.08629	0.01321	0.6919	0.3898	0.8181	0.6626	0.3926	0.6267	0.1286	0.0004093	0.3826	0.0639	0.06921	0.0682	0.283	0.1211	0.7855	0.2059	0.804	0.6071	0.9162	0.8182	0.4951	0.9999	0.2362	0.006787	0.8391	0.7531	0.2447	0.2512	0.5593	0.3261
ENSMMUG00000000911	ENSG00000145103	ILDR1	0.08172	0.5288	0.1064	-0.1903	-0.1745	-0.2645	-0.6128	-0.4394	0.187	0.03872	-0.2562	-0.08004	-0.2544	-0.3839	-0.3025	-0.6905	0.8005	0.08515	0.7204	0.5528	0.643	0.3824	0.06877	0.1641	0.3628	0.8606	0.2342	0.7228	0.298	0.102	0.176	0.003526	0.978	0.2688	0.8489	0.7541	0.8029	0.4852	0.9999	0.2823	0.5224	0.9734	0.8015	0.8626	0.534	0.3369	0.3945
ENSMMUG00000000914	ENSG00000138764	CCNG2	-0.2595	0.4624	0.6158	0.8142	0.4807	1.102	-0.1825	0.9003	-0.6833	-0.1556	-0.1206	-0.198	-0.5193	0.1549	-0.6547	0.2419	0.4453	0.1472	0.04707	0.01319	0.2009	0.0005922	0.5738	0.004462	0.006451	0.5575	0.6247	0.436	0.06365	0.5691	0.009027	0.3517	0.8783	0.3324	0.218	0.09084	0.4733	0.003869	0.9999	0.02202	0.03848	0.8998	0.9114	0.6686	0.2445	0.7844	0.1069
ENSMMUG00000000917	ENSG00000085662	AKR1B1	0.06775	-0.262	-0.3426	-0.4111	-0.3285	-0.6105	-0.07241	-0.6382	0.1312	0.03938	0.08633	0.0102	0.119	-0.2006	0.1974	-0.2813	0.6306	0.04736	0.008249	0.002541	0.03619	5.542e-06	0.5901	2.13e-06	0.1898	0.7119	0.3826	0.9201	0.2883	0.06227	0.04913	0.006895	0.9439	0.2259	0.1311	0.03286	0.2629	0.0001628	0.9999	0.000118	0.3387	0.9387	0.8553	0.9661	0.5241	0.2621	0.2134
ENSMMUG00000000931	ENSG00000283761	NA	0.01273	0.6183	0.409	0.425	0.7133	0.8068	-0.04704	0.4783	-0.1898	0.1259	-0.06695	-0.2043	-0.2005	0.1285	-0.3136	-0.001305	0.9501	0.00153	0.02771	0.0305	0.001839	2.854e-05	0.8097	0.01032	0.1966	0.4241	0.6477	0.1785	0.227	0.4137	0.03546	0.9931	0.994	0.05069	0.1819	0.1469	0.0499	0.0004823	0.9999	0.03894	0.3467	0.8608	0.9169	0.4057	0.4611	0.6781	0.1856
ENSMMUG00000000933	ENSG00000174579	MSL2	-0.3616	0.5751	0.7148	0.8708	0.8323	1.151	0.1472	0.929	-0.4741	0.1298	-0.1502	0.07588	-0.08309	0.3645	-0.2941	0.2127	0.275	0.05788	0.01559	0.005397	0.01896	0.0001277	0.637	0.001748	0.04548	0.5983	0.5145	0.7487	0.7487	0.1373	0.2089	0.3651	0.7688	0.2369	0.1553	0.05281	0.2048	0.001323	0.9999	0.01167	0.1326	0.9071	0.884	0.8781	0.8741	0.3928	0.4311
ENSMMUG00000000935	ENSG00000148300	REXO4	-0.2565	-0.482	-0.3385	-0.5381	-0.3823	-0.7261	-0.09527	-0.5741	-0.08425	-0.1614	-0.1248	-0.1505	-0.1172	-0.3533	-0.02734	-0.2528	0.1062	0.0017	0.01926	0.0006297	0.02985	2.283e-06	0.5263	0.0001245	0.4554	0.1892	0.2742	0.2061	0.3619	0.004956	0.8087	0.03379	0.5441	0.05494	0.1663	0.01384	0.2464	8.866e-05	0.9999	0.001906	0.6077	0.7653	0.8207	0.4407	0.5928	0.06677	0.9063
ENSMMUG00000000937	ENSG00000160323	ADAMTS13	-0.5153	-0.2806	-0.128	-0.5931	-0.8023	-0.8095	-0.1116	-0.7309	-0.3977	-0.3374	-0.4454	-0.5546	-0.1093	-0.8436	-0.07668	-0.9226	0.072	0.289	0.6067	0.03122	0.01101	0.002273	0.6692	0.005749	0.05365	0.1247	0.03155	0.01235	0.637	0.000342	0.7027	5.113e-05	0.4595	0.471	0.7713	0.1491	0.1573	0.00999	0.9999	0.02617	0.1474	0.7004	0.7227	0.1076	0.8063	0.01549	0.8445
ENSMMUG00000000946	ENSG00000135678	CPM	0.5088	0.1451	0.009091	0.6636	0.04793	-0.0917	0.0504	0.3451	0.969	0.3282	0.4429	0.7513	0.8076	0.3885	0.4742	0.9142	0.05793	0.5681	0.9703	0.01093	0.8711	0.7079	0.8459	0.1545	2.534e-06	0.1213	0.02809	0.000295	0.0003604	0.06655	0.01844	1.566e-05	0.4159	0.7107	0.9853	0.0807	0.9349	0.7788	0.9999	0.2704	0.0001764	0.6996	0.7151	0.01416	0.01943	0.2711	0.1455
ENSMMUG00000000953	ENSG00000160256	FAM207A	-0.09102	-0.4819	-0.139	-0.4407	-0.485	-0.7256	0.1146	-0.5125	0.08463	-0.3227	0.01634	-0.1223	0.00569	-0.3727	0.1812	-0.1892	0.7764	0.1173	0.632	0.157	0.1744	0.01543	0.7081	0.08156	0.7163	0.2084	0.9445	0.6178	0.983	0.1491	0.4382	0.4372	0.9758	0.3023	0.7891	0.3765	0.449	0.04058	0.9999	0.1703	0.8179	0.7717	0.9893	0.801	0.9923	0.4094	0.6584
ENSMMUG00000000955	ENSG00000135655	USP15	0.09728	0.7183	0.6211	0.5934	0.83	1.032	-0.1206	0.6855	-0.4201	0.2729	-0.2013	-0.1624	-0.4853	0.005663	-0.6739	0.1118	0.7989	0.05207	0.07877	0.108	0.05227	0.004384	0.7349	0.05423	0.1305	0.3702	0.4688	0.5707	0.1225	0.9852	0.0146	0.7007	0.978	0.2315	0.2711	0.3054	0.3024	0.01606	0.9999	0.1263	0.2634	0.8326	0.875	0.7702	0.3314	0.9946	0.1307
ENSMMUG00000000956	ENSG00000061987	MON2	-0.258	0.4742	0.5528	0.5653	0.5277	0.9304	-0.04128	0.8488	-0.3915	-0.004427	-0.08055	-0.09757	-0.2338	0.2941	-0.4291	0.2044	0.4038	0.09543	0.04444	0.05289	0.1125	0.0008075	0.8885	0.002163	0.07618	0.9847	0.709	0.6625	0.341	0.1987	0.05345	0.3527	0.8565	0.2807	0.2154	0.2019	0.3819	0.004783	0.9999	0.01338	0.1858	0.9972	0.9352	0.8293	0.5735	0.4696	0.2213
ENSMMUG00000000965	ENSG00000173273	TNKS	-0.378	0.1936	0.2281	0.451	0.3909	0.7912	-0.1159	0.6475	-0.396	-0.08503	-0.2022	-0.06055	-0.1061	0.2843	-0.2175	0.275	0.08913	0.3379	0.2407	0.02988	0.09837	6.851e-05	0.5759	0.0009892	0.01224	0.6054	0.1915	0.7022	0.5385	0.07861	0.1623	0.07864	0.4996	0.5145	0.4679	0.1454	0.3656	0.0008956	0.9999	0.007913	0.05784	0.9095	0.7911	0.8496	0.7385	0.2942	0.3773
ENSMMUG00000000966	ENSG00000088325	TPX2	0.7405	0.2352	-0.2345	-0.06579	-0.1891	0.2662	0.7468	-0.1906	0.6934	0.3332	0.1991	0.4797	0.4319	0.3957	0.7526	0.009604	0.002874	0.3222	0.3126	0.7865	0.4948	0.2404	0.002038	0.4142	0.0001189	0.08183	0.2772	0.01141	0.0348	0.03802	3.701e-05	0.9591	0.08864	0.5008	0.5371	0.899	0.705	0.3366	0.2728	0.5479	0.00295	0.6276	0.8217	0.1035	0.1902	0.2006	0.01382
ENSMMUG00000000972	ENSG00000061938	TNK2	0.5414	0.6025	-0.1714	-0.02544	1.027	0.326	-0.1435	-0.3354	0.9317	0.6871	-0.03422	-0.05123	0.8571	0.02905	-0.1091	-0.0821	0.1787	0.1045	0.622	0.9443	0.02415	0.3541	0.6934	0.3337	0.001537	0.02606	0.9009	0.8569	0.009122	0.9229	0.6914	0.7731	0.6644	0.2891	0.7829	0.975	0.2256	0.4569	0.9999	0.469	0.01568	0.3848	0.9798	0.9365	0.1118	0.9703	0.8368
ENSMMUG00000000978	ENSG00000007545	CRAMP1	-0.4582	-0.1276	0.1912	0.08835	0.08024	0.5483	0.2479	0.7627	-0.3007	-0.07299	-0.2585	-0.1383	-0.08129	0.1814	-0.1423	0.3265	0.03906	0.5302	0.3246	0.6678	0.7297	0.004431	0.2284	9.528e-05	0.05175	0.6537	0.09155	0.3781	0.6333	0.2479	0.3465	0.03037	0.3481	0.6803	0.5482	0.8301	0.8581	0.01617	0.9999	0.001586	0.1443	0.9239	0.7698	0.6186	0.8043	0.5205	0.5741
ENSMMUG00000000983	NA	NA	-0.08886	-0.5136	-0.4244	0.3187	-0.3171	-0.3121	-0.07991	-0.4173	0.416	-0.1324	0.3465	0.7241	0.4924	0.1226	0.318	0.3343	0.7598	0.06009	0.1082	0.2515	0.3213	0.2357	0.7724	0.114	0.04825	0.5528	0.09782	0.001132	0.03843	0.5837	0.1287	0.1224	0.972	0.2382	0.3143	0.4927	0.5735	0.3312	0.9999	0.2169	0.1379	0.8983	0.7707	0.0284	0.1999	0.7927	0.3363
ENSMMUG00000000990	ENSG00000060971	ACAA1	0.4781	-0.07193	-0.00775	0.4148	-0.09979	-0.06993	0.007859	-0.08338	0.6681	0.1327	0.4367	0.5549	0.4884	0.2341	0.2564	0.5999	0.01312	0.6854	0.9639	0.02362	0.6325	0.6826	0.9653	0.6266	5.315e-06	0.3754	0.002093	0.0001841	0.002259	0.1173	0.06636	5.909e-05	0.2055	0.7996	0.9824	0.1273	0.7968	0.7579	0.9999	0.7318	0.0003113	0.8358	0.4964	0.01073	0.05132	0.3618	0.2446
ENSMMUG00000000995	ENSG00000172936	MYD88	0.2808	0.2115	0.2976	0.7591	0.659	0.5006	0.05085	0.3404	0.3659	0.2823	0.298	0.5875	0.5147	0.3117	0.01726	0.5397	0.1529	0.2465	0.09319	9.399e-05	0.002866	0.005495	0.781	0.05577	0.01014	0.06197	0.03405	0.0001021	0.001567	0.04109	0.9003	0.0003337	0.6314	0.4317	0.2926	0.005181	0.06806	0.019	0.9999	0.1292	0.05132	0.5704	0.7329	0.008025	0.04205	0.2079	0.9529
ENSMMUG00000001003	ENSG00000274523	RCC1L	0.08044	-0.3152	-0.181	-0.4713	-0.4138	-0.5865	0.0344	-0.4893	0.3662	-0.1282	0.1877	-0.03246	0.2551	-0.1347	0.2633	-0.03076	0.7098	0.1309	0.3587	0.02752	0.0882	0.004006	0.8686	0.01535	0.02143	0.4552	0.2398	0.8447	0.1574	0.4337	0.09906	0.8517	0.9638	0.3176	0.5796	0.1389	0.3542	0.01497	0.9999	0.05166	0.08323	0.8699	0.8086	0.9314	0.3815	0.692	0.2969
ENSMMUG00000001016	ENSG00000100298	APOBEC3H	0.9587	0.6011	0.02274	0.3015	1.108	0.3513	0.2238	0.06544	0.8541	0.5944	0.2995	0.1682	0.7435	0.1164	0.2155	0.199	8.063e-05	0.006737	0.9138	0.1769	3.969e-05	0.09708	0.3147	0.7562	2.069e-06	0.001371	0.07735	0.3333	0.0001667	0.5205	0.2012	0.2533	0.009823	0.1193	0.9559	0.4037	0.003405	0.1663	0.9999	0.834	0.0001537	0.0584	0.7631	0.5752	0.01286	0.7516	0.4222
ENSMMUG00000001018	ENSG00000124532	MRS2	0.132	0.5591	0.5909	0.3695	0.4789	0.6219	0.1053	0.6941	-0.333	-0.04185	-0.1562	-0.3976	-0.4821	0.09343	-0.2943	-0.1524	0.6207	0.02504	0.01395	0.1505	0.1012	0.00894	0.6824	0.004075	0.0771	0.8302	0.399	0.04485	0.02457	0.6278	0.1213	0.4186	0.94	0.191	0.1527	0.3677	0.3701	0.02727	0.9999	0.02075	0.1872	0.9654	0.858	0.1961	0.1628	0.8185	0.3264
ENSMMUG00000001024	ENSG00000158711	ELK4	-0.217	0.4901	0.2437	0.4869	0.4151	1.407	0.1301	1.373	-0.5588	0.39	-0.2999	-0.2226	-0.1432	0.8408	-0.2852	0.3955	0.5843	0.1621	0.4826	0.1831	0.3105	2.95e-05	0.7276	5.913e-05	0.03565	0.1408	0.2479	0.4027	0.6158	0.001118	0.2733	0.1101	0.9289	0.3472	0.6781	0.4124	0.5656	0.0004917	0.9999	0.001148	0.1135	0.7205	0.8111	0.6399	0.7917	0.02917	0.5009
ENSMMUG00000001027	NA	NA	0.1077	-0.2863	-0.513	-0.2236	-0.2718	-0.519	-0.06493	-0.7885	0.2449	-0.1025	0.05386	0.0677	0.1597	-0.06993	0.2896	-0.4905	0.592	0.1207	0.00498	0.2348	0.2139	0.004448	0.7311	2.086e-05	0.09168	0.5017	0.7021	0.643	0.3215	0.6462	0.04523	0.0009522	0.9308	0.3061	0.1144	0.475	0.4845	0.01622	0.9999	0.0005869	0.2087	0.8867	0.9327	0.8163	0.5545	0.8292	0.2072
ENSMMUG00000001028	ENSG00000163788	SNRK	0.03052	0.3674	0.6279	0.8527	0.6431	1.235	0.05706	1.086	-0.2518	-0.02611	0.06717	0.07765	-0.09197	0.5517	-0.2349	0.5267	0.903	0.1197	0.007187	0.0006197	0.02274	9.924e-07	0.8105	1.128e-05	0.1699	0.8948	0.7156	0.6838	0.6571	0.008933	0.1988	0.008614	0.9898	0.3048	0.1246	0.01373	0.2197	5.07e-05	0.9999	0.0003878	0.3145	0.9788	0.9365	0.8392	0.8196	0.09471	0.4197
ENSMMUG00000001029	ENSG00000160746	ANO10	0.07668	-0.2046	-0.08953	0.9991	-0.07386	0.3394	-0.2126	0.1648	0.1726	-0.01523	0.4334	0.9989	0.2537	0.5313	0.2355	0.6568	0.7755	0.4191	0.7124	0.0001815	0.8036	0.1643	0.4087	0.4978	0.3811	0.9431	0.02962	3.555e-06	0.2555	0.01325	0.2351	0.001577	0.9758	0.5883	0.8428	0.007062	0.8995	0.2502	0.9999	0.6247	0.5379	0.9889	0.7174	0.00156	0.4921	0.1172	0.4607
ENSMMUG00000001031	ENSG00000011198	ABHD5	-0.06071	0.2347	0.5354	1.26	0.3877	0.9324	-0.271	0.6682	-0.2324	-0.1622	0.2258	0.6678	-0.1564	0.4965	-0.2707	0.4874	0.8472	0.4251	0.06227	6.701e-05	0.2634	0.001597	0.3673	0.02123	0.3093	0.509	0.3224	0.005757	0.5435	0.04745	0.2377	0.04109	0.985	0.5936	0.2445	0.004383	0.5254	0.007833	0.9999	0.06507	0.468	0.8877	0.8329	0.07115	0.7421	0.2249	0.4639
ENSMMUG00000001035	ENSG00000100462	PRMT5	0.1727	-0.2306	-0.4655	-0.332	-0.3455	-0.6754	-0.1065	-0.593	0.2608	-0.1542	0.01703	0.00607	0.1111	-0.1996	0.2328	-0.09036	0.2777	0.1293	0.001782	0.03288	0.05257	1.244e-05	0.485	0.0001012	0.02438	0.2161	0.8834	0.9596	0.3931	0.1138	0.04504	0.451	0.7725	0.3154	0.08318	0.1531	0.3025	0.0002748	0.9999	0.001662	0.09012	0.7749	0.9762	0.9841	0.6205	0.3558	0.2068
ENSMMUG00000001040	ENSG00000189233	NUGGC	-0.007259	0.3304	-0.2758	-0.5847	-0.09483	-0.2458	-0.7207	-0.5488	-0.2925	-0.3352	-0.4709	-0.3489	-0.5887	-0.3675	-0.5927	-0.6038	0.9789	0.1993	0.2675	0.03053	0.755	0.318	0.008475	0.03251	0.1027	0.08159	0.01201	0.07674	0.005424	0.06009	0.002122	0.002017	0.9953	0.3844	0.4954	0.147	0.8731	0.4194	0.4825	0.08778	0.2243	0.6267	0.6824	0.2564	0.08545	0.2572	0.05808
ENSMMUG00000001043	ENSG00000106772	PRUNE2	0.5604	1.88	0.1977	0.634	1.28	2.036	0.6928	0.8165	0.7552	1.323	0.05527	0.2832	0.365	0.5375	-0.5203	0.6314	0.4582	0.006168	0.7872	0.4234	0.1115	0.003181	0.382	0.2344	0.2044	0.03588	0.9304	0.6634	0.5948	0.3837	0.4159	0.3129	0.8831	0.1161	0.8895	0.6549	0.3811	0.01269	0.9999	0.3643	0.355	0.4497	0.9864	0.8297	0.7781	0.6526	0.6381
ENSMMUG00000001049	ENSG00000163406	SLC15A2	-0.2023	0.4205	0.211	-0.1025	-0.08605	0.04052	-0.5599	-0.3535	-0.5419	0.04306	-0.3752	-0.3114	-0.6495	-0.4534	-0.7019	-0.8468	0.4386	0.08074	0.3645	0.6786	0.7635	0.8619	0.02861	0.1385	0.004085	0.8245	0.04369	0.1069	0.002572	0.02343	0.0003061	2.867e-05	0.8757	0.2639	0.5842	0.8358	0.8775	0.8983	0.7312	0.2491	0.02919	0.9644	0.7429	0.3047	0.05566	0.157	0.02588
ENSMMUG00000001050	ENSG00000221963	APOL6	1.878	2.178	-0.3109	0.07181	2.036	2.259	-0.02546	-0.279	1.609	1.759	0.09049	0.001475	1.147	1.11	-0.08806	-0.09582	8.432e-06	8.001e-08	0.4091	0.857	9.451e-06	1.613e-08	0.949	0.4611	2.585e-07	1.725e-07	0.7659	0.9963	0.0006475	0.0005406	0.7714	0.7592	0.002506	2.119e-05	0.6226	0.9361	0.00114	3.345e-06	0.9999	0.5916	3.749e-05	3.753e-05	0.9494	0.999	0.02657	0.01938	0.8863
ENSMMUG00000001053	ENSG00000114933	INO80D	0.1701	0.2744	-0.04954	0.3772	0.9744	1.041	0.2761	0.7843	-0.7234	0.3251	-0.4476	-0.2941	-0.2058	0.7601	-0.1878	0.2374	0.7533	0.5572	0.916	0.4449	0.07205	0.01432	0.5744	0.0746	0.0378	0.3356	0.1987	0.4017	0.5656	0.01754	0.5767	0.4567	0.9707	0.7026	0.957	0.6736	0.3349	0.03843	0.9999	0.1598	0.1175	0.8216	0.7911	0.6393	0.7566	0.1332	0.7606
ENSMMUG00000001058	ENSG00000100154	TTC28	-0.2051	0.2279	0.6325	0.1974	0.4306	0.7993	0.7308	0.8709	-0.4817	-0.4961	-0.4299	-0.467	-0.3701	0.1974	-0.2599	0.1403	0.5995	0.5373	0.06525	0.5997	0.2869	0.01459	0.04508	0.00832	0.06524	0.07226	0.09147	0.08653	0.1911	0.4275	0.2962	0.5612	0.933	0.6854	0.2483	0.7854	0.5462	0.03895	0.9164	0.03351	0.1676	0.5999	0.7698	0.2736	0.4201	0.6879	0.5238
ENSMMUG00000001063	ENSG00000164151	ICE1	-0.03285	0.4282	0.3553	0.062	0.4688	0.6936	0.1597	0.702	-0.2602	0.1065	-0.1573	-0.3928	-0.1149	0.2315	-0.1773	0.1936	0.8764	0.03084	0.06374	0.7602	0.04186	0.0003823	0.4287	0.000327	0.08406	0.5047	0.2935	0.01338	0.494	0.1483	0.2378	0.2073	0.9878	0.2004	0.2464	0.8823	0.2787	0.002831	0.9999	0.003668	0.1977	0.8869	0.8264	0.1114	0.7064	0.408	0.4639
ENSMMUG00000001074	ENSG00000168038	ULK4	-0.1333	-0.1497	-0.5726	-0.6333	-0.2609	-0.3541	-0.1202	-0.6193	-0.01439	-0.3421	-0.1079	-0.3534	0.02394	-0.02897	0.1748	-0.2262	0.482	0.4051	0.001225	0.001009	0.2135	0.03936	0.5044	0.0005432	0.9154	0.02377	0.4381	0.01763	0.8768	0.843	0.1991	0.1155	0.8931	0.5752	0.07141	0.01828	0.4839	0.08313	0.9999	0.005138	0.9501	0.3698	0.8663	0.1284	0.9401	0.9359	0.42
ENSMMUG00000001090	ENSG00000165617	DACT1	-1.018	-0.2845	0.02341	-0.573	-0.795	0.157	0.01971	0.4503	-0.7217	-0.3153	-0.293	-0.3717	-0.2249	0.1974	-0.1714	0.1294	0.0005793	0.2761	0.9226	0.02957	0.01136	0.5058	0.9397	0.05729	0.0003459	0.1178	0.1164	0.05978	0.2876	0.3055	0.3537	0.4779	0.03361	0.4596	0.9608	0.1447	0.1606	0.604	0.9999	0.1314	0.006029	0.695	0.7756	0.2272	0.5235	0.5829	0.5817
ENSMMUG00000001097	ENSG00000100577	GSTZ1	0.4513	-0.1635	-0.3579	-0.01265	-0.2922	-0.4831	-0.1129	-0.3463	0.7809	0.3335	0.2925	0.3227	0.3488	0.08356	0.2109	0.1716	0.03454	0.4235	0.0702	0.9512	0.2072	0.01639	0.5818	0.08098	2.706e-06	0.05747	0.07696	0.05646	0.06276	0.6341	0.1979	0.3064	0.3263	0.5918	0.2571	0.9778	0.4793	0.04239	0.9999	0.1696	0.0001852	0.5526	0.7631	0.2197	0.2428	0.8218	0.4187
ENSMMUG00000001100	ENSG00000215114	UBXN2B	-0.7815	-0.03081	0.163	0.7017	0.1452	0.7896	-0.3116	0.5263	-0.5649	0.1601	-0.1494	0.1686	-0.3973	0.2687	-0.4033	0.2481	0.04255	0.927	0.614	0.03982	0.7163	0.01316	0.3786	0.09839	0.03988	0.5717	0.5708	0.5247	0.1941	0.3173	0.1365	0.344	0.3633	0.9609	0.7771	0.1704	0.8503	0.03629	0.9999	0.1945	0.122	0.902	0.8982	0.7382	0.4233	0.592	0.3465
ENSMMUG00000001102	ENSG00000152049	KCNE4	-0.6901	-0.2549	-1.369	-2.134	-1.315	-1.232	-1.365	-1.584	-0.4759	0.1203	-0.2804	-0.8753	-1.2	-0.4236	-0.4337	-1.49	0.1799	0.5709	0.004553	0.0002164	0.04769	0.009547	0.01231	0.002595	0.179	0.753	0.4549	0.04039	0.01324	0.306	0.2495	0.000644	0.6676	0.7124	0.1091	0.007642	0.2927	0.02866	0.5467	0.01523	0.3256	0.9509	0.8718	0.1854	0.1265	0.5834	0.4783
ENSMMUG00000001105	ENSG00000169313	P2RY12	1.008	1.588	1.419	1.119	0.8871	1.964	0.6436	1.615	0.178	0.5163	-0.1459	-0.06771	-0.5121	0.2381	-1.012	0.5114	0.01268	2.662e-05	0.0001402	0.004776	0.0446	1.557e-07	0.1126	1.084e-05	0.5182	0.07401	0.6027	0.8158	0.119	0.3989	0.001275	0.06569	0.2004	0.00268	0.03663	0.04923	0.2844	1.416e-05	0.9999	0.0003752	0.6616	0.6068	0.906	0.9174	0.3265	0.6662	0.04489
ENSMMUG00000001106	ENSG00000170949	ZNF160	0.1172	0.3192	0.3182	0.3879	0.4267	0.6558	0.04955	0.5856	-0.1471	0.1037	-0.05597	-0.1822	-0.07535	0.1404	-0.1156	0.2183	0.5001	0.05054	0.0438	0.02132	0.02561	5.335e-05	0.7659	0.0002724	0.237	0.435	0.6521	0.1588	0.5895	0.2872	0.3552	0.08717	0.9022	0.2289	0.2146	0.1195	0.2323	0.000754	0.9999	0.003279	0.392	0.8657	0.9172	0.3782	0.7738	0.5632	0.5834
ENSMMUG00000001110	NA	NA	-0.3826	-0.6129	-0.4671	-0.5068	-0.4315	-0.9785	-0.2193	-0.5581	0.05535	-0.2652	-0.04584	-0.4368	0.1205	-0.4847	0.1551	-0.3349	0.2311	0.05091	0.1101	0.1126	0.2153	0.001597	0.473	0.06127	0.8146	0.3084	0.8492	0.09033	0.6526	0.0708	0.5121	0.18	0.7265	0.2299	0.3164	0.3123	0.4856	0.007833	0.9999	0.1383	0.8863	0.8106	0.9709	0.2787	0.8165	0.2801	0.7142
ENSMMUG00000001116	ENSG00000178691	SUZ12	0.0412	0.6803	0.8169	0.1506	0.459	0.8399	0.0008769	0.7171	-0.5241	-0.1598	-0.2331	-0.5796	-0.7348	-0.04528	-0.6535	-0.1138	0.9125	0.05176	0.01576	0.6758	0.2644	0.01253	0.9981	0.0329	0.04998	0.5674	0.3726	0.03868	0.01611	0.8702	0.0163	0.6701	0.9902	0.231	0.1553	0.8339	0.5262	0.03499	0.9999	0.08854	0.1407	0.9018	0.8502	0.1824	0.1371	0.9501	0.1378
ENSMMUG00000001120	ENSG00000157152	SYN2	0.6065	-0.07007	0.3534	0.02717	-0.04764	0.1447	0.3746	0.982	-0.1963	0.3748	0.4779	0.3621	0.3635	0.6731	0.9706	0.8283	0.113	0.8434	0.2846	0.9401	0.9081	0.659	0.2811	0.002528	0.488	0.2058	0.08385	0.2075	0.2431	0.02076	0.0003925	0.002193	0.5603	0.911	0.511	0.9733	0.9543	0.7389	0.9999	0.01494	0.6361	0.7714	0.7676	0.4423	0.4788	0.1466	0.02819
ENSMMUG00000001126	ENSG00000116001	TIA1	-0.3644	0.5275	0.7042	0.217	0.4854	0.6899	-0.1547	0.3822	-0.8466	-0.0907	-0.3403	-0.4978	-0.6225	-0.1847	-0.6209	-0.3856	0.3525	0.1454	0.04567	0.5565	0.2537	0.04971	0.6785	0.2739	0.003146	0.7609	0.2229	0.08579	0.05046	0.5363	0.02835	0.1806	0.8301	0.3311	0.2161	0.7569	0.5173	0.09933	0.9999	0.4072	0.02466	0.952	0.7946	0.2725	0.2249	0.7619	0.1706
ENSMMUG00000001167	ENSG00000104907	TRMT1	0.1171	-0.4694	-0.3201	-0.4972	-0.6343	-0.8111	-0.06524	-0.6045	0.2557	-0.1914	0.00423	0.03096	0.1091	-0.315	0.1005	-0.1795	0.6681	0.07498	0.2012	0.06209	0.03872	0.0018	0.8046	0.01768	0.196	0.376	0.9831	0.8812	0.6284	0.1509	0.6132	0.3877	0.9548	0.2557	0.4261	0.2227	0.27	0.008434	0.9999	0.05735	0.346	0.8362	0.9969	0.9482	0.8008	0.4123	0.7869
ENSMMUG00000001169	ENSG00000163848	ZNF148	-0.05316	0.5761	0.7609	0.5771	0.6643	1.05	0.05077	1.041	-0.2888	0.1442	-0.02946	-0.03469	-0.3493	0.3668	-0.3338	0.431	0.8565	0.03605	0.004491	0.04063	0.03936	9.495e-05	0.857	0.0001078	0.1678	0.5138	0.8863	0.8713	0.139	0.09021	0.1135	0.03984	0.9858	0.2096	0.1091	0.1722	0.2717	0.001103	0.9999	0.00174	0.3122	0.8877	0.9763	0.9436	0.3552	0.3157	0.3158
ENSMMUG00000001180	ENSG00000178498	DTX3	0.007857	-0.4007	-0.2706	-0.4401	-0.5074	-0.634	-0.1339	-0.6541	0.02277	-0.2391	0.1145	-0.07301	0.04175	-0.2938	0.1869	-0.3325	0.9705	0.04939	0.159	0.03333	0.03313	0.001471	0.509	0.001079	0.881	0.1513	0.4555	0.6478	0.8094	0.08006	0.2225	0.03965	0.994	0.2272	0.3775	0.1546	0.2569	0.007409	0.9999	0.008296	0.9299	0.7308	0.8719	0.8195	0.908	0.2976	0.4466
ENSMMUG00000001186	ENSG00000148840	PPRC1	0.04922	-0.388	-0.5064	-0.3752	-0.4421	-0.5988	-0.1868	-0.5013	0.2216	-0.3132	-0.05355	0.07424	0.1635	-0.2091	0.2434	-0.02307	0.7884	0.02792	0.003028	0.03509	0.03046	0.0005458	0.2878	0.003367	0.09641	0.03154	0.689	0.5903	0.2775	0.1486	0.0687	0.8667	0.9777	0.1961	0.09968	0.1593	0.2487	0.003648	0.9999	0.01812	0.2159	0.4232	0.93	0.7833	0.5139	0.4084	0.2484
ENSMMUG00000001190	NA	NA	-0.3111	-1.186	0.3055	-1.385	-1.634	-1.335	1.417	0.04856	-0.5212	-1.076	-0.435	-0.8216	-0.7664	-1.419	0.7447	-0.001439	0.5589	0.03721	0.5278	0.01785	0.01501	0.01712	0.002915	0.9188	0.2324	0.02903	0.3179	0.08688	0.1343	0.004363	0.06506	0.9974	0.9229	0.2116	0.7113	0.1083	0.1816	0.04381	0.3205	0.9482	0.3871	0.4082	0.8293	0.2739	0.3489	0.06161	0.2422
ENSMMUG00000001193	ENSG00000167384	ZNF180	0.2636	0.7911	0.9197	0.3654	0.6272	0.9452	0.3769	1.146	-0.5613	0.1315	-0.1501	-0.5379	-0.4694	-0.02178	-0.475	-0.1116	0.531	0.03847	0.01339	0.3662	0.1655	0.01054	0.3493	0.002078	0.05658	0.6616	0.5985	0.08149	0.1521	0.9415	0.1071	0.6988	0.9124	0.2126	0.1505	0.6038	0.4394	0.03079	0.9999	0.01307	0.1524	0.9261	0.9052	0.2641	0.3741	0.9782	0.3073
ENSMMUG00000001194	ENSG00000088986	DYNLL1	-0.1926	-0.2448	-0.2901	-0.4614	-0.1966	-0.703	-0.01634	-0.6502	-0.1301	-0.08873	0.03375	-0.219	-0.0508	-0.4736	0.2678	-0.4833	0.2062	0.08561	0.03743	0.001777	0.24	1.513e-06	0.9104	7.217e-06	0.2394	0.4546	0.7587	0.05413	0.683	0.0001182	0.01758	4.509e-05	0.6972	0.2696	0.2022	0.0264	0.5051	6.725e-05	0.9999	0.000289	0.3945	0.8699	0.9479	0.216	0.8348	0.009779	0.1418
ENSMMUG00000001197	NA	NA	-0.02148	-0.4892	-0.156	-0.1269	-0.5344	-0.6695	-0.04792	-0.1666	0.07173	-0.3991	-0.115	0.08234	0.01885	-0.7656	-0.006003	0.3013	0.9382	0.06543	0.5249	0.63	0.08816	0.008701	0.8542	0.4914	0.7753	0.1456	0.6569	0.7523	0.9457	0.009008	0.9814	0.2343	0.9928	0.2452	0.7094	0.8072	0.3542	0.02674	0.9999	0.6186	0.8605	0.7251	0.9184	0.8807	0.9749	0.0951	0.9917
ENSMMUG00000001200	NA	NA	-0.9645	-0.7084	-0.07904	-0.1777	-0.1442	-1.037	0.02819	-0.5115	-0.9911	0.1707	-0.1441	-0.2701	-0.7543	-0.5051	-0.2845	-0.8108	0.02212	0.04721	0.8082	0.6189	0.7363	0.004712	0.9373	0.1537	0.000856	0.5314	0.5736	0.3264	0.01561	0.08649	0.2726	0.005528	0.2655	0.2259	0.8992	0.8	0.8622	0.01695	0.9999	0.2695	0.01078	0.8915	0.8988	0.5694	0.1345	0.3084	0.5003
ENSMMUG00000001205	ENSG00000198677	TTC37	0.2127	0.5935	0.768	0.132	0.3989	0.7681	0.1715	0.8798	-0.3597	0.1771	-0.2428	-0.4354	-0.4969	0.09316	-0.4912	0.001014	0.5076	0.04782	0.008788	0.6691	0.2588	0.008361	0.5808	0.002722	0.1167	0.4636	0.2858	0.07074	0.05672	0.6988	0.03517	0.9965	0.9041	0.2259	0.1342	0.831	0.5212	0.02593	0.9999	0.01573	0.2443	0.8714	0.8236	0.2468	0.2333	0.8593	0.1851
ENSMMUG00000001217	NA	NA	0.06093	0.4088	0.3267	0.8359	0.5897	1.03	0.07571	0.4966	0.07364	0.1333	0.1689	0.3752	0.04509	0.4632	-0.2182	0.2285	0.7839	0.04984	0.1024	0.0001271	0.0161	8.546e-07	0.7223	0.01335	0.6417	0.435	0.288	0.02198	0.8017	0.006055	0.1757	0.1604	0.9771	0.2279	0.3056	0.006184	0.1888	4.566e-05	0.9999	0.04666	0.7607	0.8657	0.8245	0.1415	0.9045	0.07558	0.3943
ENSMMUG00000001247	ENSG00000180357	ZNF609	-0.04652	-0.1676	-0.009923	0.7576	0.0464	0.4905	0.005178	0.4619	0.06641	-0.1834	0.1719	0.6563	0.2857	0.5574	0.2504	0.6714	0.7909	0.3093	0.9502	2.253e-05	0.8106	0.003058	0.9753	0.005233	0.6014	0.1823	0.1782	3.585e-06	0.04839	0.0001249	0.05127	2.459e-06	0.978	0.4896	0.9756	0.00253	0.9031	0.01236	0.9999	0.02462	0.7301	0.7635	0.7874	0.00156	0.2206	0.009939	0.2174
ENSMMUG00000001258	ENSG00000147118	ZNF182	-0.09018	0.3565	0.2285	0.07889	0.1299	0.4023	-0.1013	0.7362	-0.2086	0.09822	-0.04385	-0.2206	-0.1294	0.1695	-0.1439	0.4022	0.6964	0.09408	0.2653	0.7219	0.6017	0.04831	0.6475	0.0003798	0.1999	0.5643	0.7856	0.1958	0.4784	0.3159	0.379	0.01358	0.9617	0.2789	0.4939	0.8608	0.7778	0.09733	0.9999	0.004045	0.3503	0.9012	0.9543	0.4283	0.6944	0.5916	0.6041
ENSMMUG00000001260	ENSG00000156738	MS4A1	-0.3249	0.3423	0.02881	-0.4613	-0.2472	-0.3609	-0.624	-0.6177	-0.6546	-0.2106	-0.4068	-0.5852	-0.9633	-0.789	-0.7939	-0.9239	0.2499	0.1969	0.91	0.08767	0.4228	0.1571	0.02024	0.01605	0.001865	0.3427	0.04943	0.006504	6.53e-05	0.0005345	0.0001836	3.13e-05	0.7449	0.3822	0.9536	0.2718	0.6552	0.2423	0.6523	0.05334	0.01777	0.8228	0.7531	0.07671	0.008036	0.01938	0.02193
ENSMMUG00000001267	ENSG00000148308	GTF3C5	0.09717	-0.3602	-0.3613	-0.6655	-0.6023	-0.7053	-0.02457	-0.6203	0.2952	-0.2043	0.06046	0.0009212	0.1377	-0.1114	0.2967	-0.0527	0.691	0.1269	0.1076	0.006202	0.02809	0.002274	0.9164	0.006759	0.09606	0.2915	0.7359	0.9961	0.4958	0.5654	0.09688	0.7754	0.9597	0.3124	0.3134	0.05759	0.2412	0.009991	0.9999	0.02906	0.2155	0.8083	0.9429	0.999	0.7071	0.7817	0.2944
ENSMMUG00000001272	ENSG00000170835	CEL	-0.1894	-0.835	-0.5234	-0.588	-0.9336	-1.321	-0.4696	-1.075	-0.06272	-0.5753	-0.1476	-0.361	0.04737	-0.3912	0.315	-0.6621	0.6134	0.03292	0.1321	0.1255	0.02664	0.0004989	0.1892	0.004611	0.8123	0.05839	0.5925	0.2153	0.8766	0.2043	0.2364	0.02668	0.9381	0.2055	0.3447	0.3321	0.2367	0.003422	0.9999	0.02248	0.885	0.557	0.9041	0.4512	0.94	0.4752	0.4626
ENSMMUG00000001282	ENSG00000115128	SF3B6	-0.6617	-0.1399	0.2955	-0.1124	-0.05706	0.1606	-0.08842	0.3314	-0.9028	0.3242	-0.2892	-0.2622	-0.7196	-0.3498	-0.6019	-0.1194	0.1041	0.7	0.4017	0.7654	0.8957	0.6485	0.8155	0.3453	0.002357	0.2809	0.3053	0.3727	0.0285	0.2447	0.03723	0.6785	0.5372	0.8093	0.6163	0.8861	0.9485	0.7303	0.9999	0.4812	0.02073	0.806	0.8289	0.6129	0.1728	0.5182	0.1897
ENSMMUG00000001292	ENSG00000151835	SACS	0.005592	0.796	0.8361	0.2784	0.7716	1.249	0.371	1.326	-0.6	0.02935	-0.4302	-0.7596	-0.4175	0.2675	-0.4234	0.0828	0.9884	0.02433	0.01568	0.4556	0.06004	0.0002815	0.3097	0.0001322	0.02635	0.9156	0.1046	0.007985	0.1607	0.3261	0.1129	0.7532	0.9972	0.1892	0.1553	0.6825	0.3181	0.002294	0.9999	0.001981	0.0947	0.9834	0.772	0.08496	0.3856	0.6	0.3149
ENSMMUG00000001295	ENSG00000109272	PF4V1	0.1606	-0.08522	0.1588	-0.134	-0.1532	-0.1673	-0.1466	-0.3122	-0.03958	-0.3963	0.004434	-0.1875	-0.4876	-0.7117	-0.2219	-0.4034	0.5581	0.7437	0.5203	0.6155	0.6149	0.5078	0.5794	0.2164	0.8436	0.07397	0.9825	0.3732	0.03554	0.001828	0.2771	0.05973	0.9227	0.8422	0.7055	0.7968	0.7867	0.6057	0.9999	0.3447	0.9047	0.6068	0.9969	0.6135	0.1926	0.03833	0.5048
ENSMMUG00000001304	ENSG00000106799	TGFBR1	-0.1569	0.5417	0.874	1.203	0.648	1.401	-0.1294	1.146	-0.6673	-0.248	-0.1183	-0.02647	-0.5006	0.4314	-0.6299	0.3742	0.7013	0.1626	0.02246	0.003253	0.1554	0.0004898	0.7396	0.003611	0.026	0.4396	0.6934	0.9323	0.1372	0.2018	0.03521	0.2402	0.9617	0.3475	0.1726	0.03829	0.4301	0.003394	0.9999	0.01898	0.09402	0.8659	0.9312	0.971	0.3527	0.4721	0.1852
ENSMMUG00000001312	ENSG00000136153	LMO7	-0.06434	-0.2075	0.1377	0.1013	0.2197	0.1341	0.03787	0.7318	-0.2023	-0.006552	-0.2409	-0.1984	-0.3639	0.07397	0.03703	0.1345	0.8027	0.3853	0.5388	0.6755	0.4249	0.5403	0.8704	0.001021	0.2475	0.972	0.1751	0.2829	0.07069	0.6824	0.8315	0.4333	0.9783	0.557	0.7191	0.8339	0.6568	0.6357	0.9999	0.008041	0.404	0.9939	0.7874	0.5281	0.2552	0.8507	0.9193
ENSMMUG00000001314	ENSG00000115694	STK25	-0.01627	-0.3958	-0.1747	-0.2079	-0.528	-0.6378	-0.01903	-0.3184	0.1118	-0.1335	0.1135	0.1168	0.05648	-0.243	0.1122	0.0497	0.9351	0.03659	0.3336	0.2764	0.01804	0.0006471	0.9202	0.08062	0.4401	0.3914	0.4329	0.4347	0.7293	0.1203	0.4378	0.739	0.9928	0.2107	0.5568	0.5181	0.1999	0.004085	0.9999	0.1691	0.594	0.8412	0.8657	0.6678	0.8629	0.3667	0.6581
ENSMMUG00000001317	ENSG00000056097	ZFR	-0.05985	0.4635	0.4624	0.1366	0.2996	0.6768	0.04106	0.6518	-0.2553	-0.06469	-0.1869	-0.2928	-0.4061	0.09539	-0.3363	0.0687	0.7862	0.0259	0.02166	0.5168	0.2164	0.0009412	0.8454	0.001424	0.1083	0.7035	0.239	0.07565	0.02521	0.5747	0.03577	0.6732	0.9772	0.1926	0.1716	0.7264	0.4864	0.005336	0.9999	0.01	0.2322	0.9364	0.808	0.2552	0.1649	0.7861	0.1864
ENSMMUG00000001329	ENSG00000012048	BRCA1	0.371	0.4616	0.1379	0.3898	0.6049	0.5705	0.06016	0.336	0.1308	0.2185	-0.06546	-0.06981	0.1411	0.3203	0.07159	0.2317	0.02545	0.003323	0.3567	0.01513	0.001037	0.0001978	0.7039	0.02551	0.2633	0.08452	0.5798	0.5668	0.2868	0.0113	0.544	0.05607	0.2849	0.08637	0.5781	0.09807	0.03455	0.001794	0.9999	0.07424	0.4212	0.6353	0.9002	0.7676	0.5227	0.1082	0.737
ENSMMUG00000001332	ENSG00000156587	UBE2L6	1.376	1.29	-0.1757	0.2821	1.616	0.9827	-0.04954	-0.3273	1.342	1.253	0.2589	0.207	1.108	0.6219	0.09557	0.02031	1.442e-05	1.175e-05	0.4969	0.3023	4.464e-06	0.0003664	0.8536	0.2028	1.227e-08	4.686e-07	0.2037	0.326	1.492e-05	0.007624	0.6368	0.9228	0.00366	0.00139	0.6887	0.5456	0.0006552	0.002732	0.9999	0.3288	4.271e-06	8.058e-05	0.7924	0.5688	0.003635	0.08648	0.8032
ENSMMUG00000001340	NA	NA	-0.9066	-0.3459	0.0002189	-0.5077	-0.1816	-0.3659	0.3036	-0.3143	-0.8746	0.2081	-0.134	-0.2574	-0.3613	-0.3161	0.1407	-0.6019	0.0001889	0.1267	0.9992	0.0274	0.4927	0.09353	0.1913	0.1455	2.157e-06	0.284	0.4505	0.1566	0.07334	0.09996	0.4342	0.001282	0.01708	0.312	0.9994	0.1385	0.704	0.1616	0.9999	0.2585	0.0001583	0.8072	0.8705	0.3756	0.2603	0.3334	0.6548
ENSMMUG00000001341	ENSG00000002587	HS3ST1	0.1009	0.0705	-0.2764	-0.5322	-0.4704	-0.5996	-0.5821	-0.7873	-0.008714	-0.2493	-0.3553	-0.286	-0.6076	-0.6099	-0.4676	-0.7098	0.6591	0.7531	0.1962	0.01933	0.07537	0.006872	0.01386	0.0005359	0.9568	0.1551	0.03497	0.1055	0.001876	0.001132	0.007106	0.0001021	0.9523	0.8484	0.4202	0.1133	0.3416	0.02246	0.5745	0.005085	0.9749	0.7354	0.7386	0.3029	0.04627	0.02947	0.097
ENSMMUG00000001347	ENSG00000161395	PGAP3	0.1278	-0.4227	-0.2792	-0.3912	-0.3985	-0.7591	0.0532	-0.6259	0.2999	-0.1947	0.161	0.07303	0.1947	-0.2166	0.2625	-0.2558	0.5748	0.05521	0.1796	0.07853	0.1168	0.0004934	0.8079	0.003669	0.0729	0.2843	0.3377	0.675	0.3029	0.237	0.1168	0.1447	0.9273	0.2341	0.4005	0.2543	0.3864	0.003404	0.9999	0.0192	0.1805	0.8072	0.8413	0.8354	0.5379	0.5085	0.3202
ENSMMUG00000001359	ENSG00000110888	CAPRIN2	-0.2775	0.1651	0.5024	0.1729	0.3777	0.2451	0.07009	0.5655	-0.5961	-0.0106	-0.1801	-0.3952	-0.2137	-0.2165	-0.1897	-0.1038	0.3159	0.5148	0.04114	0.5061	0.2027	0.3164	0.7878	0.02166	0.002785	0.9587	0.3476	0.05098	0.3235	0.29	0.3266	0.5951	0.8021	0.667	0.2104	0.7197	0.4749	0.4179	0.9999	0.06591	0.02296	0.9911	0.8438	0.2098	0.5569	0.5659	0.5549
ENSMMUG00000001362	ENSG00000129003	VPS13C	-0.1863	0.7215	0.7098	0.2167	0.8126	1.286	0.2266	1.312	-0.4653	0.2534	-0.3323	-0.5858	-0.1591	0.4627	-0.3397	0.3285	0.6044	0.02957	0.02831	0.5283	0.03583	7.645e-05	0.5059	5.912e-05	0.06336	0.3273	0.1775	0.02546	0.5612	0.07216	0.172	0.1837	0.9354	0.1991	0.1838	0.7357	0.262	0.0009652	0.9999	0.001148	0.1642	0.8164	0.7874	0.1509	0.7534	0.2836	0.3901
ENSMMUG00000001369	ENSG00000163517	HDAC11	-0.3277	-0.795	-0.01565	-1.12	-1.059	-0.678	1.42	-0.09363	-0.4581	-0.5411	0.5786	-0.1397	-0.6341	-0.6144	1.483	0.06431	0.5467	0.1211	0.973	0.03592	0.08972	0.165	0.003015	0.8415	0.209	0.1672	0.1038	0.7149	0.1228	0.1226	3.531e-05	0.8612	0.9196	0.3065	0.9865	0.1612	0.3562	0.251	0.328	0.8953	0.3604	0.747	0.772	0.8576	0.3319	0.3704	0.01382
ENSMMUG00000001371	ENSG00000137266	SLC22A23	-1.327	-0.6621	0.2821	-0.3732	-0.6296	0.2714	-0.05447	0.6656	-0.6858	-0.3469	-0.1972	-0.1407	-0.3566	0.1532	-0.1439	0.003602	0.0002805	0.03401	0.3113	0.2365	0.06968	0.3133	0.8577	0.01558	0.007168	0.1714	0.3874	0.5572	0.1906	0.5033	0.5348	0.9869	0.02097	0.2071	0.5362	0.4765	0.3304	0.4147	0.9999	0.05215	0.04147	0.752	0.8562	0.7616	0.4198	0.7403	0.731
ENSMMUG00000001374	ENSG00000197321	SVIL	-0.2807	-0.2907	-0.1725	0.5284	-0.001573	0.5516	0.01159	0.3164	0.07862	-0.1795	0.1978	0.4592	0.2925	0.5387	0.245	0.7242	0.2084	0.1643	0.3915	0.01457	0.9949	0.008029	0.9563	0.1234	0.6244	0.3004	0.2195	0.006965	0.1086	0.00281	0.1298	4.078e-05	0.6998	0.3488	0.6083	0.09634	0.9976	0.02517	0.9999	0.2293	0.7484	0.8104	0.7946	0.07923	0.3123	0.04884	0.3378
ENSMMUG00000001375	ENSG00000154153	RETREG1	-0.09771	0.4488	0.6905	-0.09648	0.1675	0.2618	-0.1205	0.2545	-0.6888	-0.2365	-0.3157	-0.5649	-0.8105	-0.2226	-0.4484	-0.4683	0.7451	0.1075	0.01069	0.7362	0.6117	0.326	0.676	0.3427	0.001625	0.2926	0.1343	0.01224	0.001099	0.3215	0.03715	0.03286	0.9692	0.2919	0.1417	0.8693	0.7847	0.4275	0.9999	0.4785	0.01626	0.8086	0.7837	0.107	0.03445	0.5954	0.1897
ENSMMUG00000001376	ENSG00000047188	YTHDC2	-0.1375	0.7059	0.6197	0.2435	0.6542	1.002	0.02502	0.8011	-0.5109	-0.07489	-0.2868	-0.4934	-0.4844	0.1161	-0.5091	-0.04532	0.6651	0.01718	0.03036	0.4208	0.06037	0.0004773	0.9342	0.005063	0.02441	0.7503	0.1973	0.03622	0.05575	0.6153	0.0255	0.84	0.9535	0.1707	0.1881	0.6532	0.3187	0.003329	0.9999	0.02409	0.09017	0.9503	0.7911	0.1765	0.2327	0.8106	0.1645
ENSMMUG00000001377	ENSG00000143970	ASXL2	-0.165	0.3284	0.3119	0.569	0.5418	1.24	-0.03247	1.146	-0.3084	-0.03645	-0.1656	0.02944	-0.08186	0.6277	-0.2699	0.4965	0.4904	0.1409	0.147	0.01321	0.03777	4.344e-08	0.8869	3.426e-07	0.06867	0.8388	0.3237	0.864	0.6633	0.000433	0.1111	0.00356	0.8975	0.3263	0.3631	0.09093	0.2674	6.873e-06	0.9999	3.421e-05	0.1735	0.9679	0.8329	0.9397	0.8235	0.01758	0.3122
ENSMMUG00000001380	ENSG00000122417	ODF2L	-0.3746	0.9901	0.997	0.1985	0.6236	1.192	0.4786	1.298	-0.6774	0.0006293	-0.4121	-0.7374	-0.7047	0.03813	-0.6567	0.1905	0.5014	0.04414	0.04031	0.7128	0.279	0.01148	0.3675	0.005917	0.07985	0.9987	0.2637	0.07206	0.1004	0.9185	0.0856	0.5954	0.9022	0.2206	0.2088	0.8543	0.5402	0.03281	0.9999	0.02658	0.1914	0.9997	0.8167	0.2491	0.3008	0.9688	0.2768
ENSMMUG00000001384	ENSG00000137449	CPEB2	-0.367	0.3224	0.263	0.6602	0.1436	1.011	-0.05593	0.8876	-0.1266	0.181	-0.0451	-0.1398	-0.00256	0.6702	-0.2212	0.3402	0.2849	0.2912	0.3735	0.03998	0.6895	0.0004618	0.8627	0.002399	0.5811	0.4483	0.8428	0.5519	0.992	0.003683	0.3428	0.1284	0.7792	0.4737	0.5921	0.1709	0.8343	0.003263	0.9999	0.01439	0.7141	0.8676	0.9702	0.7575	0.9959	0.0564	0.5698
ENSMMUG00000001387	ENSG00000149269	PAK1	0.6271	0.3049	0.1847	1.374	0.4551	0.7994	-0.2801	0.4131	0.6446	0.274	0.6336	1.198	0.3295	0.6711	-0.03448	0.7961	0.03986	0.2729	0.4962	1.035e-05	0.1654	0.004569	0.3161	0.1332	0.003636	0.2311	0.003849	1.074e-06	0.1699	0.0054	0.8704	0.0005959	0.3517	0.4563	0.6881	0.001662	0.4394	0.01655	0.9999	0.2423	0.02716	0.7821	0.5054	0.001441	0.3957	0.06993	0.9398
ENSMMUG00000001388	ENSG00000183578	TNFAIP8L3	0.5888	0.4437	0.2261	-0.04102	-0.148	0.3538	-0.1793	0.09324	0.7729	0.6637	0.2101	0.2078	0.3694	0.0126	0.3832	0.6533	0.06859	0.154	0.4626	0.9018	0.6855	0.2516	0.5857	0.7566	0.001118	0.007539	0.3905	0.4214	0.1702	0.96	0.1193	0.007835	0.4482	0.3386	0.6624	0.9572	0.8327	0.349	0.9999	0.8344	0.0128	0.1886	0.8567	0.6561	0.3962	0.9851	0.3238
ENSMMUG00000001394	ENSG00000124587	PEX6	-0.02059	-0.536	-0.2681	-0.08693	-0.6063	-0.7002	-0.2469	-0.4607	0.2467	-0.3759	0.03192	0.1447	-0.0659	-0.3816	0.03877	-0.1473	0.9237	0.01028	0.1691	0.6723	0.01299	0.0005761	0.2328	0.02039	0.1182	0.03166	0.8403	0.376	0.7152	0.02926	0.8065	0.3702	0.9925	0.1384	0.3887	0.8324	0.1694	0.003792	0.9999	0.06326	0.2464	0.4234	0.9695	0.6167	0.854	0.1761	0.905
ENSMMUG00000001397	ENSG00000175471	MCTP1	-0.5556	0.2952	0.4677	1.077	0.2631	1.155	0.09972	1.147	-0.3572	0.1	-0.1049	0.4958	-0.485	0.2642	-0.5255	0.6526	0.2445	0.4817	0.2462	0.01055	0.6079	0.003598	0.8225	0.003561	0.3155	0.7859	0.7605	0.1443	0.2308	0.443	0.1431	0.05111	0.7393	0.6394	0.4736	0.0791	0.7825	0.0139	0.9999	0.01876	0.4748	0.9553	0.9485	0.357	0.4649	0.6977	0.3537
ENSMMUG00000001405	NA	NA	0.2402	-0.3919	-1.088	-1.415	-1.015	-1.161	0.05087	-1.019	-0.2232	-0.5806	-0.4845	-0.5916	-0.2313	-0.5281	0.4215	-0.663	0.5497	0.3445	0.006879	0.001656	0.046	0.003798	0.8959	0.0115	0.4632	0.1051	0.1554	0.1108	0.5365	0.1409	0.1565	0.05216	0.9199	0.5216	0.1232	0.02517	0.2873	0.01442	0.9999	0.04206	0.6151	0.6786	0.7874	0.31	0.7368	0.3978	0.3705
ENSMMUG00000001409	ENSG00000260220	CCDC187	-0.687	-0.5234	0.05109	-0.4092	-0.6107	-0.9386	-0.05221	-0.8966	-0.2111	-0.3928	-0.03341	-0.254	-0.1466	-0.8025	-0.1754	-0.65	0.05916	0.1154	0.864	0.2144	0.1159	0.003606	0.8686	0.004949	0.3904	0.1422	0.8894	0.3175	0.6011	0.003884	0.4696	0.01429	0.421	0.3003	0.9301	0.4511	0.3857	0.01392	0.9999	0.02368	0.5464	0.7212	0.9765	0.5618	0.7823	0.05806	0.6826
ENSMMUG00000001418	ENSG00000139187	KLRG1	-0.143	0.02357	0.7062	-0.07106	0.6563	0.4643	0.4169	0.794	-0.4925	0.217	0.02639	-0.4482	0.1357	0.1278	0.2546	0.2148	0.6509	0.9353	0.01281	0.8166	0.04614	0.09736	0.1612	0.004834	0.03213	0.3612	0.904	0.06327	0.5808	0.5815	0.2461	0.3319	0.9497	0.9656	0.1492	0.915	0.2876	0.1666	0.9999	0.02325	0.1068	0.8299	0.98	0.2343	0.767	0.7909	0.4747
ENSMMUG00000001423	ENSG00000047346	FAM214A	-0.2055	0.2728	0.6023	0.5766	0.2148	0.7333	-0.1848	1.038	-0.4943	-0.07266	-0.1108	-0.02207	-0.4909	0.2455	-0.405	0.454	0.4791	0.3081	0.02013	0.03541	0.4954	0.004526	0.5038	8.087e-05	0.01695	0.7354	0.5797	0.9151	0.03478	0.2482	0.05008	0.02759	0.8926	0.4882	0.1689	0.1598	0.7052	0.01644	0.9999	0.001414	0.07131	0.945	0.9002	0.9625	0.1902	0.5207	0.215
ENSMMUG00000001434	ENSG00000162378	ZYG11B	-0.4203	0.2575	0.4222	0.3684	0.5931	1.271	0.08372	0.9787	-0.3842	-0.05867	-0.3003	-0.5304	-0.4377	0.4947	-0.3324	0.04369	0.2848	0.4691	0.2175	0.321	0.1512	0.0001536	0.8198	0.003839	0.1435	0.8297	0.2452	0.05294	0.1324	0.05578	0.2038	0.8634	0.7792	0.63	0.4445	0.5635	0.4268	0.00152	0.9999	0.01986	0.2808	0.9653	0.8111	0.2136	0.3458	0.2453	0.4246
ENSMMUG00000001443	ENSG00000091317	CMTM6	0.06852	0.5176	0.5302	0.5347	0.552	0.8208	0.05491	0.4567	-0.2511	0.1039	-0.02755	-0.0816	-0.2259	0.1693	-0.3613	0.0146	0.7784	0.02746	0.01984	0.02397	0.0436	0.0004656	0.8109	0.04371	0.161	0.5942	0.8778	0.6581	0.2648	0.3901	0.04274	0.9376	0.9759	0.1946	0.168	0.1281	0.2816	0.003283	0.9999	0.1081	0.3034	0.9059	0.9748	0.8265	0.5013	0.6583	0.2013
ENSMMUG00000001454	ENSG00000100412	ACO2	0.1498	-0.4664	-0.5395	-0.3895	-0.5544	-0.6477	-0.1646	-0.5873	0.3353	-0.2358	0.03669	0.09908	0.2018	-0.1478	0.2384	-0.0146	0.5406	0.0396	0.01485	0.0919	0.03823	0.003673	0.4749	0.008235	0.05845	0.2067	0.8317	0.5791	0.3029	0.4281	0.1714	0.9349	0.9173	0.2132	0.1539	0.2797	0.2686	0.01407	0.9999	0.03328	0.1557	0.7714	0.9664	0.7761	0.5379	0.6882	0.3891
ENSMMUG00000001457	ENSG00000196458	ZNF605	-0.1538	0.7637	0.6514	0.1999	0.5097	0.8953	0.3991	1.104	-0.3674	0.1084	-0.2015	-0.5602	-0.5128	0.2868	-0.3691	0.2539	0.6511	0.01422	0.03129	0.5403	0.1681	0.002649	0.2199	0.0002516	0.1197	0.6524	0.3822	0.02535	0.05389	0.2287	0.1167	0.2682	0.9497	0.1599	0.1893	0.7445	0.442	0.01112	0.9999	0.003134	0.2481	0.9239	0.8553	0.1508	0.2309	0.5	0.3202
ENSMMUG00000001459	ENSG00000100413	POLR3H	0.3484	-0.1261	-0.2236	-0.3452	-0.3594	-0.5864	0.05561	-0.5572	0.2736	-0.02856	0.116	0.0179	0.1348	-0.2418	0.1878	-0.1871	0.06056	0.4703	0.1836	0.05504	0.08063	0.0008174	0.7536	0.001404	0.04115	0.8426	0.3893	0.8983	0.3729	0.1004	0.1619	0.1843	0.4252	0.631	0.4054	0.2067	0.349	0.00482	0.9999	0.009916	0.1246	0.9683	0.8562	0.9551	0.6026	0.3342	0.3769
ENSMMUG00000001462	NA	NA	0.1627	0.8265	0.9467	0.2304	0.6549	0.9831	0.1941	1.137	-0.4907	0.1078	-0.1553	-0.5396	-0.5555	0.04337	-0.6546	0.1069	0.6361	0.009262	0.002232	0.4862	0.0791	0.001399	0.5606	0.000249	0.04367	0.668	0.5115	0.03491	0.04476	0.8616	0.008794	0.6548	0.946	0.132	0.09007	0.7047	0.3464	0.007167	0.9999	0.003115	0.1295	0.9274	0.884	0.173	0.2128	0.9458	0.1068
ENSMMUG00000001471	ENSG00000170579	DLGAP1	-0.4	0.1079	-0.2114	-0.3584	-0.1257	-0.1849	-0.2955	-0.3442	-0.4987	-0.6703	-0.4158	-0.4732	-0.5167	-0.2075	-0.223	-0.4394	0.1262	0.6526	0.3406	0.1356	0.6638	0.3973	0.2116	0.1246	0.003881	0.0003539	0.01587	0.009468	0.008905	0.2373	0.1871	0.01353	0.5819	0.7752	0.5629	0.3475	0.8189	0.4996	0.9999	0.2308	0.02824	0.02024	0.6824	0.09402	0.1109	0.5088	0.4072
ENSMMUG00000001476	ENSG00000130165	ELOF1	-0.1676	-0.3198	-0.2423	-0.3455	-0.472	-0.8392	-0.08234	-0.6375	-0.1209	-0.001894	0.04449	-0.06351	-0.01116	-0.2434	0.07545	-0.2383	0.3494	0.05891	0.1326	0.04556	0.01786	1.546e-06	0.6274	0.0001708	0.3505	0.9891	0.7311	0.6376	0.9392	0.087	0.5585	0.08002	0.8281	0.238	0.3451	0.185	0.1997	6.775e-05	0.9999	0.00242	0.51	0.9983	0.9428	0.8131	0.9712	0.3092	0.747
ENSMMUG00000001483	ENSG00000166133	RPUSD2	0.3536	-0.3481	-0.322	-0.4208	-0.329	-0.7199	-0.15	-0.5642	0.4724	-0.02073	0.1262	0.06538	0.1462	-0.07341	0.1682	-0.1546	0.09017	0.09221	0.09929	0.04514	0.165	0.0004306	0.4667	0.005096	0.00205	0.9006	0.4172	0.6866	0.4	0.6623	0.2782	0.3382	0.5032	0.2775	0.3015	0.184	0.4394	0.0031	0.9999	0.0242	0.01901	0.9799	0.8615	0.8409	0.6261	0.838	0.5057
ENSMMUG00000001484	ENSG00000005893	LAMP2	0.1034	0.5121	0.6144	1.245	0.7981	0.9864	-0.2165	0.749	-0.132	-0.05993	0.1994	0.5349	-0.09959	0.3672	-0.4039	0.4312	0.7293	0.07063	0.02645	4.135e-05	0.01795	0.0005147	0.4385	0.007343	0.5369	0.795	0.3544	0.01898	0.6801	0.1199	0.0565	0.05748	0.9667	0.2513	0.1808	0.003482	0.1998	0.003493	0.9999	0.03075	0.6782	0.9582	0.8469	0.1322	0.8333	0.3661	0.2276
ENSMMUG00000001508	ENSG00000163635	ATXN7	-0.15	0.8916	0.3127	0.6661	1.443	2.018	0.05743	1.372	-0.08762	0.6989	-0.3285	0.06205	0.2361	0.8462	-0.4946	0.5918	0.6886	0.00903	0.3537	0.06074	0.000353	9.007e-09	0.8749	5.154e-05	0.7332	0.01064	0.2077	0.8144	0.4049	0.001515	0.06312	0.02191	0.9584	0.1311	0.5755	0.2198	0.01617	2.35e-06	0.9999	0.001041	0.8308	0.2365	0.7924	0.9167	0.6302	0.03494	0.24
ENSMMUG00000001518	ENSG00000177853	ZNF518A	-0.09536	1.06	1.232	0.4307	0.9475	1.53	0.06856	1.432	-0.7948	0.1576	-0.371	-0.8334	-0.8584	0.1748	-0.8264	0.08338	0.8665	0.03547	0.01276	0.4231	0.1161	0.001629	0.9	0.003298	0.04255	0.6862	0.3176	0.04088	0.04818	0.6476	0.03687	0.8224	0.9874	0.2094	0.1492	0.6546	0.3857	0.007932	0.9999	0.01789	0.1271	0.9324	0.8293	0.1868	0.2203	0.8298	0.1887
ENSMMUG00000001519	NA	NA	1.022	-0.05582	0.1559	0.4174	0.3359	-0.5274	0.8806	-0.107	0.8886	0.2573	0.6283	0.6296	1.138	0.3931	1.115	0.2218	0.002221	0.8645	0.6143	0.2046	0.3603	0.1	0.008215	0.7359	0.0004921	0.3577	0.01516	0.01766	0.0001343	0.1516	1.813e-05	0.4017	0.07626	0.9231	0.7771	0.4382	0.6042	0.1702	0.4785	0.8188	0.007608	0.8289	0.6824	0.1284	0.01194	0.4129	0.01067
ENSMMUG00000001534	ENSG00000092529	CAPN3	0.1957	-0.1462	-0.5475	-0.3752	-0.4164	-0.7753	-0.4084	-0.9379	0.3077	-0.1414	0.02001	0.05498	0.02826	-0.3846	0.06456	-0.224	0.3302	0.4412	0.003374	0.05509	0.06542	6.02e-05	0.03668	2.091e-06	0.03538	0.3688	0.8913	0.7155	0.8645	0.0172	0.658	0.1431	0.8153	0.6068	0.1007	0.2067	0.3255	0.0008158	0.8211	0.0001164	0.113	0.8324	0.9772	0.8579	0.9336	0.132	0.8144
ENSMMUG00000001535	ENSG00000134317	GRHL1	0.2768	0.9564	0.698	0.2813	0.6857	1.356	0.1212	0.8321	-0.171	0.3406	-0.2334	-0.3449	0.08453	0.2546	-0.4751	-0.1533	0.4258	0.002863	0.02733	0.4129	0.05934	1.749e-05	0.7276	0.008363	0.4732	0.1659	0.3287	0.1789	0.7461	0.2884	0.05714	0.525	0.8692	0.07936	0.1817	0.6468	0.3165	0.0003442	0.9999	0.03361	0.6232	0.7455	0.8357	0.4063	0.8724	0.5637	0.2289
ENSMMUG00000001537	ENSG00000128335	APOL2	1.854	1.504	0.04367	0.05533	1.762	1.457	0.2562	-0.1014	1.647	1.467	0.2901	0.02047	1.216	0.9382	0.2913	0.1826	3.89e-07	6.423e-06	0.8817	0.8561	7.959e-06	5.385e-06	0.405	0.7286	9.538e-10	1.808e-07	0.2091	0.9306	2.238e-05	0.0004698	0.2096	0.4453	0.0006373	0.0008792	0.9388	0.9359	0.0009794	0.00016	0.9999	0.8131	1.07e-06	3.864e-05	0.7924	0.9705	0.004768	0.0184	0.4317
ENSMMUG00000001544	ENSG00000180979	LRRC57	-0.03958	0.586	0.4953	0.168	0.2046	0.4893	0.1259	0.4234	0.01455	0.2012	0.09235	-0.1756	-0.1306	0.09673	0.01273	-0.1533	0.8131	0.0002626	0.001265	0.3003	0.2634	0.001377	0.4319	0.005856	0.8999	0.09966	0.424	0.1518	0.3203	0.4259	0.9131	0.2004	0.9787	0.01538	0.07202	0.5432	0.5254	0.007087	0.9999	0.02646	0.9417	0.6684	0.8642	0.3685	0.5536	0.6869	0.9591
ENSMMUG00000001547	ENSG00000103994	ZNF106	-0.2858	0.2484	0.3625	0.6795	0.4014	1.328	-0.0646	1.246	-0.215	0.1628	-0.1902	0.196	0.03395	0.7018	-0.1491	0.7165	0.2888	0.3191	0.1339	0.008354	0.1696	1.365e-07	0.8016	6.55e-07	0.2645	0.427	0.323	0.3179	0.8748	0.0005449	0.4389	0.0002765	0.7821	0.4976	0.347	0.06924	0.4428	1.328e-05	0.9999	5.083e-05	0.4222	0.862	0.8329	0.5621	0.9392	0.01947	0.659
ENSMMUG00000001565	ENSG00000152061	RABGAP1L	-0.1433	0.5524	0.686	0.5791	0.5237	0.9374	0.04421	0.6851	-0.4575	0.08456	-0.09672	-0.04775	-0.4348	0.1849	-0.3649	0.08939	0.5875	0.03023	0.005915	0.02536	0.07771	0.0002654	0.86	0.006221	0.02048	0.6935	0.6248	0.8143	0.05042	0.3991	0.06282	0.6664	0.9293	0.1992	0.1177	0.1326	0.3448	0.002191	0.9999	0.02744	0.08086	0.9328	0.9114	0.9166	0.2248	0.6662	0.2397
ENSMMUG00000001568	ENSG00000179361	ARID3B	-0.005963	-0.2574	0.07096	0.7595	-0.1445	0.2436	-0.01918	0.234	0.09561	-0.2287	0.2797	0.6993	0.1476	0.2253	0.09188	0.4344	0.9766	0.1777	0.698	0.0001564	0.5162	0.1848	0.9207	0.2023	0.5138	0.1517	0.05867	1.237e-05	0.3726	0.1548	0.5307	0.004981	0.9951	0.3636	0.8336	0.006743	0.7197	0.2741	0.9999	0.3284	0.6583	0.7308	0.7531	0.003026	0.6024	0.4159	0.7283
ENSMMUG00000001569	ENSG00000137959	IFI44L	3.019	4.167	0.6518	0.6931	4.219	3.792	-0.7304	0.3656	2.189	3.133	-0.1945	-0.4997	1.724	1.852	-1.717	-0.05828	5.637e-06	6.828e-10	0.2819	0.2838	1.501e-08	3.261e-09	0.287	0.5429	6.574e-06	1.1e-08	0.6876	0.3235	0.001068	0.0002875	0.001499	0.9054	0.002046	7.103e-07	0.5093	0.5266	5.715e-06	1.901e-06	0.9999	0.6645	0.0003667	4.621e-06	0.9292	0.5663	0.03406	0.01478	0.0487
ENSMMUG00000001570	ENSG00000183891	TTC32	-0.9925	0.6946	1.101	0.2985	0.7616	1.423	0.3426	1.248	-1.433	0.3272	-0.5133	-0.7729	-0.6087	0.05863	-0.7552	-0.2289	0.2033	0.2631	0.07318	0.6588	0.3022	0.01701	0.6189	0.03903	0.005634	0.4882	0.2566	0.1174	0.2397	0.8975	0.11	0.6133	0.693	0.4462	0.2627	0.8259	0.56	0.04359	0.9999	0.09975	0.03547	0.881	0.8139	0.319	0.4747	0.9607	0.3106
ENSMMUG00000001571	NA	NA	-0.7364	-0.3222	-0.4034	-0.753	-0.2299	-0.5997	-0.4786	-0.5399	-0.7893	0.01378	-0.4921	-0.489	-0.5976	-0.5123	-0.4011	-0.6028	0.006017	0.1888	0.09101	0.003227	0.4237	0.01284	0.05848	0.02468	6.916e-05	0.9458	0.01087	0.01428	0.006238	0.01334	0.03641	0.002684	0.1334	0.3746	0.2896	0.0381	0.6559	0.03566	0.9999	0.07261	0.001974	0.9891	0.6824	0.1149	0.09254	0.1177	0.1876
ENSMMUG00000001575	ENSG00000118965	WDR35	-0.6267	0.1003	0.555	0.1958	0.4003	0.4522	0.2261	1.217	-0.579	-0.3324	-0.3198	-0.7499	-0.5413	0.1401	-0.3653	-0.234	0.1891	0.8132	0.1594	0.6662	0.4152	0.237	0.6041	0.001744	0.06502	0.2942	0.2761	0.02474	0.1119	0.6349	0.226	0.4144	0.6762	0.8907	0.378	0.829	0.6498	0.3327	0.9999	0.01166	0.1672	0.8086	0.8216	0.1494	0.3169	0.8223	0.4509
ENSMMUG00000001583	ENSG00000186765	FSCN2	-0.07823	-0.1769	-0.007247	-0.6437	0.00576	-0.2739	0.2675	-0.3036	-0.4718	-0.3417	-0.6396	-0.7639	0.06515	-0.6339	-0.4342	-1.125	0.8107	0.5603	0.98	0.05503	0.9868	0.3489	0.3883	0.3171	0.06763	0.2172	0.0179	0.009454	0.8226	0.03	0.09291	0.00011	0.9785	0.705	0.9902	0.2067	0.9945	0.4519	0.9999	0.4515	0.1715	0.7764	0.6824	0.09402	0.9141	0.1783	0.2877
ENSMMUG00000001593	ENSG00000113924	HGD	-0.3004	-0.1377	0.07898	-0.3498	0.0472	-0.4353	0.2809	-0.4717	-0.5087	-0.1116	0.1583	-0.222	-0.3453	-0.7041	0.04716	-0.5033	0.1564	0.472	0.6608	0.08146	0.835	0.02249	0.1441	0.01296	0.0009935	0.4738	0.2795	0.1536	0.03721	3.3e-05	0.746	0.001852	0.6353	0.6325	0.8083	0.2594	0.916	0.05418	0.9999	0.04562	0.0118	0.8762	0.8217	0.3714	0.1962	0.005979	0.8719
ENSMMUG00000001596	ENSG00000153767	GTF2E1	-0.1054	0.2869	0.307	0.3163	0.2385	0.6249	-0.006521	0.5504	-0.1479	0.06209	0.03106	-0.0816	-0.03408	0.3256	-0.1627	0.1307	0.5957	0.124	0.08716	0.09734	0.2747	0.0005836	0.9727	0.002476	0.3018	0.6845	0.8275	0.5804	0.832	0.03138	0.2584	0.3692	0.9311	0.3089	0.2841	0.2878	0.5362	0.003831	0.9999	0.01473	0.4609	0.932	0.9658	0.777	0.9186	0.1831	0.4869
ENSMMUG00000001611	ENSG00000164327	RICTOR	0.1579	1.718	1.278	1.293	2.083	2.657	0.01707	2.104	-0.4947	0.8118	-0.5087	-0.1983	-0.04326	0.9822	-0.9647	0.5125	0.7861	0.001105	0.01433	0.01861	0.0007437	4.316e-07	0.9763	4.995e-05	0.2182	0.04881	0.201	0.6257	0.9212	0.01529	0.0222	0.1903	0.9772	0.04031	0.1539	0.1111	0.02717	3.056e-05	0.9999	0.001018	0.3705	0.5149	0.7922	0.8055	0.9618	0.1248	0.1556
ENSMMUG00000001616	ENSG00000117115	PADI2	-0.06716	-0.373	-0.6779	-0.2859	-0.5346	-0.6881	-0.4581	-0.7833	0.255	-0.3207	-0.1502	0.05754	-0.04071	-0.3685	-0.005134	-0.2874	0.7173	0.03209	0.0001079	0.109	0.009925	8.702e-05	0.01111	1.043e-05	0.0579	0.02648	0.2583	0.6742	0.7853	0.01102	0.969	0.03803	0.9644	0.2042	0.03266	0.3064	0.1482	0.001044	0.5308	0.0003673	0.1549	0.3885	0.8147	0.835	0.8962	0.107	0.9859
ENSMMUG00000001632	ENSG00000156639	ZFAND3	0.1012	-0.1051	0.05089	0.9578	0.1609	0.4649	-0.04798	0.3332	0.2749	-0.05817	0.3539	0.7751	0.2361	0.3453	0.1065	0.4336	0.6199	0.5764	0.7832	5.892e-06	0.4726	0.01445	0.8024	0.07642	0.06218	0.7063	0.01654	2.516e-06	0.1505	0.03258	0.4611	0.005376	0.94	0.7159	0.8871	0.00138	0.6905	0.03867	0.9999	0.1625	0.1622	0.9364	0.6824	0.00156	0.3716	0.1872	0.6762
ENSMMUG00000001633	ENSG00000104518	GSDMD	0.3852	-0.2148	-0.233	-0.1708	-0.04255	-0.3292	0.02464	-0.4652	0.693	0.07615	0.2408	0.1526	0.4747	-0.1096	0.1923	0.1186	0.2416	0.4752	0.423	0.5775	0.9044	0.2584	0.9358	0.1121	0.003873	0.7611	0.3015	0.5259	0.07283	0.6615	0.4081	0.6215	0.7366	0.6344	0.633	0.7686	0.9529	0.3568	0.9999	0.2141	0.02822	0.952	0.8289	0.7392	0.2591	0.8373	0.6305
ENSMMUG00000001645	ENSG00000104529	EEF1D	-0.3273	-0.475	-0.0288	-0.5192	-0.4946	-0.6918	0.1523	-0.1479	-0.1755	-0.02102	-0.01589	-0.1743	-0.1414	-0.3865	0.01322	-0.01821	0.2413	0.06859	0.9096	0.0504	0.1076	0.006487	0.5671	0.5591	0.3766	0.9219	0.9362	0.3901	0.527	0.06969	0.9472	0.9298	0.7364	0.2481	0.9535	0.1967	0.3781	0.02155	0.9999	0.6778	0.5341	0.9847	0.9881	0.6291	0.7302	0.278	0.9755
ENSMMUG00000001649	ENSG00000159216	RUNX1	0.1107	0.3528	0.2858	0.7569	0.09269	0.6111	-0.04492	0.3416	-0.01371	-0.06848	0.2508	0.3961	-0.1112	0.3532	0.04661	0.257	0.4544	0.01215	0.03449	5.863e-07	0.568	1.458e-05	0.7496	0.01195	0.8977	0.5516	0.02074	0.0005208	0.359	0.002708	0.6625	0.02156	0.8816	0.1498	0.1967	0.0004321	0.7547	0.0003073	0.9999	0.04321	0.9405	0.8983	0.6824	0.0187	0.5905	0.04761	0.8175
ENSMMUG00000001653	ENSG00000104427	ZC2HC1A	-0.3952	1.024	1.793	0.4617	0.8859	1.427	-0.3021	1.561	-1.002	0.1257	-0.5688	-0.379	-0.8517	0.3189	-0.9007	0.0915	0.6171	0.1007	0.003517	0.4878	0.2512	0.01476	0.6765	0.008566	0.04687	0.78	0.1985	0.4283	0.09951	0.4658	0.07843	0.8335	0.9394	0.2852	0.1018	0.7056	0.5156	0.03928	0.9999	0.0341	0.1352	0.9538	0.7911	0.6624	0.2993	0.7132	0.2648
ENSMMUG00000001657	ENSG00000169413	RNASE6	0.2205	0.2481	0.04022	0.7219	0.1761	0.2224	0.08287	0.1218	0.3869	0.2337	0.2879	0.6933	0.3182	0.2949	0.1662	0.373	0.241	0.1586	0.8121	0.0001129	0.3919	0.1914	0.6412	0.4726	0.005089	0.1094	0.0345	3.41e-06	0.03845	0.04486	0.2182	0.008758	0.7362	0.3432	0.902	0.005863	0.632	0.2815	0.9999	0.6016	0.0335	0.6833	0.7355	0.00156	0.1999	0.2185	0.4416
ENSMMUG00000001659	ENSG00000112234	FBXL4	0.06497	0.4985	0.5893	0.4178	0.459	0.6684	0.00248	0.8359	-0.3242	0.1457	-0.08477	-0.213	-0.2091	0.09494	-0.2569	0.1253	0.7984	0.03346	0.009621	0.08533	0.09559	0.003175	0.9919	0.0002663	0.07368	0.4362	0.6315	0.2536	0.2969	0.6083	0.1592	0.4813	0.978	0.2069	0.1366	0.2671	0.3624	0.01267	0.9999	0.003241	0.1817	0.8657	0.9122	0.4969	0.533	0.8055	0.3737
ENSMMUG00000001675	ENSG00000100325	ASCC2	-0.007273	-0.5701	-0.4183	-0.5425	-0.7009	-0.7152	0.3768	-0.217	0.2444	-0.3227	0.2588	0.04191	-0.005673	-0.3061	0.6941	0.2817	0.9805	0.03959	0.1201	0.05416	0.03174	0.008089	0.1899	0.4195	0.2581	0.1619	0.2272	0.8494	0.9812	0.1856	0.001935	0.2061	0.9953	0.2132	0.3307	0.2042	0.2527	0.0253	0.9999	0.5532	0.4154	0.7435	0.797	0.9329	0.9913	0.4533	0.05494
ENSMMUG00000001676	ENSG00000168685	IL7R	-0.6491	0.008282	0.5528	-0.009821	0.1704	0.3306	0.09045	0.6182	-0.8142	-0.09143	-0.2306	-0.4387	-0.6236	-0.07947	-0.2425	-0.05853	0.02767	0.9762	0.04339	0.9722	0.6	0.2241	0.7479	0.02475	0.0002835	0.699	0.2938	0.05341	0.01279	0.7373	0.2691	0.7971	0.2939	0.9882	0.2139	0.9888	0.777	0.3184	0.9999	0.07273	0.005217	0.934	0.8264	0.2146	0.1254	0.8821	0.4976
ENSMMUG00000001680	ENSG00000136560	TANK	0.4633	0.9716	0.5699	0.6629	1.221	1.11	-0.04425	0.7047	0.06104	0.6502	-0.08963	-0.1242	-0.07194	0.1913	-0.4178	0.1234	0.06655	6.873e-05	0.01309	0.006507	2.362e-05	4.036e-06	0.854	0.002365	0.7342	0.001122	0.6193	0.5046	0.723	0.3247	0.02319	0.5064	0.4423	0.005574	0.1494	0.05952	0.002214	0.0001315	0.9999	0.01428	0.8311	0.05039	0.9105	0.7225	0.8587	0.5984	0.1586
ENSMMUG00000001683	ENSG00000128886	ELL3	0.03763	0.1039	-0.7019	-0.8018	-0.5705	-0.8188	-0.8959	-1.346	-0.01952	0.03753	-0.3748	-0.3887	-0.3847	-0.628	-0.249	-0.8979	0.8558	0.5969	0.0004852	0.0001854	0.01652	6.934e-05	4.443e-05	2.255e-09	0.8952	0.8131	0.01691	0.0179	0.02824	0.000291	0.108	3.975e-07	0.9858	0.733	0.05078	0.007062	0.1914	0.0009012	0.1133	1.099e-06	0.9395	0.9622	0.6824	0.1287	0.1718	0.01483	0.3082
ENSMMUG00000001707	ENSG00000113108	APBB3	-0.3094	-0.4257	0.09489	0.5915	-0.4021	-0.3519	-0.1436	-0.1387	-0.2232	-0.3632	0.1796	0.3656	0.06905	-0.1532	0.02703	0.1727	0.1016	0.01729	0.5717	0.001197	0.05238	0.03882	0.4189	0.4093	0.1015	0.01472	0.1836	0.009644	0.6509	0.2929	0.8411	0.2147	0.5317	0.1709	0.7445	0.0206	0.3025	0.08234	0.9999	0.5428	0.2228	0.2846	0.788	0.09504	0.8155	0.5686	0.9249
ENSMMUG00000001715	ENSG00000197044	ZNF441	0.05372	0.5866	0.721	0.1033	0.2802	0.7292	0.09039	1.05	-0.0389	0.4393	-0.005204	-0.5412	-0.4553	0.2057	-0.4526	0.4	0.8694	0.0524	0.01491	0.7489	0.4392	0.01302	0.7784	0.0004069	0.8683	0.07574	0.9822	0.03549	0.09443	0.4012	0.06512	0.08958	0.9878	0.2315	0.1539	0.8752	0.6671	0.03605	0.9999	0.004215	0.921	0.6123	0.9969	0.1743	0.2932	0.6679	0.2423
ENSMMUG00000001723	ENSG00000166140	ZFYVE19	-0.1329	-0.4621	-0.2299	-0.3984	-0.6796	-0.7921	-0.2631	-0.7172	-0.07741	-0.3125	-0.04527	0.02367	-0.00725	-0.3698	0.02127	-0.2119	0.5255	0.02264	0.224	0.04985	0.00424	8.451e-05	0.1924	0.0003081	0.6089	0.06113	0.7668	0.8812	0.9665	0.0285	0.8888	0.1852	0.9104	0.1854	0.4504	0.1954	0.08755	0.001021	0.9999	0.003536	0.7358	0.5684	0.9494	0.9482	0.9846	0.1739	0.9474
ENSMMUG00000001731	ENSG00000131459	GFPT2	1.306	1.103	0.01668	-0.1615	0.8034	0.8116	-0.9007	-0.9128	0.9145	0.4306	0.3408	0.1004	0.4588	0.4903	0.1605	-0.1732	0.006815	0.02035	0.9723	0.7586	0.1442	0.07663	0.1001	0.07804	0.003498	0.1975	0.3143	0.7787	0.196	0.1429	0.651	0.6506	0.1432	0.1799	0.9863	0.8813	0.4197	0.1381	0.9999	0.1652	0.02645	0.7692	0.8289	0.8977	0.4254	0.4013	0.8115
ENSMMUG00000001735	ENSG00000105143	SLC1A6	0.1396	-0.2731	-0.06216	-0.2508	-0.6856	-0.3782	0.6739	-1.052	0.7935	0.1915	0.333	0.3242	0.4259	0.1126	0.02661	0.05253	0.787	0.5171	0.8793	0.6062	0.2351	0.3567	0.1188	0.01274	0.02355	0.6022	0.3402	0.3671	0.3241	0.7619	0.9391	0.8844	0.9773	0.6692	0.9377	0.7906	0.5007	0.4597	0.9999	0.04511	0.08823	0.9079	0.8429	0.6077	0.5576	0.8945	0.9715
ENSMMUG00000001740	ENSG00000176463	SLCO3A1	0.1201	-0.1348	-0.1248	0.3072	0.1758	0.07583	0.1535	0.09789	0.221	0.05199	0.2675	0.4622	0.5952	0.2903	0.3092	0.3697	0.4902	0.4122	0.4266	0.0649	0.3542	0.6272	0.3551	0.5313	0.08087	0.7038	0.037	0.0005507	5.733e-05	0.03322	0.01566	0.005182	0.8975	0.5822	0.6357	0.2292	0.5993	0.7121	0.9999	0.6544	0.1928	0.9364	0.7429	0.01913	0.00743	0.1886	0.1361
ENSMMUG00000001742	ENSG00000069702	TGFBR3	0.02905	0.1571	0.6649	0.5576	0.3501	0.9074	0.2646	0.874	-0.5603	-0.2163	0.1236	-0.01343	-0.1116	0.3888	0.005122	0.3303	0.9207	0.5622	0.01201	0.04553	0.2718	0.0007196	0.3401	0.001105	0.009033	0.3382	0.5529	0.9503	0.6368	0.08313	0.9804	0.1249	0.992	0.706	0.1464	0.185	0.5338	0.004401	0.9999	0.008409	0.04754	0.8218	0.8922	0.9795	0.8063	0.3015	0.9914
ENSMMUG00000001744	ENSG00000169902	TPST1	-0.3326	-0.1364	0.4672	1.462	-0.01649	0.41	-0.3277	0.9181	-0.271	-0.4585	0.2981	0.9271	-0.1387	0.1334	-0.3512	0.6023	0.3196	0.6624	0.1028	2.686e-06	0.9634	0.1542	0.3052	0.00143	0.2545	0.08188	0.1947	9.191e-05	0.6095	0.5844	0.1458	0.009968	0.8055	0.7822	0.3063	0.000822	0.9831	0.2385	0.9999	0.01001	0.4115	0.6276	0.7911	0.007941	0.7869	0.7928	0.3573
ENSMMUG00000001753	ENSG00000213949	ITGA1	-0.3436	-0.1068	0.3751	-0.4545	-0.6101	0.3183	0.002763	0.843	-0.7818	-0.2068	-0.2026	-0.5782	-0.7814	0.1198	-0.3334	0.3167	0.3563	0.7554	0.2463	0.2038	0.1286	0.3183	0.9937	0.008212	0.002999	0.4436	0.4147	0.03376	0.00998	0.6415	0.1873	0.1936	0.8321	0.8504	0.4736	0.4376	0.4006	0.4197	0.9999	0.03322	0.02391	0.8659	0.8609	0.1694	0.1137	0.8262	0.4072
ENSMMUG00000001763	ENSG00000025770	NCAPH2	0.08958	-0.3817	-0.241	-0.346	-0.5305	-0.7196	0.06631	-0.6563	0.1637	-0.1526	0.02113	-0.007441	0.04827	-0.3342	0.04473	-0.3311	0.7224	0.1161	0.2946	0.1583	0.06186	0.002639	0.7847	0.005925	0.3752	0.4495	0.9101	0.9694	0.8196	0.1036	0.8095	0.09162	0.9657	0.3012	0.52	0.378	0.3212	0.01109	0.9999	0.0266	0.5331	0.8677	0.9805	0.9881	0.9129	0.3396	0.9068
ENSMMUG00000001764	NA	NA	0.7216	0.7388	-0.5108	0.1409	0.9532	0.3247	-0.4085	-0.5595	1.224	0.9612	0.1812	0.2364	1.121	0.3402	-0.2061	0.2763	0.08033	0.05234	0.154	0.7084	0.03753	0.3694	0.2761	0.1194	6.032e-05	0.002422	0.5224	0.42	0.0007776	0.2686	0.4673	0.3469	0.4816	0.2315	0.3709	0.8523	0.2666	0.4719	0.9999	0.2242	0.001801	0.08865	0.8842	0.6547	0.02872	0.5437	0.6815
ENSMMUG00000001780	ENSG00000110090	CPT1A	0.6353	0.0155	0.003481	0.3935	0.1003	-0.2017	-0.2837	0.3386	0.7529	-0.3306	0.09068	0.4081	0.4847	0.2043	-0.2393	0.2217	0.01409	0.9472	0.9877	0.1012	0.7168	0.3744	0.2365	0.1396	7.885e-05	0.09214	0.6158	0.03071	0.01903	0.2944	0.1876	0.2358	0.213	0.9722	0.9937	0.2943	0.8503	0.477	0.9999	0.2506	0.002184	0.6474	0.9105	0.1635	0.1473	0.5703	0.4073
ENSMMUG00000001791	ENSG00000105447	GRWD1	0.1769	-0.3639	-0.3038	-0.5129	-0.2919	-0.6232	-0.06264	-0.7775	0.3364	-0.09463	0.08688	-0.01099	0.1727	-0.2043	0.2319	-0.1943	0.5023	0.1543	0.2091	0.05024	0.3206	0.01235	0.8054	0.002081	0.07969	0.6515	0.6557	0.957	0.4284	0.3349	0.2307	0.3405	0.9022	0.3386	0.4346	0.1962	0.5727	0.03466	0.9999	0.01308	0.1913	0.9239	0.9182	0.9834	0.6517	0.608	0.4563
ENSMMUG00000001795	ENSG00000167881	SRP68	0.2084	-0.2277	-0.576	-0.3761	-0.3099	-0.5153	-0.03968	-0.6519	0.3822	-0.07058	0.06851	0.1644	0.244	0.06042	0.3879	-0.1072	0.2306	0.1626	0.000401	0.02502	0.1069	0.001411	0.8099	7.271e-05	0.002883	0.6003	0.5841	0.2049	0.08689	0.6533	0.002509	0.4076	0.7264	0.3475	0.04743	0.1314	0.3766	0.00721	0.9999	0.001323	0.0234	0.9075	0.9016	0.4394	0.2835	0.8322	0.06163
ENSMMUG00000001824	ENSG00000109536	FRG1	-0.1258	0.1613	0.1632	0.001452	0.2651	0.02229	0.3307	0.7426	-0.3054	0.1221	-0.06814	0.01695	-0.1717	0.006539	0.1522	0.5026	0.6283	0.5051	0.4869	0.9953	0.3531	0.9242	0.1889	0.001468	0.1113	0.5352	0.7199	0.931	0.411	0.974	0.4169	0.008831	0.943	0.6591	0.681	0.9985	0.5982	0.9449	0.9999	0.01019	0.2366	0.8922	0.9377	0.9708	0.6354	0.9914	0.6394
ENSMMUG00000001831	ENSG00000197429	IPP	0.09998	0.3432	0.609	0.1166	0.2302	0.6911	-0.2231	0.6119	-0.2077	0.2175	0.1067	-0.1324	-0.1422	0.4058	0.09836	0.1078	0.6892	0.138	0.006729	0.6257	0.3985	0.0019	0.3521	0.006435	0.2277	0.2276	0.5288	0.4612	0.461	0.02296	0.5693	0.5313	0.9589	0.3234	0.1228	0.804	0.6374	0.008798	0.9999	0.02803	0.3817	0.7796	0.8877	0.6892	0.6806	0.1553	0.7546
ENSMMUG00000001833	NA	NA	0.03772	0.4822	0.4126	0.761	0.5527	0.8268	-0.07058	0.4235	-0.1272	0.2349	0.006808	0.1595	0.004011	0.2479	-0.1889	0.06758	0.8498	0.012	0.02515	0.0001455	0.01439	2.174e-05	0.708	0.02188	0.3796	0.1393	0.9626	0.2914	0.9805	0.1253	0.1907	0.655	0.9853	0.1487	0.1788	0.006565	0.1771	0.0004019	0.9999	0.06639	0.5366	0.7194	0.9932	0.5357	0.991	0.3754	0.4113
ENSMMUG00000001845	ENSG00000115350	POLE4	-0.1743	-0.4146	-0.1773	-0.3152	-0.2363	-0.5951	-0.117	-0.2459	-0.08744	0.2504	-0.0609	0.1848	-0.04979	-0.3238	0.08206	-0.1081	0.2839	0.00748	0.2271	0.04388	0.1873	0.0001169	0.4518	0.09624	0.4554	0.04828	0.6048	0.1301	0.7077	0.01187	0.4837	0.3731	0.7779	0.122	0.4534	0.1805	0.4603	0.001247	0.9999	0.1914	0.6077	0.5144	0.9066	0.3371	0.85	0.1105	0.6933
ENSMMUG00000001849	ENSG00000091181	IL5RA	-0.4987	-0.3219	-0.2984	-0.9554	-0.4514	-0.08171	0.365	-0.3806	-0.1137	-0.2142	-0.5439	-0.8567	0.4453	0.07689	0.1649	-0.4611	0.1461	0.318	0.3401	0.006625	0.2168	0.788	0.2549	0.2234	0.6544	0.442	0.03943	0.002805	0.1205	0.777	0.5085	0.08628	0.6198	0.4966	0.5621	0.0603	0.4865	0.8425	0.9999	0.3525	0.771	0.8659	0.7429	0.04868	0.3284	0.9022	0.7109
ENSMMUG00000001856	ENSG00000196419	XRCC6	0.2172	-0.3148	-0.5027	-0.2365	-0.3601	-0.5757	-0.09343	-0.6355	0.4817	-0.08633	0.2259	0.246	0.3008	0.09603	0.4316	0.01748	0.3037	0.109	0.009188	0.2371	0.1203	0.002989	0.6396	0.001094	0.001972	0.5941	0.1352	0.1162	0.07999	0.5532	0.00519	0.9103	0.7942	0.294	0.1357	0.4771	0.3894	0.01214	0.9999	0.008351	0.01852	0.9059	0.784	0.3174	0.2715	0.7726	0.08431
ENSMMUG00000001869	ENSG00000143740	SNAP47	-0.07188	-0.3348	-0.1999	-0.4401	-0.3499	-0.7551	0.06782	-0.7593	-0.04135	-0.1659	-0.02577	-0.07735	0.008692	-0.288	0.1659	-0.4461	0.6645	0.03457	0.1846	0.006715	0.05701	3.055e-06	0.6684	3.027e-06	0.7292	0.2032	0.8305	0.538	0.9489	0.03014	0.1677	0.0006404	0.9533	0.2071	0.4062	0.06064	0.3125	0.0001091	0.9999	0.0001529	0.8277	0.7708	0.9662	0.7475	0.9763	0.1783	0.3842
ENSMMUG00000001874	ENSG00000077147	TM9SF3	0.02842	0.5498	0.5519	0.2962	0.5059	0.6122	0.05306	0.4502	-0.2562	-0.01697	-0.1078	-0.307	-0.3806	-0.0184	-0.3147	-0.1894	0.912	0.02434	0.01938	0.2291	0.07632	0.009795	0.8291	0.05529	0.1691	0.9322	0.5608	0.1117	0.07147	0.9267	0.0926	0.3235	0.9902	0.1892	0.1669	0.4682	0.3428	0.02917	0.9999	0.1283	0.3136	0.9862	0.8943	0.311	0.2566	0.9721	0.2874
ENSMMUG00000001876	ENSG00000155629	PIK3AP1	0.4558	1.042	0.2219	0.384	1.291	1.297	-0.2558	0.376	0.3653	0.6804	-0.0244	-0.0185	0.233	0.5676	-0.4089	0.1137	0.05432	9.959e-06	0.2878	0.08122	4.048e-06	4.177e-08	0.236	0.07511	0.03638	0.0005075	0.8847	0.9151	0.2356	0.003603	0.01524	0.5196	0.4036	0.001226	0.5143	0.2588	0.0006165	6.873e-06	0.9999	0.1607	0.1149	0.0276	0.9762	0.9625	0.4702	0.05629	0.1339
ENSMMUG00000001880	ENSG00000137628	DDX60	2.227	3.207	0.4906	0.01878	3.533	2.815	-0.3487	0.2064	1.757	2.31	-0.148	-0.7515	1.202	1.227	-0.9597	-0.2607	1.122e-05	4.222e-10	0.2667	0.9686	1.592e-09	5.611e-09	0.4683	0.6415	1.759e-06	2.947e-08	0.6671	0.04171	0.002335	0.001373	0.008065	0.4625	0.003107	5.715e-07	0.495	0.9871	9.698e-07	2.051e-06	0.9999	0.7437	0.0001324	8.548e-06	0.9231	0.1885	0.05258	0.03339	0.1031
ENSMMUG00000001884	ENSG00000183283	DAZAP2	0.006966	0.06355	0.1709	0.6752	0.241	0.4763	-0.1083	0.3288	-0.003303	-0.03068	0.2503	0.355	0.0791	0.2593	0.01705	0.3403	0.9631	0.6516	0.2119	9.572e-06	0.1484	0.0007396	0.4498	0.01771	0.9757	0.7928	0.02315	0.002126	0.5193	0.02907	0.875	0.003184	0.994	0.7746	0.4381	0.001642	0.4239	0.004476	0.9999	0.05738	0.9855	0.9575	0.7028	0.04184	0.7239	0.1753	0.9422
ENSMMUG00000001892	ENSG00000109814	UGDH	0.09614	0.4395	0.3164	0.2942	0.4091	0.6085	-0.0788	0.1038	-0.1301	0.1542	-0.2121	-0.2435	-0.1702	0.09937	-0.1717	-0.2526	0.6426	0.02352	0.0921	0.1405	0.07046	0.001294	0.6919	0.5796	0.3799	0.3274	0.1563	0.1172	0.3096	0.5248	0.2521	0.1012	0.9481	0.1874	0.2914	0.3541	0.3321	0.006769	0.9999	0.6947	0.5369	0.8165	0.7874	0.3188	0.5448	0.754	0.4809
ENSMMUG00000001893	ENSG00000134352	IL6ST	-0.4817	0.5091	0.6767	-0.0577	0.3027	0.7206	-0.2119	0.6039	-0.8402	-0.1112	-0.3272	-0.6923	-0.9641	-0.01394	-0.6791	-0.1911	0.2698	0.2087	0.08485	0.8888	0.5255	0.06706	0.61	0.1237	0.008408	0.7416	0.2963	0.03404	0.007385	0.9673	0.03196	0.5552	0.7639	0.3937	0.2803	0.9508	0.725	0.1249	0.9999	0.2297	0.04565	0.9471	0.8266	0.17	0.1	0.9883	0.1783
ENSMMUG00000001900	ENSG00000135052	GOLM1	0.9691	1.806	0.6256	0.4244	1.365	1.914	0.05296	0.59	0.8967	0.4968	0.2359	-0.2036	0.1789	0.004472	-0.09516	0.5908	0.1446	0.006028	0.3368	0.5495	0.06393	0.002994	0.9397	0.3617	0.04891	0.3088	0.6273	0.6981	0.7354	0.9926	0.8491	0.2269	0.6175	0.1154	0.5597	0.7512	0.3219	0.01215	0.9999	0.4959	0.1389	0.8106	0.9122	0.8476	0.8661	0.9969	0.9287
ENSMMUG00000001901	ENSG00000139921	TMX1	0.2999	1.002	0.6663	0.6059	1.096	1.131	-0.108	0.2038	-0.3161	0.07416	-0.1256	-0.2681	-0.5849	0.09354	-0.684	-0.6382	0.4386	0.006235	0.05754	0.1028	0.01119	0.001532	0.7737	0.5623	0.262	0.8048	0.655	0.3587	0.06903	0.7543	0.01899	0.0316	0.8757	0.1163	0.237	0.2972	0.159	0.007621	0.9999	0.6803	0.4198	0.9602	0.9179	0.5994	0.2523	0.8904	0.1466
ENSMMUG00000001902	ENSG00000165832	TRUB1	-0.6571	0.6822	0.6133	-0.3394	0.7076	1.126	-0.1888	1.242	-0.8892	0.156	-0.334	-0.7614	-0.4481	0.2687	-0.4918	0.1273	0.275	0.1547	0.2027	0.5427	0.211	0.013	0.7275	0.006674	0.01695	0.642	0.3155	0.0465	0.2275	0.4083	0.1601	0.6866	0.7688	0.339	0.4279	0.7464	0.4817	0.03601	0.9999	0.02881	0.07131	0.921	0.8289	0.2002	0.4617	0.6739	0.3748
ENSMMUG00000001906	ENSG00000123066	MED13L	-0.1828	0.1867	0.1363	1.003	0.3666	1.156	-0.3148	0.7582	-0.172	-0.1336	-0.033	0.3569	-0.02341	0.6923	-0.1407	0.5114	0.4883	0.4493	0.5688	0.0001683	0.2111	1.074e-05	0.2126	0.00252	0.3713	0.5186	0.8639	0.0803	0.9142	0.002014	0.4641	0.01403	0.896	0.6132	0.7426	0.006881	0.4817	0.0002518	0.9999	0.01493	0.5295	0.8893	0.9726	0.2625	0.9579	0.04016	0.6784
ENSMMUG00000001907	ENSG00000168589	DYNLRB2	-0.8647	0.01562	0.1861	-0.3295	-0.2006	-0.06988	0.1684	0.1233	-0.9533	0.3076	-0.2104	-0.3813	-0.6409	-0.4432	-0.3764	-0.165	0.0523	0.9663	0.6048	0.4028	0.6615	0.8477	0.6634	0.7312	0.002309	0.2993	0.4614	0.2119	0.05439	0.1461	0.1932	0.571	0.3974	0.9822	0.7703	0.6381	0.8174	0.8879	0.9999	0.8151	0.02048	0.8104	0.8728	0.4474	0.2314	0.4057	0.4137
ENSMMUG00000001908	ENSG00000134369	NAV1	-0.3711	-0.4231	-0.7122	-0.1061	-0.4451	0.1008	-0.3132	-0.06377	0.1555	0.02405	-0.03164	0.3379	0.3782	0.2487	0.1686	0.6818	0.1104	0.05138	0.0008991	0.6277	0.07864	0.6158	0.1518	0.7494	0.3613	0.8973	0.857	0.05583	0.05109	0.1657	0.327	0.000132	0.5549	0.2308	0.06154	0.8055	0.3457	0.7019	0.9999	0.829	0.5207	0.9795	0.9722	0.2192	0.2258	0.4295	0.5553
ENSMMUG00000001918	ENSG00000134851	TMEM165	-0.07085	0.3754	0.04287	0.2768	0.1991	0.7218	-0.264	0.2413	-0.2624	-0.1808	-0.2709	-0.1792	-0.6615	0.08539	-0.6109	-0.02452	0.797	0.1446	0.8625	0.2922	0.516	0.004038	0.3251	0.3282	0.1888	0.3967	0.1775	0.3852	0.004627	0.6855	0.003265	0.9043	0.978	0.3303	0.9295	0.5343	0.7197	0.01506	0.9999	0.4633	0.3377	0.8436	0.7874	0.6251	0.07711	0.853	0.06815
ENSMMUG00000001919	ENSG00000134852	CLOCK	0.1162	0.7488	0.7151	0.1605	0.8339	0.7489	0.7189	1.039	-0.3403	0.2641	-0.07148	-0.3415	-0.3596	0.3726	-0.1479	0.2628	0.7315	0.01526	0.01756	0.6257	0.02166	0.01104	0.02521	0.0005142	0.1443	0.2613	0.7539	0.1693	0.1613	0.1109	0.5175	0.2461	0.9667	0.1628	0.1603	0.804	0.2161	0.03186	0.714	0.004958	0.2819	0.7958	0.9466	0.3931	0.3859	0.3509	0.718
ENSMMUG00000001920	ENSG00000132950	ZMYM5	-0.1028	0.5932	0.6202	0.5752	0.5973	1.109	-0.03303	0.9346	-0.388	0.3242	-0.1147	-0.2109	-0.1701	0.4055	-0.3153	0.3943	0.7679	0.06152	0.0456	0.08189	0.1084	0.0003275	0.9221	0.002371	0.1079	0.1912	0.6246	0.389	0.5215	0.09566	0.1924	0.09451	0.9742	0.2403	0.2161	0.2605	0.3797	0.002535	0.9999	0.01429	0.2318	0.766	0.9114	0.6282	0.7257	0.3258	0.413
ENSMMUG00000001939	ENSG00000120725	SIL1	0.2314	-0.3943	-0.5746	-0.4864	-0.4718	-0.892	-0.0566	-0.7984	0.7787	0.01813	0.2419	0.3476	0.4854	0.03081	0.3569	0.1428	0.37	0.1238	0.0189	0.05965	0.1047	0.000454	0.8227	0.001504	0.0001866	0.9358	0.2538	0.1113	0.03957	0.8921	0.08791	0.5122	0.8422	0.3088	0.1651	0.2174	0.3741	0.003221	0.9999	0.01042	0.003961	0.9868	0.8124	0.3107	0.2019	0.9582	0.28
ENSMMUG00000001940	ENSG00000011052	NME1-NME2	-0.4416	-0.2754	0.004125	-0.4782	-0.2484	-0.5872	0.2215	-0.3922	-0.595	0.1133	-0.1603	-0.2371	-0.2627	-0.541	0.03803	-0.5457	0.02303	0.1315	0.9813	0.01055	0.2451	0.001072	0.2356	0.02635	4.81e-05	0.4608	0.2562	0.1017	0.1011	0.0005104	0.7889	0.0002717	0.2725	0.3182	0.9908	0.0791	0.51	0.005896	0.9999	0.07586	0.001559	0.8702	0.8137	0.2966	0.3022	0.01913	0.8956
ENSMMUG00000001941	ENSG00000171604	CXXC5	-0.3921	-0.4627	-0.692	-0.6575	-0.8109	-0.9897	-0.531	-0.8633	-0.2398	-0.5373	-0.374	-0.2855	-0.5083	-0.6995	-0.243	-0.5237	0.03355	0.008971	6.455e-05	0.0002995	0.0001459	6.599e-08	0.003171	1.436e-06	0.06833	0.0002799	0.005768	0.03971	0.001094	5.151e-06	0.06687	0.0002314	0.3223	0.131	0.02328	0.009061	0.008932	8.645e-06	0.3359	9.065e-05	0.1729	0.0168	0.5894	0.1836	0.03445	0.002092	0.2456
ENSMMUG00000001942	ENSG00000011258	MBTD1	-0.4384	0.6712	0.7017	0.3194	0.4466	1.428	-0.0425	1.293	-0.8107	0.1803	-0.4055	-0.7254	-0.4386	0.3178	-0.5887	0.07566	0.3104	0.07438	0.05785	0.4274	0.3094	8.742e-05	0.916	0.0004327	0.005038	0.5238	0.138	0.01389	0.1574	0.2437	0.03753	0.7765	0.7978	0.2554	0.2376	0.6582	0.5651	0.001046	0.9999	0.004382	0.03332	0.8907	0.7846	0.1135	0.3815	0.517	0.19
ENSMMUG00000001944	NA	NA	-0.0921	0.2347	0.5516	1.005	0.6657	1.082	0.05166	0.9386	-0.2203	0.03614	0.09252	0.4024	0.0196	0.4962	-0.2657	0.4742	0.7203	0.3299	0.01922	8.594e-05	0.02026	1.152e-05	0.8334	0.0001122	0.2372	0.8564	0.6182	0.03798	0.9254	0.01547	0.1553	0.01525	0.9647	0.5081	0.1662	0.005004	0.2097	0.0002609	0.9999	0.001792	0.3922	0.9728	0.9105	0.1809	0.9643	0.1256	0.3693
ENSMMUG00000001980	ENSG00000082701	GSK3B	-0.1364	-0.07841	-0.03569	0.6664	0.1571	0.3211	-0.04638	0.3046	0.1198	0.1132	0.2479	0.5644	0.1891	0.3882	0.01846	0.5681	0.4126	0.6138	0.8103	4.632e-05	0.3885	0.03199	0.7708	0.04153	0.3211	0.3858	0.04235	1.356e-05	0.1675	0.002961	0.8792	1.146e-05	0.86	0.7459	0.9006	0.003641	0.6287	0.07078	0.9999	0.1044	0.4803	0.8392	0.7429	0.003177	0.3936	0.0505	0.944
ENSMMUG00000001984	ENSG00000161999	JMJD8	0.1294	-0.24	-0.1863	-0.2621	-0.3536	-0.7396	0.02662	-0.4213	0.1639	-0.274	0.002923	-0.1132	0.03299	-0.415	0.09769	-0.2086	0.5836	0.2849	0.3839	0.2501	0.1768	0.0009525	0.906	0.053	0.34	0.1438	0.9865	0.5291	0.8654	0.03014	0.5704	0.246	0.9289	0.467	0.6013	0.4912	0.4516	0.005377	0.9999	0.1244	0.4991	0.7233	0.9975	0.7413	0.9341	0.1783	0.7554
ENSMMUG00000001989	ENSG00000144231	POLR2D	-0.07826	-0.0476	0.2263	0.6454	0.0441	0.1153	-0.2995	0.08462	-0.1819	-0.04145	0.1577	0.3813	-0.07744	0.05893	-0.1329	0.1425	0.6268	0.7523	0.1216	5.696e-05	0.8021	0.4282	0.05485	0.5609	0.1201	0.74	0.1756	0.001933	0.5556	0.6361	0.2564	0.2354	0.9426	0.8478	0.3322	0.004138	0.8988	0.53	0.9845	0.6793	0.2487	0.9464	0.7874	0.03905	0.7498	0.8228	0.4852
ENSMMUG00000001992	ENSG00000137414	FAM8A1	-0.1238	0.8037	0.7211	0.7808	0.9435	1.233	-0.1009	0.8258	-0.4826	0.3305	-0.1383	-0.08546	-0.3707	0.1404	-0.6237	0.1627	0.7481	0.02431	0.03711	0.03267	0.02522	0.0004764	0.7854	0.01714	0.08529	0.2618	0.6151	0.7634	0.2349	0.6312	0.02858	0.5637	0.9702	0.1892	0.2017	0.1527	0.2308	0.003326	0.9999	0.05599	0.1993	0.7958	0.9105	0.888	0.4696	0.8202	0.171
ENSMMUG00000001993	ENSG00000124789	NUP153	-0.1715	0.1101	0.0623	0.2424	0.2151	0.6138	-0.05812	0.5194	-0.08941	-0.04711	-0.06464	-0.03981	0.002207	0.367	0.0344	0.2659	0.292	0.468	0.6694	0.1189	0.226	5.762e-05	0.7069	0.000566	0.4418	0.7055	0.5783	0.7396	0.9866	0.003983	0.7671	0.02826	0.7853	0.6287	0.8136	0.3217	0.4934	0.0007896	0.9999	0.00528	0.5954	0.9364	0.8998	0.8728	0.9934	0.05882	0.8842
ENSMMUG00000001996	ENSG00000158769	F11R	-0.013	0.1045	0.08094	0.7443	0.4499	0.4814	-0.2201	0.2146	0.222	0.1628	0.3078	0.5958	0.3795	0.4218	0.02351	0.4003	0.9533	0.6147	0.6852	0.00062	0.06349	0.01731	0.3005	0.2834	0.1695	0.3508	0.05909	0.0004918	0.03876	0.01573	0.8853	0.01729	0.994	0.7468	0.8236	0.01373	0.3219	0.04424	0.9999	0.4179	0.3141	0.8258	0.7531	0.01843	0.201	0.1266	0.9461
ENSMMUG00000002001	ENSG00000215845	TSTD1	0.4259	-0.4702	-0.5184	0.04178	-0.7533	-0.9179	-0.2063	-1.03	0.7672	-0.1131	0.4035	0.2725	0.1624	0.03164	0.2882	-0.06987	0.2446	0.1994	0.1273	0.9081	0.08368	0.009937	0.5679	0.004349	0.008267	0.7339	0.1835	0.3772	0.6432	0.9248	0.3386	0.8295	0.7393	0.3844	0.3384	0.9601	0.3521	0.02948	0.9999	0.02166	0.04523	0.9444	0.788	0.6177	0.8102	0.9713	0.5656
ENSMMUG00000002003	ENSG00000158773	USF1	0.3244	-0.04785	-0.3581	0.2036	0.03916	-0.2647	-0.2061	-0.5841	0.4199	0.1073	0.1256	0.3237	0.2733	-0.027	0.01424	-0.004196	0.07047	0.7693	0.02556	0.2254	0.8392	0.09591	0.2123	0.0003317	0.001264	0.4229	0.3081	0.01359	0.05458	0.8394	0.9078	0.9737	0.4545	0.8599	0.1788	0.4643	0.9192	0.1648	0.9999	0.003691	0.01379	0.8607	0.8289	0.1122	0.2317	0.9343	0.9566
ENSMMUG00000002004	ENSG00000168564	CDKN2AIP	-0.1379	0.361	0.438	0.3062	0.177	0.482	0.1376	0.7029	-0.33	0.001683	-0.1943	-0.3312	-0.2927	0.003201	-0.2985	0.1278	0.5142	0.06708	0.02194	0.1304	0.4428	0.01149	0.4967	0.0002858	0.0297	0.9916	0.1942	0.03522	0.08627	0.9838	0.04899	0.3992	0.9054	0.2466	0.1724	0.3401	0.6694	0.03282	0.9999	0.003389	0.1021	0.9983	0.7911	0.1739	0.2826	0.9944	0.2131
ENSMMUG00000002025	ENSG00000028116	VRK2	0.4495	1.001	0.4871	0.4958	1.095	1.218	-0.1428	0.6751	-0.007057	0.4477	-0.2045	-0.2889	-0.3052	0.2361	-0.6339	0.03851	0.1444	0.0005704	0.08139	0.09682	0.001414	2.057e-05	0.6333	0.01547	0.9746	0.05912	0.3632	0.2167	0.2309	0.3118	0.006663	0.8656	0.6173	0.02663	0.2748	0.2871	0.0417	0.0003855	0.9999	0.05192	0.9851	0.5603	0.8481	0.4528	0.4649	0.5885	0.09389
ENSMMUG00000002030	ENSG00000103510	KAT8	0.08535	-0.4028	-0.336	-0.001168	-0.5022	-0.623	-0.09399	-0.4341	0.2328	-0.184	0.1767	0.2804	0.1655	-0.1467	0.2416	0.0705	0.6195	0.01546	0.03298	0.9943	0.009732	0.0001434	0.5681	0.006614	0.06546	0.1817	0.1642	0.03313	0.2484	0.2852	0.05715	0.5886	0.94	0.164	0.1929	0.9979	0.1466	0.001444	0.9999	0.0286	0.168	0.7628	0.7874	0.1685	0.4838	0.5611	0.2289
ENSMMUG00000002033	ENSG00000178226	PRSS36	-0.06415	-0.4023	-0.3647	-0.3068	-0.6922	-0.8569	-0.09215	-0.723	0.1963	-0.2566	0.0256	0.052	-0.147	-0.4548	0.1403	-0.2829	0.8146	0.1277	0.1475	0.2474	0.02549	0.001121	0.7281	0.005256	0.3296	0.2455	0.9003	0.8055	0.5271	0.04374	0.4889	0.185	0.9787	0.3131	0.3638	0.4885	0.2318	0.006089	0.9999	0.02467	0.4885	0.7917	0.9798	0.9128	0.7302	0.2157	0.697
ENSMMUG00000002042	ENSG00000196247	ZNF107	0.008882	0.7688	0.5898	0.5517	0.8507	1.206	-0.3127	0.92	-0.1691	0.3206	-0.1391	-0.1871	-0.2797	0.294	-0.7743	0.2414	0.982	0.03403	0.09655	0.1468	0.05166	0.0006895	0.4292	0.009111	0.551	0.2842	0.6235	0.5245	0.3833	0.3166	0.009797	0.396	0.9955	0.2071	0.297	0.363	0.3001	0.00426	0.9999	0.03563	0.6902	0.8072	0.9113	0.738	0.6127	0.5919	0.1102
ENSMMUG00000002043	ENSG00000110651	CD81	-0.05855	-0.3451	-0.3333	-0.253	-0.3593	-0.5282	0.01276	-0.5918	0.1362	-0.1566	0.08761	0.04459	0.1569	-0.1989	0.1751	-0.2779	0.8217	0.1496	0.1565	0.3013	0.2077	0.0245	0.9587	0.01162	0.467	0.4303	0.6354	0.8149	0.4548	0.3164	0.3493	0.1454	0.9792	0.3349	0.3739	0.5443	0.4797	0.05777	0.9999	0.04227	0.6181	0.8646	0.9126	0.917	0.6759	0.5919	0.5769
ENSMMUG00000002047	ENSG00000041988	THAP3	-0.239	-0.4063	-0.1062	-0.3669	-0.5086	-0.6252	-0.07857	-0.4601	-0.232	-0.1339	-0.1131	-0.06159	-0.1469	-0.4331	-0.06926	-0.1804	0.2635	0.0447	0.5787	0.07366	0.03264	0.001701	0.6988	0.01839	0.136	0.4229	0.4653	0.7017	0.4043	0.01169	0.6533	0.2605	0.7593	0.2221	0.7501	0.2456	0.2561	0.008127	0.9999	0.05877	0.2706	0.8607	0.8747	0.8494	0.6295	0.1098	0.8126
ENSMMUG00000002053	ENSG00000149577	SIDT2	-0.2448	-0.4605	-0.5111	-0.3099	-0.7496	-0.7515	-0.2211	-0.686	-0.05255	-0.3129	-0.02771	0.08548	-0.0113	-0.3553	0.103	-0.3002	0.2257	0.01611	0.005866	0.108	0.001035	7.984e-05	0.2494	0.0002879	0.716	0.04723	0.8479	0.5668	0.9448	0.02479	0.476	0.04697	0.7205	0.167	0.1177	0.3054	0.03455	0.0009915	0.9999	0.003389	0.8178	0.5092	0.9709	0.7676	0.9744	0.1624	0.6876
ENSMMUG00000002054	ENSG00000172059	KLF11	0.2296	0.2564	0.357	0.3329	-0.06751	0.4853	-0.08868	0.6147	0.2698	0.04022	0.02025	0.01381	-0.06839	0.2075	-0.2892	0.2809	0.1303	0.07399	0.01013	0.02439	0.6852	0.0005371	0.5458	1.698e-05	0.01226	0.7257	0.85	0.901	0.5729	0.06847	0.009165	0.01125	0.5901	0.2549	0.1395	0.1295	0.8327	0.003601	0.9999	0.0005083	0.05789	0.9429	0.9709	0.9565	0.7613	0.2758	0.1075
ENSMMUG00000002057	ENSG00000171848	RRM2	0.4451	0.3511	-0.1411	0.04154	-0.1581	0.1358	0.7536	-0.6918	0.1784	0.1362	0.0728	0.2903	0.1581	0.1493	0.465	-0.455	0.05801	0.1113	0.5077	0.853	0.5406	0.5201	0.0009671	0.002012	0.2763	0.4396	0.6619	0.09202	0.398	0.3978	0.005108	0.01064	0.4162	0.2963	0.696	0.9343	0.7362	0.6173	0.1964	0.01277	0.435	0.8659	0.9204	0.2812	0.6244	0.6649	0.08394
ENSMMUG00000002058	ENSG00000149591	TAGLN	-0.4315	-0.2331	-0.5991	-0.5593	-0.4957	-0.9587	-0.3649	-1.351	-0.2663	-0.3446	0.01347	-0.3334	-0.1468	-0.5868	-0.01317	-0.8412	0.07356	0.3002	0.005552	0.0166	0.06434	3.239e-05	0.1107	4.708e-08	0.1209	0.06248	0.9371	0.06729	0.4495	0.002498	0.938	1.957e-05	0.465	0.4811	0.1164	0.1039	0.3222	0.0005227	0.9999	8.313e-06	0.2497	0.571	0.9885	0.2411	0.6709	0.04578	0.9714
ENSMMUG00000002066	ENSG00000132600	PRMT7	-0.03792	-0.3409	-0.206	-0.4553	-0.4958	-0.6841	-0.04401	-0.6588	0.1574	-0.2309	-0.03015	-0.1123	0.01096	-0.3844	0.08997	-0.3478	0.8493	0.07731	0.2581	0.02066	0.02765	0.0003563	0.8188	0.0005779	0.2778	0.1464	0.8371	0.4627	0.9473	0.01778	0.5365	0.02478	0.9853	0.2587	0.4868	0.1177	0.2397	0.002689	0.9999	0.00535	0.4362	0.7254	0.968	0.6904	0.9756	0.1341	0.7319
ENSMMUG00000002079	ENSG00000136866	ZFP37	0.2145	0.6653	0.6216	0.0672	0.6358	0.8887	0.2529	0.8474	-0.3244	-0.02831	-0.2325	-0.6818	-0.4364	0.1383	-0.3998	0.1454	0.583	0.06709	0.07802	0.8654	0.1433	0.01025	0.5209	0.01456	0.2393	0.921	0.3954	0.02607	0.159	0.6181	0.1552	0.5941	0.9289	0.2466	0.2698	0.9402	0.4187	0.03011	0.9999	0.04962	0.3945	0.9847	0.8569	0.1524	0.3837	0.8131	0.3693
ENSMMUG00000002081	ENSG00000165626	BEND7	-0.1479	-0.259	-0.115	0.8011	-0.3325	0.1831	0.4412	0.2245	0.07085	-0.3546	0.5647	0.7242	0.01527	-0.01165	0.7994	0.4558	0.6366	0.3844	0.6795	0.007154	0.3376	0.5126	0.1329	0.4191	0.7502	0.1485	0.01237	0.001869	0.9518	0.9609	0.0004412	0.0474	0.946	0.5563	0.8194	0.06293	0.5859	0.61	0.9999	0.5528	0.8434	0.726	0.6824	0.03837	0.9777	0.9852	0.02879
ENSMMUG00000002091	ENSG00000101347	SAMHD1	0.6219	0.6051	-0.02716	-0.1574	0.6233	0.4814	0.06502	0.1885	0.6318	0.5632	0.08217	-0.05671	0.3993	0.4177	0.1873	0.2821	1.626e-05	7.422e-06	0.8233	0.2159	7.555e-05	0.000169	0.6123	0.1257	7.154e-09	8.449e-07	0.3978	0.569	0.0005343	0.0001638	0.05722	0.006466	0.003788	0.001005	0.9089	0.4529	0.005545	0.00162	0.9999	0.2322	3.228e-06	0.0001287	0.858	0.7686	0.02371	0.01115	0.2291
ENSMMUG00000002096	ENSG00000124357	NAGK	0.8181	0.7032	-0.3452	0.2052	1.137	0.1884	-0.3127	-0.615	1.011	0.8789	0.2047	0.2608	0.9079	0.2414	-0.01669	-0.1083	0.003704	0.00707	0.1535	0.4195	0.0003111	0.4391	0.2122	0.01084	1.213e-06	6.038e-05	0.2705	0.1794	8.173e-05	0.2391	0.9279	0.5694	0.1041	0.1194	0.3702	0.6521	0.01481	0.54	0.9999	0.04032	0.0001003	0.004777	0.8195	0.4072	0.008812	0.5112	0.967
ENSMMUG00000002102	ENSG00000126353	CCR7	-0.4753	-0.5756	-0.4638	-0.7168	-0.8168	-0.8941	-0.2532	-0.5969	-0.07374	-0.1802	0.03281	-0.08791	-0.1953	-0.1686	0.1833	-0.05849	0.03091	0.005087	0.02083	0.0007199	0.0007484	1.471e-05	0.2238	0.00304	0.64	0.2899	0.8346	0.5851	0.2704	0.3166	0.2494	0.7202	0.3077	0.1067	0.1702	0.01469	0.02717	0.0003085	0.9999	0.01704	0.76	0.8082	0.967	0.7791	0.5068	0.5919	0.4783
ENSMMUG00000002103	ENSG00000187957	DNER	-0.6024	0.5436	0.2	0.7463	0.9212	1.107	-0.3436	-0.2951	-0.3165	0.2745	0.2435	0.4115	0.283	0.5929	-0.2777	0.07875	0.1182	0.1027	0.5354	0.03237	0.02105	0.0006381	0.3272	0.3683	0.2488	0.3424	0.3601	0.1291	0.3662	0.03685	0.311	0.7692	0.5705	0.2873	0.7171	0.1521	0.2132	0.004057	0.9999	0.5027	0.4053	0.8228	0.8473	0.3359	0.5964	0.1971	0.5391
ENSMMUG00000002113	ENSG00000188811	NHLRC3	0.03313	0.7751	0.408	0.02871	0.5953	0.7965	0.05509	0.4212	-0.1218	0.2534	-0.06536	-0.2963	-0.1085	0.258	-0.185	-0.0188	0.89	0.0006699	0.06024	0.9009	0.02443	0.0002922	0.81	0.05164	0.4723	0.1571	0.6995	0.09769	0.5671	0.1481	0.2794	0.9138	0.9891	0.02979	0.2408	0.9569	0.2268	0.002342	0.9999	0.1221	0.6226	0.7399	0.9326	0.2904	0.7574	0.4078	0.5066
ENSMMUG00000002116	ENSG00000154640	BTG3	-0.01229	0.3086	0.4143	-0.06109	0.2199	0.2452	0.2435	0.397	-0.6514	0.227	-0.1446	-0.3549	-0.4382	0.02962	-0.2368	-0.3645	0.9703	0.2979	0.1517	0.8457	0.5338	0.3921	0.4338	0.1729	0.00543	0.3327	0.5156	0.1384	0.0893	0.8989	0.2919	0.1135	0.994	0.479	0.3682	0.9303	0.7313	0.4948	0.9999	0.2934	0.03462	0.82	0.884	0.349	0.2869	0.9609	0.5197
ENSMMUG00000002122	ENSG00000107742	SPOCK2	-0.3915	-0.6068	-0.3352	-0.4332	-0.7103	-0.6114	-0.009781	-0.4175	-0.02308	-0.3609	-0.0125	0.002328	-0.161	-0.1127	0.2358	-0.1075	0.06787	0.002391	0.08384	0.03332	0.002717	0.001864	0.9616	0.03139	0.8814	0.0306	0.9352	0.9883	0.3527	0.4961	0.1337	0.5017	0.4459	0.07002	0.2783	0.1546	0.06567	0.008661	0.9999	0.08569	0.9299	0.4165	0.9878	0.9965	0.5841	0.7361	0.3437
ENSMMUG00000002124	ENSG00000158470	B4GALT5	-0.2284	-0.1964	-0.01951	0.9448	0.09629	0.5074	-0.04853	0.3821	-0.02249	-0.252	0.2304	0.62	0.2562	0.3414	0.1356	0.4425	0.4083	0.4503	0.937	0.0004479	0.7489	0.0417	0.8539	0.1236	0.9104	0.2499	0.2501	0.003037	0.2569	0.1098	0.4983	0.03222	0.8576	0.6141	0.9683	0.01139	0.87	0.08693	0.9999	0.2296	0.9478	0.7925	0.8112	0.0502	0.4935	0.3487	0.7039
ENSMMUG00000002130	ENSG00000211456	SACM1L	-0.181	0.5878	0.7842	0.3392	0.6693	0.8417	0.09893	0.6837	-0.6663	0.0462	-0.3111	-0.4845	-0.5392	-0.02045	-0.4937	-0.2291	0.605	0.07212	0.01389	0.3084	0.08157	0.008287	0.7673	0.03117	0.008792	0.8625	0.2129	0.06245	0.05785	0.9389	0.05014	0.3725	0.9355	0.2523	0.1526	0.5504	0.3504	0.0258	0.9999	0.08526	0.04679	0.9734	0.7924	0.2322	0.235	0.9768	0.215
ENSMMUG00000002135	ENSG00000135837	CEP350	-0.2165	0.2988	0.2698	0.4381	0.4635	1.153	-0.1088	1.078	-0.1982	0.1535	-0.23	-0.113	-0.006185	0.6768	-0.1688	0.6515	0.4235	0.2319	0.2662	0.0897	0.1129	3.601e-06	0.6726	1.353e-05	0.3003	0.4506	0.231	0.5669	0.9769	0.0008269	0.3796	0.0008517	0.8672	0.4168	0.4948	0.2756	0.3821	0.0001215	0.9999	0.0004376	0.4596	0.8681	0.8001	0.7676	0.9896	0.02463	0.6047
ENSMMUG00000002141	ENSG00000065600	PACC1	-0.5513	0.03387	0.05664	-0.3736	0.06522	-0.0873	0.08003	-0.1862	-0.7672	-0.1701	-0.3384	-0.4135	-0.2323	-0.3067	-0.2785	-0.6243	0.00684	0.8513	0.7448	0.04833	0.7567	0.6159	0.6666	0.2937	4.546e-07	0.2493	0.01584	0.005277	0.1364	0.0392	0.04515	3.426e-05	0.1434	0.9153	0.8633	0.192	0.8744	0.7019	0.9999	0.4279	5.484e-05	0.7922	0.6824	0.06861	0.352	0.2039	0.207
ENSMMUG00000002142	ENSG00000117691	NENF	-0.04197	-0.1757	0.01981	-0.3966	-0.2508	-0.5373	0.2548	-0.5565	-0.2894	0.1182	-0.2104	-0.2953	-0.1554	-0.6338	-0.07768	-0.3845	0.8177	0.3032	0.9032	0.02579	0.21	0.001852	0.1398	0.001183	0.0301	0.4055	0.1148	0.03737	0.306	3.337e-05	0.5519	0.007277	0.979	0.4833	0.9502	0.134	0.4814	0.008618	0.9999	0.008837	0.1027	0.8497	0.7756	0.1796	0.5414	0.005979	0.7421
ENSMMUG00000002146	ENSG00000151466	SCLT1	0.672	1.332	0.4483	0.2143	1.6	0.9135	0.1023	0.5272	0.2105	1.015	-0.2225	-0.4012	0.1698	0.1802	-0.3386	0.03999	0.04616	3e-05	0.1496	0.5222	1.649e-05	0.003168	0.7601	0.08779	0.3677	6.164e-05	0.3588	0.1187	0.5144	0.4665	0.1706	0.8695	0.3789	0.002878	0.3656	0.7303	0.001717	0.01265	0.9999	0.1789	0.5264	0.004845	0.8469	0.3211	0.7198	0.7136	0.3879
ENSMMUG00000002147	ENSG00000124783	SSR1	0.02249	0.4436	0.3944	0.35	0.4355	0.5942	0.0223	0.3275	-0.1197	0.03713	0.04332	-0.04732	-0.1099	0.0841	-0.18	-0.01668	0.9028	0.01201	0.02097	0.04852	0.0357	0.0007004	0.8982	0.05359	0.3719	0.7985	0.747	0.7313	0.4686	0.5681	0.1775	0.9047	0.9898	0.1487	0.1702	0.1926	0.2617	0.004311	0.9999	0.1253	0.53	0.9589	0.9455	0.8684	0.6867	0.7838	0.3966
ENSMMUG00000002150	ENSG00000131477	RAMP2	-0.03861	-0.03554	-0.1097	-0.4835	-0.3199	-0.7292	0.1125	0.07476	0.3588	0.1329	0.4914	0.2336	0.4897	0.09825	0.336	0.4791	0.9055	0.9091	0.7094	0.14	0.3719	0.01853	0.7216	0.799	0.1059	0.5726	0.02886	0.3187	0.04766	0.6843	0.1331	0.03754	0.9898	0.952	0.8409	0.3535	0.6149	0.0467	0.9999	0.864	0.2287	0.902	0.7169	0.5627	0.2189	0.8521	0.3431
ENSMMUG00000002151	ENSG00000166432	ZMAT1	-0.5336	0.9391	1.176	0.3507	1.205	1.341	0.2034	2.134	-1.305	0.007428	-0.7386	-0.9274	-0.6256	0.09437	-0.6514	0.187	0.4607	0.1225	0.05211	0.5951	0.08734	0.02169	0.7581	0.0002624	0.006304	0.9868	0.09301	0.05164	0.2011	0.8299	0.1467	0.6528	0.885	0.3076	0.2266	0.7814	0.3537	0.05271	0.9999	0.003219	0.03803	0.9975	0.7707	0.211	0.4314	0.9305	0.3588
ENSMMUG00000002153	ENSG00000138757	G3BP2	-0.05635	0.2727	0.2766	0.2598	0.4148	0.5822	0.02383	0.3698	-0.2091	-0.1075	-0.06146	-0.2177	-0.2178	0.2304	-0.125	0.02818	0.7618	0.1196	0.1047	0.1435	0.04645	0.001023	0.8926	0.03174	0.1259	0.4651	0.6518	0.121	0.1584	0.1275	0.3568	0.843	0.9727	0.3047	0.3093	0.3579	0.2881	0.005699	0.9999	0.08637	0.2571	0.8717	0.9172	0.3245	0.3832	0.379	0.5845
ENSMMUG00000002167	ENSG00000011028	MRC2	0.02765	-0.5365	-0.4214	-0.2602	-0.5938	-0.7165	-0.1318	-0.4522	0.4468	-0.1675	0.1405	0.327	0.4728	0.1429	0.3333	0.2753	0.9284	0.07201	0.1322	0.3843	0.09073	0.01212	0.6536	0.1056	0.04873	0.5054	0.544	0.1672	0.07439	0.5563	0.1458	0.2412	0.9928	0.2523	0.3447	0.6206	0.3575	0.03421	0.9999	0.2049	0.1387	0.8869	0.8907	0.39	0.2622	0.7757	0.3573
ENSMMUG00000002171	ENSG00000054523	KIF1B	-0.375	-0.03969	0.08775	0.5136	0.2098	0.6567	-0.04808	0.5566	-0.3954	-0.2561	-0.1227	0.2601	-0.01297	0.4606	0.01824	0.2747	0.09095	0.8456	0.6516	0.01332	0.3721	0.0008191	0.8149	0.004403	0.01259	0.1273	0.4289	0.1014	0.9406	0.004925	0.9059	0.07966	0.5065	0.9119	0.8027	0.09142	0.6149	0.004828	0.9999	0.02181	0.0589	0.7024	0.8657	0.2961	0.972	0.0667	0.9553
ENSMMUG00000002182	NA	NA	-0.146	-0.3133	-0.07101	0.7156	-0.132	0.02743	-0.1609	0.1002	0.1301	-0.1449	0.2587	0.6731	0.2264	0.04699	-0.02024	0.4178	0.5037	0.1235	0.7209	0.001096	0.5826	0.89	0.4354	0.6169	0.3999	0.3792	0.09574	8.063e-05	0.1925	0.778	0.895	0.01093	0.9027	0.3084	0.8493	0.01932	0.7654	0.9196	0.9999	0.7245	0.5562	0.8375	0.7707	0.007591	0.4218	0.9028	0.9501
ENSMMUG00000002191	ENSG00000173391	OLR1	0.2708	-0.006357	0.4258	1.416	-0.4177	0.7868	-0.3677	1.31	-0.2503	-0.1524	0.2034	0.7297	-0.5893	0.3218	-0.4808	0.7541	0.5959	0.9892	0.3293	0.002143	0.4792	0.06865	0.455	0.002237	0.4601	0.6801	0.5418	0.02854	0.1563	0.3543	0.1757	0.02166	0.9311	0.9947	0.5525	0.0299	0.6949	0.1272	0.9999	0.01371	0.6123	0.9303	0.8898	0.1578	0.3801	0.6265	0.3943
ENSMMUG00000002192	ENSG00000172243	CLEC7A	0.4129	1.188	0.6376	0.6022	1.119	1.481	-0.07525	1.046	0.424	1.057	0.2084	-0.03869	0.4635	0.5923	-0.4437	0.6006	0.2407	0.0003271	0.04614	0.07955	0.00351	6.454e-06	0.8264	0.001127	0.08865	8.992e-05	0.4044	0.8814	0.09477	0.02303	0.08669	0.01871	0.7362	0.01862	0.2165	0.2558	0.07706	0.0001779	0.9999	0.008533	0.2045	0.006762	0.8603	0.9483	0.2937	0.1554	0.2779
ENSMMUG00000002194	ENSG00000108946	PRKAR1A	-0.2095	0.1955	0.3001	0.6013	0.1688	0.738	-0.1976	0.4541	-0.2605	-0.09704	0.0625	0.1244	-0.3146	0.3418	-0.2068	0.1805	0.3051	0.31	0.1135	0.003134	0.4549	0.000206	0.3088	0.01813	0.08005	0.5439	0.675	0.4222	0.06037	0.04005	0.1613	0.2495	0.7952	0.49	0.3212	0.03751	0.6777	0.001847	0.9999	0.05826	0.1918	0.8957	0.9258	0.6564	0.2387	0.2053	0.3763
ENSMMUG00000002197	ENSG00000139112	GABARAPL1	-0.2074	-0.09115	0.09146	0.7901	0.1918	0.6316	0.05894	0.4312	-0.2886	-0.1323	0.1884	0.443	-0.1472	0.2858	-0.005561	0.4351	0.3495	0.6608	0.6517	0.0004001	0.434	0.002717	0.7803	0.0377	0.07314	0.441	0.2409	0.009385	0.4145	0.1061	0.9722	0.01082	0.8281	0.781	0.8027	0.0107	0.6643	0.01131	0.9999	0.09735	0.1809	0.8659	0.8094	0.09364	0.6387	0.3439	0.9874
ENSMMUG00000002203	ENSG00000179715	PCED1B	-0.07917	-0.5402	-0.4288	-0.5116	-0.4838	-0.7828	-0.01819	-0.4667	0.1869	-0.2264	0.2028	0.03983	0.2199	-0.08138	0.5231	0.02936	0.7641	0.02892	0.07444	0.04213	0.09417	0.001313	0.9425	0.05213	0.3345	0.2714	0.2902	0.8393	0.3129	0.6915	0.008329	0.8823	0.973	0.199	0.264	0.1761	0.3605	0.006836	0.9999	0.123	0.4935	0.8023	0.8245	0.9289	0.5477	0.8569	0.1048
ENSMMUG00000002206	ENSG00000109099	PMP22	0.9827	0.5577	-0.07206	0.2901	0.3567	1.072	0.06204	0.1088	1.195	0.5808	0.4535	0.522	0.5832	0.6775	-0.03226	0.4095	0.009909	0.1335	0.8455	0.462	0.4015	0.002903	0.8815	0.7684	2.793e-05	0.05246	0.1254	0.08124	0.06066	0.02031	0.9156	0.1771	0.1732	0.3199	0.9207	0.6878	0.64	0.01187	0.9999	0.8428	0.00107	0.5325	0.7789	0.2639	0.239	0.1456	0.96
ENSMMUG00000002209	ENSG00000134444	RELCH	-0.2478	0.8259	1.051	0.5818	0.857	1.244	0.1476	1.133	-0.9091	0.1117	-0.4554	-0.5617	-0.5002	0.09044	-0.7578	-0.124	0.5956	0.05133	0.0113	0.1847	0.08476	0.002479	0.7385	0.006014	0.006526	0.7412	0.1555	0.09596	0.1684	0.7866	0.02221	0.7018	0.9311	0.2308	0.1436	0.4142	0.3521	0.01061	0.9999	0.02682	0.03873	0.947	0.7874	0.2875	0.3944	0.9074	0.1556
ENSMMUG00000002217	ENSG00000162551	ALPL	-1.482	-0.5029	-2.338	-2.226	-1.09	-2.77	-0.8725	-3.895	0.07062	-0.84	0.2908	-0.1333	-0.7479	-0.8759	-0.7182	-0.9104	0.02478	0.3646	1.673e-05	0.0005118	0.1742	1.028e-06	0.1288	8.721e-10	0.9099	0.2226	0.6566	0.842	0.2901	0.2208	0.2922	0.2083	0.2816	0.539	0.01779	0.0125	0.4489	5.218e-05	0.9999	5.903e-07	0.9475	0.7773	0.9184	0.9299	0.5258	0.4928	0.5199
ENSMMUG00000002224	ENSG00000164985	PSIP1	0.3161	0.6049	0.7945	0.2769	0.516	0.7721	0.3119	1.089	-0.2135	0.002561	-0.1054	-0.37	-0.5004	0.2245	-0.303	0.3594	0.2843	0.02991	0.003511	0.326	0.1131	0.004439	0.2708	8.747e-05	0.3124	0.991	0.6175	0.09371	0.03874	0.3242	0.1536	0.1018	0.7789	0.1991	0.1018	0.5679	0.3821	0.0162	0.9999	0.001501	0.4714	0.9983	0.9105	0.2839	0.201	0.5979	0.3671
ENSMMUG00000002229	ENSG00000242247	ARFGAP3	-0.275	-0.09492	0.1398	0.8763	0.08279	0.5713	-0.186	0.4202	-0.05584	-0.1115	0.286	0.676	0.1411	0.4618	-0.002969	0.5722	0.1898	0.6279	0.4696	4.962e-05	0.7216	0.004228	0.3517	0.03283	0.7094	0.4866	0.0609	5.427e-05	0.4053	0.006563	0.9841	0.0005314	0.6775	0.7571	0.6686	0.003819	0.854	0.01561	0.9999	0.08841	0.813	0.8807	0.7531	0.006503	0.6303	0.07896	0.9926
ENSMMUG00000002232	ENSG00000206527	HACD2	-0.3239	0.3845	0.6118	0.3828	0.5688	1.023	0.1915	0.9815	-0.5124	0.1561	-0.1647	-0.3146	-0.203	0.365	-0.1349	0.04889	0.3431	0.2092	0.03947	0.2304	0.1118	0.0005114	0.5449	0.0009662	0.03038	0.516	0.4678	0.1888	0.4255	0.1182	0.5551	0.8297	0.8248	0.3942	0.207	0.4696	0.3812	0.003481	0.9999	0.00779	0.1034	0.8881	0.875	0.42	0.6492	0.3628	0.7444
ENSMMUG00000002241	ENSG00000137710	RDX	0.3827	0.6645	0.4938	0.2394	0.5723	0.8451	0.1391	0.5768	-0.00807	0.06114	-0.09675	-0.2176	-0.2549	0.1895	-0.1732	0.07387	0.1389	0.006527	0.03569	0.3429	0.04346	0.0003459	0.5783	0.01377	0.9649	0.7545	0.6021	0.2653	0.2259	0.3244	0.3574	0.6943	0.6052	0.1185	0.1987	0.5826	0.2816	0.002647	0.9999	0.04777	0.9796	0.951	0.906	0.5104	0.4603	0.5981	0.585
ENSMMUG00000002244	ENSG00000102189	EEA1	-0.2394	0.7849	0.6298	-5.332e-05	0.616	1.33	-0.0502	1.511	-0.5049	0.4111	-0.2589	-0.633	-0.6955	0.6327	-0.523	0.5269	0.5896	0.04541	0.1046	0.9999	0.1972	0.0004477	0.9059	8.068e-05	0.09431	0.1739	0.3788	0.04757	0.04207	0.03236	0.08569	0.0654	0.9299	0.2229	0.3092	0.9999	0.4697	0.003192	0.9999	0.001412	0.2127	0.7549	0.8519	0.2021	0.2067	0.1864	0.2768
ENSMMUG00000002248	ENSG00000106991	ENG	0.08102	-0.3921	-0.9105	-1.2	-1.499	-0.9547	-0.4769	-0.3401	1.774	0.9286	0.8604	0.6427	1.159	0.6111	1.169	1.358	0.8815	0.4615	0.08258	0.04709	0.01966	0.07099	0.3688	0.4963	0.0003803	0.08772	0.1084	0.2556	0.05085	0.27	0.02601	0.008633	0.9879	0.6234	0.2765	0.1893	0.2073	0.1303	0.9999	0.6235	0.006435	0.6415	0.7736	0.4994	0.2255	0.5452	0.1662
ENSMMUG00000002263	ENSG00000138071	ACTR2	0.0108	0.3344	0.3277	0.5881	0.4489	0.9034	-0.2103	0.4012	-0.1177	-0.1375	0.02654	0.1133	-0.256	0.3141	-0.3137	0.1678	0.9676	0.1806	0.1757	0.02249	0.1271	0.0003204	0.4047	0.09852	0.5399	0.506	0.89	0.5685	0.2387	0.1331	0.1032	0.3997	0.994	0.3665	0.396	0.1233	0.3999	0.002501	0.9999	0.1946	0.6805	0.8869	0.9768	0.7685	0.4736	0.387	0.3022
ENSMMUG00000002272	ENSG00000113282	CLINT1	-0.2371	0.1055	0.2285	0.3504	0.2436	0.6018	0.05588	0.5723	-0.349	-0.1957	-0.1488	-0.07135	-0.1265	0.1278	-0.1676	0.247	0.1762	0.52	0.1553	0.039	0.2136	0.0003611	0.738	0.0006721	0.007512	0.1594	0.2488	0.592	0.385	0.369	0.1931	0.07174	0.6597	0.6721	0.3724	0.1684	0.4841	0.002706	0.9999	0.006007	0.04265	0.7421	0.8111	0.7848	0.6135	0.6401	0.4137
ENSMMUG00000002273	NA	NA	-0.2258	-0.3775	-0.1017	-0.3612	-0.4761	-0.6509	0.07842	-0.4868	-0.05122	-0.2481	-0.04241	-0.1701	-0.1232	-0.3	0.0563	-0.2671	0.326	0.08607	0.6234	0.1056	0.06381	0.002585	0.7206	0.02218	0.7603	0.1752	0.8016	0.3342	0.5202	0.104	0.7373	0.1292	0.8107	0.2702	0.784	0.3016	0.3219	0.01094	0.9999	0.06712	0.8508	0.7557	0.9586	0.5762	0.7246	0.3401	0.8666
ENSMMUG00000002278	ENSG00000116017	ARID3A	-0.4903	-0.3696	-0.2058	0.7163	-0.6396	0.4031	-0.2386	0.2933	0.08289	-0.036	0.1765	0.7112	0.1486	0.4001	-0.1203	0.7061	0.1632	0.2599	0.5049	0.02607	0.1001	0.183	0.4774	0.3306	0.7419	0.896	0.4851	0.005199	0.6097	0.1266	0.6376	0.005598	0.6428	0.4433	0.6943	0.135	0.3681	0.2719	0.9999	0.4657	0.8371	0.9792	0.8767	0.06796	0.7869	0.3783	0.8034
ENSMMUG00000002286	ENSG00000005339	CREBBP	-0.29	-0.1494	0.07714	0.8523	0.07095	0.9537	-0.1724	0.886	0.03519	-0.00714	0.07564	0.6711	0.2128	0.6385	0.1041	0.8468	0.1945	0.4729	0.7005	0.0001241	0.7712	1.017e-05	0.4162	3.728e-05	0.8269	0.9671	0.6384	0.0001283	0.242	0.0005191	0.5181	3.101e-06	0.6817	0.633	0.835	0.006126	0.8819	0.0002439	0.9999	0.0008426	0.8938	0.9935	0.913	0.008953	0.4775	0.01921	0.7185
ENSMMUG00000002296	ENSG00000038945	MSR1	1	1.792	0.8657	0.2043	1.738	1.617	0.7904	1.157	1.105	1.13	0.02981	-0.08068	0.8314	0.4383	-1.028	0.2383	0.03771	0.0001022	0.06643	0.6927	0.0008194	0.0003913	0.1409	0.0123	0.002881	0.004064	0.9406	0.8454	0.04824	0.2687	0.01792	0.5397	0.3426	0.007592	0.2507	0.8436	0.02894	0.00288	0.9999	0.04391	0.0234	0.1263	0.9893	0.9318	0.2203	0.5438	0.143
ENSMMUG00000002301	ENSG00000135631	RAB11FIP5	0.3297	-0.1877	-0.2398	-0.3436	-0.3119	-0.2644	-0.01635	-0.2636	0.698	0.02069	0.1758	0.3586	0.4272	0.08248	0.2346	0.1866	0.1748	0.4256	0.2895	0.1578	0.2389	0.2436	0.9448	0.2451	0.0001592	0.9171	0.3404	0.06036	0.03887	0.6708	0.2003	0.3272	0.6577	0.5937	0.5155	0.3777	0.5044	0.3403	0.9999	0.3761	0.003537	0.9835	0.8429	0.2279	0.2011	0.8433	0.4212
ENSMMUG00000002308	ENSG00000187474	FPR3	0.3905	0.7117	-0.2011	0.4332	1.059	0.6611	-0.22	0.2225	0.7757	1.002	-0.1164	0.06296	0.9062	0.4276	0.07123	0.4353	0.123	0.003159	0.3837	0.07628	0.0002276	0.004677	0.3653	0.331	5.452e-05	1.99e-06	0.5361	0.7429	3.102e-05	0.0324	0.7029	0.02432	0.5761	0.08348	0.6012	0.2502	0.0117	0.01685	0.9999	0.4661	0.001686	0.0002724	0.8889	0.8745	0.005655	0.1865	0.8446
ENSMMUG00000002316	ENSG00000203880	PCMTD2	-0.5478	0.8403	1.215	0.6573	0.7904	1.427	0.0299	1.27	-1.194	-0.007348	-0.4462	-0.5673	-0.7657	0.1484	-0.8773	-0.1802	0.3108	0.08367	0.01049	0.1877	0.1658	0.002629	0.9531	0.007333	0.001911	0.9849	0.2214	0.1348	0.06579	0.7034	0.01946	0.6297	0.7978	0.2671	0.1415	0.4176	0.4396	0.01106	0.9999	0.03074	0.01803	0.9972	0.7946	0.344	0.2483	0.8619	0.1478
ENSMMUG00000002321	ENSG00000185052	SLC24A3	-0.1345	-0.01137	-0.1506	0.1553	0.07053	0.6019	-0.1545	0.06156	0.2729	0.2295	-0.01057	0.3016	0.34	0.4814	0.2296	0.4359	0.5463	0.9574	0.4647	0.4649	0.7713	0.003025	0.48	0.7594	0.09942	0.1968	0.9503	0.07786	0.06909	0.005626	0.1715	0.01055	0.9196	0.9779	0.6639	0.6896	0.8819	0.01224	0.9999	0.8359	0.2197	0.7692	0.9905	0.2582	0.2523	0.0717	0.3893
ENSMMUG00000002324	NA	NA	-0.308	-0.2946	-0.07539	-0.474	-0.2918	-0.8099	0.2529	-0.6268	-0.196	-0.2011	-0.1118	0.05184	0.05072	-0.4084	-0.01154	-0.6298	0.3882	0.3829	0.8132	0.1661	0.4486	0.01542	0.4541	0.05998	0.4286	0.4487	0.6509	0.8391	0.8545	0.1311	0.9623	0.0162	0.8536	0.5551	0.9027	0.3877	0.6732	0.04057	0.9999	0.1361	0.583	0.8677	0.9172	0.9289	0.9288	0.3847	0.9825
ENSMMUG00000002328	ENSG00000130175	PRKCSH	-0.05689	-0.5375	-0.3963	-0.3474	-0.656	-0.7076	-0.008361	-0.4186	0.3421	-0.1341	0.1946	0.2416	0.2097	-0.08365	0.3325	0.1696	0.8432	0.0425	0.1271	0.1998	0.03735	0.006645	0.9755	0.1066	0.09796	0.535	0.3365	0.2498	0.3582	0.6984	0.1062	0.4209	0.9841	0.2165	0.3384	0.4321	0.2661	0.02194	0.9999	0.2064	0.2178	0.8921	0.8402	0.4928	0.5897	0.8593	0.3061
ENSMMUG00000002332	ENSG00000119707	RBM25	-0.373	0.325	0.1732	0.2252	0.5587	0.7776	0.05439	0.8267	-0.5289	-0.02379	-0.3286	-0.2553	0.03962	0.3204	-0.07807	0.3099	0.1488	0.1672	0.4471	0.3514	0.04143	0.0007441	0.8212	0.0003597	0.004233	0.9004	0.06903	0.1698	0.8421	0.09128	0.6612	0.08943	0.6245	0.3527	0.6499	0.5906	0.278	0.004499	0.9999	0.003888	0.0299	0.9799	0.7552	0.3938	0.9236	0.3179	0.8169
ENSMMUG00000002338	ENSG00000143889	HNRNPLL	-0.1472	0.3911	0.4758	0.1739	0.3253	0.5806	0.1987	0.4709	-0.4705	0.09503	-0.277	-0.2961	-0.395	-0.1425	-0.2019	-0.1259	0.55	0.08562	0.03203	0.4567	0.2233	0.008826	0.3965	0.03344	0.009146	0.6119	0.1182	0.1086	0.05087	0.4436	0.2539	0.4853	0.9199	0.2696	0.1906	0.6834	0.492	0.02703	0.9999	0.08962	0.04795	0.9098	0.7759	0.307	0.2255	0.6981	0.4826
ENSMMUG00000002339	ENSG00000162607	USP1	-0.02148	0.7354	0.6885	0.4188	0.6256	1.009	0.002759	0.8809	-0.4066	0.03097	-0.2575	-0.5539	-0.6081	0.05725	-0.6418	-0.01608	0.9527	0.03003	0.03586	0.2284	0.1171	0.002322	0.9937	0.00747	0.1208	0.9111	0.3224	0.04343	0.04143	0.8359	0.01671	0.9518	0.994	0.1992	0.1993	0.4675	0.3864	0.01015	0.9999	0.03111	0.2497	0.9824	0.8329	0.1924	0.2055	0.9335	0.1392
ENSMMUG00000002340	ENSG00000116641	DOCK7	0.4483	0.7474	0.2032	-0.3819	0.341	1.013	-0.3367	0.6546	0.4493	0.5994	-0.04218	-0.3074	0.1513	0.6282	-0.3043	0.5694	0.109	0.004377	0.4271	0.1807	0.2684	6.919e-05	0.227	0.009059	0.02283	0.004716	0.8347	0.1598	0.5003	0.002394	0.1456	0.004958	0.5519	0.09827	0.6357	0.4098	0.5305	0.0009012	0.9999	0.03549	0.08667	0.1401	0.967	0.3797	0.7105	0.04494	0.3572
ENSMMUG00000002345	ENSG00000138594	TMOD3	0.1076	0.4203	0.1656	0.3176	0.3468	0.6581	-0.0746	0.2097	-0.03196	0.08945	0.02111	-0.04933	-0.1327	0.2585	-0.128	-0.02188	0.5486	0.01362	0.3068	0.06558	0.08069	0.0001005	0.6622	0.1969	0.8042	0.5195	0.8702	0.7114	0.3629	0.06588	0.3231	0.8695	0.9199	0.157	0.5319	0.2305	0.3491	0.001145	0.9999	0.3223	0.8799	0.8899	0.9734	0.8553	0.5933	0.2702	0.5515
ENSMMUG00000002347	ENSG00000111245	MYL2	-0.03772	0.3786	-0.06413	0.139	0.041	-0.1037	0.197	-0.1118	0.7187	-0.06902	0.111	0.1354	-0.02399	-0.1641	0.09107	-0.0895	0.9203	0.2843	0.8506	0.6988	0.9212	0.7607	0.5833	0.7427	0.009483	0.8136	0.6831	0.6297	0.9377	0.575	0.7376	0.75	0.9918	0.4665	0.9235	0.8461	0.9617	0.8223	0.9999	0.8238	0.04897	0.9623	0.9286	0.808	0.9704	0.7862	0.8667
ENSMMUG00000002350	ENSG00000137965	IFI44	2.307	3.516	0.2081	0.1514	4.135	3.027	-0.7365	0.04905	1.586	2.895	-0.4595	-0.7053	1.596	1.479	-1.513	-0.04467	0.0004362	1.819e-07	0.7171	0.8044	1.349e-07	1.2e-06	0.2422	0.9317	0.0008516	2.288e-07	0.3188	0.141	0.002987	0.004178	0.001926	0.9244	0.02873	3.933e-05	0.8463	0.9082	3.573e-05	5.577e-05	0.9999	0.9566	0.01075	4.57e-05	0.8293	0.3526	0.06065	0.06012	0.05494
ENSMMUG00000002354	NA	NA	-0.08828	0.263	0.5179	-0.004049	0.3533	0.4856	0.4419	0.7952	-0.4315	0.03445	-0.1385	-0.4232	-0.5721	0.002793	-0.4256	0.1086	0.7579	0.3141	0.04074	0.9884	0.2555	0.05327	0.109	0.001673	0.02825	0.8639	0.4662	0.04133	0.009821	0.9888	0.02981	0.5662	0.9717	0.4932	0.2098	0.9946	0.5191	0.1044	0.9999	0.01127	0.0989	0.9734	0.875	0.1879	0.113	0.9957	0.1744
ENSMMUG00000002364	ENSG00000127914	AKAP9	0.07343	0.1495	0.1142	0.2043	0.04055	0.5382	-0.1812	0.5813	0.04533	-0.05514	-0.04566	-0.02987	-0.1516	0.309	-0.1138	0.517	0.6489	0.3243	0.4336	0.1879	0.8195	0.0003384	0.2458	0.0001234	0.6954	0.6587	0.6954	0.804	0.252	0.01418	0.3321	3.629e-05	0.9495	0.5025	0.6406	0.4179	0.9079	0.002599	0.9999	0.001901	0.8025	0.9252	0.9312	0.912	0.4881	0.1209	0.5598
ENSMMUG00000002365	ENSG00000187049	TMEM216	-0.5615	-0.2993	0.2159	-0.3538	-0.255	-0.3714	-0.1257	0.1656	-0.792	0.1186	-0.1294	-0.3331	-0.3632	-0.2699	-0.3465	0.04778	0.05224	0.2485	0.3798	0.1845	0.4019	0.1405	0.6394	0.4973	0.0001528	0.5662	0.5009	0.1061	0.1032	0.1971	0.0793	0.8058	0.3974	0.4335	0.5979	0.4138	0.6402	0.222	0.9999	0.6243	0.003428	0.9017	0.8807	0.3036	0.3048	0.4677	0.2664
ENSMMUG00000002370	ENSG00000091409	ITGA6	-0.2825	0.2481	0.429	0.2781	0.2976	0.6156	-0.02283	0.6529	-0.4885	-0.007442	-0.1351	-0.3222	-0.2827	0.2403	-0.1159	0.12	0.2672	0.2886	0.05909	0.2478	0.2788	0.00711	0.9241	0.004353	0.007369	0.9688	0.4469	0.08211	0.1607	0.2092	0.5144	0.5113	0.7624	0.4707	0.2392	0.489	0.5402	0.02302	0.9999	0.02167	0.04213	0.9938	0.8697	0.2651	0.3856	0.4808	0.7157
ENSMMUG00000002371	ENSG00000197879	MYO1C	-0.09407	-0.4555	-0.4955	-0.6195	-0.6085	-0.6915	-0.2382	-0.5558	0.09092	-0.3956	-0.2418	-0.1338	-0.04795	-0.4594	0.05888	-0.2875	0.7004	0.05068	0.02736	0.009615	0.02603	0.002495	0.3081	0.01397	0.6067	0.04073	0.1763	0.4687	0.8106	0.0183	0.739	0.1194	0.9617	0.2294	0.1817	0.07495	0.2344	0.01065	0.9999	0.04823	0.7344	0.4798	0.7874	0.6955	0.9086	0.1368	0.8677
ENSMMUG00000002375	ENSG00000011590	ZBTB32	0.1737	-0.2629	-0.3634	-0.2649	-0.6953	-0.936	-0.4101	-1.009	0.2701	-0.3026	-0.0554	0.03462	-0.06007	-0.686	-0.2613	-0.4893	0.509	0.3002	0.1324	0.2983	0.0207	0.0002372	0.1123	8.672e-05	0.1552	0.1469	0.7737	0.8619	0.7835	0.001642	0.1792	0.01709	0.9047	0.4811	0.3448	0.5415	0.2112	0.002038	0.9999	0.001492	0.2961	0.7254	0.9505	0.9388	0.8953	0.03626	0.3985
ENSMMUG00000002376	ENSG00000074660	SCARF1	0.4144	0.5249	0.1962	0.6313	0.4274	0.9978	-0.004946	0.3856	0.5768	0.317	0.4127	0.5144	0.581	0.3429	0.04255	0.7161	0.2639	0.1382	0.5634	0.07808	0.2841	0.003415	0.9892	0.251	0.03959	0.2977	0.1493	0.07584	0.06965	0.2419	0.8831	0.01301	0.7595	0.3235	0.7393	0.2535	0.5435	0.01336	0.9999	0.3827	0.1213	0.8101	0.7874	0.2554	0.2534	0.5146	0.9455
ENSMMUG00000002384	ENSG00000126246	IGFLR1	-0.06581	-0.3553	-0.2973	-0.4142	-0.4591	-0.7043	-0.1134	-0.5035	0.06629	-0.2368	-0.04056	-0.1671	0.08127	-0.467	0.02669	-0.05148	0.8187	0.1869	0.2522	0.1317	0.1479	0.007766	0.6776	0.05475	0.7497	0.2905	0.845	0.4367	0.7286	0.03876	0.8975	0.8102	0.979	0.3732	0.4804	0.3419	0.4233	0.02459	0.9999	0.1273	0.8431	0.8082	0.9709	0.6687	0.8626	0.2027	0.9513
ENSMMUG00000002386	ENSG00000267796	LIN37	0.05304	-0.4687	-0.4102	-0.227	-0.542	-0.8837	-0.06602	-0.7189	0.2573	-0.1844	0.07239	0.145	0.1398	-0.3064	0.1526	-0.1286	0.8521	0.0868	0.1168	0.4093	0.09041	0.001108	0.8097	0.007059	0.2184	0.4204	0.7319	0.5051	0.5579	0.1859	0.468	0.5569	0.9855	0.2706	0.3258	0.6433	0.3568	0.006026	0.9999	0.02997	0.3708	0.8599	0.9428	0.723	0.7515	0.4534	0.6819
ENSMMUG00000002389	ENSG00000004776	HSPB6	-1.25	-1.857	-1.219	-1.052	-1.416	-2.152	-1.22	-1.021	-0.3014	0.114	-0.3159	-0.08581	-0.3195	-0.9635	0.1033	0.26	0.07576	0.005334	0.05493	0.1148	0.06714	0.0009303	0.06777	0.1026	0.5373	0.8292	0.5197	0.8651	0.5661	0.07114	0.8325	0.6031	0.469	0.1083	0.2325	0.3158	0.328	0.005287	0.9999	0.2005	0.6783	0.9651	0.884	0.9402	0.7569	0.2809	0.9199
ENSMMUG00000002390	ENSG00000138073	PREB	0.161	-0.3799	-0.3561	-0.2363	-0.3757	-0.648	-0.04865	-0.6721	0.2904	-0.1302	0.09063	0.1657	0.3146	-0.1654	0.2332	-0.1623	0.3346	0.0171	0.01954	0.1389	0.04271	4.528e-05	0.7588	2.603e-05	0.01767	0.3224	0.4576	0.1891	0.02335	0.2108	0.05623	0.2009	0.8182	0.1703	0.1674	0.3517	0.281	0.0006638	0.9999	0.0006894	0.07312	0.8129	0.8722	0.4204	0.1597	0.4822	0.2268
ENSMMUG00000002404	ENSG00000141503	MINK1	-0.2112	-0.5097	-0.1074	0.5897	-0.4115	-0.1917	-0.2207	0.1964	0.1108	-0.212	0.3399	0.7539	0.3102	0.2353	0.2073	0.7302	0.3867	0.0258	0.6322	0.01525	0.125	0.3918	0.3428	0.3869	0.5243	0.2496	0.05331	9.392e-05	0.1142	0.212	0.2333	0.0001483	0.8524	0.1926	0.7891	0.0983	0.3974	0.4945	0.9999	0.5206	0.6673	0.7922	0.7531	0.007946	0.3206	0.4835	0.4592
ENSMMUG00000002408	ENSG00000106608	URGCP	-0.1013	-0.4706	-0.4203	-0.3883	-0.443	-0.7599	-0.08355	-0.6569	0.1093	-0.2394	0.03599	-0.004382	0.09619	-0.2553	0.2633	-0.1689	0.5898	0.008644	0.01484	0.03241	0.03416	2.214e-05	0.6398	0.0002053	0.4206	0.103	0.7902	0.975	0.5297	0.08269	0.0541	0.2288	0.9299	0.1295	0.1539	0.1522	0.2588	0.000405	0.9999	0.002726	0.5757	0.6756	0.9556	0.9912	0.7319	0.301	0.2226
ENSMMUG00000002411	ENSG00000136279	DBNL	0.06991	-0.3463	-0.5004	-0.2592	-0.4348	-0.5652	-0.09305	-0.6355	0.4006	-0.111	0.1709	0.1501	0.2899	-0.09406	0.2284	-0.02064	0.7609	0.1048	0.01719	0.2342	0.08606	0.007121	0.6692	0.002561	0.01658	0.5253	0.2937	0.3724	0.1187	0.5895	0.1646	0.9019	0.9722	0.2896	0.1594	0.4743	0.3525	0.02304	0.9999	0.01508	0.07047	0.8913	0.8264	0.6126	0.3263	0.7958	0.3802
ENSMMUG00000002413	ENSG00000130300	PLVAP	0.5699	-0.1683	-0.4156	-0.6163	-0.2628	-0.6556	0.4297	0.1874	1.043	0.185	0.5481	0.3307	0.9108	0.2698	0.8093	0.9191	0.222	0.7102	0.3355	0.1974	0.6211	0.1347	0.3402	0.6567	0.002166	0.6177	0.1168	0.3634	0.01744	0.4672	0.01796	0.008756	0.7178	0.8173	0.5589	0.4295	0.7904	0.2147	0.9999	0.7553	0.01967	0.912	0.7756	0.6043	0.1414	0.714	0.143
ENSMMUG00000002416	ENSG00000169504	CLIC4	-0.1296	0.605	0.6114	0.03102	0.1975	0.5139	-0.2773	0.07648	-0.5505	-0.2942	-0.3182	-0.4248	-0.8291	-0.2349	-0.8015	-0.7124	0.6925	0.04686	0.03651	0.9208	0.5836	0.07723	0.3795	0.7947	0.01812	0.2276	0.164	0.07788	0.001987	0.3333	0.0008722	0.003513	0.96	0.2251	0.2012	0.9648	0.7657	0.139	0.9999	0.8605	0.0743	0.7796	0.7874	0.2582	0.04759	0.6066	0.03921
ENSMMUG00000002418	ENSG00000174130	TLR6	-0.05281	0.5849	0.6659	1.232	0.5321	1.265	-0.09395	0.8524	-0.2304	0.121	0.1765	0.4249	-0.2156	0.4319	-0.4192	0.558	0.8716	0.06237	0.02928	0.0002145	0.1463	8.479e-05	0.7628	0.006427	0.3292	0.6357	0.4595	0.09069	0.4173	0.1062	0.0777	0.02817	0.9878	0.241	0.1864	0.007641	0.4217	0.001023	0.9999	0.02803	0.4883	0.9194	0.8722	0.2794	0.641	0.344	0.2639
ENSMMUG00000002419	ENSG00000121895	TMEM156	0.3184	0.652	0.6096	-0.05195	0.4328	0.3834	0.2495	0.6496	-0.2117	0.1165	-0.07788	-0.4842	-0.257	-0.03297	-0.1826	0.05859	0.2027	0.005787	0.00766	0.8294	0.1152	0.08978	0.3005	0.004378	0.2337	0.5347	0.6596	0.01116	0.2023	0.8606	0.3065	0.7461	0.6923	0.1126	0.1272	0.9224	0.385	0.1565	0.9999	0.02175	0.3887	0.8921	0.9191	0.1025	0.4326	0.9452	0.5344
ENSMMUG00000002420	ENSG00000020633	RUNX3	0.4315	-0.2523	-0.223	-0.2496	0.04434	-0.2972	0.2856	-0.1911	0.5159	0.08889	0.3148	0.2185	0.648	0.335	0.6184	0.08981	0.07664	0.2508	0.2989	0.2646	0.8673	0.1672	0.2099	0.3703	0.003888	0.6292	0.06747	0.2146	0.001457	0.07317	0.0006026	0.6119	0.4718	0.4355	0.5232	0.5063	0.9331	0.2534	0.9999	0.5049	0.02825	0.9166	0.7531	0.4506	0.04109	0.2854	0.03296
ENSMMUG00000002421	ENSG00000122678	POLM	0.03655	-0.2268	-0.3328	-0.5735	-0.7947	-0.7724	-0.3328	-0.7353	-0.0458	-0.2865	-0.2603	-0.3241	-0.3811	-0.6265	-0.3753	-0.4913	0.8738	0.3077	0.1154	0.01194	0.003675	0.0005044	0.1441	0.0008651	0.7855	0.122	0.1347	0.07888	0.05781	0.001432	0.03321	0.007189	0.9878	0.4879	0.3236	0.08557	0.07954	0.003442	0.9999	0.007207	0.8676	0.6996	0.784	0.26	0.235	0.03388	0.1813
ENSMMUG00000002422	NA	NA	-0.516	-0.6144	-1.219	-1.308	-1.486	-1.593	-0.9162	-1.867	-0.06386	-0.6048	-0.2988	-0.436	-0.366	-0.9405	-0.09501	-0.8024	0.0805	0.03151	1.565e-05	1.36e-05	2.329e-05	9.329e-08	0.00162	1.378e-09	0.7607	0.00984	0.1678	0.05667	0.1365	0.0001541	0.655	0.0006072	0.4816	0.2023	0.01779	0.001927	0.002214	1.085e-05	0.2562	7.631e-07	0.8511	0.2253	0.7874	0.2202	0.352	0.01073	0.8134
ENSMMUG00000002423	ENSG00000106628	POLD2	0.135	-0.4322	-0.4397	-0.423	-0.4746	-0.8415	-0.0006321	-0.5571	0.2761	-0.2084	0.04329	-0.01102	0.2	-0.2618	0.3284	-0.06794	0.5609	0.05632	0.04102	0.06349	0.06961	0.0001766	0.9977	0.01057	0.1024	0.2596	0.8009	0.9505	0.2983	0.1598	0.05391	0.7	0.9234	0.2362	0.2104	0.2262	0.3304	0.001661	0.9999	0.03954	0.2238	0.7941	0.9586	0.9795	0.5341	0.4229	0.2223
ENSMMUG00000002428	ENSG00000048405	ZNF800	0.07888	0.6634	0.6331	0.2304	0.5507	0.7979	0.06024	0.6747	-0.4563	-0.06676	-0.1835	-0.4339	-0.5622	0.05894	-0.5072	-0.1888	0.8025	0.02507	0.02646	0.4452	0.1126	0.005066	0.8427	0.01826	0.04333	0.7772	0.4078	0.0647	0.02786	0.8	0.02624	0.4053	0.9783	0.1911	0.1808	0.6738	0.382	0.01788	0.9999	0.0585	0.1288	0.9536	0.8604	0.2363	0.1712	0.9128	0.1668
ENSMMUG00000002435	ENSG00000106034	CPED1	0.07372	0.3188	0.5849	1.541	0.2614	1.428	-0.2466	1.947	0.5869	0.6718	0.5584	0.8018	0.1305	1.07	-0.282	1.534	0.8694	0.4328	0.1301	0.0001854	0.6191	0.0001865	0.5868	4.024e-07	0.05197	0.03514	0.05837	0.007493	0.7006	0.0002677	0.3678	2.271e-07	0.9878	0.5994	0.3423	0.007062	0.7892	0.001719	0.9999	3.742e-05	0.1446	0.4455	0.7531	0.08239	0.846	0.01406	0.5938
ENSMMUG00000002437	ENSG00000108798	ABI3	0.7132	-0.06198	-0.255	-0.2723	-0.222	-0.3693	0.05357	-0.2474	0.7691	0.2693	0.2383	0.2297	0.5877	0.05744	0.326	0.2098	0.04242	0.8512	0.4248	0.423	0.562	0.2516	0.8736	0.4388	0.002936	0.3264	0.3567	0.39	0.04157	0.8352	0.204	0.4291	0.3624	0.9153	0.6345	0.6546	0.7503	0.349	0.9999	0.5708	0.02365	0.8156	0.8469	0.6291	0.2057	0.933	0.4249
ENSMMUG00000002451	ENSG00000044090	CUL7	0.03724	-0.3574	-0.1827	-0.305	-0.4751	-0.6473	-0.06753	-0.5534	0.09716	-0.2251	0.04895	0.03269	0.01289	-0.2914	0.1318	-0.2212	0.8465	0.05004	0.2947	0.0997	0.02717	0.000344	0.7125	0.002036	0.4863	0.1352	0.7252	0.8201	0.9346	0.05414	0.3446	0.1265	0.9849	0.2282	0.52	0.2914	0.2383	0.002637	0.9999	0.01287	0.6349	0.7155	0.9408	0.9193	0.9687	0.2417	0.5717
ENSMMUG00000002455	ENSG00000064886	CHI3L2	-0.1109	-0.2577	-0.2469	-0.7045	-0.357	-0.6952	0.001345	-0.5734	-0.1558	0.04815	-0.01779	-0.2484	-0.09163	-0.1826	0.1304	-0.169	0.5013	0.09905	0.09862	3.256e-05	0.05307	1.276e-05	0.9932	0.0002467	0.1836	0.6973	0.8792	0.04709	0.4836	0.1529	0.2623	0.1658	0.9022	0.2839	0.3002	0.003137	0.3028	0.0002781	0.9999	0.003092	0.3309	0.9334	0.9748	0.2009	0.698	0.4133	0.4908
ENSMMUG00000002456	ENSG00000121653	MAPK8IP1	0.1162	-0.5538	-0.1371	-0.305	-0.6661	-0.7578	0.1154	-0.4085	0.01438	-0.2404	-0.062	-0.2226	-0.07356	-0.4169	0.3568	-0.1898	0.6604	0.03586	0.5701	0.2459	0.03086	0.003179	0.6484	0.0984	0.9421	0.2743	0.7596	0.2984	0.749	0.06455	0.07244	0.3647	0.9523	0.2095	0.7434	0.487	0.2501	0.01268	0.9999	0.1945	0.9669	0.8044	0.9482	0.5421	0.8741	0.2672	0.2553
ENSMMUG00000002467	NA	NA	1.855	1.524	1.695	0.5847	1.904	1.267	1.4	0.2814	0.1452	0.5736	-0.02281	-0.4242	-0.1241	-0.1562	0.02584	-0.8007	0.0008533	0.001027	0.0002415	0.2866	0.0007266	0.005639	0.003457	0.5514	0.6541	0.1022	0.9435	0.2155	0.7403	0.6352	0.9364	0.02023	0.04332	0.0385	0.04305	0.5302	0.02682	0.01937	0.351	0.6711	0.7708	0.6752	0.9893	0.4513	0.8691	0.8223	0.9708
ENSMMUG00000002481	ENSG00000064393	HIPK2	0.04366	0.03629	-0.2454	0.4031	0.03969	0.6236	0.04855	0.4533	0.04034	0.09328	0.004213	0.267	0.07465	0.3291	0.2597	0.4827	0.8476	0.8652	0.2394	0.06457	0.8726	0.002426	0.8238	0.02577	0.8015	0.5912	0.9795	0.1073	0.6832	0.05087	0.1083	0.003389	0.985	0.9234	0.4663	0.2285	0.9359	0.01045	0.9999	0.07473	0.8784	0.9058	0.9967	0.3051	0.8348	0.2336	0.3086
ENSMMUG00000002494	ENSG00000248746	ACTN3	0.2981	-0.4849	-0.2854	-0.6476	-0.4152	-0.8046	0.3682	-0.7282	0.8089	-0.01395	0.3671	0.02428	0.5545	-0.01274	0.5878	-0.1657	0.3117	0.1042	0.3042	0.03512	0.2207	0.0058	0.2089	0.01278	0.0003894	0.9555	0.1123	0.9208	0.0323	0.9597	0.01008	0.4944	0.7985	0.2891	0.5286	0.1593	0.4895	0.01978	0.9999	0.04517	0.006517	0.9907	0.7756	0.9662	0.183	0.9851	0.1116
ENSMMUG00000002496	ENSG00000174080	CTSF	0.1446	-0.2231	-0.01877	-0.2312	-0.5901	-0.6223	0.1626	-0.2209	0.07591	-0.2586	0.1595	-0.008017	0.04234	-0.1377	0.1927	-0.08195	0.4849	0.2612	0.9194	0.2523	0.01307	0.001453	0.4112	0.2411	0.6095	0.113	0.288	0.9592	0.8034	0.4008	0.1976	0.5976	0.8941	0.4446	0.9588	0.4937	0.1703	0.00736	0.9999	0.3715	0.7362	0.6887	0.8245	0.9841	0.9055	0.6676	0.4185
ENSMMUG00000002497	ENSG00000196453	ZNF777	0.05058	-0.5579	-0.4155	-0.4887	-0.5173	-0.6574	0.06153	-0.2746	0.312	-0.219	0.06242	0.04107	0.1426	-0.1486	0.3182	0.2516	0.841	0.0243	0.07373	0.0493	0.06851	0.005693	0.7992	0.2316	0.09007	0.2789	0.7383	0.8321	0.4967	0.4614	0.08582	0.1866	0.9837	0.1892	0.2631	0.1941	0.3293	0.0195	0.9999	0.3612	0.2064	0.806	0.9435	0.9253	0.708	0.7092	0.277
ENSMMUG00000002503	ENSG00000185324	CDK10	0.1679	-0.3407	-0.1065	-0.1586	-0.583	-0.6901	-0.01921	-0.3347	0.2138	-0.2401	0.173	0.0779	0.07945	-0.3128	0.04608	-0.08321	0.5367	0.1939	0.666	0.5471	0.05836	0.007284	0.9418	0.182	0.2827	0.2704	0.3893	0.7079	0.7275	0.1553	0.8183	0.6878	0.916	0.3796	0.8116	0.7491	0.3153	0.0234	0.9999	0.3045	0.4414	0.8021	0.8562	0.8532	0.8617	0.4164	0.9115
ENSMMUG00000002515	ENSG00000119383	PTPA	0.04817	-0.2018	-0.305	0.2306	0.005178	-0.162	-0.127	-0.6081	0.3597	0.04067	0.2365	0.4863	0.371	0.1185	0.1923	-0.09022	0.8183	0.2974	0.1082	0.2491	0.982	0.3908	0.5199	0.001491	0.01729	0.796	0.1083	0.002052	0.02859	0.4557	0.192	0.5481	0.979	0.4787	0.3143	0.4899	0.9914	0.4936	0.9999	0.01034	0.07199	0.9585	0.7736	0.04105	0.1729	0.7061	0.4126
ENSMMUG00000002517	ENSG00000158079	PTPDC1	-0.753	-0.6089	0.2001	-0.5515	-0.6552	0.3464	-0.2638	0.0585	-1.075	0.1772	-0.4952	-0.7664	-0.2525	0.2061	-0.1099	-0.1819	0.1857	0.2156	0.66	0.293	0.2394	0.4191	0.5847	0.8961	0.003386	0.6105	0.1344	0.04145	0.4899	0.5271	0.7318	0.5714	0.6719	0.4002	0.8079	0.5351	0.5046	0.5219	0.9999	0.9329	0.02585	0.9098	0.7837	0.1881	0.7027	0.7552	0.8635
ENSMMUG00000002521	ENSG00000115808	STRN	-0.07779	0.2671	0.3148	0.3883	0.2971	1.055	-0.01285	0.8795	-0.4397	0.0943	-0.2802	-0.3393	-0.2622	0.5377	-0.4482	0.2316	0.7625	0.2576	0.1718	0.1159	0.2818	5.105e-06	0.9589	0.0001409	0.01661	0.6194	0.1219	0.07159	0.1983	0.003492	0.01556	0.1899	0.9728	0.4413	0.3912	0.3169	0.5419	0.0001532	0.9999	0.002081	0.07053	0.9129	0.7788	0.248	0.4281	0.05542	0.1354
ENSMMUG00000002526	ENSG00000263528	IKBKE	0.1228	-0.2781	-0.3216	-0.4486	-0.4924	-0.627	-0.02944	-0.5518	0.1611	-0.1698	0.001827	-0.05135	0.0392	-0.3404	0.1451	-0.2597	0.5131	0.1156	0.06064	0.01383	0.01888	0.0003752	0.8692	0.001621	0.2353	0.2447	0.9892	0.7138	0.7975	0.02161	0.2845	0.06593	0.9051	0.3005	0.2418	0.09366	0.2047	0.002784	0.9999	0.01104	0.3902	0.7905	0.9978	0.8567	0.9028	0.1502	0.5116
ENSMMUG00000002529	ENSG00000093072	ADA2	0.3346	-0.06498	-0.7038	-0.1111	0.118	-0.1824	-0.2809	-0.4175	0.9056	0.3076	0.1297	0.2937	0.6522	0.1173	0.3349	0.2599	0.183	0.781	0.002457	0.6413	0.666	0.4206	0.2391	0.06682	2.323e-06	0.1144	0.4762	0.1172	0.00177	0.5449	0.06556	0.1657	0.6705	0.8684	0.09325	0.8152	0.8207	0.5232	0.9999	0.1476	0.0001655	0.6913	0.8753	0.3188	0.04496	0.7673	0.243
ENSMMUG00000002532	ENSG00000130449	ZSWIM6	-0.3054	0.3619	0.3218	0.7064	0.4562	1.205	0.1169	1.182	-0.2773	0.09888	-0.2542	0.1451	0.1107	0.5346	-0.2854	0.6087	0.2462	0.1305	0.1667	0.004393	0.0989	5.44e-07	0.6371	8.442e-07	0.1301	0.6065	0.1631	0.4299	0.5824	0.004733	0.1206	0.0009909	0.7413	0.3173	0.3862	0.04618	0.3657	3.47e-05	0.9999	6.122e-05	0.2628	0.9095	0.7874	0.6637	0.7681	0.06538	0.3253
ENSMMUG00000002533	ENSG00000083535	PIBF1	0.1603	0.534	0.4012	0.1764	0.5069	1.042	-0.07998	0.8363	-0.01114	0.3682	-0.2018	-0.2279	-0.2906	0.292	-0.3863	0.5962	0.5846	0.04971	0.1343	0.5395	0.1166	0.0001035	0.7832	0.001543	0.9585	0.1029	0.3541	0.318	0.2357	0.1869	0.08433	0.006037	0.9289	0.2278	0.3475	0.7439	0.3862	0.001166	0.9999	0.01061	0.9757	0.6756	0.8467	0.5621	0.4704	0.4552	0.2746
ENSMMUG00000002560	ENSG00000144228	SPOPL	-0.3795	0.7853	0.8497	0.7051	0.7979	1.431	-0.08532	1.036	-0.6899	0.06709	-0.3922	-0.421	-0.535	0.1396	-0.8	-0.0691	0.3941	0.05002	0.03002	0.08957	0.0925	0.0002644	0.8423	0.007833	0.03117	0.8368	0.205	0.1904	0.1272	0.6606	0.0138	0.8246	0.8545	0.2282	0.1874	0.2756	0.3592	0.00219	0.9999	0.03216	0.105	0.9675	0.7924	0.4218	0.3395	0.8369	0.1283
ENSMMUG00000002569	ENSG00000140464	PML	1.345	1.171	-0.5209	-0.3733	1.594	0.4537	-0.2731	-0.7724	1.459	1.163	0.05806	-0.03435	1.268	0.3693	-0.03627	-0.2131	0.0005872	0.001012	0.1103	0.2755	0.000246	0.167	0.4239	0.01898	6.345e-07	0.0001167	0.8223	0.8977	7.118e-05	0.1926	0.8885	0.4263	0.0339	0.03829	0.3166	0.5172	0.01223	0.2532	0.9999	0.0602	6.722e-05	0.008363	0.9638	0.9548	0.008448	0.4623	0.9474
ENSMMUG00000002573	ENSG00000079691	CARMIL1	0.3207	0.1689	0.5967	0.3956	0.351	0.6438	0.3295	0.9963	0.3468	0.01591	0.08806	-0.2255	0.2862	0.4183	0.1575	0.6696	0.2929	0.5757	0.03567	0.1969	0.2924	0.02138	0.2786	0.0003921	0.09412	0.9432	0.6744	0.3152	0.2161	0.05321	0.4556	0.00151	0.7863	0.7155	0.1987	0.429	0.5512	0.0521	0.9999	0.004111	0.2125	0.9889	0.9258	0.5601	0.4497	0.2396	0.6723
ENSMMUG00000002593	ENSG00000184205	TSPYL2	-0.07947	-0.3602	-0.2498	-0.2729	-0.3338	-0.6079	-0.1427	-0.2394	0.0062	-0.2623	0.08738	-0.06043	0.0698	-0.1627	0.2787	0.1674	0.637	0.02597	0.1024	0.09386	0.0739	0.0001434	0.3744	0.1175	0.9596	0.05099	0.4777	0.6361	0.6152	0.2231	0.02454	0.1856	0.9461	0.1927	0.3056	0.2829	0.3392	0.001444	0.9999	0.2216	0.9763	0.5251	0.8756	0.8122	0.7913	0.4942	0.1622
ENSMMUG00000002605	ENSG00000175567	UCP2	0.5993	-0.3161	-0.4873	-0.446	-0.3144	-0.7464	0.1934	-0.5023	0.6862	-0.0651	0.2723	0.2365	0.4363	-0.12	0.5814	0.05491	0.03678	0.2297	0.05778	0.09795	0.3107	0.004038	0.472	0.05031	0.001123	0.7654	0.1809	0.2596	0.06026	0.5812	0.005246	0.7931	0.3392	0.4148	0.2376	0.2888	0.5657	0.01506	0.9999	0.1198	0.01283	0.9528	0.7874	0.5039	0.2387	0.7907	0.08449
ENSMMUG00000002607	ENSG00000172164	SNTB1	0.5472	0.5331	0.3785	0.05075	0.7075	1.342	0.08895	1.169	0.2119	0.5624	0.04771	-0.3564	0.4547	0.8305	0.04431	0.5946	0.04775	0.03988	0.1385	0.8568	0.01521	2.324e-07	0.745	6.389e-06	0.2777	0.007431	0.8103	0.09737	0.03706	5.296e-05	0.8255	0.002835	0.3842	0.2137	0.3522	0.9361	0.1834	1.926e-05	0.9999	0.0002648	0.4362	0.1878	0.9614	0.2899	0.1957	0.00713	0.9159
ENSMMUG00000002611	ENSG00000165905	LARGE2	-0.4334	-0.44	-0.6124	-1.339	-1.055	-1.034	-0.2939	-0.7485	-0.08664	-0.3345	-0.2678	-0.4166	-0.9172	-1.435	0.06587	-0.2921	0.2932	0.2835	0.1089	0.002301	0.03941	0.01364	0.4582	0.05388	0.7749	0.3076	0.3979	0.2331	0.01423	0.0001431	0.829	0.3585	0.7866	0.466	0.3148	0.03104	0.2718	0.03711	0.9999	0.1258	0.8603	0.8106	0.858	0.4725	0.1306	0.01044	0.9182
ENSMMUG00000002615	ENSG00000125375	DMAC2L	0.6286	0.6414	0.8161	0.3677	0.4687	0.3536	0.3618	0.721	-0.2263	0.2283	-0.06099	-0.3114	-0.1991	-0.06958	-0.02604	0.007447	0.02887	0.01648	0.001704	0.1902	0.1343	0.1692	0.1903	0.005264	0.2644	0.2766	0.7625	0.1561	0.3804	0.7462	0.8985	0.9708	0.2991	0.1684	0.08276	0.4204	0.4075	0.2557	0.9999	0.02467	0.4222	0.806	0.9491	0.3752	0.6101	0.8866	0.9517
ENSMMUG00000002617	ENSG00000135365	PHF21A	0.2021	0.152	0.01146	0.7257	0.3737	0.4988	-0.04062	0.2456	0.396	0.09877	0.2597	0.5787	0.3498	0.397	0.1568	0.5005	0.2908	0.3943	0.9471	0.0001442	0.07869	0.005271	0.8225	0.1618	0.004918	0.5017	0.06004	0.0001074	0.02567	0.009323	0.2529	0.0007049	0.7841	0.5653	0.9736	0.006555	0.3458	0.01844	0.9999	0.2794	0.03283	0.8867	0.7531	0.008201	0.1662	0.09637	0.4815
ENSMMUG00000002621	ENSG00000183856	IQGAP3	-0.2834	-0.4558	-0.1816	-0.1506	-0.2532	-0.6535	-0.01098	-1.215	-0.2654	-0.3085	-0.1422	0.08596	-0.2011	-0.5112	0.04614	-1.125	0.3249	0.0985	0.4707	0.5734	0.4341	0.01363	0.9673	3.993e-05	0.1557	0.1364	0.4489	0.6545	0.3456	0.01633	0.8019	7.051e-07	0.8099	0.2835	0.6699	0.7668	0.6643	0.03711	0.9999	0.0008812	0.2966	0.7166	0.8703	0.8238	0.5776	0.1288	0.902
ENSMMUG00000002622	ENSG00000187862	TTC24	-0.09255	-0.415	-0.5592	-1.092	-0.9922	-1.237	-0.7461	-0.8848	-0.1926	-0.5488	-0.2968	-0.4537	-0.3905	-0.8607	-0.1982	-0.4559	0.7127	0.08786	0.0162	3.662e-05	0.0008885	1.355e-06	0.003355	0.0002576	0.3017	0.007837	0.1204	0.027	0.07059	9.256e-05	0.2972	0.02146	0.9643	0.2717	0.156	0.003342	0.03075	6.183e-05	0.3464	0.003185	0.4608	0.1929	0.7773	0.1548	0.255	0.008701	0.5245
ENSMMUG00000002623	ENSG00000163382	NAXE	0.3043	-0.2525	-0.3056	-0.3529	-0.2312	-0.7582	-0.0006799	-0.581	0.3588	-0.07456	0.1623	0.07484	0.2841	-0.2183	0.2566	-0.196	0.1298	0.1845	0.09401	0.06992	0.2959	8.083e-05	0.9972	0.002087	0.01505	0.6368	0.2717	0.6245	0.08702	0.1739	0.08157	0.2028	0.5892	0.3709	0.2937	0.2388	0.5542	0.0009967	0.9999	0.01311	0.06662	0.9195	0.8201	0.8052	0.2837	0.4375	0.2698
ENSMMUG00000002628	ENSG00000133731	IMPA1	0.08707	0.7908	0.8251	0.2158	0.6552	0.8432	0.1655	0.5428	-0.3344	0.01462	-0.1894	-0.4937	-0.4716	0.003263	-0.5234	-0.359	0.7978	0.01305	0.007498	0.5109	0.07935	0.00606	0.6176	0.0777	0.1688	0.9542	0.4299	0.05483	0.08564	0.9897	0.03503	0.1494	0.978	0.1544	0.1265	0.7227	0.3467	0.02047	0.9999	0.1647	0.3133	0.9905	0.8657	0.217	0.2818	0.9964	0.1851
ENSMMUG00000002634	ENSG00000185920	PTCH1	-0.3763	-0.1124	0.7904	0.4175	0.1424	0.9064	0.3315	1.184	-0.5663	0.004724	-0.3199	-0.4834	-0.4342	0.1462	-0.1562	-0.00221	0.4532	0.8079	0.06851	0.374	0.7904	0.0335	0.4704	0.005573	0.02107	0.9847	0.1721	0.05325	0.09876	0.5583	0.5081	0.9923	0.8816	0.8866	0.2548	0.6109	0.8928	0.0734	0.9999	0.0256	0.08246	0.9972	0.7874	0.2142	0.2983	0.7771	0.7106
ENSMMUG00000002645	ENSG00000136271	DDX56	0.2158	-0.26	-0.3845	-0.3107	-0.3461	-0.6607	-0.04897	-0.6068	0.3289	-0.1233	0.05392	0.1019	0.185	-0.1853	0.1857	-0.1831	0.2824	0.1692	0.03588	0.1063	0.1171	0.0004596	0.7977	0.001216	0.02484	0.4306	0.7109	0.4987	0.2593	0.2402	0.201	0.2262	0.7775	0.3546	0.1993	0.3027	0.3864	0.003254	0.9999	0.009011	0.09118	0.8647	0.9356	0.7181	0.4965	0.5127	0.422
ENSMMUG00000002648	ENSG00000163600	ICOS	-0.482	0.3325	0.5732	-0.2435	0.2368	0.2667	0.2374	0.237	-0.8703	-0.004839	-0.2602	-0.6595	-0.6412	-0.2266	-0.377	-0.3697	0.1432	0.2647	0.04764	0.4327	0.4999	0.3528	0.4402	0.4118	0.0002735	0.9838	0.2469	0.006705	0.01402	0.3445	0.09749	0.1118	0.6147	0.4481	0.2193	0.6627	0.7086	0.4556	0.9999	0.5453	0.005118	0.9972	0.8111	0.07791	0.1299	0.617	0.2948
ENSMMUG00000002651	ENSG00000105953	OGDH	0.1116	-0.5429	-0.6302	-0.3878	-0.5592	-0.604	-0.05719	-0.5852	0.4494	-0.2086	0.09438	0.2486	0.2898	0.027	0.4154	0.09507	0.6632	0.02136	0.006656	0.1075	0.04584	0.009165	0.8131	0.01161	0.01616	0.2804	0.5982	0.183	0.1572	0.8891	0.02452	0.6096	0.9533	0.1834	0.1228	0.3046	0.287	0.02776	0.9999	0.04227	0.06942	0.806	0.9052	0.4124	0.3814	0.9577	0.1622
ENSMMUG00000002661	ENSG00000167702	KIFC2	-0.2668	-0.526	-0.008143	-0.43	-0.4909	-0.8656	0.03954	-0.4891	-0.06103	-0.4134	-0.1214	-0.3555	-0.2582	-0.8172	-0.1596	-0.1825	0.4115	0.09493	0.9776	0.1767	0.1861	0.005482	0.8995	0.09978	0.7945	0.108	0.6078	0.1564	0.3405	0.002569	0.4999	0.4568	0.8592	0.2801	0.9887	0.4035	0.4588	0.01897	0.9999	0.1962	0.873	0.6819	0.9078	0.3755	0.5732	0.04603	0.7049
ENSMMUG00000002672	ENSG00000095209	TMEM38B	-0.009028	0.7429	0.6592	0.5811	0.5533	0.911	-0.1357	0.3999	-0.4102	0.04689	-0.197	-0.2116	-0.5098	-0.04251	-0.5349	-0.2846	0.9791	0.01975	0.0317	0.0741	0.1421	0.003022	0.6815	0.1917	0.09757	0.8561	0.4194	0.4039	0.07007	0.8679	0.03499	0.26	0.9953	0.1779	0.19	0.2465	0.417	0.01224	0.9999	0.3159	0.2174	0.9726	0.8618	0.641	0.2541	0.9487	0.1851
ENSMMUG00000002675	ENSG00000042493	CAPG	-0.00628	-0.4071	-0.5294	-0.4375	-0.2049	-0.6641	-0.01133	-0.619	0.1254	-0.08704	-0.03877	0.01869	0.2666	-0.264	0.08182	-0.1737	0.9757	0.03625	0.005347	0.02732	0.3661	0.0005481	0.9538	0.001216	0.3969	0.5826	0.7916	0.902	0.1122	0.09781	0.5793	0.2542	0.9946	0.2097	0.1164	0.1384	0.6092	0.003657	0.9999	0.009011	0.5529	0.9029	0.9563	0.9565	0.3173	0.3297	0.7629
ENSMMUG00000002676	ENSG00000145425	RPS3A	-1.235	-0.01962	0.7691	-0.2703	0.4779	0.31	0.3281	0.6591	-1.847	0.7464	-0.6816	-0.588	-1.051	-0.6847	-0.6764	-0.2941	0.07721	0.9774	0.2474	0.6935	0.5479	0.6385	0.6341	0.3238	0.0004254	0.2002	0.1987	0.2745	0.07888	0.2359	0.2008	0.5936	0.4736	0.9886	0.4748	0.8441	0.7405	0.7218	0.9999	0.4588	0.006946	0.7708	0.7911	0.5202	0.2693	0.5073	0.4219
ENSMMUG00000002680	ENSG00000184371	CSF1	0.564	0.4098	-0.222	-0.4287	0.6369	0.742	0.3431	-0.02984	0.7067	0.7369	0.1586	-0.08063	0.839	0.5126	0.5223	0.2368	0.0614	0.1465	0.4239	0.1485	0.05151	0.007265	0.2373	0.9136	0.001886	0.002785	0.4882	0.7353	0.001176	0.03268	0.0217	0.3104	0.4264	0.3317	0.6336	0.3648	0.3001	0.02336	0.9999	0.9445	0.01788	0.09841	0.8767	0.8701	0.03609	0.1875	0.1539
ENSMMUG00000002692	ENSG00000149476	TKFC	-0.3986	-0.5791	-0.7097	-0.641	-0.5464	-0.6913	-0.1234	-0.8324	0.08954	-0.3144	-0.1052	-0.2703	0.2204	-0.319	0.3103	-0.1445	0.1126	0.0152	0.002032	0.009779	0.04618	0.002699	0.5923	0.0003546	0.6249	0.125	0.576	0.1659	0.2968	0.116	0.09166	0.4534	0.56	0.1625	0.08807	0.07584	0.2876	0.01125	0.9999	0.00385	0.7488	0.7004	0.8991	0.3883	0.5329	0.3598	0.2857
ENSMMUG00000002700	ENSG00000142494	SLC47A1	0.403	0.3452	-0.1257	0.5566	0.3335	0.3788	-0.1964	-0.1568	0.6292	0.3818	-0.02968	0.2992	0.3338	0.1387	-0.01142	0.001573	0.05455	0.07952	0.5137	0.006721	0.1477	0.0477	0.3399	0.4153	6.518e-05	0.02103	0.8487	0.05996	0.05396	0.3954	0.9414	0.9921	0.4047	0.2619	0.701	0.06064	0.4228	0.09634	0.9999	0.5488	0.001882	0.35	0.9709	0.2274	0.2309	0.6632	0.9728
ENSMMUG00000002715	ENSG00000197818	SLC9A8	-0.06328	-0.0677	0.07963	0.6352	0.0249	0.1301	0.03156	0.07283	0.1325	-0.1113	0.1847	0.437	0.1813	0.04417	0.1356	0.2018	0.7099	0.6698	0.6033	0.0001637	0.8938	0.3968	0.8451	0.6343	0.2814	0.4007	0.1352	0.0008427	0.1929	0.7377	0.2708	0.1134	0.9638	0.787	0.7692	0.006881	0.9477	0.4992	0.9999	0.7384	0.44	0.8456	0.784	0.02388	0.4223	0.8824	0.4986
ENSMMUG00000002719	ENSG00000005448	WDR54	0.07187	-0.5392	-0.3074	-0.5332	-0.531	-0.8947	-0.05565	-0.8831	0.2095	-0.2101	0.08801	-0.1143	0.07778	-0.3865	0.3146	-0.4156	0.7436	0.01223	0.1265	0.015	0.03223	3.255e-05	0.7916	4.182e-05	0.1987	0.2428	0.5944	0.5097	0.6769	0.03603	0.05596	0.01917	0.9692	0.1502	0.3376	0.09799	0.2543	0.0005232	0.9999	0.0009098	0.3489	0.7895	0.9043	0.7259	0.8317	0.1951	0.2262
ENSMMUG00000002726	ENSG00000115275	MOGS	-0.04984	-0.5228	-0.4542	-0.4116	-0.5068	-0.7049	-0.07837	-0.6145	0.2575	-0.2238	0.05451	0.04745	0.2605	-0.1872	0.2346	-0.08653	0.8076	0.007598	0.01577	0.0376	0.02649	0.0002535	0.6873	0.001301	0.08453	0.1623	0.7126	0.7561	0.1218	0.241	0.1152	0.5715	0.9784	0.1228	0.1553	0.1654	0.2361	0.002128	0.9999	0.00948	0.1984	0.7442	0.9361	0.8833	0.33	0.5133	0.3183
ENSMMUG00000002746	ENSG00000163519	TRAT1	-0.5205	0.1634	0.6605	-0.4271	0.2774	0.2373	0.1311	0.6052	-1.104	0.214	-0.4412	-0.7215	-0.7822	-0.3563	-0.5715	-0.07623	0.264	0.6911	0.1	0.3281	0.5746	0.5531	0.761	0.1282	0.000756	0.5112	0.1547	0.02936	0.02893	0.2791	0.06929	0.8073	0.7595	0.8034	0.3025	0.5692	0.76	0.6469	0.9999	0.2356	0.009964	0.8877	0.7874	0.1595	0.1738	0.556	0.2495
ENSMMUG00000002750	ENSG00000155659	VSIG4	0.5761	0.03688	0.4584	0.9434	0.6046	0.2836	0.8173	0.4422	1.117	0.06301	-0.07132	0.3012	0.6966	-0.2494	-0.02158	0.2873	0.09534	0.9172	0.1725	0.007657	0.107	0.4081	0.01989	0.1804	1.891e-05	0.8273	0.7936	0.2679	0.01671	0.3931	0.9354	0.2929	0.517	0.9565	0.3917	0.06556	0.3768	0.5104	0.6495	0.3029	0.0007972	0.9648	0.9576	0.5133	0.1391	0.6614	0.9703
ENSMMUG00000002755	ENSG00000109790	KLHL5	-0.5256	0.3927	0.6945	0.3302	1.004	0.908	0.04786	0.952	-0.6291	0.008891	-0.1996	-0.2593	-0.193	0.367	-0.3143	0.3497	0.1295	0.199	0.01881	0.2958	0.004834	0.001829	0.8809	0.001153	0.007866	0.9703	0.3712	0.2682	0.4405	0.1098	0.1697	0.1168	0.5889	0.3843	0.165	0.538	0.09348	0.008534	0.9999	0.008671	0.0438	0.9939	0.8502	0.5138	0.6628	0.3487	0.3867
ENSMMUG00000002756	ENSG00000157796	WDR19	0.03001	0.2659	0.4353	0.413	0.1785	0.4339	0.1267	0.6621	-0.3211	0.03321	-0.1035	-0.2547	-0.3911	-0.03509	-0.2872	0.14	0.8795	0.148	0.01504	0.02999	0.4125	0.01506	0.5022	0.0002717	0.02694	0.8274	0.4676	0.08781	0.01804	0.8163	0.04791	0.3335	0.9878	0.3332	0.1539	0.1457	0.6484	0.03986	0.9999	0.003277	0.096	0.9648	0.875	0.2753	0.1434	0.9227	0.2116
ENSMMUG00000002761	ENSG00000101126	ADNP	-0.2324	0.1839	0.3492	0.3504	0.2815	0.8251	-0.02457	0.8376	-0.3496	0.03167	-0.1612	-0.1538	-0.09238	0.3979	-0.134	0.3624	0.2796	0.3537	0.06952	0.08546	0.2254	3.502e-05	0.9036	2.718e-05	0.02268	0.8444	0.2858	0.3242	0.5865	0.01536	0.3755	0.0211	0.7738	0.5295	0.2566	0.2672	0.4934	0.0005534	0.9999	0.0007016	0.08629	0.9688	0.8236	0.567	0.772	0.125	0.6011
ENSMMUG00000002763	NA	NA	0.4527	-0.7821	-0.9089	-0.7514	-0.5679	-0.1419	0.03297	-0.24	1.067	0.3299	0.3326	0.6084	0.6059	0.379	0.5371	0.7017	0.3365	0.1137	0.05194	0.1236	0.2781	0.7477	0.9426	0.5827	0.004355	0.4505	0.4261	0.1359	0.1635	0.3592	0.1661	0.07584	0.8194	0.2987	0.2266	0.3293	0.5398	0.8117	0.9999	0.6971	0.03043	0.8681	0.8655	0.3455	0.3885	0.6317	0.3821
ENSMMUG00000002764	NA	NA	-0.0826	-0.9013	-0.9374	-0.4425	-0.9325	-1.015	-0.5355	-0.8713	0.4816	-0.4843	0.1132	0.812	0.6719	0.05325	0.1016	0.3355	0.8639	0.04181	0.03169	0.3358	0.08076	0.01997	0.2405	0.04567	0.1719	0.1948	0.7441	0.02688	0.09201	0.8867	0.7702	0.3529	0.9873	0.2156	0.19	0.5754	0.3493	0.04947	0.9999	0.1118	0.3171	0.7692	0.9453	0.1545	0.2897	0.9566	0.8858
ENSMMUG00000002775	ENSG00000163714	U2SURP	0.2733	0.6845	0.6916	0.4637	0.5357	0.9138	0.1387	1.001	-0.1768	0.146	-0.03632	-0.09666	-0.2207	0.2337	-0.2448	0.3479	0.2895	0.0052	0.003582	0.06021	0.05949	0.0001533	0.5729	3.909e-05	0.3381	0.4617	0.8438	0.6115	0.2911	0.2395	0.1864	0.06978	0.7827	0.1072	0.1021	0.2186	0.317	0.00152	0.9999	0.000869	0.4973	0.8708	0.9705	0.7968	0.5268	0.5116	0.4067
ENSMMUG00000002776	ENSG00000132591	ERAL1	0.2299	-0.3445	-0.4149	-0.4595	-0.3856	-0.7667	-0.008928	-0.9013	0.323	-0.05608	0.1877	0.1084	0.2648	-0.1947	0.3135	-0.4571	0.2595	0.07888	0.02726	0.0217	0.09	9.711e-05	0.9635	7.868e-06	0.03046	0.7272	0.2112	0.4857	0.116	0.233	0.03639	0.0046	0.7549	0.261	0.1817	0.121	0.3564	0.00112	0.9999	0.0002983	0.1035	0.9434	0.7924	0.709	0.3228	0.5044	0.1876
ENSMMUG00000002777	ENSG00000112245	PTP4A1	0.1063	0.4845	0.3837	0.4208	0.4552	0.6851	-0.04877	0.3935	-0.17	-0.03826	-0.002803	-0.1999	-0.273	0.08255	-0.309	0.07673	0.6816	0.04658	0.1003	0.09031	0.1101	0.003768	0.845	0.09207	0.3618	0.8474	0.988	0.302	0.1963	0.6761	0.1033	0.687	0.9571	0.2247	0.303	0.2768	0.3811	0.01434	0.9999	0.1851	0.5212	0.9695	0.9975	0.5461	0.4258	0.8465	0.3022
ENSMMUG00000002779	ENSG00000175040	CHST2	-0.2797	-0.4139	0.1417	1.328	-0.1766	0.2008	-0.3423	0.6888	-0.1749	-0.5058	0.4242	0.9712	-0.1415	0.002373	-0.246	0.732	0.4486	0.2371	0.6665	0.0002407	0.6654	0.5423	0.3332	0.03899	0.5106	0.08498	0.1097	0.0005511	0.6399	0.9933	0.3594	0.008229	0.8802	0.4222	0.8118	0.007926	0.8203	0.6371	0.9999	0.09973	0.6556	0.6356	0.7739	0.01913	0.8082	0.9972	0.5864
ENSMMUG00000002789	ENSG00000085491	SLC25A24	0.1836	0.8151	0.7092	0.3354	0.8395	1.075	0.02683	0.7232	-0.2418	-0.01554	-0.129	-0.4381	-0.3545	0.208	-0.3979	-0.04305	0.5731	0.007851	0.01629	0.2844	0.01949	0.000292	0.9317	0.01409	0.2914	0.9488	0.5709	0.06977	0.1693	0.3848	0.08771	0.8533	0.9269	0.1244	0.156	0.5274	0.2073	0.002342	0.9999	0.04845	0.4504	0.99	0.8982	0.2456	0.3951	0.6539	0.2795
ENSMMUG00000002807	ENSG00000065057	NTHL1	-0.2231	-0.523	-0.1763	-0.5772	-0.6707	-0.7252	-0.05286	-0.3483	0.04737	-0.1093	-0.04305	-0.1163	0.05575	-0.411	0.05092	-0.001814	0.4945	0.09662	0.5496	0.07331	0.06748	0.01848	0.8657	0.2396	0.8427	0.6753	0.8591	0.648	0.8389	0.1246	0.832	0.9941	0.8988	0.2819	0.7278	0.2447	0.3283	0.04661	0.9999	0.3697	0.9042	0.9288	0.9722	0.8196	0.9216	0.3741	0.9196
ENSMMUG00000002808	ENSG00000103197	TSC2	-0.0409	-0.626	-0.4565	-0.3437	-0.6403	-0.7674	-0.0963	-0.4126	0.2994	-0.284	0.09925	0.1483	0.2374	-0.1887	0.2681	0.122	0.8893	0.02476	0.087	0.2203	0.04902	0.004686	0.7298	0.122	0.1603	0.215	0.64	0.499	0.3228	0.4087	0.2071	0.5778	0.9891	0.1907	0.2838	0.4584	0.295	0.01688	0.9999	0.2274	0.3026	0.7749	0.9135	0.7182	0.5562	0.6742	0.429
ENSMMUG00000002810	ENSG00000124191	TOX2	-0.256	-0.477	-0.4467	-0.4681	-0.5507	-0.642	-0.2399	-0.8428	0.01551	-0.2625	0.08834	0.007286	0.2064	-0.2595	0.186	-0.2875	0.2831	0.03767	0.03824	0.04166	0.0376	0.003658	0.2886	0.0001964	0.9268	0.1582	0.6038	0.9672	0.2848	0.1627	0.2719	0.1078	0.7779	0.2124	0.2047	0.1748	0.2666	0.01404	0.9999	0.002665	0.9565	0.7399	0.906	0.9872	0.5211	0.4262	0.4997
ENSMMUG00000002818	ENSG00000180376	CCDC66	-0.1519	0.5531	0.597	0.1187	0.345	0.5627	0.1341	0.9521	-0.635	0.1912	-0.3507	-0.4234	-0.4575	-0.05965	-0.3858	0.1698	0.6456	0.06801	0.04332	0.7034	0.3342	0.05446	0.6687	0.001284	0.007551	0.4296	0.1293	0.08095	0.08155	0.8047	0.09872	0.4633	0.9491	0.2474	0.2138	0.8489	0.5827	0.1063	0.9999	0.009384	0.04277	0.8637	0.7822	0.2636	0.2746	0.9157	0.2966
ENSMMUG00000002820	ENSG00000163946	TASOR	-0.02078	0.6061	0.6986	-0.07431	0.5472	0.7903	0.15	0.8425	-0.4951	0.1144	-0.2859	-0.5808	-0.5479	0.08306	-0.4135	0.1086	0.9529	0.06532	0.029	0.8254	0.1571	0.01364	0.6554	0.008775	0.05042	0.6706	0.2554	0.02803	0.05544	0.7581	0.1014	0.6736	0.994	0.245	0.1858	0.9196	0.4316	0.03711	0.9999	0.03466	0.1416	0.9279	0.8135	0.1565	0.2322	0.8918	0.2998
ENSMMUG00000002824	NA	NA	-0.2422	-0.162	-0.1244	0.5925	-0.09014	0.2394	-0.2008	0.1131	-0.06922	-0.1091	0.1709	0.4561	-0.04783	0.1257	0.02669	0.1278	0.2272	0.3872	0.4907	0.00243	0.6829	0.1866	0.2944	0.5319	0.6326	0.4846	0.2394	0.002876	0.7702	0.4186	0.8539	0.3916	0.7225	0.5588	0.6841	0.03191	0.8311	0.2763	0.9999	0.6548	0.7542	0.8802	0.808	0.04907	0.8875	0.682	0.9313
ENSMMUG00000002836	ENSG00000177352	CCDC71	0.6098	0.1203	0.1328	0.2181	-0.2887	-0.03252	0.2099	0.1258	0.7027	0.2492	0.3361	0.275	0.2772	0.1065	0.09272	0.3575	0.0112	0.5968	0.5408	0.3471	0.2814	0.8819	0.3686	0.5625	9.394e-05	0.1871	0.06031	0.1361	0.1675	0.5755	0.6035	0.04996	0.1846	0.733	0.7205	0.5862	0.5419	0.9132	0.9999	0.6804	0.00243	0.7653	0.7531	0.3457	0.3936	0.7865	0.78
ENSMMUG00000002843	ENSG00000167964	RAB26	-0.1589	-0.8163	-0.11	-1.119	-0.4207	-1.388	0.2849	-0.5225	-0.1038	-0.1936	0.2313	-0.2168	0.2427	0.1077	0.4535	-0.8359	0.7608	0.117	0.8139	0.03895	0.447	0.006415	0.5532	0.3142	0.8196	0.6928	0.6029	0.6544	0.6402	0.8263	0.2983	0.08868	0.9722	0.3021	0.9032	0.1684	0.6723	0.02138	0.9999	0.4484	0.8896	0.9328	0.906	0.8238	0.8083	0.9295	0.5259
ENSMMUG00000002848	NA	NA	-1.008	-0.4135	0.2634	-0.5045	-0.2316	-0.4573	0.3332	-0.07347	-1.138	0.2932	-0.1589	-0.2268	-0.4127	-0.6107	-0.06756	-0.4127	0.001163	0.1499	0.3419	0.08479	0.4898	0.09874	0.2535	0.7898	1.191e-06	0.2212	0.4727	0.3197	0.1002	0.0115	0.7601	0.07313	0.05195	0.335	0.5645	0.2661	0.7014	0.1684	0.9999	0.8574	0.0001001	0.7765	0.8752	0.5631	0.3005	0.1089	0.8801
ENSMMUG00000002853	ENSG00000106789	CORO2A	0.8468	1.509	-0.05148	0.04882	2.12	1.489	-0.2496	0.175	0.973	1.205	-0.05741	-0.08931	0.9421	0.5703	-0.2657	0.1295	0.02705	3.633e-05	0.8872	0.9002	7.326e-07	3.314e-05	0.5234	0.625	0.0004106	4.164e-05	0.8412	0.7636	0.001772	0.04477	0.36	0.6524	0.2918	0.003353	0.9423	0.9569	0.0001406	0.0005312	0.9999	0.7305	0.006787	0.003559	0.9698	0.888	0.04496	0.2184	0.5865
ENSMMUG00000002877	ENSG00000140287	HDC	-0.4178	-0.6759	-1.092	-1.342	-0.8893	-0.8153	-0.5682	-1.802	-0.5173	-0.3959	-0.3434	-0.7602	-0.7483	-0.6505	0.08698	-1.043	0.3161	0.08655	0.004188	0.001873	0.08543	0.03281	0.147	2.155e-05	0.08869	0.2214	0.2783	0.02775	0.03601	0.06801	0.7725	0.004491	0.8021	0.2703	0.107	0.02729	0.3521	0.07217	0.9999	0.0006008	0.2045	0.7765	0.8217	0.1561	0.1935	0.2747	0.8867
ENSMMUG00000002887	NA	NA	-0.5029	-0.6804	-0.6161	-0.5361	-0.417	-0.9147	-0.4203	-0.4389	0.2658	-0.4778	0.1971	0.6682	0.08236	-0.1505	0.3521	-0.03223	0.09268	0.03056	0.02693	0.05997	0.2052	0.002035	0.1568	0.111	0.3079	0.1187	0.462	0.01314	0.7817	0.6091	0.181	0.9034	0.5104	0.1998	0.1812	0.2181	0.4772	0.009237	0.9999	0.2128	0.4665	0.697	0.8733	0.1105	0.8942	0.8059	0.4012
ENSMMUG00000002892	ENSG00000143171	RXRG	0.7999	0.07855	0.1994	-0.682	0.4559	-0.2216	0.8532	0.1957	0.8936	0.8309	1.074	0.629	1.449	1.247	1.54	0.9384	0.0713	0.8532	0.6269	0.1474	0.3763	0.588	0.05655	0.6349	0.003781	0.01188	0.0007081	0.06057	3.54e-05	0.0001786	1.174e-06	0.003164	0.4576	0.9164	0.7863	0.3634	0.6189	0.6777	0.9907	0.739	0.02772	0.2521	0.3628	0.2285	0.006131	0.01157	0.002384
ENSMMUG00000002894	ENSG00000128512	DOCK4	0.6447	1.109	0.2661	1.271	1.767	1.483	-0.1546	1.093	0.6453	0.6921	0.3439	0.713	0.6384	0.9549	-0.2799	1.018	0.08961	0.001773	0.4328	0.0005042	2.03e-05	1.454e-05	0.6779	0.001176	0.0113	0.01096	0.1857	0.00633	0.02321	0.0003719	0.2994	0.0001102	0.5015	0.0564	0.6403	0.01236	0.002044	0.0003072	0.9999	0.008795	0.055	0.2419	0.7888	0.07561	0.1593	0.0163	0.5273
ENSMMUG00000002897	ENSG00000196218	RYR1	-0.2246	-0.4536	-0.5965	-0.4827	-0.4173	-0.6913	-0.3813	-0.8358	0.2139	-0.215	-0.1008	-0.009765	0.06288	-0.5289	-0.08387	-0.3918	0.3141	0.03775	0.004299	0.02894	0.09486	0.001192	0.08062	0.0001181	0.1638	0.2036	0.5231	0.9523	0.721	0.002497	0.5927	0.01767	0.8007	0.2124	0.1072	0.1429	0.3609	0.006378	0.9999	0.001835	0.3072	0.7708	0.8842	0.9804	0.8573	0.04578	0.7728
ENSMMUG00000002913	ENSG00000065717	TLE2	0.07466	-0.4348	-0.1722	-0.4432	-0.4191	-0.6533	0.1497	-0.317	0.1153	-0.1748	0.07183	0.04009	0.04298	-0.1643	0.2046	-0.09577	0.7381	0.04006	0.3936	0.03978	0.09007	0.001677	0.4809	0.1189	0.4755	0.3152	0.656	0.8097	0.8134	0.3441	0.2057	0.5658	0.968	0.2139	0.6097	0.1703	0.3564	0.008053	0.9999	0.2236	0.6255	0.812	0.9183	0.9151	0.9101	0.6168	0.4274
ENSMMUG00000002917	NA	NA	0.1037	-0.5063	-0.1088	-0.3679	-0.513	-0.8425	0.06132	-0.4414	0.6597	-0.4738	0.1843	-0.1546	0.3386	-0.4953	0.1957	-0.2344	0.7681	0.1457	0.7353	0.2847	0.1902	0.01231	0.8577	0.1749	0.03438	0.1661	0.5534	0.6254	0.3498	0.1764	0.5288	0.4679	0.9742	0.3312	0.8578	0.5276	0.4624	0.03458	0.9999	0.2958	0.1111	0.7455	0.8922	0.8055	0.5812	0.4402	0.7269
ENSMMUG00000002919	ENSG00000154127	UBASH3B	0.1899	0.2435	0.3792	0.2767	0.3834	0.621	0.267	0.6167	-0.01208	0.1347	0.03158	-0.02836	0.08217	0.5228	0.09473	0.2096	0.2924	0.15	0.0212	0.1119	0.05365	0.0002041	0.1241	0.0002371	0.9246	0.3275	0.8051	0.8307	0.5681	0.0002214	0.4588	0.1117	0.7855	0.335	0.1706	0.311	0.304	0.001834	0.9999	0.003015	0.955	0.8165	0.9598	0.925	0.7582	0.01279	0.6742
ENSMMUG00000002922	ENSG00000109943	CRTAM	0.7309	0.01367	0.6304	-0.06278	0.1618	0.03158	0.2909	0.77	0.2078	0.0737	0.4174	-0.1328	0.0373	0.3623	0.3554	0.3673	0.00276	0.953	0.004392	0.795	0.5385	0.8856	0.2101	0.0005764	0.2276	0.6942	0.01693	0.4789	0.8493	0.05074	0.04293	0.03773	0.08743	0.9754	0.1079	0.9035	0.7342	0.9162	0.9999	0.005341	0.3816	0.9328	0.6824	0.7037	0.9273	0.2333	0.2017
ENSMMUG00000002925	ENSG00000163430	FSTL1	-0.7143	0.1357	0.1334	-0.5359	-0.107	0.2341	0.3358	0.2993	-1.167	-0.09814	-0.5068	-0.6682	-0.7504	-0.1582	-0.3446	-0.5738	0.05037	0.6611	0.6583	0.1078	0.7755	0.4274	0.2938	0.319	1.319e-05	0.6839	0.03677	0.01029	0.005865	0.5133	0.1441	0.01875	0.3918	0.7812	0.8068	0.3051	0.8836	0.5293	0.9999	0.454	0.0006157	0.9316	0.7429	0.09873	0.08879	0.7479	0.3552
ENSMMUG00000002926	NA	NA	0.1964	-0.4272	-0.348	-0.3536	-0.5622	-0.5889	-0.09157	-0.4793	0.4111	-0.1576	0.1836	0.2324	0.2638	0.007845	0.3923	0.07145	0.4104	0.06291	0.1107	0.1257	0.03511	0.00802	0.6878	0.02984	0.01909	0.4037	0.2944	0.1998	0.1812	0.9668	0.02564	0.6918	0.8592	0.2413	0.3169	0.3325	0.2608	0.02516	0.9999	0.08292	0.07716	0.8482	0.8264	0.4331	0.409	0.9882	0.1648
ENSMMUG00000002940	ENSG00000124788	ATXN1	-0.695	0.1909	0.0351	0.5217	0.1251	1.017	0.0737	0.5359	-0.3931	-0.177	-0.1734	0.07737	-0.2388	0.468	-0.1413	0.2154	0.03389	0.5085	0.8994	0.07759	0.7127	0.0002011	0.8038	0.04937	0.09832	0.4769	0.4553	0.7407	0.3667	0.04372	0.5407	0.3436	0.3241	0.6623	0.9485	0.2526	0.8482	0.001815	0.9999	0.1181	0.2181	0.8773	0.8719	0.8734	0.5969	0.2157	0.7345
ENSMMUG00000002943	ENSG00000172053	QARS1	0.02646	-0.2437	-0.2178	-0.379	-0.4545	-0.6059	0.0414	-0.6111	0.1373	-0.002042	0.1396	0.07864	0.04439	-0.172	0.2103	-0.2995	0.8411	0.04872	0.06984	0.002988	0.002117	1.556e-06	0.7406	1.174e-06	0.1483	0.9839	0.1386	0.4147	0.6745	0.08814	0.02792	0.002314	0.9837	0.2266	0.2567	0.03644	0.05523	6.795e-05	0.9999	7.966e-05	0.2869	0.9972	0.7853	0.6501	0.8298	0.3109	0.1696
ENSMMUG00000002945	ENSG00000168386	FILIP1L	-0.702	-0.5314	-0.754	-0.7547	-0.9913	-2.086	-1.461	0.172	0.1396	-0.02944	0.2376	0.2449	-0.5731	0.07487	-0.2358	1.052	0.3061	0.4049	0.2165	0.2514	0.202	0.001304	0.03097	0.7604	0.779	0.9563	0.6348	0.6365	0.3246	0.8915	0.6447	0.031	0.7958	0.5751	0.4436	0.4926	0.4744	0.006803	0.7653	0.8367	0.8631	0.9907	0.9126	0.8125	0.5582	0.9578	0.8076
ENSMMUG00000002947	ENSG00000106333	PCOLCE	0.07282	-0.8417	-0.2213	-0.594	-0.6351	-0.8661	0.2569	-0.1911	0.259	-0.2013	0.01641	0.04715	0.1577	-0.3492	0.284	-0.1654	0.8427	0.02602	0.5119	0.1085	0.1329	0.01648	0.4663	0.5744	0.3441	0.5225	0.9541	0.8754	0.6255	0.2836	0.3044	0.5652	0.9841	0.1927	0.6995	0.306	0.4058	0.04255	0.9999	0.6901	0.5034	0.8907	0.9918	0.945	0.7989	0.5597	0.5324
ENSMMUG00000002949	ENSG00000106330	MOSPD3	-0.08824	-0.5071	-0.359	-0.282	-0.5749	-0.6413	0.01624	-0.4142	0.1986	-0.2345	0.1243	0.04239	0.1265	-0.3641	0.1951	-0.03083	0.7584	0.06717	0.1696	0.3098	0.07501	0.01667	0.9528	0.1151	0.3436	0.3074	0.5574	0.8463	0.5968	0.1148	0.3543	0.8874	0.9717	0.2466	0.389	0.552	0.3407	0.04291	0.9999	0.2184	0.503	0.8106	0.8935	0.9321	0.7793	0.3579	0.5824
ENSMMUG00000002952	ENSG00000172037	LAMB2	0.0708	-0.3454	-0.1661	-0.03207	-0.6278	-0.3741	-0.2188	-0.1232	0.6283	0.04981	0.1766	0.2186	0.3272	-0.2087	0.08894	0.4271	0.826	0.2709	0.5739	0.9191	0.0849	0.2138	0.4874	0.6737	0.008905	0.849	0.4709	0.3826	0.2368	0.4306	0.7175	0.08507	0.9802	0.4538	0.7463	0.9643	0.3521	0.3066	0.9999	0.7694	0.04721	0.9699	0.8752	0.623	0.4717	0.6899	0.8551
ENSMMUG00000002953	ENSG00000177383	MAGEF1	-0.05285	-0.1607	0.3533	-0.2346	-0.2695	0.07977	-0.03815	0.5854	-0.1306	-0.01849	-0.07882	-0.3461	-0.2357	0.1192	-0.1023	0.3369	0.8065	0.4334	0.06923	0.2713	0.269	0.6782	0.8568	0.002522	0.3892	0.9088	0.6018	0.03546	0.1714	0.4565	0.5036	0.02706	0.9784	0.5999	0.2561	0.5128	0.5311	0.7542	0.9999	0.01493	0.5453	0.9815	0.906	0.1743	0.3974	0.7063	0.7077
ENSMMUG00000002959	ENSG00000198265	HELZ	-0.2681	0.06766	-0.08439	0.3914	0.2121	0.71	-0.1542	0.4534	-0.06492	-0.02065	-0.09499	0.1505	0.124	0.4329	0.02407	0.2635	0.1109	0.6626	0.5731	0.01447	0.2408	4.483e-06	0.3308	0.002613	0.585	0.8717	0.4278	0.219	0.3542	0.0006948	0.8397	0.03018	0.5562	0.7823	0.7457	0.09591	0.5056	0.0001411	0.9999	0.0153	0.7167	0.9748	0.8657	0.456	0.5853	0.02233	0.9238
ENSMMUG00000002963	ENSG00000134909	ARHGAP32	0.6194	0.5201	0.1543	0.1764	0.4378	0.8792	0.1629	0.5985	0.5731	0.2566	0.2659	0.03956	0.6148	0.7683	0.3882	0.6847	0.02312	0.04587	0.5373	0.5216	0.1336	0.0003919	0.5353	0.01516	0.002384	0.1991	0.166	0.844	0.003468	0.0001288	0.0425	0.0004454	0.2729	0.2239	0.718	0.73	0.407	0.002883	0.9999	0.05123	0.02087	0.7705	0.7874	0.9313	0.06514	0.009939	0.2008
ENSMMUG00000002964	ENSG00000133265	HSPBP1	0.1953	-0.7048	-0.4519	-0.4846	-0.5055	-0.8195	0.009151	-0.489	0.2928	-0.2594	2.231e-05	-0.03533	0.1623	-0.3061	0.2073	-0.1138	0.5977	0.053	0.1852	0.1835	0.2226	0.01932	0.9795	0.1541	0.2788	0.3894	0.9999	0.9021	0.6013	0.3105	0.4475	0.6893	0.9324	0.2322	0.4071	0.4128	0.4916	0.04815	0.9999	0.2699	0.4375	0.8408	0.9999	0.9565	0.7823	0.5876	0.6653
ENSMMUG00000002965	ENSG00000160469	BRSK1	-0.6624	-0.2584	-0.3724	-0.7457	-0.729	-0.5726	-0.5714	-0.3805	-0.6049	-0.7524	-0.5257	-0.5785	-0.6311	-0.6845	-0.4406	-0.4523	0.03321	0.3754	0.1716	0.01314	0.02979	0.03964	0.0525	0.1607	0.007023	0.002004	0.01828	0.01606	0.01393	0.004512	0.04794	0.04392	0.3203	0.5486	0.3911	0.0906	0.2464	0.08358	0.9795	0.2778	0.04078	0.0763	0.6824	0.1211	0.1297	0.06326	0.2116
ENSMMUG00000002968	ENSG00000117614	SYF2	-0.2584	0.198	0.2057	0.07336	0.1234	0.4202	0.08471	0.7903	-0.4341	0.2866	-0.1953	-0.08376	-0.4738	0.02466	-0.2917	0.4169	0.4541	0.5299	0.5008	0.8209	0.7424	0.1684	0.7946	0.0105	0.08175	0.274	0.4282	0.7419	0.09187	0.9246	0.239	0.09838	0.8816	0.6801	0.6912	0.9174	0.8656	0.2549	0.9999	0.03938	0.194	0.8044	0.8657	0.8741	0.2897	0.9712	0.4654
ENSMMUG00000002970	ENSG00000117616	RSRP1	-0.7487	-0.2119	0.02406	0.1736	0.2304	0.12	-0.1553	0.3593	-0.73	-0.1162	-0.2244	-0.1449	-0.1327	-0.04084	-0.2176	0.09576	0.001866	0.3448	0.9121	0.4486	0.388	0.5851	0.4938	0.107	4.282e-05	0.5308	0.1959	0.4179	0.4978	0.8293	0.2085	0.6	0.06981	0.5217	0.9549	0.6767	0.6283	0.6759	0.9999	0.207	0.001437	0.8915	0.7911	0.6525	0.7089	0.9305	0.4306
ENSMMUG00000002974	ENSG00000102575	ACP5	-0.2914	-0.4573	-0.6197	-0.5072	-0.9063	-1.03	-0.43	-0.8352	-0.198	-0.5912	-0.2978	-0.1917	-0.5787	-0.8347	-0.3424	-0.4867	0.2248	0.04543	0.005211	0.02874	0.0009581	8.72e-06	0.06463	0.0002299	0.2504	0.002003	0.08755	0.2842	0.003981	2.485e-05	0.0493	0.007663	0.7196	0.2229	0.1164	0.1423	0.0327	0.0002202	0.9999	0.002945	0.407	0.0763	0.7685	0.5293	0.07098	0.005311	0.2136
ENSMMUG00000002975	ENSG00000276023	DUSP14	-0.3813	-0.4692	-0.2473	-0.5091	-0.2607	-0.9174	-0.4967	-0.7825	-0.5652	-0.742	-0.2684	-0.451	-0.6565	-0.7396	-0.553	-0.6996	0.2165	0.117	0.356	0.08486	0.437	0.001628	0.09668	0.006821	0.01027	0.002287	0.2113	0.05165	0.009371	0.002628	0.01372	0.003164	0.7113	0.3021	0.5774	0.2661	0.6657	0.007932	0.9999	0.02923	0.05179	0.08547	0.7924	0.211	0.1121	0.04649	0.1281
ENSMMUG00000002990	ENSG00000077150	NFKB2	-0.1183	-0.6103	-0.6851	-0.5385	-0.8814	-0.939	-0.3442	-0.8414	0.1944	-0.356	0.01767	0.1055	-0.01372	-0.4337	0.09695	-0.03569	0.7137	0.05035	0.02105	0.08586	0.01687	0.002086	0.266	0.005165	0.4099	0.1734	0.9415	0.6705	0.9599	0.0993	0.6843	0.8854	0.9644	0.2285	0.1704	0.2681	0.1943	0.009381	0.9999	0.02441	0.5656	0.7549	0.9893	0.8328	0.9817	0.3324	0.8328
ENSMMUG00000002991	ENSG00000085721	RRN3	-0.09884	0.3707	0.6123	0.2424	0.5482	0.7173	0.2116	0.7839	-0.4163	0.03939	-0.1268	-0.3461	-0.1878	0.2595	-0.1044	-0.00645	0.6787	0.09626	0.004934	0.2871	0.03579	0.0009434	0.3531	0.0003513	0.01465	0.8239	0.445	0.04892	0.3152	0.1385	0.5318	0.9695	0.9569	0.2815	0.1143	0.5304	0.262	0.005341	0.9999	0.003828	0.06538	0.9644	0.8678	0.2054	0.5499	0.3941	0.7293
ENSMMUG00000002995	ENSG00000122779	TRIM24	-0.04302	0.2051	0.3827	0.9846	0.3726	0.7855	-0.07536	0.7643	-0.07325	-0.2421	0.1535	0.389	0.0008995	0.3658	-0.07619	0.5991	0.8576	0.3634	0.07779	3.521e-05	0.1595	0.0004009	0.7439	0.0005757	0.6725	0.1988	0.3759	0.03018	0.9963	0.04892	0.6628	0.00101	0.9858	0.5379	0.2695	0.003307	0.4331	0.002935	0.9999	0.005341	0.7849	0.7705	0.8506	0.1623	0.9979	0.2288	0.8178
ENSMMUG00000003000	NA	NA	-0.08962	-0.5912	-0.4197	-0.4978	-0.1089	-0.6254	0.02005	-0.9271	-0.03391	-0.2367	-0.2324	0.02671	-0.0856	-0.2916	0.3612	-0.0002091	0.7989	0.08498	0.1866	0.1441	0.7843	0.04985	0.951	0.0047	0.9111	0.4802	0.4578	0.9322	0.7968	0.3678	0.234	0.9995	0.978	0.2686	0.409	0.3587	0.8884	0.09953	0.9999	0.02279	0.948	0.8783	0.8722	0.971	0.9025	0.6394	0.4596
ENSMMUG00000003018	ENSG00000154589	LY96	-0.9036	0.4053	0.1654	0.3988	0.7073	0.9034	-0.2689	0.145	-0.7369	0.5727	-0.2003	0.09084	-0.4539	-0.05271	-0.7245	-0.01706	0.04621	0.2945	0.6638	0.3227	0.1255	0.01739	0.5203	0.7012	0.02526	0.08134	0.5204	0.776	0.2034	0.8701	0.02699	0.9571	0.3789	0.4766	0.8106	0.5646	0.3979	0.04441	0.9999	0.7906	0.09222	0.6267	0.884	0.8963	0.4341	0.95	0.1682
ENSMMUG00000003029	ENSG00000126457	PRMT1	-0.03049	-0.4107	-0.3027	-0.5929	-0.4757	-0.8044	0.01872	-0.548	-0.04665	-0.2599	-0.08041	-0.1709	0.04409	-0.4581	0.1372	-0.2568	0.8948	0.06027	0.1494	0.008382	0.06302	0.0002314	0.9323	0.01006	0.7793	0.152	0.631	0.3266	0.8149	0.01312	0.411	0.1398	0.9895	0.2382	0.3655	0.0693	0.3218	0.002004	0.9999	0.03832	0.8633	0.7308	0.9122	0.5695	0.9108	0.1165	0.6331
ENSMMUG00000003046	ENSG00000130005	GAMT	-0.07099	-0.5219	-0.1844	-0.5161	-0.5274	-0.872	0.1831	-0.2058	0.05181	-0.3858	0.2312	-0.1334	0.1519	-0.2256	0.3593	0.2242	0.8289	0.1068	0.5315	0.112	0.1517	0.005262	0.5571	0.4843	0.8305	0.1531	0.3444	0.6081	0.5831	0.4072	0.1371	0.3664	0.9807	0.2912	0.7139	0.3111	0.4268	0.01843	0.9999	0.6124	0.8963	0.7322	0.8435	0.7946	0.7687	0.6732	0.347
ENSMMUG00000003061	ENSG00000091986	CCDC80	-0.1245	-0.4937	-0.5806	-0.8676	-0.1664	-0.954	-0.2958	-0.8243	-0.01888	-0.2872	-0.3202	-0.5818	0.1027	-0.5481	0.2418	-0.3616	0.5622	0.01778	0.003419	0.0001052	0.4776	5.426e-06	0.1412	5.652e-05	0.9065	0.107	0.05963	0.001794	0.5709	0.003734	0.1359	0.03893	0.9241	0.1728	0.1011	0.005554	0.6937	0.0001608	0.9999	0.001118	0.9459	0.6807	0.7531	0.03734	0.76	0.05672	0.3459
ENSMMUG00000003067	ENSG00000113719	ERGIC1	-0.1107	-0.1193	-0.3841	-0.259	-0.4448	-0.4971	-0.2432	-0.8405	0.009836	-0.1807	-0.07793	0.006106	-0.08155	-0.3269	-0.07347	-0.5292	0.3518	0.2821	0.0005505	0.02406	0.000931	1.243e-05	0.0339	1.156e-11	0.9095	0.05429	0.3665	0.9453	0.4024	0.0006499	0.3945	5.455e-08	0.8296	0.4649	0.0525	0.1282	0.03186	0.0002748	0.8055	3.521e-08	0.9473	0.5413	0.849	0.9767	0.6279	0.02152	0.6182
ENSMMUG00000003075	ENSG00000105321	CCDC9	-0.06368	-0.7226	-0.5487	-0.5584	-0.744	-0.8019	-0.1038	-0.6315	0.3728	-0.2573	0.09482	0.1084	0.189	-0.1465	0.3043	0.2357	0.8491	0.02801	0.07556	0.08916	0.04969	0.01093	0.7469	0.04118	0.1332	0.3472	0.707	0.6772	0.5069	0.5912	0.222	0.36	0.9852	0.1963	0.2664	0.2746	0.2962	0.03165	0.9999	0.1037	0.2666	0.8251	0.9341	0.8358	0.7148	0.7968	0.4459
ENSMMUG00000003081	ENSG00000160360	GPSM1	-0.4574	-0.5963	-0.471	-0.6149	-1.084	-1.081	-0.3575	-0.9128	-0.3101	-0.5357	-0.4283	-0.3274	-0.5344	-0.9368	-0.4603	-0.5203	0.2267	0.0976	0.1629	0.08843	0.01269	0.002352	0.3205	0.0085	0.2508	0.07067	0.1176	0.2483	0.0906	0.002345	0.09268	0.06596	0.7217	0.2832	0.382	0.2731	0.1679	0.01025	0.9999	0.03394	0.4075	0.5974	0.7756	0.4906	0.2885	0.04458	0.2874
ENSMMUG00000003083	ENSG00000213221	DNLZ	0.04113	-0.2102	0.02983	-0.3116	-0.484	-0.472	-0.01488	-0.669	0.2114	-0.2185	-0.03985	0.03421	0.01844	-0.3578	-0.0114	-0.2761	0.876	0.4153	0.901	0.2305	0.1095	0.05873	0.9541	0.008407	0.2755	0.308	0.8404	0.8701	0.9346	0.1002	0.9541	0.1876	0.9878	0.5848	0.9488	0.4697	0.3806	0.1129	0.9999	0.03373	0.4343	0.8106	0.9695	0.9433	0.9687	0.3337	0.9791
ENSMMUG00000003098	ENSG00000165688	PMPCA	0.01621	-0.4269	-0.4326	-0.4412	-0.4483	-0.6887	-0.114	-0.6175	0.233	-0.144	-0.02197	-0.03041	0.1778	-0.2006	0.2262	-0.08877	0.9327	0.02227	0.01526	0.01997	0.03714	0.0001851	0.5363	0.0007149	0.09542	0.3433	0.8764	0.8354	0.262	0.1904	0.1067	0.5422	0.9928	0.1854	0.1552	0.1154	0.2655	0.001713	0.9999	0.006293	0.2144	0.8228	0.9748	0.9271	0.4991	0.4592	0.3066
ENSMMUG00000003111	ENSG00000105401	CDC37	0.01886	-0.4894	-0.4019	-0.4096	-0.5008	-0.7023	-0.02482	-0.4337	0.1844	-0.2122	0.06276	0.0008695	0.08059	-0.1578	0.2474	0.1081	0.9415	0.03927	0.08358	0.09141	0.0749	0.002726	0.9186	0.06238	0.3162	0.2754	0.728	0.9963	0.6938	0.4162	0.1778	0.5653	0.994	0.2127	0.2776	0.2794	0.3407	0.01133	0.9999	0.14	0.4754	0.805	0.942	0.999	0.8416	0.6803	0.3969
ENSMMUG00000003113	ENSG00000132849	PATJ	-0.9827	-0.02679	0.222	-0.1715	-0.1309	0.2501	-0.3321	0.6971	-0.8842	-0.001051	-0.3179	-0.388	-0.3897	0.07805	-0.1663	0.3304	0.005462	0.9277	0.4357	0.5823	0.7069	0.3682	0.2842	0.01206	0.0004599	0.9965	0.1651	0.112	0.1344	0.74	0.471	0.1357	0.1282	0.9614	0.6417	0.7721	0.8448	0.4708	0.9999	0.04337	0.007324	0.999	0.7874	0.3115	0.3489	0.8827	0.6837
ENSMMUG00000003116	ENSG00000121274	TENT4B	0.4596	0.878	0.3979	0.04358	0.7204	1.153	0.1501	0.8472	0.07809	0.6427	-0.1642	-0.1989	-0.01408	0.6422	-0.344	0.3032	0.02299	5.015e-06	0.03039	0.8233	0.001212	2.07e-09	0.4437	6.268e-06	0.5825	3.287e-05	0.26	0.1928	0.9302	2.598e-05	0.02108	0.03626	0.2725	0.0007104	0.1881	0.9189	0.03835	1.576e-06	0.9999	0.0002606	0.7147	0.002988	0.8152	0.425	0.9669	0.005346	0.1526
ENSMMUG00000003121	ENSG00000205560	CPT1B	0.2107	-0.3518	-0.2114	-0.2666	-0.4366	-0.7723	-0.1325	-0.8097	0.3007	-0.2167	0.1739	0.004501	-0.01284	-0.2977	0.1378	-0.4273	0.4274	0.1765	0.3831	0.3054	0.1511	0.002552	0.6107	0.001761	0.1289	0.325	0.3897	0.9829	0.9559	0.1827	0.4938	0.04752	0.8699	0.3624	0.6008	0.5478	0.4268	0.01083	0.9999	0.01172	0.2613	0.8152	0.8565	0.9947	0.9795	0.4495	0.7009
ENSMMUG00000003127	ENSG00000141642	ELAC1	0.6144	0.6217	0.7079	0.1006	0.292	0.5758	0.3701	0.5961	0.1304	0.2204	0.02445	-0.29	-0.1614	0.2453	-0.05262	0.2483	0.00426	0.002207	0.000336	0.6284	0.215	0.002939	0.07302	0.002163	0.3763	0.1617	0.8697	0.07075	0.3408	0.1198	0.7268	0.1029	0.1137	0.06606	0.04498	0.8058	0.4853	0.012	0.9999	0.01338	0.534	0.7434	0.9734	0.2468	0.5733	0.3659	0.8605
ENSMMUG00000003130	NA	NA	0.1958	0.7356	0.3357	-0.08349	0.8079	0.8451	0.01038	0.5742	0.05908	0.6036	-0.1877	-0.2209	0.01107	0.2789	-0.3703	0.1789	0.3898	0.0007084	0.1075	0.7053	0.001516	6.931e-05	0.9627	0.006067	0.7131	0.0005437	0.2488	0.1938	0.9511	0.1005	0.02561	0.2774	0.8537	0.03071	0.3134	0.8502	0.04369	0.0009012	0.9999	0.02699	0.8155	0.02944	0.8111	0.4259	0.9775	0.3343	0.1647
ENSMMUG00000003132	ENSG00000188647	PTAR1	-0.1249	0.4446	0.3542	0.6272	0.602	0.8647	0.2152	0.8953	-1.13	0.02183	-0.3681	-0.3715	-0.4591	0.1905	-0.6005	-0.4136	0.7746	0.2408	0.3386	0.109	0.1757	0.0166	0.5939	0.01552	0.0004144	0.943	0.2125	0.2214	0.1635	0.5196	0.04617	0.1627	0.9758	0.4252	0.5611	0.3064	0.4499	0.04275	0.9999	0.052	0.006829	0.9889	0.7924	0.4585	0.3885	0.7515	0.2091
ENSMMUG00000003141	ENSG00000151702	FLI1	0.06858	0.3618	0.2506	0.4419	0.474	0.664	0.02423	0.4838	-0.01445	0.1408	0.005674	-0.0423	0.06681	0.2601	-0.1192	0.275	0.596	0.003641	0.03489	0.0005127	0.001417	2.644e-07	0.8419	9.638e-05	0.8777	0.1698	0.9516	0.661	0.5312	0.0134	0.2009	0.00638	0.9311	0.08979	0.1972	0.0125	0.0417	2.162e-05	0.9999	0.0016	0.9278	0.7508	0.9909	0.8284	0.7332	0.1177	0.4219
ENSMMUG00000003149	ENSG00000117399	CDC20	0.533	-0.09133	-0.4546	-0.3142	-0.2901	-0.4463	0.5734	-1.236	0.4306	-0.2041	0.001434	0.5323	0.5207	0.08527	0.6083	-0.6436	0.1198	0.7856	0.1598	0.3496	0.4438	0.1647	0.08033	0.0004642	0.07716	0.4495	0.9955	0.03944	0.06254	0.7505	0.01276	0.02157	0.5718	0.871	0.3783	0.5889	0.6698	0.2507	0.9999	0.004636	0.1873	0.8677	0.9989	0.1832	0.2424	0.8887	0.1232
ENSMMUG00000003150	ENSG00000196387	ZNF140	0.01181	0.4688	0.6676	0.01611	0.3013	0.2521	-0.042	0.6322	-0.105	0.1091	0.03062	-0.4165	-0.3553	-0.1105	-0.2653	0.1682	0.9614	0.03985	0.002589	0.9462	0.2631	0.2496	0.8595	0.004145	0.5441	0.551	0.8584	0.02623	0.07449	0.5475	0.1351	0.3371	0.994	0.2137	0.0948	0.9755	0.5253	0.3468	0.9999	0.02094	0.6839	0.8983	0.9722	0.1526	0.2625	0.7691	0.3452
ENSMMUG00000003161	ENSG00000099308	MAST3	-0.1084	-0.7345	-0.5816	-0.04629	-0.5552	-0.6335	-0.2048	-0.7073	0.2065	-0.2865	0.1591	0.404	0.3655	-0.06557	0.3496	-0.08133	0.6797	0.003027	0.01566	0.8531	0.05485	0.008361	0.4124	0.003411	0.27	0.1498	0.3889	0.03825	0.08275	0.7412	0.06273	0.6698	0.9571	0.08232	0.1553	0.9343	0.307	0.02593	0.9999	0.01828	0.4282	0.7271	0.8562	0.1818	0.2757	0.8827	0.2396
ENSMMUG00000003164	ENSG00000167491	GATAD2A	0.07393	-0.23	-0.03079	0.7593	0.1117	0.2081	-0.0177	0.3119	0.2633	-0.1242	0.2254	0.6771	0.3511	0.2884	0.204	0.6116	0.7731	0.3345	0.8941	0.002851	0.693	0.3728	0.9418	0.1864	0.1561	0.5311	0.223	0.0006833	0.09305	0.1505	0.2695	0.002001	0.9758	0.512	0.9463	0.03548	0.8365	0.4754	0.9999	0.3097	0.2972	0.8915	0.7946	0.02157	0.2915	0.4116	0.4978
ENSMMUG00000003167	ENSG00000008256	CYTH3	-0.7427	-0.5505	-0.1824	-0.3817	-0.5177	0.04971	0.1566	-0.2832	-0.5648	-0.3989	-0.3349	-0.3925	-0.1554	-0.4755	-0.2179	-0.4043	0.0007127	0.005955	0.3255	0.05893	0.02328	0.7869	0.4214	0.1291	0.0005531	0.02124	0.03394	0.01759	0.3814	0.005066	0.1581	0.01305	0.03794	0.115	0.549	0.216	0.222	0.8418	0.9999	0.2369	0.008211	0.3508	0.7329	0.1282	0.611	0.06749	0.3726
ENSMMUG00000003171	ENSG00000103051	COG4	0.1422	-0.3324	-0.3892	-0.2783	-0.4598	-0.5587	-0.1678	-0.7049	0.3646	-0.04483	0.1472	0.1449	0.1965	-0.05133	0.2723	-0.02986	0.4113	0.04643	0.01502	0.09897	0.01893	0.0006565	0.3138	2.673e-05	0.004332	0.7425	0.2485	0.2709	0.1717	0.7076	0.03282	0.8207	0.8592	0.2247	0.1539	0.2903	0.2047	0.004123	0.9999	0.0006973	0.03037	0.9473	0.8111	0.5166	0.3978	0.8636	0.1801
ENSMMUG00000003173	ENSG00000011007	ELOA	-0.8342	-0.1809	0.266	-0.304	-0.1126	-0.1494	0.1703	0.2603	-0.949	0.4312	-0.2912	-0.2859	-0.5019	-0.4855	-0.2457	-0.07735	0.0118	0.564	0.3799	0.3388	0.7584	0.6197	0.5912	0.3911	0.0001288	0.1023	0.2292	0.2504	0.06775	0.06471	0.3106	0.7577	0.1909	0.7073	0.5979	0.5784	0.8755	0.7055	0.9999	0.5251	0.003132	0.6755	0.7974	0.4935	0.2509	0.2675	0.5387
ENSMMUG00000003174	ENSG00000157353	FCSK	-0.1475	-0.5329	-0.2489	-0.5255	-0.6286	-0.8286	-0.01792	-0.7732	0.1384	-0.4221	-0.02474	-0.2084	0.1233	-0.3855	0.2279	-0.3078	0.5988	0.0496	0.3275	0.05576	0.04518	0.001769	0.9466	0.003376	0.4931	0.06043	0.9036	0.3317	0.5928	0.08696	0.2623	0.1513	0.933	0.2277	0.5508	0.2079	0.2853	0.00834	0.9999	0.01815	0.6405	0.5646	0.98	0.5735	0.7763	0.3092	0.4908
ENSMMUG00000003176	ENSG00000105993	DNAJB6	-0.3936	-0.1774	-0.104	0.5862	-0.05186	0.09948	-0.3342	0.01011	-0.369	-0.04625	-0.08624	0.284	-0.2783	0.001986	-0.2303	0.01317	0.02448	0.2743	0.509	0.0007319	0.786	0.5303	0.04428	0.9489	0.003523	0.7276	0.4861	0.03044	0.04723	0.9882	0.06464	0.9183	0.2793	0.4576	0.6968	0.01486	0.8897	0.6266	0.9113	0.968	0.02653	0.9436	0.8767	0.1626	0.2182	0.9955	0.2415
ENSMMUG00000003184	ENSG00000100934	SEC23A	-0.2208	0.5762	0.5188	0.3687	0.5725	1.04	-0.07656	0.8215	-0.5056	0.07815	-0.2074	-0.3321	-0.2785	0.2941	-0.3936	0.00716	0.4814	0.04704	0.06442	0.2149	0.09163	0.0002393	0.7976	0.003612	0.02462	0.7375	0.3457	0.149	0.2626	0.1975	0.07885	0.9743	0.893	0.2254	0.247	0.4519	0.3583	0.002049	0.9999	0.01898	0.0907	0.9455	0.8437	0.3643	0.4995	0.468	0.2652
ENSMMUG00000003193	ENSG00000026025	VIM	0.0118	-0.3455	-0.5912	0.1759	-0.3253	-0.4298	-0.1747	-0.4614	0.586	-0.02047	0.3542	0.5438	0.3117	0.1241	0.3378	0.3459	0.9619	0.1353	0.009208	0.4546	0.2307	0.05591	0.4569	0.0406	0.001352	0.9143	0.04742	0.003763	0.1211	0.5145	0.05874	0.06098	0.994	0.3211	0.1357	0.6817	0.4975	0.1086	0.9999	0.1026	0.0144	0.9831	0.7508	0.0574	0.3292	0.7483	0.2323
ENSMMUG00000003199	NA	NA	-0.4146	0.7951	0.8844	0.2694	0.336	0.867	-0.0346	0.9589	-0.7815	0.2771	-0.1901	-0.4616	-0.7238	-0.04992	-0.9501	-0.1863	0.3418	0.03852	0.01777	0.5016	0.4624	0.01909	0.9333	0.01038	0.009927	0.351	0.5027	0.1288	0.03155	0.8661	0.002095	0.5197	0.8235	0.2126	0.1605	0.7165	0.6838	0.04776	0.9999	0.03912	0.05065	0.8258	0.8807	0.3355	0.1809	0.9481	0.05775
ENSMMUG00000003214	ENSG00000255587	RAB44	0.3608	0.102	-0.3407	-0.3906	0.2086	-0.05785	0.3226	-0.7366	1.073	0.8495	-0.115	-0.2576	1.042	-0.1093	0.09193	-0.2945	0.3031	0.7583	0.3004	0.2655	0.5878	0.8589	0.3477	0.02792	7.626e-05	0.003246	0.6715	0.3612	0.0005995	0.705	0.7304	0.2965	0.7934	0.8522	0.5246	0.5069	0.7684	0.8962	0.9999	0.07897	0.002155	0.1093	0.9249	0.6018	0.02527	0.8626	0.8629
ENSMMUG00000003216	ENSG00000172667	ZMAT3	-1.925	0.2337	0.2017	-0.5264	-0.09504	0.932	-0.09068	0.4398	-0.5241	0.1083	-0.6742	-0.4529	-0.7751	0.6325	-0.6952	0.1132	0.0004954	0.5838	0.6333	0.2491	0.8561	0.0163	0.8436	0.2701	0.1063	0.7244	0.02786	0.1598	0.02611	0.03089	0.0258	0.6963	0.03055	0.7212	0.7899	0.4899	0.928	0.04222	0.9999	0.4032	0.2293	0.9427	0.7151	0.3797	0.1671	0.1814	0.1654
ENSMMUG00000003217	ENSG00000064115	TM7SF3	0.01155	0.3421	0.4222	0.8217	0.5784	0.7962	-0.03538	0.4754	-0.09169	0.1498	0.1002	0.3929	0.04857	0.4528	-0.1471	0.2932	0.9585	0.1011	0.03732	0.000195	0.01931	0.0001577	0.867	0.01973	0.5679	0.3859	0.5328	0.01996	0.7882	0.01109	0.3603	0.08015	0.994	0.2856	0.2019	0.007251	0.2065	0.001552	0.9999	0.06171	0.7041	0.8392	0.8881	0.1351	0.8982	0.1072	0.5869
ENSMMUG00000003225	ENSG00000099385	BCL7C	-0.3884	-0.671	-0.01509	-0.3721	-0.4959	-0.7688	0.1107	-0.05471	-0.2326	-0.1777	0.002508	-0.1386	-0.05104	-0.4796	-0.06187	0.1682	0.2503	0.03654	0.9598	0.2465	0.1809	0.01339	0.7277	0.8547	0.3407	0.5012	0.9917	0.5842	0.8531	0.07467	0.7981	0.4984	0.745	0.2107	0.9806	0.4875	0.4544	0.0367	0.9999	0.9045	0.4998	0.8867	0.9982	0.779	0.9283	0.2877	0.9001
ENSMMUG00000003236	NA	NA	-0.5742	-0.7552	-0.9627	-0.9429	-0.6754	-1.412	-0.3351	-1.411	0.3738	-0.09449	0.2229	-0.3791	0.491	-0.2898	0.5188	-0.575	0.1101	0.03885	0.004828	0.01423	0.07998	0.000135	0.3276	0.0001861	0.1622	0.7495	0.4241	0.2104	0.1017	0.3508	0.05291	0.05817	0.5545	0.2126	0.1127	0.09494	0.3481	0.00138	0.9999	0.002547	0.305	0.9502	0.8643	0.4454	0.3031	0.6236	0.22
ENSMMUG00000003237	ENSG00000115738	ID2	0.6408	0.3523	0.6206	0.3179	0.5441	0.4563	0.5138	0.7098	0.2624	0.2552	0.3736	-0.05201	0.4048	0.4595	0.345	0.3446	0.0014	0.05488	0.0006472	0.08959	0.01221	0.01078	0.006647	0.0001094	0.06302	0.09244	0.008788	0.7192	0.01182	0.002915	0.01523	0.01891	0.05881	0.2339	0.05336	0.2756	0.166	0.03131	0.4401	0.001758	0.1637	0.6477	0.6771	0.8605	0.1216	0.05002	0.1339
ENSMMUG00000003238	ENSG00000126838	PZP	0.8754	0.2294	-0.2896	-0.4164	-0.07409	0.08076	0.2342	-0.3432	1.217	0.4192	0.5389	0.6076	0.7971	0.6444	0.7914	0.6838	0.02687	0.552	0.4379	0.3051	0.8654	0.8254	0.536	0.3558	1.118e-05	0.1558	0.05858	0.03773	0.01016	0.03181	0.004531	0.01891	0.2914	0.6988	0.6434	0.5476	0.9323	0.8711	0.9999	0.4904	0.0005448	0.738	0.7531	0.1803	0.1147	0.1839	0.079
ENSMMUG00000003244	ENSG00000110777	POU2AF1	-0.5084	-0.4657	-0.6053	-0.632	-0.738	-0.7759	-0.3567	-0.7377	-0.1724	-0.4041	-0.3442	-0.09886	-0.3141	-0.6574	-0.2479	-0.4733	0.03454	0.03986	0.005582	0.0061	0.005922	0.0004931	0.1158	0.0008996	0.3026	0.02762	0.04409	0.5713	0.102	0.00051	0.1418	0.007704	0.3263	0.2137	0.1164	0.05708	0.1056	0.003404	0.9999	0.007415	0.4616	0.3992	0.7429	0.7706	0.3033	0.01913	0.3523
ENSMMUG00000003245	ENSG00000145715	RASA1	-0.1798	0.3434	0.4173	0.2771	0.2066	0.628	-0.05434	0.5707	-0.5005	0.01243	-0.2276	-0.3544	-0.434	0.0678	-0.3344	0.002855	0.5285	0.1934	0.1023	0.3062	0.506	0.01359	0.8412	0.02518	0.01414	0.953	0.253	0.09048	0.05703	0.7447	0.09808	0.9887	0.912	0.3792	0.3055	0.5484	0.7128	0.03706	0.9999	0.07362	0.06385	0.9905	0.8124	0.2791	0.2339	0.8853	0.2957
ENSMMUG00000003248	ENSG00000134480	CCNH	-0.381	0.2573	0.5322	0.2415	0.3023	0.3547	-0.02273	0.5662	-0.8459	0.01484	-0.3154	-0.3682	-0.5115	-0.2322	-0.4346	-0.1151	0.2419	0.3833	0.06379	0.4274	0.3861	0.2132	0.9409	0.04748	0.0004124	0.9508	0.1646	0.1215	0.04897	0.334	0.05998	0.6168	0.7366	0.5555	0.2464	0.6582	0.6271	0.306	0.9999	0.1149	0.006808	0.9903	0.7874	0.3255	0.2221	0.6074	0.2352
ENSMMUG00000003261	ENSG00000127152	BCL11B	-0.6268	-0.1221	0.1907	-0.1745	-0.0169	0.8017	0.3069	0.9546	-0.6295	-0.01962	-0.1909	-0.3488	-0.1145	0.4778	0.05905	0.6246	0.08511	0.7095	0.5378	0.6053	0.9631	0.00744	0.3499	0.001466	0.01181	0.9376	0.4166	0.1663	0.6645	0.04397	0.7985	0.006184	0.4922	0.8169	0.7184	0.79	0.9829	0.02375	0.9999	0.01018	0.05667	0.9868	0.8609	0.3889	0.8242	0.2162	0.9003
ENSMMUG00000003272	NA	NA	2.339	3.28	0.2267	-0.4466	3.524	2.066	-0.366	-0.3663	2.162	3.356	-0.0281	-0.7495	2.09	1.149	-0.4578	-0.7779	0.0001722	7.385e-08	0.7103	0.5102	1.814e-07	0.000474	0.5797	0.5653	3.317e-06	7.065e-11	0.954	0.1639	3.752e-05	0.01621	0.363	0.1352	0.01614	1.999e-05	0.8414	0.7219	4.51e-05	0.003315	0.9999	0.6826	0.0002161	2.152e-07	0.9918	0.3853	0.006262	0.1288	0.5894
ENSMMUG00000003277	ENSG00000196353	CPNE4	0.5695	0.3362	0.06134	0.9119	0.8162	0.9316	-0.1068	0.495	0.6009	0.3221	0.4171	0.9309	0.7168	0.3703	0.02989	0.5864	0.1036	0.3138	0.8472	0.007347	0.02763	0.003614	0.7631	0.1203	0.06855	0.4264	0.2086	0.005882	0.06215	0.2756	0.9294	0.08691	0.5368	0.4932	0.9217	0.06384	0.2397	0.01393	0.9999	0.2253	0.1733	0.8619	0.7924	0.07224	0.2415	0.5522	0.9679
ENSMMUG00000003288	ENSG00000166123	GPT2	0.7758	0.08357	0.2968	-0.1759	0.5328	0.2278	0.5616	0.1639	0.6615	0.1828	0.6941	0.431	0.9538	0.7405	0.7931	0.2353	0.003714	0.7422	0.2212	0.4998	0.06132	0.3457	0.02998	0.5057	0.003532	0.4537	0.002679	0.07259	0.0001576	0.001898	0.0005918	0.3151	0.1041	0.8421	0.4479	0.7151	0.3203	0.4484	0.7515	0.6313	0.02655	0.8697	0.4964	0.2497	0.01259	0.03899	0.03282
ENSMMUG00000003291	ENSG00000167302	TEPSIN	-0.04407	-0.5691	-0.1179	-0.149	-0.5525	-0.7606	-0.1904	-0.427	0.1266	-0.3745	0.02768	0.0007567	-0.03589	-0.5235	0.0246	-0.09289	0.8873	0.05493	0.6748	0.6153	0.1099	0.008487	0.5209	0.1312	0.5733	0.1287	0.9022	0.9974	0.8882	0.03562	0.913	0.6898	0.9887	0.234	0.8164	0.7968	0.3809	0.02623	0.9999	0.2398	0.7085	0.7052	0.9798	0.9991	0.945	0.1943	0.9591
ENSMMUG00000003303	ENSG00000178952	TUFM	0.1121	-0.3925	-0.4299	-0.5163	-0.4774	-0.761	-0.008788	-0.7802	0.3094	-0.1136	0.1296	0.06516	0.1958	-0.1749	0.2621	-0.2121	0.5878	0.04012	0.02154	0.008698	0.03549	7.395e-05	0.964	5.023e-05	0.03858	0.4707	0.375	0.6656	0.2376	0.2671	0.07639	0.1621	0.9293	0.2139	0.1713	0.07083	0.2612	0.0009395	0.9999	0.001022	0.1193	0.875	0.8505	0.8305	0.4727	0.5427	0.262
ENSMMUG00000003304	ENSG00000182580	EPHB3	-0.6355	-0.9043	-0.5644	0.2638	-1.293	-0.3947	-0.6513	-0.0151	0.8226	0.3173	0.3896	0.7272	0.3544	0.4716	0.3512	1.273	0.09907	0.02101	0.1181	0.4702	0.005587	0.2608	0.0963	0.964	0.007191	0.3672	0.2245	0.01959	0.337	0.1541	0.271	5.596e-05	0.5255	0.1817	0.3278	0.6929	0.102	0.3595	0.9999	0.9787	0.04154	0.8324	0.7946	0.1343	0.5697	0.4148	0.4987
ENSMMUG00000003317	ENSG00000147050	KDM6A	-0.05229	0.3948	0.456	0.6782	0.516	0.8586	-0.01845	0.7748	-0.3893	-0.02742	-0.1144	-0.0851	-0.1702	0.1705	-0.2631	0.2307	0.8144	0.05664	0.02298	0.001611	0.03346	3.135e-05	0.9307	0.0001516	0.01595	0.871	0.4686	0.6005	0.3407	0.3078	0.1012	0.1528	0.9787	0.2362	0.1735	0.02463	0.2575	0.0005099	0.9999	0.002204	0.06879	0.9748	0.875	0.7898	0.5733	0.5846	0.2996
ENSMMUG00000003320	ENSG00000142731	PLK4	0.3449	0.5849	0.8719	0.2389	0.1352	0.6364	0.4544	0.816	-0.3999	0.2426	-0.1866	-0.4419	-0.4147	-0.02479	-0.3658	0.139	0.3202	0.06601	0.005315	0.4796	0.7237	0.03935	0.1767	0.008252	0.09668	0.3323	0.4302	0.08337	0.1319	0.9207	0.1306	0.5595	0.8057	0.2458	0.1164	0.6994	0.8556	0.08313	0.9999	0.03332	0.2162	0.8194	0.8657	0.2676	0.3451	0.9693	0.3388
ENSMMUG00000003332	ENSG00000198315	ZKSCAN8	-0.6268	1.128	1.451	0.7128	1.126	1.959	0.4964	2.233	-1.614	0.2205	-0.9829	-1.144	-0.5255	0.232	-0.8347	-0.1877	0.5022	0.1101	0.04439	0.3635	0.1677	0.003714	0.5292	0.001156	0.004576	0.6558	0.0483	0.03185	0.3327	0.6275	0.1005	0.6885	0.9022	0.2952	0.2154	0.6016	0.4417	0.01419	0.9999	0.008683	0.03146	0.9246	0.7531	0.1664	0.5663	0.8185	0.2986
ENSMMUG00000003333	ENSG00000163297	ANTXR2	-0.1977	0.1212	0.1809	1.058	0.08694	0.7444	-0.2447	0.5995	-0.09549	-0.0198	0.2924	0.7681	-0.1355	0.511	-0.1389	0.6547	0.4314	0.6085	0.4362	4.629e-05	0.754	0.00199	0.3076	0.01176	0.5983	0.919	0.1122	0.0001317	0.5031	0.0123	0.4401	0.0009938	0.8709	0.7419	0.642	0.003641	0.8731	0.009101	0.9999	0.04267	0.7273	0.9845	0.7756	0.009116	0.7118	0.1126	0.6597
ENSMMUG00000003343	ENSG00000134698	AGO4	-0.3805	0.02563	0.4185	1.042	0.3954	1.082	-0.1161	0.9781	-0.4463	-0.2261	0.03087	0.3589	-0.1227	0.5014	-0.2037	0.5922	0.2543	0.9339	0.1613	0.001252	0.2764	0.0004491	0.7128	0.001398	0.06483	0.379	0.8968	0.145	0.6484	0.05234	0.395	0.01757	0.75	0.9647	0.3805	0.02122	0.5382	0.003195	0.9999	0.009902	0.1669	0.8375	0.9792	0.3583	0.8138	0.2374	0.6188
ENSMMUG00000003347	ENSG00000168300	PCMTD1	-0.2177	0.5174	0.7332	0.4128	0.4819	1.012	-0.1029	0.8404	-0.5873	0.01814	-0.2353	-0.3442	-0.6938	0.1309	-0.6194	0.06732	0.5738	0.1473	0.03466	0.258	0.2516	0.003768	0.7805	0.01538	0.03492	0.9504	0.3886	0.225	0.0272	0.654	0.02709	0.8101	0.9269	0.3326	0.197	0.4996	0.516	0.01434	0.9999	0.05169	0.1122	0.9902	0.8562	0.4619	0.1696	0.8325	0.1682
ENSMMUG00000003353	ENSG00000164078	MST1R	-0.1553	-0.325	-0.2409	-0.4492	-0.1399	-0.6885	-0.04653	-0.7685	0.06002	0.07402	0.1499	-0.2132	0.3698	-0.1414	0.2111	-0.1523	0.5643	0.209	0.3243	0.09867	0.6229	0.0074	0.8569	0.003193	0.7617	0.7322	0.455	0.322	0.101	0.5188	0.2875	0.4721	0.9254	0.3939	0.5481	0.2899	0.7917	0.02367	0.9999	0.01752	0.8518	0.944	0.8719	0.5654	0.302	0.751	0.5149
ENSMMUG00000003360	ENSG00000100162	CENPM	-0.1363	-0.3894	-0.255	-0.4314	-0.9104	-0.5623	0.3475	-0.784	-0.2013	-0.3428	-0.2907	0.0197	-0.1781	-0.5738	0.1021	-0.7486	0.6228	0.1436	0.3094	0.1051	0.00426	0.0293	0.1842	0.003093	0.3125	0.1187	0.1541	0.9245	0.4414	0.01056	0.6005	0.000697	0.9404	0.3293	0.5349	0.3009	0.08764	0.06609	0.9999	0.01715	0.4715	0.697	0.7874	0.9675	0.6636	0.1046	0.778
ENSMMUG00000003364	ENSG00000140379	BCL2A1	-1.075	-0.2189	0.3286	1.001	0.1727	0.7577	-0.2101	1.081	-1.448	0.3818	-0.3341	0.4872	-0.7473	-0.1775	-0.7662	0.6305	0.1577	0.7398	0.6056	0.1342	0.8277	0.2324	0.7609	0.08857	0.008908	0.4912	0.5188	0.3557	0.2115	0.745	0.1483	0.2295	0.6372	0.8403	0.7706	0.3457	0.9122	0.3276	0.9999	0.18	0.04721	0.8825	0.884	0.5967	0.444	0.8855	0.3601
ENSMMUG00000003368	NA	NA	0.2285	-0.5722	-0.6864	-0.2631	-0.4044	-0.3835	0.1583	-0.2473	0.9961	0.3847	0.5478	0.3567	0.7147	0.2857	0.9028	0.7384	0.5993	0.1919	0.09667	0.5531	0.3947	0.3482	0.6982	0.5365	0.002654	0.305	0.1204	0.3179	0.06021	0.4337	0.00712	0.03328	0.933	0.3774	0.2972	0.7543	0.6337	0.451	0.9999	0.6587	0.0223	0.8104	0.7773	0.5621	0.2387	0.692	0.09703
ENSMMUG00000003371	ENSG00000133119	RFC3	0.4513	0.9094	0.7819	0.253	0.4084	0.7819	0.3208	0.7243	-0.2302	-0.02089	-0.2106	-0.3351	-0.4741	-0.006316	-0.2318	-0.2177	0.0922	0.0003686	0.001437	0.3304	0.1694	0.001296	0.2155	0.003088	0.2012	0.9115	0.2418	0.08128	0.02257	0.973	0.2036	0.2359	0.5102	0.02041	0.07746	0.5708	0.4428	0.006776	0.9999	0.01714	0.3515	0.9824	0.8095	0.2639	0.1574	0.9908	0.4244
ENSMMUG00000003372	ENSG00000184343	SRPK3	0.0588	-0.5833	-0.5375	-0.7532	-0.8598	-1.289	-0.5453	-1.1	0.2927	-0.6184	-0.02673	-0.3391	0.337	-0.9018	-0.3608	-0.9343	0.8521	0.07633	0.06826	0.02347	0.01683	0.0001404	0.09235	0.000838	0.1929	0.0234	0.911	0.1904	0.2163	0.002995	0.145	0.0006155	0.9855	0.2573	0.2542	0.1269	0.1942	0.001418	0.9999	0.007041	0.3425	0.3678	0.9805	0.4218	0.4497	0.05068	0.3564
ENSMMUG00000003373	ENSG00000174123	TLR10	-0.01624	0.5285	0.3666	0.06174	0.1989	0.3513	-0.3065	0.2911	-0.3002	-0.05864	-0.2069	-0.3876	-0.7088	-0.2792	-0.692	-0.2244	0.9557	0.05275	0.1608	0.8242	0.5385	0.179	0.2798	0.2655	0.1438	0.7865	0.3114	0.07268	0.003149	0.2	0.001306	0.2847	0.994	0.2316	0.3797	0.9192	0.7342	0.2671	0.9999	0.3984	0.2812	0.9553	0.8289	0.2498	0.06208	0.4708	0.04559
ENSMMUG00000003374	ENSG00000067829	IDH3G	0.03817	-0.4141	-0.4143	-0.4535	-0.3027	-0.7128	0.03976	-0.4203	0.1976	-0.05378	0.1012	0.05517	0.2814	-0.1924	0.2262	0.1288	0.8462	0.02663	0.02171	0.01756	0.1642	0.0001317	0.832	0.01994	0.1664	0.7263	0.4786	0.7088	0.08218	0.2146	0.1142	0.3822	0.9848	0.1932	0.1717	0.1076	0.4385	0.001349	0.9999	0.06219	0.3103	0.943	0.8756	0.8539	0.2753	0.4868	0.3169
ENSMMUG00000003375	ENSG00000180879	SSR4	-0.3275	-0.4567	-0.267	-0.5012	-0.3057	-0.8477	0.1197	-0.393	-0.2917	-0.04524	-0.03725	-0.1129	-0.03301	-0.4723	0.05331	-0.2331	0.1642	0.03898	0.2074	0.02669	0.2355	0.0001252	0.5902	0.06561	0.0867	0.8033	0.8252	0.5182	0.8624	0.01072	0.7516	0.1833	0.6445	0.2126	0.4332	0.1367	0.5013	0.001303	0.9999	0.1456	0.2015	0.9601	0.9649	0.7329	0.9327	0.1055	0.8749
ENSMMUG00000003381	ENSG00000250506	CDK3	-0.5628	-0.5988	-0.2179	-0.4024	-1.008	-0.9874	-0.5426	-0.9226	0.04046	-0.451	-0.03955	0.0824	-0.1772	-0.6448	-0.1407	-0.3768	0.02434	0.01252	0.3042	0.08183	0.0006834	2.634e-05	0.02144	6.668e-05	0.8026	0.01456	0.8079	0.6269	0.348	0.0008098	0.3967	0.034	0.2788	0.1516	0.5286	0.2604	0.02558	0.0004578	0.6636	0.00124	0.8792	0.2827	0.96	0.806	0.5797	0.0244	0.6202
ENSMMUG00000003386	ENSG00000124831	LRRFIP1	0.05904	0.2768	0.1816	0.4817	0.4453	0.9045	-0.07941	0.7523	-0.004606	0.05858	-0.04147	0.05975	-0.02745	0.5059	-0.2032	0.502	0.7383	0.09605	0.2575	0.005164	0.0246	3.252e-07	0.636	1.272e-05	0.9715	0.6729	0.7475	0.6541	0.8504	0.000658	0.1159	0.0003913	0.968	0.2815	0.4863	0.05165	0.2272	2.556e-05	0.9999	0.0004192	0.984	0.9284	0.9458	0.8237	0.9278	0.02172	0.3195
ENSMMUG00000003399	ENSG00000135070	ISCA1	-0.606	-0.2572	0.1501	-0.8404	-0.3122	-0.4112	0.4111	0.2407	-0.658	-0.06354	0.2595	-0.3431	-0.5436	-0.4772	0.3874	-0.0642	0.03435	0.3383	0.5699	0.002322	0.3193	0.1128	0.1419	0.3612	0.002719	0.7866	0.2335	0.1191	0.02904	0.04145	0.07857	0.7746	0.326	0.515	0.7433	0.03119	0.5721	0.1874	0.9999	0.4953	0.02264	0.9553	0.8015	0.3217	0.174	0.2091	0.2648
ENSMMUG00000003400	ENSG00000110330	BIRC2	0.08578	0.8212	0.5591	0.2427	0.9029	0.981	-0.07296	0.794	-0.3919	0.3929	-0.3056	-0.4955	-0.4369	0.02914	-0.5974	0.1092	0.8155	0.01792	0.09342	0.4911	0.02639	0.003696	0.837	0.0179	0.1394	0.1669	0.2489	0.07304	0.1448	0.9179	0.02689	0.6872	0.9787	0.1728	0.2929	0.7081	0.2359	0.01413	0.9999	0.05778	0.2753	0.7469	0.8111	0.2501	0.3634	0.9688	0.1681
ENSMMUG00000003401	ENSG00000083223	TUT7	0.3589	0.9268	0.8875	1.497	1.377	1.785	0.02111	1.404	0.006057	0.3314	0.07218	0.4707	0.08946	0.7201	-0.439	0.8345	0.3408	0.009949	0.01051	7.182e-05	0.001312	1.211e-06	0.9525	8.821e-05	0.9821	0.259	0.7895	0.09685	0.7704	0.01633	0.1032	0.003924	0.8232	0.1362	0.1416	0.00451	0.04053	5.577e-05	0.9999	0.001505	0.9898	0.7941	0.9555	0.2888	0.8876	0.1288	0.3022
ENSMMUG00000003403	ENSG00000152558	TMEM123	0.5218	1.468	0.7179	0.05448	1.54	1.266	-0.2606	0.4541	-0.01601	0.5555	-0.3051	-0.7034	-0.3326	0.08038	-0.8015	-0.2751	0.1544	5.094e-05	0.03007	0.8709	0.0002776	0.000241	0.4354	0.1646	0.9525	0.06034	0.2538	0.01004	0.2749	0.7831	0.002595	0.3208	0.6331	0.004433	0.1874	0.9437	0.01358	0.00206	0.9999	0.2829	0.972	0.5645	0.8124	0.09754	0.5113	0.9055	0.06289
ENSMMUG00000003412	NA	NA	-0.6514	-0.12	0.1542	-0.3924	-0.1043	-0.4149	0.07892	0.01677	-0.6249	0.332	-0.04748	-0.2356	-0.3645	-0.5497	-0.03396	-0.2824	0.01256	0.6192	0.509	0.1116	0.7124	0.07651	0.7477	0.9426	0.001089	0.1019	0.7989	0.2208	0.08557	0.007142	0.8554	0.1448	0.1993	0.7503	0.6968	0.3106	0.8482	0.138	0.9999	0.964	0.01255	0.6752	0.9585	0.458	0.2818	0.08334	0.932
ENSMMUG00000003419	NA	NA	-0.3647	0.3573	0.3661	0.2101	0.1741	0.5904	0.2816	0.3771	-0.5005	-0.07932	-0.189	-0.3482	-0.178	0.05543	-0.09894	-0.1115	0.1523	0.1187	0.09681	0.3763	0.5137	0.007072	0.2305	0.08622	0.005564	0.6628	0.2736	0.05724	0.3587	0.7553	0.5642	0.5239	0.6307	0.3036	0.2972	0.6131	0.718	0.02294	0.9999	0.1769	0.03516	0.9264	0.8207	0.2214	0.5903	0.8905	0.7508
ENSMMUG00000003437	ENSG00000173757	STAT5B	-0.1118	-0.1768	0.04865	0.8182	0.167	0.4154	-0.1232	0.3153	0.1313	-0.1301	0.2962	0.7188	0.2979	0.4379	0.1485	0.5849	0.614	0.3921	0.8085	0.0002163	0.4939	0.0415	0.5585	0.1198	0.4098	0.4452	0.06482	3.624e-05	0.1	0.01251	0.3498	0.0006306	0.9384	0.5633	0.8993	0.007642	0.7046	0.08662	0.9999	0.2248	0.5656	0.867	0.7531	0.005292	0.3001	0.1137	0.5775
ENSMMUG00000003448	ENSG00000161970	RPL26	-2.167	0.03774	0.7222	-0.4526	0.4163	0.7136	0.4487	1.207	-2.233	1.101	-0.9262	-0.5235	-0.9857	-0.5634	-0.9135	-0.05316	0.01934	0.9609	0.3393	0.5692	0.648	0.3406	0.5723	0.1081	0.0006676	0.0886	0.1232	0.3984	0.1456	0.3754	0.1281	0.9307	0.2517	0.9795	0.5616	0.7645	0.8068	0.4431	0.9999	0.2087	0.009263	0.6421	0.7789	0.6363	0.3641	0.6456	0.3358
ENSMMUG00000003453	ENSG00000198740	ZNF652	0.1585	0.0818	0.04182	0.5806	0.0773	0.5315	-0.1569	0.4041	0.1596	0.02752	0.1946	0.4479	0.1	0.411	0.0877	0.5254	0.3643	0.6193	0.7905	0.0006597	0.6869	0.0008957	0.3553	0.01049	0.2071	0.8409	0.129	0.0007915	0.488	0.002546	0.4946	8.769e-05	0.8371	0.7504	0.8912	0.01411	0.833	0.00513	0.9999	0.03938	0.3583	0.9682	0.7819	0.02312	0.7015	0.04597	0.7015
ENSMMUG00000003462	ENSG00000135299	ANKRD6	-0.1688	-0.3098	-0.04786	-0.5366	-0.3398	-0.08776	0.5747	0.07591	-0.3509	-0.4145	0.07856	-0.4857	-0.6193	-0.3466	0.2941	-0.1021	0.4564	0.1493	0.8109	0.01763	0.1859	0.6643	0.007138	0.7052	0.0303	0.01731	0.6198	0.004982	0.000941	0.04461	0.0608	0.5305	0.8829	0.3346	0.9008	0.1077	0.4587	0.7431	0.4601	0.7937	0.1032	0.3137	0.9105	0.06677	0.03167	0.2178	0.2366
ENSMMUG00000003464	ENSG00000112159	MDN1	-0.2378	0.1714	0.3561	-0.07024	0.4013	0.6229	0.06887	0.6674	-0.5975	-0.05947	-0.4052	-0.4577	-0.08151	0.2567	-0.07501	0.03669	0.3254	0.4416	0.1003	0.7589	0.1224	0.00387	0.7625	0.002171	0.000628	0.7386	0.01751	0.01029	0.6619	0.1438	0.6537	0.828	0.8099	0.6072	0.303	0.8814	0.3932	0.01462	0.9999	0.01341	0.008865	0.9459	0.6824	0.09873	0.8225	0.4028	0.8127
ENSMMUG00000003468	ENSG00000099860	GADD45B	0.358	0.113	0.1423	0.823	0.6039	0.6801	-0.2172	0.349	0.2812	0.188	0.1883	0.4552	0.5467	0.3294	-0.08413	0.5103	0.1065	0.5835	0.4752	0.0001657	0.01407	0.000919	0.3034	0.08142	0.08069	0.2758	0.2412	0.006963	0.003134	0.05758	0.6023	0.002572	0.5449	0.721	0.6743	0.006881	0.1751	0.005239	0.9999	0.1701	0.1926	0.8057	0.8094	0.07923	0.06198	0.2507	0.779
ENSMMUG00000003472	ENSG00000143815	LBR	-0.1809	0.5332	0.7006	1.031	0.7564	1.306	-0.1389	0.8666	-0.5782	-0.2247	-0.1691	0.03737	-0.4641	0.338	-0.5913	0.1135	0.6274	0.1342	0.04438	0.005675	0.07085	0.0003032	0.6921	0.0138	0.0352	0.4481	0.5382	0.8959	0.1342	0.2631	0.0302	0.6922	0.9427	0.3205	0.2154	0.05461	0.333	0.002403	0.9999	0.04782	0.1127	0.8676	0.8889	0.9538	0.3487	0.5385	0.1753
ENSMMUG00000003475	ENSG00000134602	STK26	-0.1722	0.5606	0.7322	0.563	0.5767	1.16	-0.03886	0.8426	-0.6345	-0.1435	-0.2021	-0.2506	-0.6719	0.194	-0.6441	0.03035	0.6368	0.09991	0.02703	0.1049	0.1491	0.0005942	0.9114	0.01122	0.01638	0.6071	0.4366	0.35	0.02419	0.4888	0.01517	0.9095	0.946	0.2845	0.1813	0.3006	0.4246	0.003871	0.9999	0.04136	0.06997	0.9095	0.8663	0.5903	0.1612	0.7299	0.1337
ENSMMUG00000003484	ENSG00000196663	TECPR2	-0.8387	0.1985	0.8254	1.018	0.5803	1.021	0.04459	1.387	-0.9849	0.2119	-0.2728	0.2003	-0.4011	0.06115	-0.2423	0.5672	0.07534	0.6236	0.03681	0.01347	0.2269	0.009073	0.9172	0.0003622	0.005094	0.5303	0.3945	0.5393	0.2718	0.8528	0.4574	0.06974	0.4675	0.7536	0.2014	0.09214	0.4939	0.02756	0.9999	0.003905	0.03351	0.8915	0.8568	0.7487	0.5083	0.9413	0.6734
ENSMMUG00000003486	ENSG00000090104	RGS1	-0.6959	0.4941	0.6561	-0.5179	0.9731	0.7956	0.09111	1.326	-1.603	0.2797	-0.5223	-1.174	-1.013	-0.2365	-0.4067	0.2633	0.3673	0.4279	0.2895	0.4632	0.2142	0.1908	0.8919	0.02575	0.005896	0.5975	0.3087	0.04578	0.09814	0.6495	0.4311	0.5926	0.8394	0.5959	0.5155	0.6887	0.4847	0.2808	0.9999	0.07471	0.03646	0.9069	0.8289	0.1985	0.2973	0.8306	0.6523
ENSMMUG00000003488	ENSG00000164123	C4orf45	-0.7837	-0.2294	-0.03694	-0.8445	-0.3441	-0.6705	0.3775	0.593	-1.054	-0.1637	-0.4147	-1.068	-1.193	-0.9299	-0.1932	-0.4317	0.07538	0.5637	0.9219	0.05257	0.4432	0.1006	0.334	0.1199	0.0094	0.6787	0.2793	0.0139	0.005753	0.02443	0.6134	0.2789	0.4675	0.7071	0.9602	0.2013	0.6694	0.1708	0.9999	0.2249	0.04875	0.9293	0.8217	0.1135	0.08827	0.1611	0.7869
ENSMMUG00000003499	ENSG00000123643	SLC36A1	-0.0297	0.04455	0.01617	0.9919	0.545	0.6819	-0.03999	0.3269	0.2154	-0.04762	0.2095	0.6117	0.4781	0.4435	0.1521	0.3617	0.9031	0.846	0.9416	4.698e-05	0.04444	0.002571	0.8639	0.1409	0.2239	0.8033	0.2383	0.001088	0.01774	0.0208	0.3915	0.04862	0.9898	0.9122	0.9706	0.003669	0.2839	0.01089	0.9999	0.2522	0.3774	0.9601	0.8072	0.02756	0.1423	0.1467	0.6155
ENSMMUG00000003500	ENSG00000172465	TCEAL1	-0.37	0.004583	0.3644	-0.5627	-0.07858	-0.01912	-0.06599	0.337	-0.8618	0.06784	-0.4527	-0.6398	-0.9624	-0.5726	-0.5604	-0.3351	0.3462	0.9895	0.2818	0.1329	0.8541	0.9552	0.8574	0.3153	0.002183	0.8079	0.09035	0.02855	0.002556	0.04534	0.03966	0.2144	0.8272	0.9947	0.5093	0.3438	0.9271	0.9676	0.9999	0.4496	0.01973	0.9609	0.7698	0.1578	0.05566	0.2196	0.1947
ENSMMUG00000003506	ENSG00000138449	SLC40A1	0.339	1.105	0.8541	1.126	1.146	2.02	-0.1021	1.071	-0.006332	0.5229	0.1325	0.2257	-0.1533	0.7103	-0.5644	0.5109	0.3098	0.0007785	0.005893	0.0006686	0.002671	7.09e-09	0.745	0.0007548	0.9791	0.05212	0.5866	0.3713	0.574	0.01134	0.0201	0.04853	0.7978	0.03259	0.1177	0.01422	0.06469	2.159e-06	0.9999	0.00654	0.9876	0.5301	0.9017	0.6112	0.7621	0.1083	0.1494
ENSMMUG00000003511	ENSG00000112782	CLIC5	0.7143	0.2643	0.3428	-0.1471	0.6224	0.4694	0.7347	0.8386	0.3685	0.1586	0.3256	-0.08515	0.4655	0.7356	0.7108	0.5781	0.00204	0.2155	0.09758	0.5079	0.01248	0.02266	0.0009402	7.464e-05	0.02894	0.3797	0.05507	0.6313	0.01475	6.585e-05	4.245e-05	0.0009781	0.07353	0.4002	0.2985	0.7214	0.1674	0.05447	0.1964	0.001341	0.1004	0.8377	0.7531	0.8088	0.1325	0.008043	0.01403
ENSMMUG00000003514	ENSG00000032219	ARID4A	-0.2299	0.6861	0.8146	0.572	0.6925	1.444	0.1138	1.658	-0.5212	0.1697	-0.1975	-0.327	-0.3963	0.5	-0.4305	0.8177	0.5858	0.07561	0.03049	0.1523	0.127	0.0001295	0.7757	1.273e-05	0.0789	0.581	0.4959	0.2813	0.231	0.09716	0.1463	0.005417	0.9289	0.2561	0.1882	0.3698	0.3998	0.001336	0.9999	0.0004192	0.1901	0.9029	0.8778	0.5265	0.465	0.329	0.3582
ENSMMUG00000003518	ENSG00000109762	SNX25	0.04935	0.4093	0.4491	-0.1901	-0.004027	0.1324	-0.2979	0.2949	-0.4424	0.01917	-0.3664	-0.4649	-0.6463	-0.2261	-0.5631	-0.1083	0.8387	0.06976	0.03956	0.413	0.988	0.5398	0.2061	0.1723	0.00977	0.914	0.03075	0.009855	0.001089	0.2078	0.001374	0.5274	0.9837	0.25	0.2073	0.6468	0.9949	0.6353	0.9999	0.2926	0.05006	0.9831	0.7227	0.09613	0.03445	0.4793	0.04686
ENSMMUG00000003523	ENSG00000153561	RMND5A	-0.05237	0.1463	0.2008	0.4872	0.1213	0.7263	0.06954	0.4766	-0.3905	-0.208	0.0356	-0.001469	-0.4695	0.04547	-0.03454	0.09966	0.7957	0.4369	0.2643	0.01175	0.5837	9.817e-05	0.7154	0.009	0.006743	0.1714	0.8001	0.9919	0.004108	0.7631	0.8061	0.4905	0.978	0.6032	0.4931	0.0847	0.7657	0.001128	0.9999	0.03533	0.03957	0.752	0.9586	0.9971	0.07211	0.8952	0.9047
ENSMMUG00000003524	ENSG00000153563	CD8A	0.6823	0.1272	0.4952	0.08876	0.5772	0.1903	0.6409	0.5466	0.2866	0.1369	0.3653	-0.04336	0.3967	0.3561	0.5841	0.2889	0.0006674	0.4741	0.005355	0.6238	0.007867	0.2735	0.0006829	0.002177	0.04135	0.3551	0.009349	0.7565	0.01313	0.01881	6.309e-05	0.04695	0.03713	0.6336	0.1164	0.8034	0.1261	0.3731	0.1795	0.01344	0.1248	0.8283	0.6809	0.8835	0.1262	0.1391	0.01565
ENSMMUG00000003532	NA	NA	0.05989	-0.5647	0.03892	-0.4563	-0.108	-0.5978	0.3547	0.08366	0.00389	-0.01658	0.253	-0.01982	0.1796	-0.0372	0.5364	0.4229	0.7933	0.01014	0.8491	0.04036	0.6667	0.004817	0.1027	0.6818	0.9809	0.9252	0.1235	0.9077	0.3318	0.8325	0.001275	0.01298	0.978	0.1376	0.9226	0.1715	0.8211	0.01721	0.9999	0.7755	0.9891	0.9851	0.7789	0.9591	0.5654	0.9322	0.04489
ENSMMUG00000003540	ENSG00000163590	PPM1L	0.1998	0.1259	-0.2107	0.732	0.355	0.1976	-0.5625	-0.08717	0.6157	0.3008	0.07804	0.5797	0.3632	0.3535	-0.2929	0.2286	0.3401	0.5273	0.2787	0.000416	0.1245	0.301	0.00931	0.6518	0.0001789	0.07932	0.6327	0.0006742	0.04078	0.04104	0.08147	0.1735	0.8232	0.6781	0.5065	0.01085	0.3971	0.4025	0.5	0.7513	0.003834	0.6223	0.9122	0.02139	0.2042	0.2077	0.2698
ENSMMUG00000003541	ENSG00000169255	B3GALNT1	-0.2684	0.2973	0.5748	1.134	0.4691	1.157	-0.08822	0.7442	-0.7898	-0.4561	0.01359	0.2387	-0.5553	0.2745	-0.4575	0.4267	0.5724	0.4958	0.166	0.01028	0.358	0.005244	0.844	0.07065	0.02857	0.2323	0.9684	0.494	0.1721	0.4433	0.1991	0.2206	0.9267	0.6522	0.3851	0.07782	0.6027	0.01837	0.9999	0.154	0.0995	0.7831	0.9941	0.7149	0.3981	0.6979	0.42
ENSMMUG00000003544	ENSG00000103642	LACTB	0.3066	0.7257	0.06362	0.4022	0.8515	0.8042	-0.2218	0.0745	0.281	0.5591	-0.02485	0.03344	0.1793	0.3159	-0.2572	0.2355	0.1614	0.0005598	0.7462	0.05559	0.0005785	9.209e-05	0.2915	0.7049	0.07709	0.001352	0.8755	0.838	0.3148	0.06442	0.1107	0.1504	0.6415	0.02623	0.8645	0.2076	0.02288	0.001084	0.9999	0.7934	0.1872	0.058	0.9748	0.928	0.5498	0.2669	0.3115
ENSMMUG00000003555	ENSG00000141837	CACNA1A	0.3288	0.1766	-0.04498	-0.01097	-0.07614	-0.2851	-0.1061	-0.2257	0.05732	-0.1494	-0.2966	-0.2416	-0.281	-0.4643	-0.4315	-0.7076	0.2264	0.4862	0.854	0.9669	0.804	0.2511	0.6867	0.3691	0.772	0.4853	0.1508	0.2597	0.2275	0.03899	0.03932	0.001333	0.7213	0.6434	0.9251	0.9859	0.8998	0.3485	0.9999	0.5035	0.8585	0.8806	0.7874	0.5041	0.4617	0.2034	0.1937
ENSMMUG00000003558	ENSG00000125246	CLYBL	0.1188	-0.3638	-0.4218	-0.8067	-0.2294	-0.5783	0.05298	-0.411	0.1708	-0.03445	0.02338	-0.1878	0.01553	-0.1718	0.4513	0.01864	0.5521	0.06328	0.02381	0.0001156	0.3056	0.002432	0.7804	0.02797	0.2319	0.8248	0.8733	0.2316	0.9245	0.2752	0.001989	0.9009	0.9208	0.2417	0.1749	0.005942	0.5619	0.01046	0.9999	0.07904	0.3866	0.9644	0.9748	0.4707	0.9638	0.5517	0.05609
ENSMMUG00000003562	ENSG00000152223	EPG5	-0.07137	0.2467	0.1772	0.5477	0.3617	1.272	0.09819	0.7598	-0.2367	0.03336	-0.2528	-0.1178	0.1203	0.6175	-0.07303	0.2613	0.7517	0.2365	0.3793	0.01142	0.1391	3.352e-09	0.646	0.0002059	0.1383	0.8434	0.1163	0.4706	0.4959	0.0002564	0.6453	0.1042	0.9707	0.4216	0.5974	0.08296	0.4135	1.901e-06	0.9999	0.002727	0.2739	0.9683	0.7756	0.697	0.7072	0.01364	0.8079
ENSMMUG00000003566	ENSG00000152229	PSTPIP2	0.5117	0.57	-0.0584	0.3256	0.8141	1.46	0.02137	0.2522	0.6867	0.6446	0.02347	0.0721	0.7522	0.7519	0.03982	0.567	0.06601	0.0295	0.8204	0.2366	0.007877	4.836e-08	0.938	0.3166	0.0009483	0.003683	0.9114	0.7384	0.001204	0.00057	0.85	0.008123	0.4417	0.1991	0.907	0.4765	0.1261	7.365e-06	0.9999	0.4511	0.01155	0.1184	0.9805	0.872	0.03649	0.01995	0.9292
ENSMMUG00000003569	ENSG00000113369	ARRDC3	0.319	0.9026	1.173	1.061	0.4466	1.689	-0.001639	1.412	0.01493	0.3141	0.2604	0.1317	-0.5808	0.6762	-0.4843	0.6551	0.3883	0.01028	0.0006936	0.003266	0.2741	3.252e-06	0.9963	6.599e-05	0.9553	0.276	0.3302	0.6326	0.05764	0.02382	0.07278	0.02079	0.8536	0.1384	0.05487	0.03829	0.5358	0.0001126	0.9999	0.001238	0.9739	0.8057	0.8357	0.8096	0.2349	0.1587	0.2559
ENSMMUG00000003570	ENSG00000152234	ATP5F1A	0.2411	-0.1185	-0.3034	-0.3421	-0.2486	-0.4768	0.02445	-0.7069	0.3404	0.02088	0.1586	0.05848	0.155	-0.03571	0.3149	-0.3582	0.06639	0.3283	0.01095	0.006526	0.0833	9.63e-05	0.8429	3.141e-08	0.0004587	0.8355	0.09155	0.5435	0.1441	0.7219	0.001098	0.0003277	0.4422	0.5065	0.1431	0.05962	0.3521	0.001113	0.9999	6.378e-06	0.007315	0.9675	0.7698	0.7517	0.3629	0.8729	0.04297
ENSMMUG00000003572	ENSG00000105835	NAMPT	-0.09659	0.6382	0.6871	1.283	0.812	1.324	-0.363	1.167	-0.5105	0.2895	-0.1158	0.2862	-0.3685	0.3762	-0.6156	0.5025	0.8263	0.135	0.0943	0.004185	0.1028	0.002041	0.3813	0.006161	0.09985	0.3947	0.7109	0.3856	0.2923	0.2836	0.0472	0.1341	0.9803	0.3207	0.2941	0.04472	0.3724	0.009257	0.9999	0.02722	0.2205	0.8418	0.9356	0.6253	0.5278	0.5597	0.2109
ENSMMUG00000003574	ENSG00000139323	POC1B	-0.0263	0.1815	0.3716	-0.485	-0.1239	-0.0003846	0.3933	0.4161	-0.3389	-0.2328	0.2558	-0.4321	-0.7249	-0.4433	0.1221	-0.08274	0.9226	0.472	0.1293	0.06504	0.6796	0.9987	0.1285	0.08989	0.08815	0.2722	0.1954	0.03739	0.001476	0.04057	0.5344	0.6838	0.9925	0.6325	0.341	0.2295	0.829	0.9993	0.9999	0.1817	0.2037	0.8028	0.7911	0.1796	0.04124	0.2066	0.7308
ENSMMUG00000003578	NA	NA	-1.721	-0.243	0.6052	-0.3919	0.4597	0.3935	0.5328	0.5204	-1.869	0.8922	-0.6758	-0.407	-0.7531	-0.4652	-0.3715	-0.652	0.00957	0.6961	0.3075	0.526	0.5239	0.5074	0.3946	0.3794	0.0001594	0.09968	0.1639	0.4089	0.1679	0.3807	0.4428	0.1932	0.17	0.8064	0.5327	0.7336	0.724	0.6055	0.9999	0.5138	0.003537	0.6684	0.7874	0.6458	0.3941	0.6502	0.6613
ENSMMUG00000003579	ENSG00000143110	C1orf162	0.2849	-0.04826	-0.2133	1.025	0.04346	0.1602	-0.2529	0.1887	0.4947	0.09018	0.5057	0.8772	0.3488	0.2236	0.1729	0.7211	0.3496	0.8637	0.4385	0.0007848	0.895	0.5609	0.3771	0.4982	0.02428	0.6953	0.0204	0.0002111	0.1511	0.3369	0.4204	0.001769	0.8281	0.9226	0.6438	0.01547	0.9479	0.6545	0.9999	0.6251	0.08991	0.9328	0.6824	0.01138	0.3723	0.6092	0.6428
ENSMMUG00000003589	ENSG00000151150	ANK3	0.1409	0.635	0.587	0.1719	0.4494	0.9061	0.6388	1.491	-0.2625	-0.0644	-0.3736	-0.6048	-0.167	0.1597	-0.2696	0.4553	0.7327	0.1027	0.1209	0.6805	0.311	0.01366	0.1158	5.3e-05	0.3444	0.8249	0.1833	0.05207	0.5895	0.5705	0.333	0.08772	0.9667	0.2873	0.3313	0.8364	0.5658	0.03715	0.9999	0.001066	0.5037	0.9644	0.788	0.2117	0.7738	0.7846	0.5607
ENSMMUG00000003591	ENSG00000169499	PLEKHA2	-0.244	0.3795	0.4472	0.2884	0.4652	1.12	0.1304	1.055	-0.5598	-0.06068	-0.4862	-0.3185	-0.3302	0.1883	-0.4426	0.1195	0.3016	0.08178	0.03568	0.1958	0.06782	3.829e-07	0.5584	1.6e-06	0.001001	0.7283	0.003896	0.06333	0.07674	0.2679	0.008402	0.4655	0.7925	0.2649	0.1987	0.4277	0.3289	2.81e-05	0.9999	9.644e-05	0.01186	0.9437	0.5054	0.2343	0.2661	0.5432	0.1053
ENSMMUG00000003592	NA	NA	0.5272	0.5482	0.5847	0.4	0.9444	0.9686	0.3289	0.9064	0.0209	0.4215	-0.02624	-0.2975	0.2377	0.3748	-0.1033	0.1383	0.06593	0.03861	0.0244	0.1538	0.002733	0.0001871	0.2358	0.0005111	0.9164	0.04837	0.8963	0.1633	0.288	0.07044	0.6111	0.4921	0.4417	0.2126	0.1762	0.3719	0.06567	0.001723	0.9999	0.004944	0.9505	0.5144	0.9791	0.3848	0.524	0.2794	0.7854
ENSMMUG00000003598	ENSG00000146054	TRIM7	-0.05336	-0.2227	-0.5022	-0.1396	-0.6494	-0.9272	0.06269	-0.7293	-0.04868	-0.1589	-0.1177	-0.1293	-0.07828	-0.3686	-0.2368	-0.5374	0.8703	0.4808	0.094	0.6539	0.08247	0.00319	0.8413	0.01929	0.8413	0.563	0.6479	0.6246	0.7918	0.1968	0.3485	0.04763	0.9878	0.6389	0.2937	0.8229	0.3513	0.0127	0.9999	0.06082	0.9033	0.9011	0.9169	0.8052	0.9004	0.4673	0.5763
ENSMMUG00000003603	ENSG00000146063	TRIM41	0.006845	-0.4602	-0.2852	-0.2061	-0.4166	-0.6078	-0.0725	-0.5216	0.182	-0.2525	0.1346	0.0574	0.1914	-0.2726	0.2184	-0.205	0.9723	0.01544	0.1107	0.2764	0.05819	0.001031	0.6994	0.00454	0.2048	0.1085	0.351	0.7002	0.2404	0.08314	0.1297	0.1719	0.9941	0.164	0.3169	0.5181	0.3153	0.005728	0.9999	0.02225	0.3554	0.682	0.8453	0.8486	0.4753	0.3015	0.3377
ENSMMUG00000003604	ENSG00000204628	RACK1	-0.2576	-0.2359	0.004422	-0.3975	-0.365	-0.5919	0.1331	-0.3033	-0.3526	0.01963	-0.0548	-0.1546	-0.2245	-0.4501	-0.0219	-0.2716	0.06887	0.07461	0.9722	0.00369	0.01969	1.027e-05	0.3203	0.01852	0.0007429	0.8571	0.5881	0.1408	0.05183	7.707e-05	0.8286	0.01073	0.4482	0.2555	0.9863	0.04139	0.2073	0.0002453	0.9999	0.059	0.009892	0.9728	0.902	0.3526	0.2271	0.008309	0.9179
ENSMMUG00000003611	ENSG00000130164	LDLR	-0.3112	-0.6378	-0.4828	0.5365	-0.2053	-0.1249	-0.2475	0.1523	-0.07442	0.05654	0.02931	0.8057	0.2143	0.07274	-0.06313	0.5432	0.3788	0.05241	0.1213	0.09458	0.5899	0.6822	0.4542	0.6104	0.7641	0.8352	0.9072	0.001404	0.4455	0.782	0.8005	0.02944	0.8479	0.2315	0.3319	0.2841	0.7702	0.7577	0.9999	0.7193	0.853	0.9675	0.9805	0.03233	0.6678	0.9049	0.9015
ENSMMUG00000003625	ENSG00000119599	DCAF4	0.1637	-0.1734	-0.2091	-0.383	-0.2669	-0.7099	-0.08666	-0.5103	0.1633	-0.142	0.04075	-0.1216	0.1277	-0.2911	0.1953	-0.2931	0.3059	0.2545	0.1506	0.01445	0.1315	5.6e-06	0.5704	0.0007467	0.1576	0.2588	0.7269	0.3197	0.3308	0.02377	0.09429	0.0173	0.7956	0.4388	0.3672	0.09588	0.4045	0.0001632	0.9999	0.006489	0.2989	0.7941	0.9419	0.5631	0.5645	0.1587	0.2896
ENSMMUG00000003629	ENSG00000038210	PI4K2B	0.9404	1.874	0.7032	0.2188	2.135	1.626	0.003628	0.5507	0.3327	1.013	-0.1998	-0.5437	0.1517	0.3933	-0.6206	-0.2964	0.008142	1.063e-07	0.03064	0.5271	1.857e-07	1.482e-06	0.9917	0.08997	0.183	0.0002509	0.4304	0.04516	0.5868	0.1404	0.01842	0.2568	0.1555	2.59e-05	0.1884	0.7348	4.525e-05	6.631e-05	0.9999	0.1818	0.3303	0.01592	0.8657	0.1968	0.772	0.3968	0.1454
ENSMMUG00000003633	ENSG00000088836	SLC4A11	0.388	-0.2483	0.405	-0.4102	-0.08977	-0.3595	0.4353	0.1594	0.5089	-0.1345	0.6128	0.3979	0.6425	0.2017	0.8247	0.1881	0.2293	0.4435	0.1707	0.2126	0.8016	0.2432	0.1656	0.5993	0.0469	0.635	0.01831	0.1468	0.02692	0.4743	0.001483	0.4799	0.7239	0.6083	0.3902	0.4492	0.8988	0.3398	0.9999	0.7109	0.1352	0.9194	0.6824	0.3613	0.169	0.7192	0.0487
ENSMMUG00000003634	ENSG00000181381	DDX60L	1.669	2.465	0.3681	0.7405	3.105	2.293	-0.2567	0.464	1.591	1.727	0.01104	-0.01655	1.262	1.066	-0.6395	0.2244	4.839e-05	1.955e-09	0.2933	0.04733	3.1e-10	5.422e-09	0.494	0.1857	1.917e-07	2.191e-07	0.9683	0.9539	0.0001459	0.0007589	0.02535	0.4328	0.007189	1.323e-06	0.5191	0.1897	4.654e-07	2.051e-06	0.9999	0.3092	3.073e-05	4.561e-05	0.9941	0.9815	0.01228	0.02364	0.164
ENSMMUG00000003636	ENSG00000134717	BTF3L4	-0.4523	0.2543	0.2761	0.08985	0.1757	0.1614	0.02461	0.3286	-0.6955	-0.08201	-0.2296	-0.4609	-0.5337	-0.3796	-0.4569	-0.2978	0.09195	0.298	0.2405	0.7202	0.5423	0.4934	0.9222	0.164	0.0003801	0.6792	0.219	0.01978	0.01324	0.05876	0.01679	0.1215	0.5099	0.479	0.4679	0.8599	0.7371	0.5918	0.9999	0.2823	0.006435	0.9297	0.7946	0.135	0.1265	0.2536	0.1392
ENSMMUG00000003637	NA	NA	-0.5652	-0.7363	-0.2955	-0.9402	-0.9923	-1.088	-0.3793	-0.6493	-0.008029	-0.3885	0.03321	0.4407	-0.5553	-0.4449	-0.1978	0.07363	0.04712	0.007275	0.2277	0.0006492	0.004352	6.598e-05	0.1692	0.00969	0.9678	0.08196	0.8679	0.03671	0.02621	0.05298	0.3327	0.718	0.3823	0.1204	0.4542	0.01403	0.08851	0.0008725	0.9999	0.03719	0.9818	0.6276	0.9734	0.1781	0.1673	0.2392	0.5603
ENSMMUG00000003644	ENSG00000114767	RRP9	0.1513	-0.3523	-0.3475	-0.4322	-0.3733	-0.8621	-0.1147	-0.7895	0.2346	-0.2289	-0.09406	-0.1751	0.1951	-0.4535	0.0566	-0.2749	0.5627	0.1674	0.1508	0.09623	0.2017	0.000738	0.6528	0.001783	0.2208	0.2795	0.6336	0.3962	0.3714	0.03896	0.7709	0.183	0.9245	0.3528	0.3673	0.2863	0.4741	0.004469	0.9999	0.01181	0.3741	0.806	0.9125	0.6341	0.6015	0.2034	0.8862
ENSMMUG00000003646	NA	NA	0.2434	-0.4215	-0.2399	-0.4586	-0.3348	-0.7842	0.2345	-0.3953	0.3662	-0.2333	0.1245	-0.004864	0.2423	-0.2395	0.3317	-0.09727	0.3491	0.09584	0.3163	0.07315	0.2482	0.001681	0.3504	0.1019	0.05483	0.2619	0.5179	0.9806	0.2609	0.2543	0.08362	0.6242	0.8279	0.2814	0.5408	0.2444	0.5129	0.008066	0.9999	0.1993	0.1496	0.7958	0.884	0.9934	0.4982	0.5285	0.2737
ENSMMUG00000003658	ENSG00000066739	ATG2B	-0.2536	0.325	0.3188	0.4108	0.4437	0.857	0.05388	0.9636	-0.3286	0.05089	-0.08684	-0.0692	-0.001368	0.5157	-0.01842	0.3797	0.298	0.1426	0.1362	0.07199	0.08551	7.684e-05	0.8129	1.152e-05	0.05357	0.774	0.6025	0.6877	0.9941	0.00346	0.9121	0.02448	0.79	0.3282	0.3502	0.2424	0.3521	0.0009668	0.9999	0.0003931	0.1473	0.9535	0.906	0.8413	0.9974	0.05525	0.9585
ENSMMUG00000003665	ENSG00000121316	PLBD1	-0.1352	-0.04524	-0.1516	1.139	0.2846	0.2321	-0.2395	0.1751	0.06769	-0.05652	0.3885	0.9476	0.4258	0.3154	0.1587	0.6276	0.6991	0.8898	0.6321	0.001028	0.4601	0.4647	0.4718	0.5812	0.787	0.8338	0.1237	0.000455	0.135	0.245	0.5266	0.01749	0.9617	0.9399	0.7891	0.01853	0.682	0.5648	0.9999	0.696	0.868	0.9668	0.7789	0.01789	0.3498	0.5183	0.7246
ENSMMUG00000003669	ENSG00000174099	MSRB3	-0.11	0.1298	0.5572	0.9274	0.07146	0.752	0.04179	1.024	-0.4599	-0.3713	-0.09333	0.09918	-0.3344	0.1153	-0.3703	0.4238	0.7126	0.6398	0.03492	0.001112	0.824	0.004411	0.8831	0.0001156	0.04452	0.1299	0.6732	0.6595	0.1959	0.621	0.1048	0.05324	0.9643	0.7658	0.1972	0.01945	0.9099	0.01612	0.9999	0.001827	0.1311	0.7075	0.9258	0.8276	0.4254	0.8147	0.3044
ENSMMUG00000003674	ENSG00000124731	TREM1	-0.06484	-0.03482	0.08342	1.328	0.2248	0.465	-0.3044	0.3598	0.2252	-0.002441	0.4779	1.107	0.2175	0.4717	0.05468	0.6836	0.8391	0.9069	0.7732	3.919e-05	0.5223	0.1114	0.3162	0.2168	0.321	0.9919	0.03713	1.043e-05	0.3944	0.05701	0.807	0.004654	0.9837	0.9508	0.8806	0.003443	0.7232	0.1855	0.9999	0.3451	0.4803	0.9983	0.7429	0.002888	0.6219	0.2488	0.9054
ENSMMUG00000003683	ENSG00000101017	CD40	-0.004161	-0.02324	-0.3494	-0.5958	-0.761	-0.7497	-0.4891	-0.6834	-0.1909	-0.2074	-0.2818	-0.3145	-0.6117	-0.6887	-0.464	-0.5305	0.9805	0.8848	0.02527	0.000426	0.000138	5.952e-06	0.003737	3.023e-05	0.1164	0.1132	0.02316	0.01529	3.402e-05	1.504e-06	0.0002906	6.513e-05	0.9953	0.9362	0.1788	0.011	0.008666	0.0001693	0.3613	0.0007486	0.2441	0.6892	0.7028	0.1182	0.006007	0.001222	0.02588
ENSMMUG00000003686	ENSG00000182141	ZNF708	-0.1009	0.6298	0.673	-0.09022	0.2524	0.6393	-0.3183	0.8156	-0.4721	-0.268	-0.4312	-1.012	-1.109	-0.2889	-1.025	-0.09885	0.7969	0.08368	0.05581	0.818	0.5666	0.06659	0.4262	0.01911	0.08566	0.3481	0.1127	0.0009797	0.0007836	0.3077	0.0005927	0.7142	0.978	0.2671	0.2338	0.9162	0.7535	0.1243	0.9999	0.06041	0.1998	0.8252	0.7756	0.02596	0.02872	0.5845	0.03282
ENSMMUG00000003697	ENSG00000109452	INPP4B	0.01308	0.5595	0.8302	0.08947	0.5546	0.7819	0.4121	1.009	-0.7596	-0.004858	-0.3275	-0.6783	-0.6042	0.08287	-0.4201	0.06912	0.9714	0.09624	0.01173	0.7976	0.1607	0.01597	0.2381	0.002097	0.004385	0.9858	0.2031	0.014	0.04025	0.758	0.1061	0.7896	0.9941	0.2815	0.1452	0.9047	0.4343	0.0416	0.9999	0.01313	0.03058	0.9973	0.7924	0.1138	0.203	0.8918	0.3061
ENSMMUG00000003701	ENSG00000159147	DONSON	-0.5379	-0.1508	0.04786	-0.2322	0.01339	-0.1415	0.2816	0.08268	-0.6242	0.3308	-0.1507	-0.03411	-0.1777	-0.2118	0.03936	-0.1583	0.0256	0.4983	0.8238	0.3057	0.959	0.5109	0.2167	0.7006	0.0004387	0.07911	0.3802	0.847	0.3601	0.255	0.8189	0.3731	0.2856	0.6539	0.9093	0.5479	0.9814	0.6084	0.9999	0.7902	0.007095	0.6218	0.8533	0.9322	0.5915	0.5292	0.9118
ENSMMUG00000003710	ENSG00000029363	BCLAF1	-0.1158	0.4321	0.4	0.4196	0.5074	0.82	-0.1089	0.866	-0.2504	0.05491	-0.2227	-0.1697	-0.1684	0.3231	-0.2553	0.4245	0.6016	0.03878	0.04806	0.04902	0.03892	8.817e-05	0.6084	3.739e-05	0.1187	0.7487	0.1653	0.3037	0.3505	0.06237	0.1124	0.01137	0.935	0.2126	0.2201	0.1937	0.2709	0.001052	0.9999	0.0008436	0.2469	0.9498	0.7874	0.5482	0.582	0.2621	0.314
ENSMMUG00000003711	ENSG00000166046	TCP11L2	-0.2929	0.2228	0.3737	0.6849	0.331	0.5746	0.03764	0.2819	-0.33	-0.1292	0.07733	0.202	-0.2541	0.1995	-0.09386	0.0004982	0.1775	0.2755	0.0634	0.001553	0.1705	0.00522	0.8556	0.1583	0.039	0.4498	0.6284	0.2247	0.1569	0.2557	0.5537	0.9976	0.6623	0.459	0.2463	0.02426	0.4438	0.01831	0.9999	0.275	0.12	0.8677	0.9122	0.4618	0.381	0.5299	0.7431
ENSMMUG00000003726	ENSG00000163629	PTPN13	-0.5477	0.2354	0.313	-0.06553	0.1665	0.3694	0.006202	0.4568	-0.7779	-0.006361	-0.5475	-0.6717	-0.3399	0.08129	-0.3776	-0.1552	0.1189	0.4527	0.3077	0.8424	0.6412	0.2166	0.9849	0.131	0.001607	0.9791	0.02094	0.007071	0.1931	0.7329	0.1085	0.5097	0.5708	0.6158	0.5328	0.9284	0.8017	0.3099	0.9999	0.2396	0.01617	0.9954	0.6824	0.07969	0.4225	0.8794	0.3086
ENSMMUG00000003727	ENSG00000162694	EXTL2	-0.442	0.3928	0.5794	-0.09739	0.3553	0.3511	-0.02718	0.5221	-0.6853	-0.04362	-0.2562	-0.531	-0.8251	-0.1337	-0.588	-0.2968	0.2147	0.2196	0.05959	0.7703	0.3531	0.2497	0.935	0.09001	0.004638	0.8574	0.2638	0.0328	0.002535	0.5801	0.01394	0.2064	0.7094	0.4046	0.2402	0.8892	0.5982	0.3469	0.9999	0.1818	0.03169	0.9728	0.8167	0.1682	0.05545	0.7899	0.1288
ENSMMUG00000003728	ENSG00000162695	SLC30A7	-0.3221	0.5388	0.3388	0.3968	0.3945	0.944	-0.05413	0.6132	-0.404	-0.09407	-0.07495	-0.2356	-0.4809	0.4189	-0.3482	-0.1426	0.3939	0.1146	0.3012	0.2602	0.3321	0.003804	0.8795	0.06247	0.1222	0.7287	0.7694	0.3763	0.1017	0.1155	0.1831	0.5837	0.8545	0.2997	0.5253	0.5012	0.5812	0.01443	0.9999	0.1401	0.2516	0.9437	0.9496	0.6169	0.3031	0.3588	0.4029
ENSMMUG00000003739	ENSG00000109323	MANBA	-0.2504	0.2996	0.3202	0.7689	0.4752	0.7862	-0.05393	0.547	-0.3329	0.1238	-0.04342	0.1822	0.1476	0.4415	-0.1395	0.3332	0.2852	0.1631	0.1218	0.0005933	0.05702	0.0001789	0.805	0.008259	0.04828	0.4844	0.7924	0.2809	0.4282	0.01198	0.402	0.04812	0.7793	0.348	0.3324	0.01344	0.3125	0.001673	0.9999	0.03333	0.1379	0.8802	0.9568	0.5263	0.6517	0.111	0.6241
ENSMMUG00000003745	ENSG00000125676	THOC2	-0.1458	0.3403	0.3643	0.01836	0.4729	0.7652	-0.1874	1.084	-0.2203	0.07098	-0.2501	-0.3467	-0.1199	0.4232	-0.1849	0.5493	0.5889	0.1752	0.1343	0.9435	0.1055	0.001662	0.4699	1.349e-05	0.2448	0.7239	0.1879	0.08133	0.5709	0.03302	0.3308	0.004256	0.9297	0.3608	0.3475	0.975	0.3753	0.008022	0.9999	0.0004376	0.4009	0.9426	0.7911	0.2639	0.76	0.1881	0.5588
ENSMMUG00000003749	ENSG00000076685	NT5C2	0.4421	0.8419	0.4671	1.235	1.4	1.051	-0.06259	0.7292	0.3034	0.419	0.03151	0.3662	0.4232	0.3603	-0.2659	0.3051	0.08134	0.0005822	0.04014	1.621e-06	3.28e-06	1.481e-05	0.7863	0.001851	0.0975	0.03528	0.86	0.05493	0.04349	0.07239	0.1332	0.1081	0.4843	0.02687	0.2086	0.0006583	0.0005258	0.0003095	0.9999	0.01209	0.2174	0.4455	0.9722	0.2171	0.2098	0.2841	0.3433
ENSMMUG00000003755	ENSG00000161638	ITGA5	0.2779	-0.2468	-0.1135	0.9448	0.05758	-0.01823	-0.1795	0.05579	0.6557	-0.09805	0.4555	1.063	0.5141	0.3584	0.1974	0.6872	0.3146	0.3352	0.6477	0.0005224	0.8488	0.9414	0.4914	0.8224	0.001283	0.6419	0.02248	1.307e-06	0.02273	0.09377	0.3157	0.001101	0.8009	0.5124	0.7998	0.01261	0.9237	0.9581	0.9999	0.8804	0.01394	0.921	0.7028	0.001448	0.1581	0.3218	0.5443
ENSMMUG00000003768	ENSG00000057252	SOAT1	0.07601	0.3641	0.2013	0.9267	0.39	0.8428	-0.3001	0.4955	0.2756	0.4157	0.3041	0.5483	0.2968	0.5886	-0.01272	0.3451	0.7486	0.1019	0.3474	7.564e-05	0.1342	0.0001353	0.1968	0.02188	0.1094	0.02571	0.07939	0.002312	0.1284	0.001622	0.9418	0.05238	0.9703	0.2862	0.5699	0.004678	0.4075	0.001382	0.9999	0.06639	0.2338	0.3824	0.767	0.04401	0.3407	0.03606	0.9729
ENSMMUG00000003771	ENSG00000122042	UBL3	-0.1056	0.3522	0.3831	0.2102	0.1	0.6497	-0.3133	0.3202	-0.3666	-0.2064	-0.1551	-0.2721	-0.6544	-0.0239	-0.5883	-0.1427	0.6926	0.1588	0.1131	0.4076	0.7332	0.007954	0.2211	0.1848	0.05907	0.3193	0.4204	0.1725	0.003404	0.9078	0.003006	0.4722	0.9601	0.3433	0.3203	0.642	0.86	0.02505	0.9999	0.3081	0.1567	0.8126	0.8621	0.3973	0.06471	0.9645	0.06626
ENSMMUG00000003773	ENSG00000174007	CEP19	0.0728	0.3211	0.4618	1.047	0.5481	1.043	-0.1845	0.8686	-0.117	0.1362	0.1451	0.4698	-0.1192	0.4744	-0.4487	0.6549	0.7915	0.2147	0.0672	0.0001636	0.07497	8.856e-05	0.4833	0.0009356	0.5588	0.5265	0.4699	0.02719	0.5969	0.03452	0.02706	0.002628	0.978	0.4	0.252	0.006881	0.3407	0.001055	0.9999	0.007599	0.6963	0.8915	0.8752	0.1552	0.7793	0.1917	0.1682
ENSMMUG00000003774	ENSG00000163964	PIGX	-0.02301	0.3735	0.5392	1.013	0.3766	0.7104	-0.05604	0.5356	-0.2462	-0.08369	0.1221	0.1319	-0.3	0.1827	-0.3038	0.07675	0.9291	0.1231	0.02044	5.982e-05	0.1848	0.002385	0.824	0.0215	0.1859	0.6717	0.5032	0.4814	0.1536	0.3452	0.1074	0.6813	0.9928	0.308	0.1694	0.004138	0.4578	0.01036	0.9999	0.06558	0.3337	0.9279	0.8807	0.7058	0.3763	0.6176	0.3076
ENSMMUG00000003775	NA	NA	0.2401	0.3252	0.1547	1.092	0.7205	0.5839	-0.219	0.255	0.3458	0.2772	0.3688	0.8493	0.4061	0.4118	-0.1169	0.5486	0.3766	0.2013	0.5281	5.803e-05	0.01742	0.0192	0.3946	0.2995	0.07933	0.1889	0.0613	6.394e-05	0.06804	0.05311	0.5482	0.007837	0.8459	0.3865	0.7115	0.004138	0.1969	0.04791	0.9999	0.4337	0.1908	0.7653	0.7531	0.007015	0.2509	0.2394	0.7399
ENSMMUG00000003776	ENSG00000033178	UBA6	0.02964	0.9187	0.7019	0.2393	0.6852	0.9146	0.2082	0.7825	-0.444	0.005912	-0.3013	-0.6053	-0.5305	-0.02279	-0.4534	-0.2135	0.9284	0.003081	0.01923	0.4526	0.05892	0.002251	0.5132	0.009007	0.05912	0.9807	0.1959	0.01474	0.04591	0.9253	0.05531	0.3669	0.9928	0.08273	0.1662	0.68	0.3156	0.009925	0.9999	0.03533	0.1567	0.9963	0.7911	0.1165	0.2151	0.9716	0.225
ENSMMUG00000003780	NA	NA	0.4209	-0.2132	-0.08737	-0.1155	-0.09684	0.07573	0.1329	0.3137	0.6021	-0.004802	0.1002	0.09063	-0.02014	0.07914	0.4197	0.4682	0.05785	0.3288	0.6722	0.6036	0.6957	0.7118	0.5361	0.1223	0.000472	0.9796	0.5665	0.617	0.9185	0.6662	0.01548	0.008263	0.4158	0.5071	0.8155	0.7888	0.8378	0.7821	0.9999	0.2278	0.007429	0.9957	0.8978	0.801	0.9604	0.8401	0.1348
ENSMMUG00000003782	ENSG00000165304	MELK	1.246	1.036	0.1309	-0.2795	0.9536	1.242	1.775	0.8637	-0.03693	0.3988	0.05814	-0.08654	0.2911	0.5881	0.3325	-0.09786	0.009503	0.02177	0.769	0.5656	0.06289	0.003256	0.0001212	0.05195	0.9009	0.2013	0.8535	0.7981	0.3752	0.05325	0.2511	0.7544	0.1698	0.1838	0.878	0.7622	0.3218	0.01291	0.1133	0.1226	0.9421	0.7708	0.9712	0.9088	0.6047	0.2396	0.4797
ENSMMUG00000003793	ENSG00000136816	TOR1B	0.5264	0.9224	-0.003344	0.08452	0.9217	0.8518	-0.1377	0.03056	0.515	0.9732	-0.07406	-0.06083	0.573	0.6424	0.01943	-0.08804	0.004266	2.776e-07	0.9839	0.6307	8.044e-06	8.487e-07	0.4334	0.8533	0.0001351	2.604e-10	0.5766	0.6569	0.0001591	9.548e-06	0.8833	0.5178	0.1137	5.637e-05	0.9921	0.8079	0.00098	4.566e-05	0.9999	0.9037	0.00324	4.532e-07	0.8993	0.8259	0.01259	0.003029	0.9455
ENSMMUG00000003797	ENSG00000136878	USP20	-0.0998	-0.495	-0.1826	-0.4242	-0.4808	-0.7069	-0.06263	-0.3636	0.06602	-0.3174	0.0142	-0.1101	0.03279	-0.3537	0.1648	-0.04093	0.6617	0.02408	0.3761	0.05545	0.05836	0.0009943	0.7731	0.08061	0.6896	0.07982	0.9317	0.5238	0.8611	0.0526	0.3198	0.8105	0.9526	0.1892	0.5944	0.2076	0.3153	0.005567	0.9999	0.1691	0.7984	0.6235	0.9874	0.7374	0.9323	0.2382	0.5481
ENSMMUG00000003815	ENSG00000185761	ADAMTSL5	1.04	0.1878	0.6519	-0.42	0.7973	0.03772	1.192	0.5777	1.392	0.5391	0.8393	0.2234	1.659	0.8965	1.421	0.7201	0.02392	0.6867	0.1386	0.4013	0.112	0.932	0.009787	0.1911	0.0002673	0.1944	0.03198	0.6035	7.937e-05	0.03067	0.0002288	0.06859	0.2767	0.8004	0.3522	0.6368	0.3816	0.9509	0.5085	0.3153	0.00506	0.7692	0.7282	0.7913	0.008812	0.1804	0.0236
ENSMMUG00000003821	ENSG00000183340	JRKL	0.1477	1.032	0.8925	0.3137	0.6057	1.369	0.04041	1.424	-0.345	0.2645	-0.2906	-0.5537	-0.7217	0.277	-0.7249	0.3232	0.7505	0.01552	0.0331	0.4875	0.237	0.0009062	0.9302	0.000579	0.2867	0.428	0.3639	0.1072	0.05419	0.3969	0.03276	0.3085	0.9707	0.164	0.1933	0.7055	0.5024	0.005173	0.9999	0.005356	0.4452	0.8626	0.8482	0.3049	0.2313	0.6648	0.18
ENSMMUG00000003834	ENSG00000156127	BATF	-0.2695	-0.5302	-0.3673	-0.6756	-0.1581	-0.4484	0.08151	-0.3605	-0.02335	0.1777	-0.04715	-0.1317	0.1452	-0.09686	0.02913	0.05503	0.2248	0.01244	0.06974	0.002215	0.515	0.02778	0.7006	0.07383	0.8854	0.3106	0.7733	0.4429	0.4281	0.5805	0.857	0.7415	0.7196	0.1516	0.2566	0.03032	0.7189	0.06346	0.9999	0.1587	0.9322	0.811	0.9505	0.6736	0.6517	0.7901	0.9322
ENSMMUG00000003842	NA	NA	-0.295	-0.4109	-0.01243	0.2623	-0.2659	-0.5925	-0.1216	-0.3477	-0.215	-0.4042	0.06637	0.1783	0.06308	-0.5598	-0.06986	-0.03706	0.2276	0.07433	0.9562	0.2686	0.322	0.008647	0.6044	0.1233	0.2208	0.03206	0.7064	0.3306	0.7491	0.003155	0.6902	0.8391	0.7226	0.2554	0.9786	0.5096	0.5739	0.0266	0.9999	0.2292	0.3741	0.4255	0.9341	0.5725	0.8741	0.05196	0.8363
ENSMMUG00000003844	ENSG00000137877	SPTBN5	-1.297	-0.8072	-0.9357	-1.236	-1.281	-1.524	-0.263	-1.489	-0.3232	-0.7285	-0.4126	-1.007	-0.2822	-1.204	-0.3688	-0.6652	0.00769	0.08975	0.02362	0.008108	0.01425	0.0007271	0.5364	0.0006685	0.2794	0.02519	0.1696	0.00427	0.3983	0.0006415	0.2099	0.03904	0.1502	0.2742	0.1743	0.06789	0.1761	0.004431	0.9999	0.005995	0.4381	0.3786	0.7874	0.06156	0.6247	0.02141	0.4319
ENSMMUG00000003846	ENSG00000103966	EHD4	0.253	0.1554	-0.6608	-0.3473	0.4781	-0.1552	-0.2708	-0.6364	0.4278	0.2835	-0.2225	-0.1045	0.3491	-0.1115	-0.04225	-0.2954	0.2562	0.4547	0.001424	0.1048	0.05233	0.4402	0.2021	0.002166	0.008823	0.1024	0.1692	0.5294	0.05576	0.5179	0.7923	0.07784	0.7519	0.6172	0.07745	0.3006	0.3024	0.5412	0.9999	0.01338	0.04688	0.6756	0.7874	0.7414	0.2327	0.7509	0.8976
ENSMMUG00000003851	ENSG00000160145	KALRN	0.3773	0.00734	0.1867	0.2854	-0.2736	0.1515	0.0599	0.4227	-0.6399	-0.4696	-0.3989	-0.5784	-0.5103	-0.4427	-0.6043	-0.2146	0.1887	0.9782	0.4592	0.3035	0.3762	0.5527	0.8289	0.08947	0.001254	0.02537	0.04107	0.005126	0.02468	0.03269	0.003038	0.2622	0.6757	0.989	0.6601	0.5464	0.6189	0.6466	0.9999	0.1811	0.01375	0.3789	0.7429	0.06773	0.1632	0.1875	0.06626
ENSMMUG00000003863	ENSG00000204227	RING1	0.3069	-0.3109	-0.289	-0.2947	-0.403	-0.6511	-0.0005517	-0.5377	0.3648	-0.1884	0.2032	0.07121	0.1079	-0.1882	0.2481	-0.08527	0.1597	0.1369	0.1456	0.1634	0.09831	0.001583	0.9979	0.008283	0.02309	0.2782	0.2075	0.6693	0.5509	0.2817	0.122	0.6083	0.6398	0.3227	0.3615	0.3834	0.3656	0.007798	0.9999	0.03339	0.08718	0.806	0.7924	0.8321	0.747	0.5581	0.3272
ENSMMUG00000003866	ENSG00000167543	TP53I13	-0.4446	-0.5552	0.03078	-0.4457	-0.7691	-0.8614	-0.1301	-0.2843	-0.4395	-0.4709	-0.2758	-0.4489	-0.4547	-0.8902	-0.4265	-0.2761	0.2367	0.1183	0.9266	0.2141	0.06585	0.01338	0.7148	0.3973	0.1061	0.1096	0.3056	0.1129	0.1446	0.003367	0.1166	0.3184	0.7315	0.3034	0.963	0.4509	0.3266	0.03669	0.9999	0.5315	0.229	0.6833	0.8289	0.3131	0.3634	0.05418	0.3201
ENSMMUG00000003867	NA	NA	-1.306	-0.4751	0.1497	-0.6811	-0.2023	-0.474	0.1449	-0.1776	-1.354	0.3907	-0.3248	-0.3963	-0.5855	-0.6687	-0.2516	-0.5852	0.0003871	0.1632	0.6477	0.05007	0.6106	0.148	0.6736	0.5865	1.074e-06	0.1707	0.2176	0.1438	0.0502	0.01954	0.339	0.03292	0.02649	0.348	0.7998	0.1959	0.7841	0.2312	0.9999	0.7005	9.346e-05	0.7515	0.7946	0.3564	0.224	0.1419	0.5662
ENSMMUG00000003869	ENSG00000227057	WDR46	0.2313	-0.4557	-0.5074	-0.514	-0.4752	-0.8746	-0.1738	-0.9134	0.4365	-0.1516	0.08577	0.07625	0.2447	-0.2237	0.2316	-0.2813	0.3148	0.03771	0.01613	0.02118	0.06246	6.643e-05	0.428	3.596e-05	0.009896	0.4014	0.6089	0.6605	0.1956	0.2201	0.1663	0.1096	0.801	0.2124	0.156	0.1191	0.3213	0.0008759	0.9999	0.0008266	0.05052	0.8457	0.9085	0.8282	0.4253	0.4925	0.3823
ENSMMUG00000003871	ENSG00000204220	PFDN6	0.08813	-0.2234	-0.3396	-0.2993	-0.1908	-0.6055	-0.1004	-0.5719	0.1877	0.07943	0.07133	0.04361	0.1136	-0.1683	0.08658	-0.1698	0.5535	0.1162	0.01369	0.03959	0.247	2.661e-05	0.4844	6.775e-05	0.0906	0.5057	0.5239	0.707	0.3649	0.1642	0.4376	0.1455	0.9221	0.3012	0.1518	0.1698	0.5117	0.0004598	0.9999	0.001251	0.2072	0.8869	0.8844	0.8529	0.5953	0.4275	0.6579
ENSMMUG00000003875	ENSG00000231925	TAPBP	0.3369	-0.05309	-0.5884	0.09775	0.3075	-0.01346	-0.1427	-0.4421	0.7489	0.1878	0.1963	0.4364	0.6228	0.1958	0.2247	0.164	0.2012	0.8273	0.0138	0.6936	0.2871	0.9544	0.5641	0.06208	0.0001281	0.3484	0.2864	0.0251	0.003985	0.3295	0.2267	0.392	0.6901	0.9002	0.1524	0.8442	0.5464	0.9673	0.9999	0.1396	0.003131	0.8254	0.8236	0.1497	0.07098	0.6029	0.4519
ENSMMUG00000003877	ENSG00000139620	KANSL2	-0.2491	0.121	0.3785	0.0672	0.2019	0.1551	-0.08314	0.2049	-0.5941	0.0585	-0.2073	-0.307	-0.363	-0.1539	-0.2698	-0.2956	0.296	0.5801	0.07481	0.7643	0.4308	0.4621	0.7118	0.3337	0.000637	0.7415	0.2129	0.07816	0.05613	0.3865	0.1086	0.08596	0.7886	0.7188	0.2646	0.8855	0.6609	0.5628	0.9999	0.469	0.008982	0.947	0.7924	0.2586	0.2329	0.6553	0.3086
ENSMMUG00000003878	ENSG00000104324	CPQ	0.3249	-0.1803	-0.4313	-0.248	-0.1092	-0.5313	-0.1723	-0.2971	0.6493	0.2367	0.2584	0.1227	0.4417	0.2007	0.449	0.4177	0.1151	0.3611	0.0254	0.2258	0.6323	0.006514	0.3919	0.1182	5.816e-05	0.1666	0.1098	0.4582	0.01459	0.2417	0.005374	0.0114	0.5652	0.5363	0.1788	0.4646	0.7968	0.02162	0.9999	0.2226	0.001754	0.7467	0.7741	0.687	0.132	0.5143	0.08508
ENSMMUG00000003890	ENSG00000273749	CYFIP1	0.416	0.07404	-0.385	0.08712	0.1289	0.08834	-0.1055	-0.08345	0.6932	0.1511	-0.004952	0.1632	0.4843	0.1727	0.1375	0.3492	0.03648	0.6891	0.03424	0.6459	0.5509	0.6203	0.5756	0.6401	4.227e-06	0.3272	0.9728	0.2728	0.003193	0.2614	0.3402	0.01969	0.3377	0.8022	0.1966	0.8175	0.7426	0.7061	0.9999	0.7426	0.0002588	0.8164	0.9954	0.5179	0.06258	0.5368	0.5673
ENSMMUG00000003892	ENSG00000140157	NIPA2	0.2973	0.4404	-0.0136	0.3364	0.5872	0.3317	-0.1587	-0.1284	0.3386	0.1922	0.166	0.1048	0.1747	0.1078	-0.07668	-0.05259	0.04278	0.001603	0.9174	0.01683	0.000385	0.01311	0.2529	0.3294	0.001684	0.09063	0.1158	0.334	0.1421	0.3409	0.4647	0.6271	0.365	0.05242	0.9577	0.1047	0.01724	0.0362	0.9999	0.4646	0.01661	0.6438	0.7756	0.576	0.3599	0.6133	0.6792
ENSMMUG00000003894	ENSG00000187595	ZNF385C	-0.1159	-0.02354	-0.669	-1.311	0.01851	-1.2	-0.4218	-1.37	0.2113	-0.1084	-0.6218	-0.6344	-0.051	-0.7081	-0.009542	-0.7207	0.7481	0.946	0.05645	0.0009301	0.9652	0.001132	0.245	0.0002205	0.4342	0.7158	0.04531	0.05445	0.8703	0.04008	0.9733	0.02443	0.9702	0.9718	0.2345	0.01722	0.9839	0.00614	0.9999	0.002873	0.5881	0.9393	0.7446	0.2166	0.9373	0.2053	0.9879
ENSMMUG00000003896	ENSG00000047648	ARHGAP6	0.2985	-0.02704	0.4364	0.139	0.1171	0.7534	-0.1013	1.077	0.5528	0.2752	-0.06213	0.08434	-0.2657	0.3451	0.02969	1.046	0.274	0.9183	0.08735	0.6152	0.7034	0.002715	0.7076	1.83e-05	0.007285	0.2182	0.7684	0.7011	0.2727	0.1099	0.8896	1.1e-06	0.7679	0.9568	0.2842	0.7968	0.8424	0.0113	0.9999	0.0005346	0.04186	0.7764	0.9495	0.8492	0.509	0.3489	0.9476
ENSMMUG00000003897	ENSG00000065923	SLC9A7	0.3076	0.4328	0.06327	0.7645	0.6616	0.7252	0.01302	0.2292	0.3072	0.3466	0.06776	0.601	0.3148	0.4316	-0.1504	0.3144	0.119	0.01972	0.7229	7.817e-05	0.002444	7.181e-05	0.9458	0.1969	0.02983	0.02309	0.6343	6.465e-05	0.04911	0.004017	0.2957	0.03122	0.5708	0.1779	0.8507	0.00477	0.06089	0.0009248	0.9999	0.3223	0.1023	0.3653	0.9126	0.007015	0.2222	0.05889	0.5235
ENSMMUG00000003902	ENSG00000169231	THBS3	-0.147	-0.2175	-0.2874	-0.6891	-0.3989	-0.6619	-0.01989	-0.8364	-0.02274	-0.2521	-0.1743	-0.4143	-0.05381	-0.4601	0.1282	-0.5279	0.4113	0.2044	0.0798	0.0001944	0.0454	0.0001303	0.9072	3.062e-06	0.8599	0.07546	0.1858	0.00372	0.7155	0.001843	0.3205	0.0002409	0.8592	0.3892	0.2727	0.007251	0.286	0.001341	0.9999	0.0001529	0.9155	0.6113	0.7888	0.05726	0.854	0.03845	0.5489
ENSMMUG00000003905	ENSG00000104808	DHDH	0.1718	-0.1671	-0.2254	-0.5719	-0.4084	-0.7199	0.3374	-0.4951	0.2651	-0.2531	0.0846	-0.3264	0.09913	-0.1951	0.3539	-0.105	0.5856	0.5919	0.4368	0.07483	0.2536	0.01702	0.2637	0.09448	0.2332	0.3062	0.7118	0.1848	0.6992	0.4362	0.1127	0.6577	0.9289	0.7284	0.6425	0.2475	0.5172	0.0436	0.9999	0.1889	0.3881	0.8106	0.9357	0.4149	0.8453	0.6937	0.3146
ENSMMUG00000003907	ENSG00000087088	BAX	0.3416	-0.3094	-0.2085	-0.3596	-0.4314	-0.6261	0.08604	-0.5058	0.2492	-0.1094	0.07173	0.03115	0.1488	-0.2702	0.1154	-0.2083	0.1073	0.1217	0.2745	0.07777	0.06631	0.001537	0.6682	0.00975	0.1052	0.5103	0.6419	0.8456	0.3918	0.109	0.4526	0.1951	0.5472	0.3066	0.502	0.2529	0.3269	0.00764	0.9999	0.03738	0.2279	0.8877	0.9147	0.932	0.6196	0.348	0.6695
ENSMMUG00000003909	NA	NA	-0.2234	-0.2675	-0.09768	-0.3267	-0.3162	-0.491	0.5226	-0.107	-0.04277	0.02801	0.6327	0.1675	0.1324	-0.3333	0.7682	0.07034	0.4354	0.3178	0.7061	0.2319	0.3156	0.05955	0.05832	0.6788	0.8359	0.8998	0.00289	0.433	0.5712	0.1358	0.0003621	0.7418	0.8743	0.4964	0.8388	0.4713	0.5694	0.114	0.9999	0.7732	0.8995	0.9799	0.4964	0.6661	0.7603	0.3908	0.02797
ENSMMUG00000003914	ENSG00000197776	KLHDC1	-0.8463	1.331	1.567	0.1733	1.035	1.728	0.334	1.817	-1.558	-0.1881	-0.6812	-1.221	-0.8201	-0.1654	-1.341	-0.01696	0.3447	0.06245	0.02504	0.8311	0.2167	0.01039	0.684	0.006907	0.009373	0.7071	0.1678	0.04052	0.1486	0.7331	0.01888	0.9713	0.8263	0.241	0.1786	0.9233	0.4865	0.03047	0.9999	0.0295	0.04865	0.9365	0.7874	0.1858	0.3688	0.8796	0.1466
ENSMMUG00000003915	ENSG00000183207	RUVBL2	0.0353	-0.4251	-0.2768	-0.2761	-0.5158	-0.7329	-0.04255	-0.3758	0.2859	-0.2187	0.1025	0.1207	0.09106	-0.25	0.2341	0.06388	0.8966	0.1045	0.2639	0.2937	0.09134	0.004247	0.8705	0.1316	0.1481	0.3107	0.6064	0.5567	0.6855	0.2498	0.2375	0.7549	0.9898	0.2891	0.4927	0.5357	0.358	0.01567	0.9999	0.2402	0.2868	0.811	0.9073	0.7613	0.8361	0.5229	0.4638
ENSMMUG00000003922	ENSG00000001497	LAS1L	0.3167	-0.3632	-0.3755	-0.4219	-0.3852	-0.686	-0.1152	-0.5423	0.4284	-0.1916	0.03751	0.01826	0.214	-0.1286	0.2674	-0.03803	0.125	0.06931	0.0482	0.03728	0.09427	0.0004919	0.5611	0.00509	0.004946	0.2435	0.8056	0.908	0.2096	0.4346	0.07808	0.8085	0.5795	0.2492	0.2203	0.1651	0.3605	0.003401	0.9999	0.02419	0.03297	0.7895	0.9598	0.9593	0.4417	0.6925	0.2642
ENSMMUG00000003924	ENSG00000062650	WAPL	0.07665	0.3645	0.4718	0.4507	0.4283	0.7595	0.03981	0.5913	-0.3732	-0.01321	-0.1245	-0.1734	-0.3006	0.1838	-0.2564	0.09064	0.7532	0.1116	0.03405	0.05457	0.1122	0.0008826	0.8637	0.008538	0.03578	0.9442	0.4782	0.3398	0.1318	0.3371	0.1464	0.6186	0.9707	0.2966	0.1958	0.2052	0.3818	0.005079	0.9999	0.03404	0.1138	0.9891	0.8756	0.5812	0.345	0.6092	0.3583
ENSMMUG00000003926	ENSG00000126453	BCL2L12	-0.2561	-0.4463	-0.2562	-0.3778	-0.7076	-0.626	-0.008413	-0.4313	-0.01868	-0.1624	-0.02851	-0.2464	0.122	-0.4461	0.109	-0.2152	0.2692	0.04631	0.2203	0.0957	0.006561	0.004131	0.9695	0.04311	0.9115	0.3761	0.8669	0.1715	0.5248	0.01858	0.5152	0.2221	0.7639	0.2245	0.4468	0.2853	0.114	0.01533	0.9999	0.1071	0.9482	0.8363	0.9734	0.3962	0.7286	0.1386	0.7163
ENSMMUG00000003927	ENSG00000188582	PAQR9	-0.1997	-0.6214	0.09088	-1.399	-0.8069	-0.3861	1.483	0.2254	0.07686	-0.6618	0.2486	-0.3258	-0.3506	-0.7979	1.206	-0.09067	0.7314	0.2808	0.8595	0.02319	0.2267	0.4782	0.004228	0.6634	0.8349	0.1051	0.5019	0.4322	0.3958	0.05313	0.0007541	0.8133	0.9667	0.4637	0.9282	0.1258	0.4939	0.5775	0.3809	0.7606	0.8992	0.6786	0.8807	0.6658	0.6226	0.2394	0.03617
ENSMMUG00000003943	ENSG00000168137	SETD5	-0.2392	0.00312	0.1164	0.1404	0.2389	0.436	0.003786	0.6215	-0.2812	0.004846	-0.2186	-0.1196	0.1457	0.2767	0.02348	0.3314	0.1185	0.9823	0.3933	0.3312	0.1462	0.001647	0.979	1.255e-05	0.0103	0.9663	0.04462	0.2828	0.2277	0.01709	0.8264	0.003208	0.5708	0.9911	0.6095	0.5713	0.4217	0.007985	0.9999	0.0004192	0.0519	0.9935	0.7432	0.528	0.4618	0.1315	0.9166
ENSMMUG00000003947	ENSG00000115966	ATF2	-0.1722	0.4785	0.5344	0.2553	0.5198	0.8546	-0.0885	0.6852	-0.5259	-0.08381	-0.22	-0.3934	-0.5771	0.03711	-0.5721	-0.1091	0.5944	0.1087	0.06406	0.4053	0.1401	0.003207	0.7751	0.01773	0.02419	0.7297	0.3331	0.1007	0.02783	0.8771	0.01514	0.6384	0.9308	0.2934	0.2466	0.6402	0.4149	0.01276	0.9999	0.05739	0.08974	0.9437	0.8372	0.2951	0.1711	0.9537	0.1337
ENSMMUG00000003957	ENSG00000177105	RHOG	0.1438	-0.3096	-0.2909	0.3602	-0.1374	-0.2938	0.003214	-0.3036	0.4107	-0.08178	0.314	0.6156	0.4718	-0.01171	0.2511	0.2425	0.5847	0.2064	0.2216	0.1527	0.6339	0.2163	0.9897	0.2018	0.03126	0.6836	0.09587	0.002093	0.02827	0.9536	0.1824	0.2127	0.9289	0.3916	0.4481	0.3704	0.7976	0.3095	0.9999	0.3279	0.1052	0.9313	0.7707	0.04146	0.1719	0.9832	0.4021
ENSMMUG00000003961	ENSG00000142166	IFNAR1	0.02033	0.5613	0.309	0.6411	0.6098	0.9227	-0.1423	0.4251	0.002975	0.05425	0.1288	0.1624	-0.04024	0.3194	-0.2818	0.2169	0.9353	0.01826	0.1737	0.008416	0.02871	0.0001088	0.551	0.0633	0.9869	0.7804	0.4769	0.3854	0.8436	0.1055	0.1224	0.2479	0.9928	0.1736	0.3937	0.06937	0.2432	0.001202	0.9999	0.1416	0.992	0.9538	0.8756	0.6252	0.9239	0.3428	0.3277
ENSMMUG00000003971	ENSG00000171219	CDC42BPG	-0.1983	-0.6573	-0.1754	-0.2634	-0.4231	-0.6504	-0.1545	-0.3055	-0.06471	-0.4942	-0.03984	-0.2433	-0.1113	-0.3976	0.034	-0.253	0.4478	0.01137	0.4557	0.2997	0.1502	0.007994	0.5409	0.2007	0.7321	0.01944	0.835	0.2292	0.6043	0.05859	0.8583	0.1992	0.8796	0.1452	0.6568	0.5429	0.4262	0.02511	0.9999	0.3268	0.8298	0.3364	0.967	0.4674	0.784	0.2532	0.9329
ENSMMUG00000003973	ENSG00000110046	ATG2A	-0.2608	-0.3953	0.02469	0.5939	-0.1543	0.1889	-0.01766	0.3204	0.1564	-0.1592	0.2496	0.6656	0.3866	0.2468	0.237	0.786	0.4513	0.2222	0.9377	0.07966	0.6871	0.552	0.9573	0.3212	0.5287	0.5493	0.3141	0.01173	0.1677	0.3581	0.3398	0.003334	0.8814	0.407	0.9686	0.2558	0.833	0.646	0.9999	0.4563	0.6707	0.8983	0.8289	0.1052	0.394	0.6304	0.5669
ENSMMUG00000003987	ENSG00000142621	FHAD1	2.813	2.797	-0.6679	-0.01775	2.783	1.551	-0.7983	-0.3305	2.423	2.38	-0.2711	0.3499	1.54	0.8478	-0.5124	0.1021	8.202e-05	2.436e-05	0.36	0.9807	0.0003022	0.0167	0.3021	0.6303	2.503e-07	8.329e-07	0.63	0.5021	0.00188	0.09128	0.3613	0.8533	0.009894	0.002473	0.5805	0.9919	0.01449	0.04296	0.9999	0.7352	3.674e-05	0.0001287	0.9122	0.7206	0.04627	0.3179	0.5878
ENSMMUG00000003998	ENSG00000077157	PPP1R12B	-0.6435	0.06084	0.7478	1.061	-0.2868	0.4532	-0.3462	1.118	-0.9941	-0.1326	-0.3607	0.1366	-0.6673	0.2856	-0.3515	0.0008083	0.09398	0.8606	0.02549	0.002266	0.4922	0.164	0.3469	0.0008284	0.001058	0.6546	0.1975	0.6263	0.04537	0.3199	0.221	0.9977	0.5146	0.9212	0.1788	0.03085	0.7036	0.2499	0.9999	0.006984	0.01232	0.9241	0.7911	0.8056	0.214	0.5943	0.4447
ENSMMUG00000004002	ENSG00000113240	CLK4	-0.6753	0.4212	0.7781	0.5555	0.7381	0.8351	-0.04998	0.8716	-1.186	0.1006	-0.4384	-0.385	-0.5344	-0.1445	-0.6442	-0.0874	0.1655	0.3315	0.06589	0.2125	0.1515	0.04795	0.9118	0.03923	0.0008452	0.7789	0.1914	0.266	0.1598	0.686	0.05879	0.7992	0.6466	0.5092	0.2493	0.4491	0.4268	0.09673	0.9999	0.1002	0.01071	0.9538	0.7911	0.5111	0.3848	0.8535	0.2323
ENSMMUG00000004008	ENSG00000186583	SPATC1	-0.4054	-0.9473	-0.6824	-0.3165	-1.366	-1.157	-1.201	-1.047	0.002804	-0.2449	0.1503	0.1516	-0.7446	-0.7331	-0.1683	-0.5068	0.3316	0.02185	0.0694	0.4253	0.007473	0.004932	0.00537	0.009327	0.9919	0.4331	0.591	0.5949	0.04171	0.02475	0.5649	0.08392	0.8163	0.1839	0.2564	0.6569	0.1223	0.01751	0.4153	0.03626	0.9951	0.8657	0.9034	0.7868	0.206	0.1624	0.7512
ENSMMUG00000004011	ENSG00000180694	TMEM64	-0.4943	0.5248	0.5579	0.178	0.3278	0.7876	0.04341	0.5336	-0.6005	0.02837	-0.1371	-0.6798	-0.5343	-0.02596	-0.4678	-0.3092	0.09915	0.05018	0.03144	0.5284	0.2943	0.002357	0.8769	0.04067	0.005316	0.8949	0.4996	0.002535	0.02393	0.9022	0.02716	0.1401	0.5256	0.2284	0.1893	0.7357	0.5525	0.01027	0.9999	0.1027	0.03423	0.9788	0.8797	0.0461	0.1609	0.9617	0.1682
ENSMMUG00000004014	ENSG00000185507	IRF7	1.955	2.121	-0.5288	0.1336	2.499	1.931	-0.5219	-0.604	2.28	2.113	0.06842	-0.0587	1.857	1.201	-0.7943	0.3572	0.002453	0.0004498	0.3509	0.8225	0.0004435	0.0008006	0.3951	0.285	2.649e-06	3.582e-05	0.8808	0.9004	0.00039	0.01452	0.09057	0.4418	0.08157	0.02312	0.5734	0.9184	0.01916	0.004756	0.9999	0.4194	0.0001823	0.003209	0.9754	0.9565	0.02005	0.1223	0.2843
ENSMMUG00000004015	NA	NA	1.376	1.618	-0.356	0.2812	1.749	1.458	-0.5574	-0.8993	1.322	1.743	0.02421	-0.03582	1.298	1.083	-0.6922	-0.1926	0.00186	0.0001351	0.4154	0.5292	0.0002371	0.000438	0.2456	0.04305	4.345e-05	9.924e-07	0.9444	0.9184	0.0005535	0.001424	0.05545	0.5811	0.06981	0.009405	0.6275	0.7359	0.01204	0.003141	0.9999	0.107	0.001446	0.0001478	0.9893	0.9649	0.02413	0.03375	0.2252
ENSMMUG00000004027	ENSG00000011114	BTBD7	-0.4474	0.03452	0.1114	0.3088	0.1322	0.6301	-0.1127	0.5084	-0.4912	-0.1343	-0.1175	-0.1179	-0.2793	0.3155	-0.1219	0.1328	0.05391	0.8706	0.5848	0.1548	0.5937	0.002164	0.604	0.01323	0.003401	0.4418	0.4692	0.4811	0.1311	0.06392	0.4532	0.4187	0.4024	0.9266	0.755	0.3737	0.7726	0.009661	0.9999	0.04634	0.02595	0.8659	0.875	0.7054	0.3441	0.2663	0.6701
ENSMMUG00000004032	ENSG00000168675	LDLRAD4	-0.7239	-0.2855	0.1165	-0.4726	-0.4971	-0.2743	-0.2172	0.09605	-0.3404	-0.1011	-0.193	-0.2851	-0.4573	-0.09777	-0.1354	-0.1053	0.0001313	0.09288	0.4629	0.007066	0.01392	0.08782	0.2038	0.5447	0.009583	0.4512	0.13	0.03681	0.002193	0.4666	0.2905	0.4141	0.01301	0.278	0.6627	0.0627	0.1747	0.1537	0.9999	0.6658	0.04934	0.8683	0.7828	0.1783	0.05032	0.7136	0.518
ENSMMUG00000004035	ENSG00000163961	RNF168	-0.01054	0.06805	0.2449	-0.1316	0.01658	0.8043	0.09714	0.6948	-0.1988	0.04166	-0.3372	-0.1847	0.02383	0.2743	-0.0354	0.09474	0.9749	0.8273	0.4209	0.6889	0.9627	0.006109	0.7631	0.01916	0.3914	0.8658	0.1547	0.4539	0.9267	0.2418	0.879	0.6801	0.9946	0.9002	0.6313	0.8415	0.9829	0.02058	0.9999	0.06049	0.5474	0.9735	0.7874	0.6837	0.9649	0.5145	0.944
ENSMMUG00000004042	ENSG00000132185	FCRLA	-0.2093	-0.253	-0.7029	-0.5082	-0.7685	-1.081	-0.77	-1.056	-0.09846	-0.323	-0.2245	-0.1845	-0.3864	-0.7897	-0.367	-0.7021	0.3018	0.1813	0.0002285	0.009831	0.0007922	7.052e-08	0.0001365	1.349e-07	0.5024	0.04331	0.1282	0.225	0.02209	2.978e-06	0.01398	1.289e-05	0.7925	0.367	0.04305	0.07609	0.02822	9.044e-06	0.1133	1.826e-05	0.6491	0.4908	0.7816	0.4619	0.1564	0.001714	0.1288
ENSMMUG00000004046	ENSG00000176890	TYMS	0.3438	0.1408	-0.3919	-0.06916	-0.008154	0.281	0.9707	-0.6488	0.3472	0.2299	0.2165	0.3651	0.4013	0.4247	0.8359	-0.2242	0.1406	0.5235	0.07126	0.7601	0.9745	0.1821	2.248e-05	0.004119	0.03651	0.199	0.2036	0.03686	0.03394	0.01693	1.049e-06	0.2104	0.6072	0.6751	0.2594	0.8823	0.9888	0.2709	0.1133	0.0209	0.1151	0.7705	0.7924	0.1784	0.1879	0.1313	0.002384
ENSMMUG00000004055	ENSG00000186074	CD300LF	0.214	0.402	-0.05308	0.3595	0.434	0.7129	-0.02137	0.2687	0.3051	0.4209	0.1069	0.2156	0.4496	0.3142	-0.01535	0.4908	0.3092	0.04194	0.7809	0.07696	0.05883	0.0002579	0.9162	0.1559	0.05119	0.01306	0.4976	0.1823	0.01172	0.05799	0.9223	0.002658	0.7978	0.2156	0.8856	0.2512	0.3156	0.002156	0.9999	0.2722	0.1433	0.2656	0.8783	0.4113	0.1214	0.252	0.9642
ENSMMUG00000004060	ENSG00000107643	MAPK8	-0.1726	0.3015	0.4991	0.2913	0.7085	0.9666	0.1929	0.9467	-0.4417	0.1248	-0.288	-0.1381	-0.04322	0.3832	-0.3793	0.1629	0.5385	0.2361	0.04446	0.2685	0.01609	8.451e-05	0.4708	0.0001358	0.02359	0.5313	0.1304	0.4828	0.8352	0.04704	0.05075	0.3829	0.9167	0.4213	0.2154	0.5096	0.1888	0.001021	0.9999	0.002018	0.08827	0.8915	0.7828	0.707	0.9199	0.2239	0.216
ENSMMUG00000004061	ENSG00000112237	CCNC	-0.2657	0.5265	0.6462	0.008808	0.2296	0.6886	-0.1048	0.6856	-0.8149	-0.03955	-0.418	-0.6732	-0.8178	-0.1461	-0.7375	-0.001074	0.5323	0.1721	0.08445	0.9825	0.6175	0.06416	0.7964	0.06449	0.007752	0.899	0.157	0.03259	0.01697	0.6367	0.01587	0.9971	0.9133	0.3573	0.2797	0.9923	0.7882	0.1208	0.9999	0.1437	0.04352	0.9799	0.7874	0.1677	0.1398	0.8232	0.1372
ENSMMUG00000004079	ENSG00000171109	MFN1	-0.2959	0.4118	0.6647	0.2605	0.6731	0.7573	0.03949	0.7924	-0.7889	0.1217	-0.2615	-0.4261	-0.2547	0.06877	-0.3654	-0.0837	0.421	0.2181	0.04091	0.4499	0.08444	0.0191	0.9091	0.01483	0.00315	0.6523	0.3057	0.1131	0.3741	0.7974	0.159	0.747	0.8652	0.4028	0.2101	0.6776	0.3521	0.04777	0.9999	0.05034	0.02466	0.9239	0.8289	0.3132	0.6037	0.9116	0.3735
ENSMMUG00000004083	ENSG00000114450	GNB4	1.021	1.896	0.3748	0.5357	2.237	1.698	-0.436	0.06966	1.101	1.244	0.05258	-0.1181	0.4975	0.6772	-0.7062	-0.2524	0.005375	1.808e-07	0.252	0.1244	1.334e-07	1.112e-06	0.2201	0.8319	4.828e-05	2.236e-05	0.8408	0.6643	0.09022	0.0162	0.01035	0.3542	0.1277	3.933e-05	0.4802	0.3302	3.573e-05	5.406e-05	0.9999	0.8876	0.00156	0.002179	0.9697	0.8302	0.2877	0.1288	0.1123
ENSMMUG00000004084	ENSG00000131979	GCH1	1.521	1.835	0.6318	0.3395	1.751	2.107	-0.02565	0.1738	0.9078	1.559	-0.159	-0.3192	0.773	0.947	-0.2651	-0.08889	1.756e-05	8.23e-08	0.06333	0.3546	4.428e-06	1.112e-09	0.9454	0.6114	0.0003606	1.642e-08	0.5536	0.2679	0.005196	0.000315	0.3416	0.7456	0.00389	2.133e-05	0.2463	0.5935	0.0006552	1.347e-06	0.9999	0.7202	0.00618	5.634e-06	0.8922	0.5133	0.08286	0.01504	0.5686
ENSMMUG00000004093	ENSG00000139350	NEDD1	0.07835	1.159	1.076	0.3223	0.6495	1.203	0.04879	1.455	-0.5517	0.502	-0.1803	-0.716	-0.3645	0.1641	-0.5396	0.1978	0.8729	0.008125	0.01289	0.4953	0.2103	0.004713	0.9177	0.0007002	0.1015	0.1348	0.5792	0.04446	0.3263	0.6233	0.113	0.5391	0.9878	0.1263	0.1494	0.7111	0.4814	0.01695	0.9999	0.006204	0.2228	0.715	0.8999	0.1952	0.5601	0.8157	0.315
ENSMMUG00000004103	ENSG00000060718	COL11A1	0.4953	0.2452	0.4105	-0.04354	0.9393	0.4255	0.693	0.4745	0.2528	0.5089	0.1624	-0.1767	1.294	0.8871	0.8324	0.001533	0.22	0.5175	0.2735	0.9164	0.031	0.2434	0.08209	0.2084	0.3664	0.08953	0.5683	0.5541	3.865e-05	0.003062	0.003138	0.9958	0.7155	0.6695	0.5011	0.9631	0.2506	0.3401	0.9999	0.3354	0.5254	0.6431	0.898	0.7592	0.006271	0.05116	0.06719
ENSMMUG00000004116	ENSG00000158715	SLC45A3	-0.4529	-0.1907	0.03354	-0.4756	-0.6944	-0.5556	-0.06058	-0.1045	-0.7793	-0.2494	-0.5412	-0.5884	-0.7493	-0.9033	-0.5464	-0.4477	0.04764	0.3584	0.8652	0.02911	0.006875	0.007462	0.7751	0.5977	3.859e-06	0.1363	0.0008364	0.0005683	7.389e-05	1.219e-06	0.000747	0.006408	0.3839	0.5341	0.931	0.1433	0.1168	0.02379	0.9999	0.7097	0.0002411	0.7166	0.3628	0.01945	0.008573	0.001189	0.03598
ENSMMUG00000004144	ENSG00000213983	AP1G2	0.3827	-0.34	-0.397	-0.2484	-0.6263	-0.8506	-0.2599	-0.6859	0.51	-0.3251	0.1206	0.2254	0.0615	-0.4731	0.125	-0.09531	0.1038	0.1215	0.06191	0.2648	0.01644	0.0001129	0.2435	0.001617	0.003186	0.07516	0.4734	0.1963	0.7461	0.01076	0.4576	0.5839	0.5368	0.3065	0.244	0.5064	0.1911	0.001225	0.9999	0.01102	0.02482	0.6097	0.8753	0.4289	0.8724	0.1056	0.6735
ENSMMUG00000004148	ENSG00000204103	MAFB	0.3848	0.5969	-0.03045	0.3046	0.342	1.2	-0.1351	1.059	1.073	0.9353	0.2384	0.04638	0.9782	1.001	-0.1183	1.25	0.387	0.154	0.9421	0.504	0.4725	0.002901	0.7661	0.008482	0.0008342	0.005717	0.4725	0.8915	0.005661	0.002496	0.7265	0.0001601	0.8524	0.3386	0.9708	0.7179	0.6905	0.01187	0.9999	0.0339	0.01065	0.1584	0.8752	0.9526	0.08749	0.04578	0.8604
ENSMMUG00000004149	ENSG00000075151	EIF4G3	0.0327	0.2067	0.003632	0.448	0.1514	0.6001	-0.1351	0.3779	0.004025	0.02852	-0.05785	0.1457	0.02191	0.3364	-0.08576	0.3011	0.8372	0.1667	0.9798	0.003905	0.3886	6.815e-05	0.376	0.009986	0.972	0.8173	0.615	0.2205	0.8656	0.007579	0.4568	0.01249	0.9835	0.3521	0.9901	0.04278	0.6288	0.0008937	0.9999	0.03809	0.9843	0.963	0.9105	0.4578	0.9342	0.08613	0.6729
ENSMMUG00000004150	ENSG00000102409	BEX4	-0.27	-0.06925	0.08962	-0.2491	-0.4664	-0.17	-0.1703	0.04236	-0.6306	-0.4487	-0.2139	-0.4606	-0.6531	-0.2075	-0.2876	-0.1961	0.3067	0.7781	0.6963	0.319	0.1103	0.4627	0.4946	0.854	0.0009574	0.02426	0.2411	0.01896	0.002532	0.2851	0.1202	0.2926	0.7961	0.8665	0.8319	0.5616	0.3811	0.5632	0.9999	0.9041	0.01161	0.3717	0.8094	0.1321	0.05545	0.5611	0.325
ENSMMUG00000004153	ENSG00000149311	ATM	-0.6438	0.7672	1.208	0.0391	0.8687	1.518	0.1109	1.618	-1.076	0.212	-0.5847	-0.861	-0.6445	0.3656	-0.5678	0.07826	0.2576	0.1263	0.0148	0.9414	0.1408	0.001772	0.8342	0.000983	0.005861	0.5856	0.1158	0.03021	0.1263	0.338	0.1324	0.832	0.7535	0.3117	0.1539	0.9741	0.4154	0.008351	0.9999	0.007874	0.03641	0.904	0.7756	0.1623	0.3384	0.6101	0.3416
ENSMMUG00000004168	ENSG00000160224	AIRE	-0.5891	-0.5977	-0.8522	-0.9712	-1.213	-1.43	-0.617	-1.216	-0.1197	-0.4789	-0.638	-0.4961	-0.3657	-1.333	-0.4433	-0.6103	0.1163	0.09746	0.01356	0.008533	0.006191	0.0001242	0.08912	0.0005844	0.6418	0.09242	0.01938	0.07839	0.229	3.305e-05	0.09533	0.02859	0.567	0.2831	0.1514	0.06995	0.1093	0.001297	0.9999	0.005398	0.7608	0.6477	0.6824	0.2591	0.4634	0.005979	0.2915
ENSMMUG00000004177	ENSG00000169994	MYO7B	3.982	3.902	-1.248	-1.139	3.715	3.137	-0.838	-1.569	4.278	3.693	0.275	-0.3022	3.343	1.577	-1.101	-1.005	0.0001122	0.0001095	0.3128	0.3849	0.0006367	0.002056	0.5386	0.2277	7.064e-07	4.07e-05	0.7962	0.7829	0.0003746	0.07718	0.3157	0.3773	0.01158	0.007901	0.5371	0.6209	0.02426	0.009301	0.9999	0.3573	7.232e-05	0.003517	0.9581	0.8998	0.01984	0.2917	0.5443
ENSMMUG00000004178	ENSG00000007952	NOX1	0.2691	0.691	0.4859	0.31	0.02556	-0.08425	-0.05496	-0.1185	-0.3826	-0.3504	-0.3356	-0.4997	-0.8264	-0.8933	-0.4924	-0.8769	0.3079	0.005981	0.03893	0.2162	0.9319	0.7269	0.8286	0.626	0.04449	0.08205	0.07773	0.01396	0.0003262	4.245e-05	0.01229	3.292e-05	0.7976	0.1151	0.2064	0.4532	0.9671	0.7945	0.9999	0.7313	0.131	0.6279	0.7631	0.1137	0.018	0.006656	0.121
ENSMMUG00000004188	ENSG00000068366	ACSL4	-0.2237	0.8138	0.5565	0.9077	0.953	1.832	-0.07397	1.04	-0.224	0.3601	-0.04834	0.212	-0.0436	0.8311	-0.4931	0.3827	0.5935	0.03439	0.1356	0.02191	0.03414	2.346e-06	0.8533	0.005394	0.4483	0.247	0.8684	0.479	0.8947	0.007992	0.1013	0.1983	0.9308	0.2071	0.3496	0.1215	0.2588	8.988e-05	0.9999	0.02503	0.6013	0.7917	0.9734	0.7037	0.9482	0.08925	0.2997
ENSMMUG00000004189	ENSG00000075420	FNDC3B	-0.1766	0.3273	0.608	1.077	0.9493	1.355	-0.2073	1.107	0.1561	-0.03632	0.2194	0.514	0.09086	0.7043	-0.3852	0.9794	0.6557	0.3807	0.09447	0.005432	0.03167	0.0003624	0.5858	0.003256	0.5858	0.9059	0.4443	0.08599	0.7777	0.02788	0.1819	0.001632	0.9515	0.5535	0.2944	0.05298	0.2527	0.00271	0.9999	0.01776	0.717	0.9809	0.8676	0.2729	0.8923	0.1719	0.4015
ENSMMUG00000004205	ENSG00000151176	PLBD2	-0.2347	-0.5038	-0.6598	-0.7284	-0.3139	-0.6464	-0.04018	-0.5741	0.2959	-0.1474	0.08361	0.02392	0.5211	-0.02887	0.4485	0.1191	0.3828	0.0525	0.007996	0.00663	0.2805	0.009539	0.8736	0.02013	0.1286	0.4907	0.6737	0.9076	0.0196	0.8913	0.02202	0.5565	0.851	0.2315	0.1292	0.0603	0.5415	0.02865	0.9999	0.06267	0.2609	0.8825	0.9258	0.9591	0.1487	0.9578	0.155
ENSMMUG00000004211	ENSG00000181751	MACIR	-0.222	0.3517	0.6792	-0.03637	0.4172	0.412	0.09891	0.463	-0.5911	-0.04109	-0.2818	-0.5011	-0.4764	-0.1646	-0.3457	-0.4445	0.4386	0.18	0.007955	0.8944	0.1726	0.1028	0.7159	0.06996	0.004304	0.8449	0.1556	0.01946	0.03578	0.4319	0.08733	0.03153	0.8757	0.366	0.129	0.9547	0.4464	0.1737	0.9999	0.1527	0.03019	0.969	0.7874	0.134	0.1933	0.6908	0.279
ENSMMUG00000004216	ENSG00000179163	FUCA1	0.05085	0.1502	0.04464	0.591	0.3403	0.1424	-0.1254	0.1469	0.1929	0.1066	0.2778	0.4557	0.3615	0.2809	0.1507	0.4302	0.766	0.3465	0.7727	0.0004869	0.07648	0.3588	0.4356	0.3455	0.1158	0.4158	0.02381	0.0005218	0.01026	0.03608	0.2131	0.001036	0.9738	0.5236	0.8801	0.01203	0.3429	0.4618	0.9999	0.4813	0.2431	0.8571	0.7028	0.0187	0.115	0.1952	0.4363
ENSMMUG00000004222	ENSG00000059377	TBXAS1	0.09514	-0.2093	-0.2715	0.5204	-0.1359	-0.008478	-0.121	-0.02402	0.5577	0.04233	0.3862	0.7118	0.5417	0.2849	0.2112	0.559	0.6919	0.3541	0.2125	0.02471	0.6065	0.9688	0.5974	0.9116	0.00184	0.8223	0.02901	0.0001451	0.00705	0.1309	0.2283	0.002441	0.9598	0.5299	0.4389	0.1304	0.7813	0.9784	0.9999	0.9431	0.01763	0.9641	0.7169	0.009504	0.09777	0.3845	0.4534
ENSMMUG00000004224	ENSG00000059378	PARP12	1.218	1.497	-0.002702	0.1189	1.916	1.026	-0.2981	-0.1564	1.169	1.177	0.04279	-0.03553	1.048	0.4867	-0.2313	-0.1239	3.229e-05	1.139e-07	0.9915	0.6556	1.491e-08	9.48e-05	0.2688	0.5379	8.602e-08	4.345e-07	0.8309	0.8637	1.151e-05	0.02531	0.2528	0.5489	0.005785	2.721e-05	0.9955	0.8238	5.715e-06	0.001102	0.9999	0.66	1.794e-05	7.901e-05	0.9662	0.9397	0.003339	0.1636	0.4814
ENSMMUG00000004225	ENSG00000066654	THUMPD1	-0.0231	0.4331	0.5875	0.08265	0.4866	0.8258	0.05951	0.739	-0.374	0.07672	-0.1409	-0.4742	-0.363	0.1536	-0.3888	0.1054	0.9372	0.1108	0.02587	0.7692	0.1284	0.001779	0.8319	0.005098	0.07236	0.7248	0.4907	0.03041	0.1196	0.4778	0.06358	0.6129	0.9928	0.2958	0.1796	0.8885	0.4006	0.008365	0.9999	0.0242	0.1796	0.9427	0.877	0.1626	0.3271	0.7223	0.2406
ENSMMUG00000004236	ENSG00000161048	NAPEPLD	-0.07981	0.4289	0.2182	-0.1878	0.1438	0.3512	-0.2734	0.2112	-0.6079	-0.2137	-0.3965	-0.788	-0.6443	0.07894	-0.4498	-0.1334	0.8128	0.1695	0.4694	0.5735	0.6904	0.2311	0.4064	0.478	0.009277	0.3705	0.08389	0.002148	0.01549	0.7349	0.05351	0.5577	0.9787	0.3546	0.6685	0.7668	0.8349	0.3262	0.9999	0.6066	0.04834	0.8326	0.7676	0.04206	0.1345	0.8806	0.2214
ENSMMUG00000004243	ENSG00000122435	TRMT13	-0.2277	0.8554	1.135	0.2842	0.8695	1.208	0.1538	1.136	-1.273	0.1535	-0.3859	-0.7754	-0.9132	-0.09166	-1	-0.1178	0.7254	0.1277	0.03898	0.6336	0.1949	0.02628	0.8005	0.03708	0.005948	0.7331	0.3643	0.09306	0.06676	0.8359	0.02681	0.7844	0.9659	0.3131	0.2065	0.8095	0.4677	0.0609	0.9999	0.09628	0.03665	0.9443	0.8482	0.2829	0.2496	0.9335	0.1681
ENSMMUG00000004255	ENSG00000119596	YLPM1	0.02364	-0.42	-0.6576	-0.3362	-0.4101	-0.2895	-0.2406	-0.2287	0.3841	-0.1184	0.08874	0.1844	0.4014	0.3718	0.4867	0.364	0.903	0.02466	0.0003419	0.07405	0.0576	0.1016	0.197	0.1952	0.00723	0.4375	0.5329	0.2088	0.01286	0.01546	0.0007854	0.01356	0.9898	0.1905	0.04528	0.2464	0.3143	0.1721	0.9999	0.3202	0.04165	0.8657	0.8881	0.4436	0.1254	0.1256	0.03709
ENSMMUG00000004257	ENSG00000182240	BACE2	-0.4246	-0.7837	-0.3045	-1.465	-1.211	-1.11	0.9333	-0.3688	-0.03604	-0.4462	0.5635	-0.1484	-0.2464	-0.5827	1.461	-0.0173	0.3788	0.08968	0.4769	0.002385	0.02671	0.01357	0.03949	0.3933	0.9154	0.2258	0.09858	0.6751	0.5198	0.1192	5.088e-05	0.9606	0.8479	0.2741	0.675	0.03159	0.2367	0.03703	0.8561	0.5275	0.9501	0.7795	0.7713	0.8354	0.7242	0.3646	0.01512
ENSMMUG00000004263	ENSG00000198208	RPS6KL1	0.2108	-0.4539	-0.1828	-0.1219	-0.3097	-0.9295	0.05092	-0.7138	0.2813	-0.2037	-0.1496	-0.1658	0.2348	-0.7747	0.3172	-0.7387	0.5258	0.1625	0.5384	0.7037	0.4043	0.003852	0.8673	0.02653	0.2513	0.4427	0.5581	0.5368	0.3966	0.007606	0.198	0.01041	0.9104	0.3475	0.7189	0.8489	0.6421	0.01458	0.9999	0.07619	0.408	0.8659	0.8939	0.7464	0.6234	0.08636	0.4187
ENSMMUG00000004268	ENSG00000118197	DDX59	0.2058	0.277	0.1512	0.1517	0.316	0.4163	-0.2051	0.5855	-0.09342	0.1143	-0.03385	-0.246	-0.2403	-0.05716	-0.2044	0.1552	0.2628	0.1076	0.3627	0.3965	0.1169	0.01311	0.255	0.0005485	0.4876	0.4256	0.8029	0.08696	0.1197	0.6884	0.1401	0.2575	0.7586	0.292	0.5824	0.6323	0.3864	0.0362	0.9999	0.005172	0.636	0.8619	0.9593	0.274	0.3272	0.855	0.3506
ENSMMUG00000004273	ENSG00000088538	DOCK3	-0.1426	0.228	0.6443	0.04315	0.444	0.408	0.2036	0.867	-0.9172	-0.2386	-0.03183	-0.2361	-0.132	-0.08776	-0.003075	0.03545	0.6542	0.417	0.01377	0.8783	0.1563	0.1171	0.4704	0.0009957	0.0005108	0.355	0.891	0.3451	0.6218	0.7255	0.9897	0.8775	0.951	0.5865	0.1523	0.9468	0.4307	0.1926	0.9999	0.00793	0.007819	0.8283	0.9772	0.5857	0.796	0.875	0.9952
ENSMMUG00000004282	ENSG00000075618	FSCN1	-0.3118	-0.464	-0.2872	-0.3792	-0.4608	-0.2226	0.8493	-0.3399	0.1787	-0.04452	-0.121	0.2846	0.3143	-0.09915	0.7959	0.04698	0.3706	0.1711	0.3759	0.2675	0.2102	0.4888	0.007671	0.2935	0.4743	0.872	0.6421	0.2862	0.2693	0.7128	0.001107	0.8566	0.8423	0.3563	0.5941	0.509	0.4814	0.5873	0.4673	0.4279	0.6246	0.9748	0.9147	0.5309	0.506	0.8673	0.04297
ENSMMUG00000004287	NA	NA	0.1713	-0.2809	-0.4779	-0.2855	-0.2608	-0.4796	-0.1207	-0.6462	0.3077	-0.1683	0.03021	0.1665	0.2461	-0.08082	0.2211	-0.166	0.3425	0.09109	0.003611	0.09369	0.1853	0.003513	0.4763	0.000113	0.01942	0.2234	0.8128	0.209	0.09216	0.5576	0.08709	0.2105	0.8242	0.2756	0.1021	0.2825	0.4581	0.01363	0.9999	0.001802	0.07816	0.7774	0.9615	0.4439	0.2897	0.7765	0.2786
ENSMMUG00000004290	ENSG00000111912	NCOA7	0.7519	1.607	0.3478	-0.05239	1.924	1.341	-0.1527	0.2024	0.662	1.127	-0.1982	-0.4645	0.3572	0.3563	-0.3503	-0.3027	0.03024	2.424e-06	0.2708	0.8766	1.411e-06	3.944e-05	0.6498	0.5232	0.007767	4.425e-05	0.4238	0.07762	0.196	0.176	0.1629	0.2368	0.3068	0.0003774	0.4985	0.9465	0.0002355	0.0006014	0.9999	0.6469	0.04355	0.003718	0.8641	0.2582	0.4254	0.4395	0.3781
ENSMMUG00000004291	ENSG00000111911	HINT3	-0.013	0.7416	0.6695	0.7171	0.8237	1.012	-0.1247	0.6378	-0.1716	0.1232	-0.07051	-0.2107	-0.3362	0.1012	-0.6318	-0.0308	0.9684	0.01521	0.02333	0.0235	0.0225	0.0006902	0.6983	0.03038	0.4701	0.6235	0.7651	0.391	0.2104	0.6826	0.0115	0.8982	0.994	0.1625	0.1735	0.1269	0.2187	0.004262	0.9999	0.08389	0.6209	0.9142	0.9494	0.6297	0.4426	0.8507	0.1176
ENSMMUG00000004304	ENSG00000100201	DDX17	-0.4045	0.4848	0.656	0.7594	0.8031	1.138	0.101	0.8579	-0.6848	0.1293	-0.3808	-0.1789	-0.01754	0.2434	-0.3171	0.0326	0.1465	0.07226	0.01215	0.006135	0.01291	3.31e-05	0.7057	0.001326	0.00116	0.5661	0.06866	0.4065	0.9407	0.2849	0.1269	0.8804	0.6203	0.2523	0.1468	0.05716	0.1693	0.0005312	0.9999	0.009582	0.01311	0.9017	0.7552	0.6441	0.972	0.561	0.3342
ENSMMUG00000004305	ENSG00000125834	STK35	-0.8996	0.1778	0.7506	0.9229	0.7273	1.038	0.2346	0.8663	-0.6248	0.2323	-0.1613	0.1856	0.04795	0.1442	-0.1377	0.0987	0.008028	0.541	0.008389	0.002166	0.03013	0.000251	0.4363	0.002246	0.007645	0.3226	0.4588	0.4022	0.845	0.5197	0.5314	0.651	0.1543	0.6892	0.1316	0.03004	0.2479	0.002116	0.9999	0.01375	0.04312	0.8129	0.8722	0.6394	0.9248	0.7515	0.729
ENSMMUG00000004313	ENSG00000182621	PLCB1	0.03959	0.7142	0.5901	0.7748	0.286	1.465	0.2346	1.933	0.07766	0.1267	-0.1659	-0.1415	-0.136	0.8864	-0.1999	1.005	0.9178	0.04272	0.08677	0.04124	0.4898	1.103e-05	0.537	1.609e-08	0.7719	0.6507	0.5405	0.6088	0.6514	0.0007773	0.4775	0.0001164	0.9914	0.2165	0.2834	0.1735	0.7014	0.000254	0.9999	4e-06	0.8584	0.9238	0.8897	0.7949	0.8155	0.02385	0.6887
ENSMMUG00000004323	ENSG00000189430	NCR1	0.7288	-0.06737	0.4048	0.4392	0.2909	-0.02499	0.7981	0.05078	0.6509	0.1593	0.6597	0.4497	0.9543	0.5978	0.9582	0.2366	0.02383	0.8233	0.1614	0.1561	0.4087	0.931	0.009907	0.8615	0.003768	0.5057	0.003469	0.05134	0.0002078	0.01302	3.166e-05	0.3006	0.2762	0.8976	0.3806	0.3754	0.6454	0.95	0.5114	0.9088	0.02768	0.8869	0.4964	0.2103	0.01448	0.1163	0.01378
ENSMMUG00000004335	ENSG00000155008	APOOL	-0.1793	0.3457	0.1055	-0.5991	-0.2086	-0.09163	-0.08786	-0.05912	-0.6175	0.174	-0.3736	-0.4571	-0.5752	-0.4922	-0.4985	-0.4123	0.5425	0.1893	0.6823	0.03647	0.5177	0.7238	0.7526	0.8191	0.004132	0.4181	0.0761	0.04245	0.01708	0.02838	0.01965	0.05692	0.9183	0.375	0.8215	0.1626	0.7203	0.792	0.9999	0.8782	0.02944	0.8588	0.7631	0.1903	0.14	0.1735	0.1484
ENSMMUG00000004338	ENSG00000137145	DENND4C	0.08772	0.7919	0.8951	0.3389	0.8685	1.424	0.3654	1.38	-0.5862	0.1906	-0.3252	-0.637	-0.3981	0.3605	-0.4336	0.2007	0.8167	0.02078	0.007848	0.3503	0.03041	2.184e-05	0.3094	4.055e-05	0.02358	0.4666	0.1943	0.01932	0.1593	0.16	0.09034	0.4194	0.979	0.1809	0.1289	0.5897	0.2487	0.0004023	0.9999	0.0008901	0.08827	0.8727	0.7911	0.1335	0.3841	0.4229	0.2842
ENSMMUG00000004350	ENSG00000141447	OSBPL1A	0.3128	0.6168	0.1526	0.06165	0.6734	0.7687	0.03028	0.5829	0.3497	0.3387	-0.4983	-0.3783	0.3315	0.1509	-0.07466	0.4	0.241	0.01395	0.541	0.8195	0.01696	0.00155	0.9061	0.0153	0.05742	0.08591	0.0118	0.06101	0.1045	0.4365	0.694	0.0351	0.7362	0.1582	0.7205	0.9165	0.1947	0.007692	0.9999	0.05155	0.154	0.6383	0.6824	0.2292	0.3066	0.6937	0.8391
ENSMMUG00000004351	ENSG00000118418	HMGN3	-0.9643	0.1672	0.04731	-0.1841	-0.1637	-0.1219	-0.1429	0.09008	-0.8105	-0.02495	-0.2985	-0.5491	-0.5774	-0.4327	-0.3083	-0.3943	0.007026	0.586	0.874	0.5702	0.6628	0.6859	0.6602	0.7633	0.000994	0.9174	0.1944	0.02556	0.02978	0.08091	0.1828	0.09533	0.1445	0.7232	0.9357	0.7651	0.8183	0.7607	0.9999	0.8387	0.0118	0.9835	0.7911	0.1511	0.176	0.299	0.4026
ENSMMUG00000004356	ENSG00000135338	LCA5	0.3408	0.5305	0.763	0.2467	0.1878	0.9177	0.03195	1.001	-0.2046	0.1895	-0.102	-0.3617	-0.5954	0.4568	-0.2398	0.61	0.4154	0.1675	0.04069	0.5493	0.6928	0.01163	0.9378	0.005931	0.4677	0.5187	0.7154	0.2383	0.07144	0.1111	0.4079	0.02857	0.8616	0.3529	0.2097	0.7511	0.8364	0.0331	0.9999	0.0266	0.6187	0.8893	0.9365	0.4791	0.2566	0.3509	0.6305
ENSMMUG00000004362	NA	NA	1.624	1.589	-0.5728	-0.03771	1.744	1.538	-0.03278	-0.3815	1.451	1.557	-0.1793	-0.2065	1.11	0.5578	-0.2705	-0.296	0.0001103	5.331e-05	0.1531	0.9296	0.0001303	7.367e-05	0.9373	0.3378	9.532e-06	9.084e-06	0.6076	0.5636	0.002103	0.09812	0.4307	0.4039	0.01158	0.004574	0.37	0.9686	0.008368	0.0009374	0.9999	0.4729	0.00049	0.001004	0.9078	0.766	0.04889	0.3303	0.6519
ENSMMUG00000004379	ENSG00000143507	DUSP10	0.655	0.6314	-0.04202	0.1713	0.6019	0.5625	0.02659	0.03968	0.4909	0.4345	0.02488	-0.1077	0.3282	0.194	0.1395	-0.08176	0.0008199	0.0006802	0.8136	0.37	0.004974	0.001654	0.8882	0.8242	0.0005334	0.004114	0.8623	0.4719	0.03745	0.1921	0.3278	0.5763	0.04215	0.03002	0.9029	0.6078	0.09447	0.008003	0.9999	0.8817	0.008034	0.1266	0.9723	0.6982	0.197	0.4617	0.5557
ENSMMUG00000004382	ENSG00000158201	ABHD3	-0.2995	0.6778	0.9143	1.135	0.7803	1.411	-0.1496	1.073	-0.7165	0.2131	-0.2576	0.08612	-0.5208	0.1813	-0.8354	0.04424	0.4955	0.08768	0.01853	0.005668	0.09839	0.0003141	0.7217	0.005633	0.02301	0.5106	0.3965	0.7819	0.1361	0.5707	0.009015	0.8864	0.899	0.2716	0.1635	0.05459	0.3656	0.002466	0.9999	0.02578	0.08704	0.8877	0.8574	0.8995	0.3517	0.7846	0.1069
ENSMMUG00000004386	ENSG00000104450	SPAG1	-0.4077	0.2109	0.5538	1.067	0.007051	1.04	-0.2561	1.059	-0.4988	0.07123	0.05524	0.3151	-0.5313	0.1362	-0.6013	0.6428	0.3329	0.572	0.1204	0.005357	0.9877	0.003536	0.5199	0.002649	0.08318	0.8123	0.8406	0.2591	0.108	0.6332	0.04083	0.02051	0.8167	0.7128	0.3308	0.05259	0.9948	0.01371	0.9999	0.01543	0.1964	0.9622	0.9695	0.5034	0.3119	0.8215	0.197
ENSMMUG00000004387	ENSG00000034677	RNF19A	-0.1897	0.4833	0.7099	0.4988	0.6259	0.9903	0.06526	0.9386	-0.6234	-0.0007683	-0.2745	-0.2823	-0.5356	0.0905	-0.6063	0.1361	0.605	0.1499	0.02952	0.1476	0.1156	0.002538	0.8516	0.00413	0.01743	0.9977	0.2824	0.2867	0.06674	0.7384	0.02107	0.6018	0.9355	0.335	0.1866	0.3637	0.3855	0.01079	0.9999	0.0209	0.07238	0.9996	0.8225	0.5315	0.2496	0.8825	0.1526
ENSMMUG00000004390	ENSG00000179115	FARSA	0.1489	-0.3539	-0.3675	-0.4404	-0.3164	-0.6695	-0.05693	-0.518	0.3395	-0.253	-0.02841	0.003181	0.2182	-0.2199	0.2045	-0.006611	0.5793	0.175	0.1398	0.09572	0.2927	0.008529	0.8271	0.03872	0.08502	0.2398	0.8867	0.9877	0.3294	0.3083	0.3033	0.9742	0.9283	0.3606	0.3538	0.2853	0.5514	0.02631	0.9999	0.09931	0.199	0.7895	0.9764	0.9961	0.5633	0.5851	0.5312
ENSMMUG00000004392	ENSG00000179218	CALR	0.3791	-0.2518	-0.618	-0.5405	-0.08746	-0.6476	-0.06142	-0.8035	0.542	-0.02588	0.1345	0.02543	0.5844	0.01833	0.4392	-0.1173	0.08458	0.2141	0.00209	0.009661	0.7145	0.00128	0.7659	7.847e-05	0.0008405	0.8776	0.3877	0.874	0.00138	0.9128	0.006045	0.4649	0.4919	0.3993	0.0888	0.07516	0.8491	0.006713	0.9999	0.001388	0.0107	0.9766	0.8562	0.945	0.03984	0.9668	0.08992
ENSMMUG00000004393	ENSG00000179262	RAD23A	0.1645	-0.3859	-0.3395	-0.3822	-0.3738	-0.7096	0.07749	-0.4799	0.3274	-0.1788	0.1221	0.07882	0.279	-0.1436	0.3171	0.07873	0.5028	0.09523	0.1284	0.1057	0.1688	0.001887	0.74	0.0329	0.06727	0.3494	0.4908	0.6667	0.1654	0.4524	0.07587	0.667	0.9022	0.2806	0.3398	0.3019	0.4428	0.008745	0.9999	0.08854	0.171	0.8258	0.877	0.8309	0.3911	0.7036	0.2609
ENSMMUG00000004400	ENSG00000130733	YIPF2	0.1254	-0.3045	-0.03539	-0.2924	-0.3066	-0.5867	-0.002002	-0.4195	0.1257	-0.2258	0.01917	-0.1423	0.02796	-0.2752	0.00518	-0.1957	0.5872	0.1681	0.8658	0.1928	0.2325	0.006771	0.9928	0.04931	0.454	0.22	0.9098	0.4213	0.8838	0.1373	0.9755	0.2657	0.9293	0.3535	0.9311	0.4241	0.4985	0.02223	0.9999	0.118	0.6067	0.7764	0.9805	0.6561	0.9431	0.3928	0.9886
ENSMMUG00000004408	ENSG00000166562	SEC11C	-0.654	0.1928	-0.04209	-0.4895	0.1317	-0.2006	-0.05879	-0.03986	-0.6819	0.2597	-0.3221	-0.5066	-0.4595	-0.5668	-0.4199	-0.5035	0.03208	0.4747	0.8729	0.08809	0.6817	0.4507	0.8347	0.8804	0.001859	0.2402	0.1277	0.02425	0.05393	0.01332	0.04849	0.02192	0.3144	0.6341	0.9351	0.2727	0.8304	0.5519	0.9999	0.9215	0.01774	0.7895	0.7816	0.1478	0.2309	0.1177	0.2125
ENSMMUG00000004409	ENSG00000168916	ZNF608	0.199	-0.01035	0.4952	1.374	0.3636	0.3333	-0.3288	1.191	0.2215	-0.1914	-0.02526	0.6153	0.23	0.2189	-0.3988	0.8377	0.5929	0.9763	0.1306	0.0001041	0.3687	0.3023	0.3603	0.0002648	0.3731	0.4927	0.9202	0.01482	0.4203	0.414	0.1288	0.0009254	0.9308	0.9882	0.3428	0.005549	0.6118	0.4039	0.9999	0.003229	0.5313	0.8832	0.9831	0.1166	0.6438	0.6781	0.3364
ENSMMUG00000004416	ENSG00000112578	BYSL	0.2729	-0.341	-0.5308	-0.527	-0.2637	-0.5671	-0.2005	-0.767	0.3892	0.06792	-0.002832	-0.05754	0.2764	-0.1695	0.1438	-0.3946	0.1439	0.0596	0.002718	0.005257	0.2062	0.001515	0.2738	3.675e-05	0.004973	0.6487	0.984	0.6959	0.0774	0.2643	0.3005	0.00897	0.6169	0.2382	0.0969	0.05199	0.4776	0.007561	0.9999	0.0008369	0.03304	0.9236	0.9972	0.8462	0.2673	0.5397	0.5286
ENSMMUG00000004420	ENSG00000149503	INCENP	-0.156	-0.5447	-0.3301	-0.5529	-0.487	0.09153	0.09664	0.01498	0.386	0.1568	-0.05003	0.2079	0.3252	0.5955	0.3779	0.3978	0.5138	0.02087	0.1382	0.02098	0.06829	0.6672	0.6726	0.9444	0.02392	0.3998	0.7754	0.2508	0.09523	0.001154	0.02767	0.0235	0.9051	0.1811	0.352	0.1185	0.329	0.7454	0.9999	0.9651	0.08904	0.8453	0.9509	0.4939	0.2941	0.02981	0.1692
ENSMMUG00000004430	ENSG00000167562	ZNF701	0.2781	0.6307	0.5643	0.2923	0.3058	0.4939	-0.08258	0.7251	-0.3665	0.1295	-0.4609	-0.4902	-0.66	-0.294	-0.6535	0.07991	0.3853	0.03343	0.05231	0.3455	0.3913	0.08612	0.7947	0.01141	0.1124	0.5903	0.04837	0.04521	0.01451	0.2241	0.007257	0.7292	0.8524	0.2069	0.2269	0.5844	0.6317	0.1512	0.9999	0.04181	0.2381	0.9057	0.7531	0.1969	0.1319	0.4949	0.0978
ENSMMUG00000004434	ENSG00000141664	ZCCHC2	1.281	2.236	0.3581	0.3543	2.505	2.441	-0.2288	0.6057	0.9911	1.551	-0.3499	-0.251	0.8897	1.203	-0.6669	0.07924	0.0008318	4.133e-09	0.311	0.3432	8.994e-09	1.064e-10	0.5477	0.08343	0.0002513	2.23e-07	0.2032	0.3742	0.002891	3.44e-05	0.01896	0.7739	0.0424	2.289e-06	0.5361	0.5827	3.913e-06	3.241e-07	0.9999	0.1728	0.004844	4.561e-05	0.7924	0.6146	0.05954	0.006006	0.1466
ENSMMUG00000004435	ENSG00000186815	TPCN1	-0.4323	-0.5482	-0.2682	-0.03911	-0.4954	-0.5859	-0.1214	-0.3521	-0.2384	-0.4047	0.01903	0.1373	-0.05539	-0.3729	0.01411	-0.01796	0.007447	0.0003643	0.06361	0.7949	0.005369	9.103e-05	0.4207	0.01569	0.03909	0.001381	0.8673	0.2449	0.667	0.003096	0.9014	0.8788	0.1485	0.02036	0.2463	0.9035	0.09941	0.001078	0.9999	0.0524	0.1203	0.05862	0.9734	0.487	0.8254	0.05139	0.9532
ENSMMUG00000004437	ENSG00000164164	OTUD4	-0.1933	0.6993	0.7046	0.2649	0.7524	0.9775	-0.1089	0.6451	-0.6395	0.03915	-0.3449	-0.5877	-0.4763	0.06953	-0.5851	-0.2754	0.5845	0.0338	0.02756	0.4301	0.05088	0.002392	0.7473	0.04261	0.01255	0.8835	0.1694	0.02601	0.09404	0.7945	0.02242	0.2853	0.9289	0.2071	0.1819	0.6604	0.2983	0.01038	0.9999	0.1062	0.05878	0.9775	0.7874	0.1522	0.2928	0.9101	0.156
ENSMMUG00000004441	NA	NA	0.1743	-0.2208	-0.1619	0.7158	0.3079	-0.1994	-0.04614	-0.3764	0.5068	-0.08114	0.4223	0.8459	0.5425	0.1999	0.129	0.0984	0.5658	0.4325	0.5543	0.01507	0.356	0.4658	0.872	0.168	0.02142	0.7249	0.05281	0.0002968	0.02902	0.39	0.549	0.6583	0.9254	0.5992	0.732	0.09802	0.6009	0.5658	0.9999	0.2874	0.08323	0.9427	0.7531	0.01418	0.174	0.6583	0.7404
ENSMMUG00000004456	ENSG00000188175	HEPACAM2	-1.09	-0.2572	-0.05355	0.7022	-0.2761	0.3283	-0.756	0.6278	-0.2644	0.5613	0.2762	0.4182	-0.2393	0.5063	-0.4676	0.8984	0.002932	0.3958	0.8525	0.01987	0.4644	0.2432	0.02679	0.02496	0.2761	0.02163	0.2259	0.06479	0.3766	0.03116	0.05987	8.62e-05	0.09013	0.5664	0.9244	0.1153	0.6855	0.3398	0.7189	0.07313	0.4348	0.3548	0.7966	0.2363	0.6061	0.1823	0.2352
ENSMMUG00000004457	ENSG00000262660	NA	0.1425	-0.3924	-0.2164	-0.4369	-0.3105	-0.7486	0.03755	-0.5359	0.257	-0.05103	0.01235	-0.04963	0.2978	-0.221	0.2013	-0.1102	0.5343	0.07584	0.3037	0.05257	0.2225	0.0006446	0.8653	0.01267	0.1249	0.7785	0.9416	0.7771	0.1178	0.2295	0.2316	0.5279	0.9147	0.2564	0.5282	0.2013	0.4916	0.004077	0.9999	0.04494	0.2557	0.9538	0.9893	0.8968	0.3252	0.5007	0.4573
ENSMMUG00000004467	ENSG00000073050	XRCC1	0.1343	-0.553	-0.4674	-0.1859	-0.6496	-0.7397	-0.1268	-0.456	0.4605	-0.2123	0.3009	0.2987	0.2712	-0.04341	0.3727	0.3214	0.6046	0.02687	0.04885	0.4539	0.02494	0.002304	0.6084	0.05461	0.01588	0.3034	0.1144	0.129	0.2072	0.8327	0.05014	0.1013	0.9354	0.1938	0.2213	0.681	0.2293	0.0101	0.9999	0.127	0.06863	0.8104	0.7756	0.3358	0.4392	0.9323	0.215
ENSMMUG00000004472	ENSG00000182871	COL18A1	-0.3499	-0.7246	-0.4652	1.629	-1.907	0.258	-0.6176	1.121	0.2733	-0.2919	1.002	1.796	0.2639	-0.1627	0.1598	1.79	0.6921	0.405	0.549	0.02596	0.07175	0.7413	0.4856	0.118	0.5919	0.6104	0.04961	0.0001549	0.66	0.7822	0.762	0.0002322	0.9598	0.5751	0.7275	0.1346	0.3343	0.8067	0.9999	0.2223	0.7217	0.9098	0.7531	0.009829	0.8212	0.9049	0.8811
ENSMMUG00000004476	NA	NA	-0.1648	0.2881	0.3558	0.1013	0.2507	0.672	-0.1212	0.5011	-0.3618	-0.1444	-0.2523	-0.3751	-0.4936	0.1481	-0.3837	-0.0003755	0.526	0.2323	0.1259	0.6828	0.3764	0.003915	0.6257	0.03087	0.05129	0.4605	0.1692	0.05243	0.01948	0.4407	0.04019	0.9984	0.9105	0.4171	0.337	0.8373	0.619	0.01472	0.9999	0.08476	0.1434	0.8702	0.7874	0.2125	0.1487	0.6968	0.1957
ENSMMUG00000004477	ENSG00000173638	SLC19A1	-0.3849	-0.699	0.001352	1.08	-0.5112	-0.3589	-0.287	-0.1338	-0.133	-0.4349	0.3859	1.096	0.01004	-0.1653	0.002352	0.3052	0.353	0.07512	0.997	0.004983	0.2635	0.3316	0.4644	0.7134	0.6594	0.1949	0.1977	0.0003812	0.9768	0.6113	0.9938	0.3201	0.8301	0.2558	0.9981	0.0508	0.5254	0.4332	0.9999	0.8009	0.7743	0.7692	0.7911	0.01648	0.9896	0.8075	0.9971
ENSMMUG00000004478	ENSG00000087253	LPCAT2	0.2218	0.7258	-0.1036	0.5064	1.156	1.191	-0.043	0.0007088	0.2399	0.5919	0.02504	0.0425	0.4598	0.4932	-0.2471	0.04429	0.4524	0.009397	0.7007	0.07763	0.0005056	2.029e-05	0.8814	0.9979	0.2728	0.01249	0.9103	0.8519	0.06221	0.03472	0.2705	0.8458	0.8816	0.1324	0.8352	0.2527	0.02102	0.0003815	0.9999	0.9987	0.4315	0.2592	0.9805	0.9344	0.2417	0.1922	0.4983
ENSMMUG00000004486	ENSG00000133103	COG6	0.005276	0.6181	0.7139	0.03848	0.3447	0.6662	0.3308	0.8163	-0.4709	0.03517	-0.1956	-0.307	-0.4838	0.04394	-0.3163	0.01432	0.9863	0.0283	0.008885	0.8958	0.3076	0.01346	0.2553	0.00262	0.02801	0.8724	0.3484	0.1694	0.04549	0.8407	0.1359	0.9458	0.9966	0.1977	0.1342	0.9549	0.5629	0.03683	0.9999	0.01533	0.09823	0.9748	0.8439	0.3933	0.2141	0.9353	0.3459
ENSMMUG00000004490	ENSG00000163565	IFI16	0.6055	1.06	0.31	0.7502	1.22	1.016	-0.2279	0.5237	0.4923	0.8415	0.1006	0.267	0.3692	0.4659	-0.281	0.4482	0.01255	7.652e-06	0.1506	0.0013	1.08e-05	8.741e-06	0.3124	0.01657	0.005018	1.702e-05	0.556	0.1335	0.05905	0.01341	0.1017	0.01296	0.1993	0.001019	0.3672	0.02164	0.001232	0.0002202	0.9999	0.05455	0.03324	0.001728	0.8934	0.3423	0.2369	0.1177	0.2999
ENSMMUG00000004491	ENSG00000112701	SENP6	-0.1029	0.5598	0.6866	0.2536	0.4161	0.92	0.03442	1.088	-0.489	0.1546	-0.2757	-0.4892	-0.5636	0.1657	-0.592	0.2502	0.7936	0.122	0.05147	0.4995	0.3332	0.008955	0.9273	0.002139	0.08084	0.5975	0.3171	0.09286	0.07545	0.5693	0.03669	0.373	0.978	0.3068	0.2259	0.7151	0.5819	0.02729	0.9999	0.01328	0.1928	0.9069	0.8292	0.2827	0.2642	0.7845	0.1883
ENSMMUG00000004492	ENSG00000163568	AIM2	0.006729	0.7526	0.3978	0.7911	1.115	1.147	-0.04028	0.6638	-0.2778	0.642	-0.1342	0.07367	0.07233	0.292	-0.348	0.244	0.9847	0.02684	0.215	0.02129	0.005544	0.0006233	0.9021	0.04173	0.2675	0.0221	0.5918	0.7778	0.8008	0.2935	0.1616	0.3559	0.996	0.1937	0.4425	0.1194	0.1016	0.00399	0.9999	0.1047	0.4255	0.3576	0.904	0.8973	0.904	0.5692	0.3766
ENSMMUG00000004498	ENSG00000078043	PIAS2	-0.2781	0.3629	0.2308	-0.2894	0.2726	0.2641	0.1413	0.3588	-0.5711	-0.05088	-0.3107	-0.6151	-0.3392	-0.0397	-0.1971	-0.1295	0.2803	0.1231	0.3088	0.2414	0.3184	0.2377	0.5589	0.1112	0.001633	0.7794	0.07683	0.00136	0.08395	0.8268	0.2574	0.4588	0.7745	0.308	0.5342	0.4822	0.5716	0.3336	0.9999	0.213	0.01629	0.9538	0.7631	0.03205	0.2785	0.9296	0.4862
ENSMMUG00000004503	ENSG00000110218	PANX1	0.01374	0.3892	0.305	0.03073	0.3933	0.8671	0.1903	0.7321	-0.2629	0.08915	-0.1304	-0.4389	-0.3041	0.3291	-0.2154	-0.09219	0.9568	0.09713	0.1801	0.9011	0.1517	0.00015	0.4352	0.001517	0.1459	0.6356	0.4683	0.0229	0.1364	0.07233	0.2346	0.6083	0.994	0.2829	0.4013	0.9569	0.4268	0.0015	0.9999	0.01049	0.2838	0.9194	0.875	0.1433	0.352	0.284	0.46
ENSMMUG00000004512	ENSG00000158869	FCER1G	0.1226	-0.02677	-0.3373	0.4015	0.1656	-0.05679	0.0007834	0.1253	0.3913	0.3112	0.3133	0.6019	0.709	0.2925	0.4578	0.5464	0.5595	0.891	0.07662	0.04721	0.4761	0.7642	0.9969	0.5101	0.01052	0.05566	0.036	0.0002089	7.212e-05	0.07307	0.002816	0.0006793	0.923	0.9407	0.2677	0.1896	0.6926	0.8252	0.9999	0.6353	0.05253	0.5481	0.7429	0.01136	0.008448	0.2854	0.0646
ENSMMUG00000004535	ENSG00000211670	IGLV3-9	0.2362	-0.06259	-0.578	0.2472	-0.1473	-0.5457	0.2807	-0.6472	-0.01004	-0.3123	-0.02814	-0.04468	-0.3581	-0.6755	-0.2194	-0.7416	0.4433	0.8423	0.05364	0.4068	0.675	0.07618	0.366	0.03779	0.9637	0.2082	0.9041	0.849	0.1759	0.0109	0.3311	0.004331	0.8776	0.9103	0.2297	0.6414	0.826	0.1376	0.9999	0.09748	0.979	0.7717	0.98	0.9329	0.4024	0.1062	0.5589
ENSMMUG00000004539	NA	NA	0.07596	-0.1686	-0.1983	0.1509	-0.07064	-0.2372	0.0003145	-0.5918	0.287	0.006268	0.24	0.3607	0.3177	0.04382	0.2213	-0.1979	0.6041	0.2175	0.1356	0.2803	0.6603	0.07477	0.9982	1.948e-05	0.007566	0.9557	0.02405	0.001268	0.0087	0.6978	0.03729	0.06856	0.9354	0.4022	0.3496	0.5225	0.817	0.1354	0.9999	0.0005584	0.04281	0.9907	0.7028	0.03023	0.1096	0.8593	0.1897
ENSMMUG00000004548	ENSG00000102103	PQBP1	0.08913	-0.4623	-0.4468	-0.3222	-0.5137	-0.8838	-0.1419	-0.6405	0.2225	-0.08983	0.1014	0.1565	0.1037	-0.271	0.1873	-0.06829	0.6855	0.02939	0.02775	0.1309	0.03791	3.527e-05	0.5024	0.00203	0.1671	0.6069	0.532	0.3499	0.5703	0.1274	0.2464	0.6835	0.9574	0.1991	0.1821	0.3408	0.2677	0.0005559	0.9999	0.01286	0.3113	0.9095	0.8881	0.5903	0.7598	0.379	0.475
ENSMMUG00000004552	NA	NA	-0.06191	-0.3336	-0.126	-0.5323	-0.367	-0.6957	0.07889	-0.6258	-0.0545	-0.2441	0.03674	-0.2323	-0.06428	-0.4743	0.01193	-0.4549	0.7574	0.08485	0.485	0.007211	0.1044	0.000295	0.6826	0.001053	0.7017	0.1184	0.7973	0.1267	0.693	0.003363	0.9333	0.003067	0.9717	0.2683	0.6799	0.0632	0.3737	0.002358	0.9999	0.008197	0.808	0.697	0.9583	0.3325	0.841	0.05418	0.969
ENSMMUG00000004559	ENSG00000102057	KCND1	0.2905	-0.2881	-0.4624	0.3151	0.06663	-0.4542	-0.3401	-0.5708	0.7253	-0.0402	0.4076	0.6523	0.5314	-0.0566	0.2269	0.1398	0.3312	0.321	0.09677	0.2764	0.84	0.1061	0.2509	0.04292	0.001545	0.8707	0.07708	0.005915	0.03965	0.8177	0.3228	0.5534	0.8161	0.4996	0.2972	0.5181	0.9195	0.1782	0.9999	0.1068	0.01571	0.9748	0.7631	0.07242	0.2019	0.924	0.5512
ENSMMUG00000004560	ENSG00000165475	CRYL1	-0.04231	-0.35	-0.35	-0.6073	-0.2631	-0.6862	0.09357	-0.4412	-0.1075	-0.1983	-0.1618	-0.4889	0.07485	-0.4428	0.168	-0.3243	0.8113	0.039	0.03049	0.0006862	0.1795	5.414e-05	0.5765	0.007176	0.3888	0.1449	0.2012	0.0003916	0.5952	0.001716	0.1784	0.0143	0.9787	0.2126	0.1882	0.01437	0.4531	0.0007597	0.9999	0.03026	0.5453	0.725	0.7922	0.01662	0.7784	0.03713	0.3978
ENSMMUG00000004561	ENSG00000163644	PPM1K	0.1152	0.6343	0.3403	-0.1669	0.6169	0.3578	-0.2042	-0.2185	-0.1788	0.1785	-0.1327	-0.5284	-0.2041	0.02762	-0.3713	-0.7031	0.6221	0.004274	0.1086	0.4628	0.01722	0.08966	0.3692	0.312	0.2822	0.3111	0.4249	0.003377	0.2746	0.8752	0.0296	0.0001147	0.9402	0.09715	0.3146	0.6885	0.196	0.1564	0.9999	0.4464	0.4407	0.811	0.8643	0.05371	0.511	0.9525	0.174
ENSMMUG00000004563	ENSG00000076356	PLXNA2	0.3141	-0.9666	-0.2594	-0.1673	-0.6788	-0.4045	-0.05085	0.2578	0.1508	-0.03669	0.4197	0.4721	0.6302	0.7691	0.3432	0.9795	0.3273	0.004654	0.3753	0.5869	0.05117	0.1611	0.8716	0.3545	0.5351	0.895	0.09015	0.06175	0.02365	0.003062	0.1631	5.776e-05	0.8118	0.1016	0.594	0.7752	0.2989	0.2469	0.9999	0.4893	0.6767	0.9788	0.7698	0.2307	0.1604	0.05116	0.3784
ENSMMUG00000004564	ENSG00000085831	TTC39A	1.769	0.6461	0.4003	0.3764	0.5604	0.584	1.357	0.1228	1.003	0.6492	0.7389	0.1536	1.012	0.5369	1.046	0.07696	8.832e-05	0.1424	0.3477	0.4317	0.2519	0.175	0.002234	0.7868	0.001419	0.05455	0.02554	0.6615	0.004017	0.118	0.001111	0.8257	0.01012	0.3279	0.5701	0.6617	0.5163	0.2629	0.2836	0.8556	0.01489	0.543	0.7111	0.8289	0.07134	0.3627	0.04297
ENSMMUG00000004568	ENSG00000164951	PDP1	-0.07732	0.5665	0.6365	0.2368	0.7583	1.118	0.1351	0.8465	-0.5945	-0.09398	-0.2966	-0.605	-0.7269	0.1377	-0.602	-0.1132	0.8409	0.1054	0.06012	0.5188	0.06706	0.0008632	0.7137	0.01203	0.02761	0.734	0.257	0.0314	0.01641	0.6039	0.02712	0.6663	0.9837	0.2905	0.2407	0.7273	0.328	0.004991	0.9999	0.04334	0.09739	0.9444	0.8139	0.1652	0.1383	0.8033	0.1682
ENSMMUG00000004571	ENSG00000138688	KIAA1109	0.1013	0.9223	0.9437	1.23	1.224	1.792	0.02656	1.606	-0.3014	0.5366	-0.08299	0.1058	-0.04427	0.7436	-0.4813	0.7755	0.7832	0.008889	0.005488	0.0006867	0.003365	1.115e-06	0.9396	8.902e-06	0.257	0.06616	0.7549	0.7009	0.8828	0.01468	0.07299	0.007519	0.9768	0.1303	0.1164	0.01437	0.07625	5.406e-05	0.9999	0.0003267	0.4142	0.5842	0.9466	0.8492	0.9427	0.1228	0.2562
ENSMMUG00000004576	ENSG00000183625	CCR3	-0.6352	-0.553	-0.4682	-0.8228	-0.7448	-0.6006	0.3668	-0.6315	-0.1425	-0.06333	-0.09992	-0.381	0.3816	-0.09269	0.3552	-0.2918	0.02818	0.04058	0.06999	0.003389	0.02001	0.02068	0.1754	0.01599	0.4847	0.7736	0.624	0.07636	0.1001	0.6722	0.08067	0.1672	0.2962	0.2144	0.2568	0.0391	0.2089	0.05081	0.9999	0.05323	0.6334	0.9535	0.9113	0.256	0.3002	0.8438	0.2687
ENSMMUG00000004577	ENSG00000112715	VEGFA	-0.2852	0.3179	0.6197	1.236	0.6272	0.7466	-0.2039	0.8153	-0.02889	0.2326	-0.3221	0.2227	0.2745	0.1073	-0.4723	0.1184	0.3449	0.2523	0.02378	2.477e-05	0.04792	0.005637	0.4963	0.002632	0.8917	0.306	0.1324	0.2936	0.244	0.6241	0.03421	0.5767	0.8263	0.4367	0.1749	0.002647	0.2932	0.01937	0.9999	0.01536	0.9373	0.8106	0.7837	0.538	0.4801	0.8157	0.1831
ENSMMUG00000004579	ENSG00000051180	RAD51	0.228	0.22	-0.1697	-0.2846	-0.1525	0.05284	0.8316	-0.5626	0.2937	0.2695	0.1816	0.408	0.365	0.3176	0.7072	-0.3972	0.4449	0.4374	0.5401	0.3327	0.645	0.8462	0.004101	0.05523	0.1576	0.2295	0.3945	0.06466	0.1265	0.1538	0.000704	0.08347	0.8783	0.6037	0.7201	0.5731	0.8049	0.8867	0.3809	0.1282	0.2989	0.7798	0.8568	0.2363	0.3387	0.4145	0.03515
ENSMMUG00000004586	NA	NA	-0.2873	-0.4296	-0.2379	-0.452	-0.4261	-0.5849	-0.09031	-0.2748	-0.2186	-0.2777	-0.08695	-0.09521	-0.1112	-0.3237	0.1559	-0.1404	0.1055	0.01161	0.133	0.008489	0.02947	0.000414	0.5869	0.08405	0.08472	0.04357	0.4911	0.4694	0.4351	0.01959	0.2127	0.2788	0.5416	0.1465	0.3459	0.06979	0.2452	0.003006	0.9999	0.1737	0.1987	0.4922	0.877	0.696	0.6569	0.142	0.4358
ENSMMUG00000004599	ENSG00000138814	PPP3CA	-0.001874	0.3856	0.6069	0.6581	0.6153	0.994	0.03674	0.7645	-0.3662	-0.2734	-0.03126	0.06738	-0.3235	0.255	-0.3679	0.1375	0.9949	0.1606	0.02346	0.01987	0.05751	0.0002809	0.8956	0.004597	0.08468	0.2287	0.8818	0.7559	0.1759	0.2618	0.08396	0.5259	0.998	0.3459	0.1739	0.1153	0.314	0.002291	0.9999	0.02246	0.1987	0.7798	0.9757	0.8831	0.4024	0.537	0.2742
ENSMMUG00000004622	ENSG00000174885	NLRP6	-0.2048	-0.7217	0.5587	0.6281	-0.09723	-0.5607	0.2167	0.3231	0.2516	-0.3057	0.3394	0.6868	0.2882	-0.1444	0.1851	0.7297	0.5585	0.03773	0.07326	0.05636	0.8004	0.08545	0.5191	0.2933	0.3193	0.2878	0.1764	0.007739	0.315	0.6048	0.4663	0.004505	0.9227	0.2124	0.2627	0.2095	0.8985	0.1503	0.9999	0.4276	0.4786	0.8082	0.7874	0.08381	0.5498	0.8038	0.6806
ENSMMUG00000004624	ENSG00000159082	SYNJ1	-0.4257	0.3431	0.5422	0.7878	0.5178	1.177	-0.06439	1.029	-0.5036	-0.05653	-0.04396	0.1053	-0.1846	0.4501	-0.3478	0.5444	0.1992	0.2579	0.06431	0.01131	0.1433	9.119e-05	0.8367	0.0005451	0.03403	0.8196	0.8485	0.6563	0.4797	0.06798	0.139	0.0227	0.6879	0.4415	0.2468	0.08256	0.4187	0.001079	0.9999	0.005152	0.1107	0.9633	0.9709	0.8255	0.6951	0.2747	0.3495
ENSMMUG00000004625	ENSG00000142102	PGGHG	-0.1297	-0.5925	-0.1641	-0.54	-0.5488	-1.068	-0.1644	-0.6553	0.1385	-0.3112	0.0786	-0.1278	0.04608	-0.5638	0.06548	-0.1861	0.7034	0.05788	0.5926	0.09147	0.1396	0.0005277	0.6067	0.03207	0.5623	0.2196	0.74	0.5967	0.8627	0.0251	0.7825	0.4447	0.9625	0.2369	0.7607	0.2794	0.4143	0.003554	0.9999	0.08702	0.6992	0.7764	0.9442	0.7878	0.9327	0.1631	0.8915
ENSMMUG00000004656	ENSG00000067900	ROCK1	0.03974	0.5518	0.6107	0.6474	0.5832	1.216	-0.04752	1.06	-0.3369	0.005214	-0.1645	-0.1616	-0.4691	0.3753	-0.4751	0.463	0.9106	0.09789	0.05877	0.05699	0.1365	0.0003459	0.8879	0.0016	0.19	0.985	0.5216	0.5414	0.1071	0.1908	0.06609	0.09075	0.9901	0.2834	0.239	0.211	0.41	0.002647	0.9999	0.01094	0.3389	0.9972	0.8842	0.7497	0.3104	0.4598	0.2444
ENSMMUG00000004657	ENSG00000140564	FURIN	-0.5221	-0.5076	-0.1615	0.6959	-0.08652	0.09579	-0.03531	0.1176	-0.01551	-0.3139	0.2304	0.6704	0.2467	0.03476	0.04147	0.509	0.07446	0.06154	0.5432	0.01497	0.7871	0.7183	0.8988	0.6585	0.94	0.1526	0.2676	0.002697	0.2939	0.8768	0.8409	0.02081	0.4664	0.2403	0.7223	0.09784	0.8904	0.7875	0.9999	0.7568	0.9656	0.7317	0.8188	0.04776	0.5298	0.9537	0.9248
ENSMMUG00000004664	NA	NA	0.08895	0.7227	0.5805	0.135	0.5321	0.6716	-0.1778	0.5071	0.003521	0.05823	-0.04691	-0.4304	-0.2563	0.1801	-0.2934	-0.2487	0.7523	0.006508	0.02278	0.6263	0.08355	0.007995	0.5199	0.04799	0.9858	0.7797	0.8128	0.04504	0.2488	0.3826	0.1531	0.2255	0.9707	0.1185	0.1731	0.8045	0.3521	0.02511	0.9999	0.1157	0.9917	0.9538	0.9615	0.1966	0.4841	0.6518	0.3666
ENSMMUG00000004682	NA	NA	-0.02849	-0.4639	-0.2105	-0.35	-0.3331	-0.7624	0.2739	-0.7432	0.1415	-0.1394	-0.003639	-0.02461	0.121	-0.3672	-0.001423	-0.5104	0.9254	0.1212	0.4505	0.2445	0.3274	0.009533	0.3556	0.01196	0.5273	0.5741	0.9874	0.918	0.637	0.1492	0.995	0.03865	0.9928	0.3065	0.6531	0.4855	0.5778	0.02864	0.9999	0.04322	0.6697	0.9024	0.9975	0.9647	0.8063	0.4096	0.9974
ENSMMUG00000004688	ENSG00000149294	NCAM1	-0.6804	-0.4199	-0.2219	0.4873	-0.3027	0.06891	-0.1764	0.61	0.05232	-0.07403	0.05806	0.4624	0.1929	0.2156	0.1744	0.9915	0.002958	0.04828	0.2661	0.02013	0.2172	0.7259	0.4043	0.002033	0.7529	0.681	0.7273	0.006828	0.2958	0.2143	0.2927	3.84e-08	0.09055	0.2263	0.4946	0.116	0.4866	0.7937	0.9999	0.01287	0.845	0.9303	0.9419	0.07846	0.5316	0.4865	0.5205
ENSMMUG00000004690	ENSG00000112561	TFEB	-0.1023	-0.4402	-0.3875	-0.06469	-0.4877	-0.4927	-0.2087	-0.5829	0.2366	-0.1997	0.08872	0.2952	0.133	-0.172	0.0781	-0.07321	0.6887	0.06847	0.09546	0.7903	0.08555	0.03531	0.3924	0.01339	0.2032	0.3166	0.6314	0.1249	0.5244	0.3881	0.6728	0.7015	0.9584	0.248	0.2955	0.901	0.3521	0.07622	0.9999	0.04676	0.3534	0.812	0.9122	0.3306	0.7284	0.6564	0.8246
ENSMMUG00000004703	ENSG00000101236	RNF24	-0.08507	0.489	0.6193	1.379	0.9055	1.413	-0.2304	0.92	-0.04736	0.3713	0.1856	0.864	0.2402	0.7074	-0.3215	0.4574	0.7883	0.09509	0.02981	8.743e-06	0.008729	1.873e-06	0.453	0.001373	0.8352	0.1274	0.4106	0.0002714	0.3459	0.003519	0.1677	0.04871	0.9777	0.2805	0.1874	0.001584	0.1346	7.788e-05	0.9999	0.009759	0.8993	0.7025	0.8607	0.01351	0.5777	0.0556	0.3842
ENSMMUG00000004707	ENSG00000162723	SLAMF9	-0.29	-0.4463	0.1225	-0.3786	-1.016	-0.4901	0.1856	0.1264	-0.03605	-0.1727	0.0608	0.04864	-0.2311	-0.2168	0.1604	0.3716	0.2594	0.06862	0.5913	0.1255	0.0006212	0.03716	0.4406	0.5773	0.8474	0.3921	0.745	0.8043	0.2863	0.2819	0.3897	0.05252	0.7549	0.2481	0.7597	0.3321	0.0238	0.07947	0.9999	0.6927	0.9072	0.8412	0.9453	0.9121	0.5226	0.5583	0.6137
ENSMMUG00000004712	ENSG00000175445	LPL	1.025	0.835	0.3223	0.3515	0.7676	1.063	0.3672	0.5591	0.7706	0.6509	0.09379	0.06237	0.8657	0.6983	0.1219	0.3514	0.0001235	0.0007636	0.1765	0.1691	0.006581	1.392e-05	0.1456	0.01895	6.138e-05	0.0013	0.6193	0.749	5.345e-05	0.0005155	0.5183	0.07119	0.01243	0.0323	0.3967	0.3922	0.114	0.0002974	0.9999	0.06014	0.001828	0.05636	0.9105	0.8782	0.0074	0.01921	0.7187
ENSMMUG00000004723	ENSG00000136451	VEZF1	-0.01675	0.4054	0.4845	0.6428	0.4879	0.9397	-0.01966	0.7737	-0.3597	-0.00922	-0.1327	-0.01342	-0.214	0.2107	-0.2937	0.2777	0.9431	0.06714	0.02414	0.004945	0.06106	2.633e-05	0.9301	0.0004262	0.03568	0.9596	0.4332	0.9387	0.2638	0.2505	0.08532	0.1149	0.994	0.2466	0.1758	0.05046	0.3195	0.0004578	0.9999	0.00435	0.1136	0.9915	0.8657	0.9743	0.5008	0.5241	0.2763
ENSMMUG00000004735	ENSG00000117859	OSBPL9	-0.06799	0.2068	0.1467	0.5958	0.1984	0.3443	-0.07185	0.3997	-0.06189	0.1046	0.217	0.3624	0.006112	0.2036	0.04243	0.4894	0.7195	0.2488	0.3996	0.001608	0.3445	0.05156	0.6907	0.02535	0.6495	0.4787	0.115	0.01256	0.9683	0.1758	0.7546	0.001015	0.9644	0.4337	0.6142	0.02463	0.5919	0.1018	0.9999	0.07401	0.7668	0.8773	0.7756	0.1087	0.9853	0.4393	0.8766
ENSMMUG00000004740	ENSG00000100294	MCAT	-0.000744	-0.4221	-0.2859	-0.211	-0.5806	-0.6322	-0.04792	-0.6194	0.2398	-0.07534	0.1048	0.2197	0.1974	-0.1833	0.06089	-0.1872	0.9968	0.02298	0.0977	0.2484	0.007745	0.0004927	0.7938	0.0006403	0.08507	0.6233	0.4603	0.1341	0.2186	0.2342	0.6662	0.2078	0.9987	0.1861	0.2988	0.4893	0.1248	0.003403	0.9999	0.0058	0.199	0.9142	0.8722	0.3431	0.4527	0.5054	0.8202
ENSMMUG00000004745	ENSG00000173681	BCLAF3	0.07257	0.5594	0.7678	0.4661	0.4365	1.114	-0.01337	1.24	-0.3502	0.048	-0.2803	-0.3541	-0.3896	0.09573	-0.7105	0.3624	0.8456	0.09841	0.02085	0.1936	0.2807	0.0006605	0.9711	0.0001488	0.1808	0.8597	0.2788	0.1936	0.1901	0.7145	0.01011	0.1519	0.9845	0.2835	0.1702	0.4247	0.5415	0.004139	0.9999	0.002174	0.3277	0.9734	0.8217	0.4257	0.4192	0.8686	0.1117
ENSMMUG00000004747	ENSG00000089775	ZBTB25	-0.04055	0.5564	0.5385	0.0794	0.308	0.7773	0.1485	0.5454	-0.4156	0.1251	-0.2348	-0.2252	-0.355	0.03033	-0.32	-0.1896	0.9142	0.1047	0.1062	0.8239	0.4486	0.01801	0.6802	0.1011	0.1014	0.6275	0.3453	0.3922	0.2093	0.9056	0.2062	0.4517	0.9908	0.2895	0.3112	0.9191	0.6732	0.04567	0.9999	0.1982	0.2228	0.9163	0.8437	0.6309	0.4417	0.9635	0.428
ENSMMUG00000004748	ENSG00000126804	ZBTB1	-0.216	0.5463	0.7292	0.3222	0.5268	0.8433	0.07236	0.9743	-0.6527	0.0667	-0.3326	-0.644	-0.656	0.07367	-0.5533	0.05666	0.5499	0.09913	0.02405	0.3482	0.1788	0.008768	0.8335	0.002621	0.01112	0.8014	0.1832	0.01547	0.0225	0.7804	0.0303	0.8235	0.9199	0.284	0.1755	0.5872	0.453	0.02688	0.9999	0.01533	0.05454	0.9601	0.788	0.1188	0.1572	0.9039	0.1756
ENSMMUG00000004751	ENSG00000159423	ALDH4A1	-0.215	-0.6543	-0.4448	-0.6611	-0.7394	-0.7423	0.05046	-0.7904	-0.04832	-0.2649	0.04176	-0.1181	0.08092	-0.3054	0.1898	-0.3694	0.4334	0.01469	0.0721	0.0142	0.0167	0.003757	0.8449	0.002272	0.807	0.2239	0.8344	0.5752	0.72	0.1641	0.3346	0.07894	0.8729	0.1602	0.2608	0.09479	0.1928	0.01431	0.9999	0.01385	0.8818	0.778	0.967	0.7741	0.8567	0.4275	0.5623
ENSMMUG00000004754	ENSG00000169991	IFFO2	-0.3035	-0.4721	-0.2588	-0.5965	-0.1917	-0.09995	0.02718	0.04157	-0.2145	-0.1938	-0.2534	-0.2708	-5.887e-05	0.1061	0.1226	0.1832	0.1038	0.008369	0.1233	0.00135	0.3372	0.5412	0.8759	0.7985	0.1017	0.1729	0.05674	0.05284	0.9997	0.4386	0.3415	0.1648	0.5368	0.1279	0.3336	0.02224	0.5857	0.6364	0.9999	0.8635	0.223	0.7542	0.7531	0.2134	0.9997	0.6952	0.5686
ENSMMUG00000004755	ENSG00000094804	CDC6	0.549	0.6376	0.318	0.4225	0.2719	0.8054	0.886	0.2253	0.02102	0.235	-0.2024	0.2473	0.176	0.2907	0.4996	-0.0283	0.02924	0.007105	0.1692	0.07944	0.3207	0.0004177	0.0002767	0.3274	0.9012	0.1923	0.2487	0.1628	0.3605	0.102	0.003326	0.8732	0.3019	0.1194	0.3889	0.2558	0.5727	0.003024	0.147	0.4624	0.9423	0.7682	0.8111	0.3841	0.5917	0.3369	0.06903
ENSMMUG00000004760	ENSG00000108465	CDK5RAP3	0.1824	-0.3625	-0.431	-0.4934	-0.4616	-0.7634	-0.03862	-0.7289	0.3781	-0.154	0.1725	-0.07975	0.2311	-0.1824	0.3723	-0.09413	0.3462	0.04784	0.01501	0.008894	0.03154	3.497e-05	0.8335	7.055e-05	0.007906	0.3084	0.2194	0.5839	0.145	0.2301	0.008826	0.5163	0.8272	0.2259	0.1539	0.07147	0.2527	0.0005533	0.9999	0.001294	0.04387	0.8106	0.7946	0.7789	0.3637	0.5011	0.1068
ENSMMUG00000004761	ENSG00000110395	CBL	-0.5405	0.1684	0.4553	1.113	0.6188	1.333	-0.1049	1.045	-0.4635	-0.01919	-0.1043	0.4284	0.03924	0.6332	-0.2154	0.4578	0.1399	0.6118	0.156	0.001277	0.1121	6.333e-05	0.7589	0.001408	0.07317	0.9438	0.6807	0.1018	0.8906	0.02155	0.3995	0.08071	0.6068	0.7446	0.3734	0.02145	0.3818	0.000846	0.9999	0.009927	0.1809	0.989	0.9266	0.2968	0.9465	0.1499	0.6226
ENSMMUG00000004778	ENSG00000165322	ARHGAP12	-0.5524	0.5665	0.7774	0.1034	0.4907	0.825	-0.1317	1.036	-0.9172	0.06689	-0.405	-0.6585	-0.7472	0.06055	-0.7145	-0.1657	0.2418	0.1728	0.05548	0.8138	0.321	0.03988	0.7672	0.01048	0.005883	0.8405	0.1982	0.04997	0.04035	0.8537	0.02904	0.6016	0.7366	0.3583	0.2332	0.9138	0.573	0.08397	0.9999	0.03936	0.03645	0.9682	0.7911	0.2075	0.2032	0.9419	0.1724
ENSMMUG00000004787	ENSG00000140563	MCTP2	-0.3018	0.05926	0.5125	1.267	0.2651	0.9016	-0.08262	0.9428	-0.3045	-0.2267	0.1373	0.5689	-0.1133	0.464	-0.1734	0.6914	0.3417	0.8401	0.06806	3.676e-05	0.4429	0.001571	0.7844	0.0009959	0.1823	0.3541	0.5395	0.01413	0.658	0.05259	0.4458	0.003065	0.8235	0.9087	0.2537	0.003342	0.6694	0.007765	0.9999	0.00793	0.3295	0.8277	0.8895	0.1141	0.82	0.2382	0.6641
ENSMMUG00000004791	ENSG00000021300	PLEKHB1	0.01518	-0.5752	-0.1784	-0.3942	-0.5005	-0.644	0.09029	0.02057	0.2214	-0.05817	0.4605	0.3307	0.1569	0.2145	0.5574	0.467	0.9564	0.03866	0.4767	0.1471	0.111	0.01385	0.7336	0.9343	0.2772	0.7965	0.02612	0.1265	0.5019	0.3344	0.006792	0.02483	0.994	0.2126	0.675	0.3634	0.3811	0.03751	0.9999	0.9584	0.4358	0.9585	0.7111	0.3324	0.7115	0.6075	0.09507
ENSMMUG00000004799	ENSG00000120696	KBTBD7	-0.3652	0.4391	0.6464	0.9717	0.4628	1.556	0.177	1.34	-0.6397	0.1183	-0.1903	-0.1497	-0.06672	0.4207	-0.5175	0.3829	0.3771	0.2296	0.06868	0.01028	0.2751	1.192e-05	0.6488	0.0001545	0.02872	0.6889	0.4931	0.5989	0.8308	0.1322	0.07305	0.1612	0.8464	0.4147	0.2549	0.07782	0.5367	0.0002674	0.9999	0.002233	0.09986	0.9324	0.877	0.7891	0.9182	0.3858	0.2563
ENSMMUG00000004800	ENSG00000163681	SLMAP	-0.2422	0.3751	0.4926	0.5148	0.3934	0.9059	-0.05092	0.7803	-0.3942	-0.02148	-0.1304	-0.1255	-0.4069	0.2493	-0.4059	0.2827	0.405	0.1609	0.05731	0.06139	0.2125	0.0005962	0.8539	0.002888	0.05828	0.9218	0.5233	0.5523	0.08268	0.253	0.05233	0.1785	0.8565	0.3463	0.2369	0.2211	0.4829	0.00388	0.9999	0.0164	0.1554	0.9847	0.8842	0.7577	0.2757	0.5269	0.2186
ENSMMUG00000004804	ENSG00000179922	ZNF784	0.5134	-0.18	-0.385	-0.2871	-0.6344	-0.7046	-0.139	-0.7215	0.5309	-0.228	0.02462	0.03951	-0.01352	-0.4084	0.07359	-0.1264	0.04611	0.4758	0.1093	0.2622	0.0365	0.004932	0.583	0.003822	0.006595	0.2966	0.9037	0.8501	0.9533	0.06936	0.7141	0.5488	0.3789	0.6349	0.3151	0.5036	0.2641	0.01751	0.9999	0.01981	0.03899	0.8098	0.98	0.9333	0.9781	0.2775	0.852
ENSMMUG00000004805	ENSG00000171425	ZNF581	-0.07535	-0.3127	-0.2373	-0.3647	-0.4255	-0.6815	0.02268	-0.6811	0.01996	-0.1221	-0.001167	0.02065	-0.1052	-0.3613	-0.04249	-0.3875	0.7449	0.1543	0.2575	0.1029	0.09956	0.00175	0.9183	0.001809	0.9055	0.5035	0.9945	0.9062	0.5838	0.05275	0.8012	0.03025	0.9692	0.3386	0.4863	0.2974	0.3672	0.00828	0.9999	0.01191	0.9453	0.8869	0.9984	0.9584	0.7692	0.2386	0.9018
ENSMMUG00000004808	ENSG00000173581	CCDC106	-0.5062	-0.7618	-0.6212	-0.8761	-1.3	-1.108	-0.2474	-0.8869	-0.3161	-0.577	-0.3063	-0.3249	-0.3326	-1.137	-0.1213	-0.5593	0.1835	0.0409	0.06912	0.01832	0.003656	0.002646	0.493	0.01173	0.2537	0.0615	0.2754	0.2722	0.3072	0.0006659	0.6586	0.05531	0.6705	0.2145	0.256	0.1101	0.07954	0.01111	0.9999	0.0426	0.4109	0.5693	0.8211	0.5176	0.5426	0.02193	0.8148
ENSMMUG00000004820	ENSG00000174231	PRPF8	0.1203	-0.5803	-0.7483	-0.2994	-0.5324	-0.4237	-0.1834	-0.3701	0.4628	-0.2349	0.09399	0.3068	0.4107	0.2338	0.5091	0.3698	0.5903	0.005236	0.0003036	0.1578	0.03134	0.03686	0.387	0.06768	0.004847	0.1669	0.5499	0.06449	0.0247	0.1756	0.001971	0.02729	0.93	0.1072	0.04351	0.3777	0.2519	0.07894	0.9999	0.1488	0.03253	0.7469	0.8914	0.2363	0.1633	0.4393	0.05571
ENSMMUG00000004838	ENSG00000130598	TNNI2	-0.3498	-0.609	-0.308	-0.3665	-0.3837	-0.7548	-0.327	-0.1763	0.008948	-0.05073	-0.308	-0.2789	-0.1513	-0.5304	-0.3525	-0.08078	0.2115	0.02341	0.2247	0.1761	0.2151	0.004154	0.2293	0.4803	0.9648	0.8179	0.141	0.1994	0.5138	0.02076	0.09296	0.7002	0.7042	0.1869	0.451	0.4027	0.4854	0.0154	0.9999	0.6087	0.9796	0.963	0.7859	0.4326	0.7196	0.1466	0.2877
ENSMMUG00000004839	ENSG00000136231	IGF2BP3	-0.1005	0.4751	0.5888	0.5881	0.6936	1.029	-0.05997	0.8623	-0.5184	0.002885	-0.2187	-0.2843	-0.4092	0.06114	-0.5922	0.2021	0.792	0.1609	0.0713	0.09904	0.08586	0.001581	0.8657	0.00781	0.04363	0.9913	0.3803	0.2727	0.1522	0.8116	0.02369	0.419	0.978	0.3463	0.2594	0.2904	0.3523	0.007792	0.9999	0.03213	0.1295	0.9983	0.8534	0.5179	0.3741	0.9198	0.1604
ENSMMUG00000004843	NA	NA	0.7979	0.1944	-0.094	0.03875	0.2097	0.1519	-0.0033	-0.02552	1.152	0.5812	0.249	0.2963	0.7003	0.228	0.1886	0.5317	0.01076	0.5081	0.7442	0.9008	0.5441	0.5955	0.9914	0.929	3.06e-06	0.02368	0.3085	0.236	0.008909	0.3772	0.4398	0.03359	0.182	0.6621	0.8629	0.9569	0.7387	0.6845	0.9999	0.9554	0.0002048	0.3698	0.8289	0.476	0.1109	0.6473	0.6596
ENSMMUG00000004851	ENSG00000139132	FGD4	-0.8955	0.764	0.5926	1.423	0.2307	2.032	-0.3662	1.48	-0.08314	0.64	0.195	0.7421	-0.09633	1.11	-0.3112	0.7948	0.1323	0.1312	0.2322	0.006035	0.709	2.948e-05	0.5124	0.002373	0.8346	0.1151	0.6109	0.05131	0.8316	0.003642	0.4451	0.03367	0.5935	0.318	0.4595	0.05665	0.8462	0.0004917	0.9999	0.01429	0.8991	0.6928	0.9096	0.2103	0.9184	0.0564	0.6636
ENSMMUG00000004861	ENSG00000164258	NDUFS4	-0.6507	-0.1028	0.06341	-0.6162	-0.03508	-0.06409	0.1011	0.04571	-0.9228	0.4039	-0.4896	-0.5684	-0.4922	-0.4221	-0.2206	-0.2626	0.1326	0.7839	0.864	0.1278	0.9382	0.8618	0.7954	0.9009	0.003079	0.1835	0.1007	0.07302	0.1411	0.172	0.4484	0.3805	0.5939	0.8703	0.9301	0.3358	0.9704	0.8983	0.9999	0.9359	0.02437	0.7646	0.772	0.2501	0.3587	0.4351	0.6658
ENSMMUG00000004891	ENSG00000161921	CXCL16	0.08173	-0.1888	-0.4396	-0.1327	-0.317	-0.2235	0.02284	-0.1963	0.6073	0.1703	0.3439	0.4074	0.7164	0.2865	0.5009	0.3245	0.7328	0.4018	0.04453	0.5659	0.2282	0.3014	0.9196	0.3644	0.0006993	0.3681	0.05412	0.02687	0.0004405	0.1283	0.005119	0.0752	0.9667	0.5719	0.2154	0.7625	0.495	0.403	0.9999	0.4988	0.00954	0.8324	0.7531	0.1545	0.02113	0.3804	0.08394
ENSMMUG00000004892	ENSG00000161920	MED11	-0.0228	-0.4123	-0.1869	-0.5603	-0.2722	-0.7546	-0.01202	-0.1646	-0.0465	-0.082	-0.1174	-0.1882	-0.001036	-0.4418	0.0119	-0.003769	0.9033	0.02331	0.2724	0.003108	0.1906	4.092e-05	0.9467	0.3303	0.733	0.5801	0.3989	0.2013	0.9947	0.004407	0.9309	0.9786	0.9898	0.1867	0.4997	0.03737	0.4629	0.0006162	0.9999	0.4655	0.8306	0.9029	0.858	0.4353	0.9976	0.06214	0.9682
ENSMMUG00000004893	ENSG00000111961	SASH1	0.6433	1.07	-0.133	0.12	1.092	2.032	-0.5303	1.053	0.5854	1.006	0.0188	-0.1914	0.9424	1.505	-0.07072	1.12	0.3217	0.06649	0.8292	0.8583	0.09673	0.0002174	0.4287	0.06461	0.1345	0.01214	0.9645	0.6618	0.02232	9.071e-05	0.8712	0.005064	0.8074	0.2465	0.9119	0.9365	0.3636	0.001922	0.9999	0.1438	0.2686	0.255	0.9932	0.8292	0.1567	0.008701	0.9399
ENSMMUG00000004896	ENSG00000166582	CENPV	-0.05504	-0.3299	0.01507	-0.8179	-0.6558	-0.7043	0.6037	0.01326	-0.2744	-0.2243	0.372	-0.2203	-0.4074	-0.5651	0.7555	0.02873	0.8645	0.2773	0.9578	0.01014	0.07349	0.01835	0.04457	0.9632	0.2238	0.3519	0.09689	0.3542	0.1133	0.02297	0.0008351	0.9005	0.9873	0.4605	0.9793	0.0775	0.3385	0.04636	0.9126	0.9786	0.3773	0.8261	0.7707	0.5953	0.3192	0.1553	0.0381
ENSMMUG00000004897	ENSG00000115159	GPD2	-0.09612	0.2612	0.3375	0.6998	0.3508	0.8069	-0.1817	0.5775	-0.4398	-0.1743	-0.04009	0.09703	-0.3901	0.166	-0.3749	0.2364	0.7527	0.3565	0.2167	0.01646	0.2955	0.003795	0.5331	0.03622	0.04746	0.4593	0.8546	0.6664	0.1187	0.4786	0.09126	0.2941	0.9707	0.5323	0.4439	0.1033	0.5538	0.01442	0.9999	0.09475	0.1363	0.8702	0.9714	0.8309	0.3263	0.7227	0.2852
ENSMMUG00000004901	ENSG00000196189	SEMA4A	0.1262	-0.2858	-0.4622	0.5594	0.06888	-0.003668	-0.2491	-0.2008	0.5635	-0.09235	0.3679	0.8737	0.6846	0.325	0.2549	0.5577	0.6822	0.319	0.09856	0.05939	0.8385	0.9895	0.3941	0.4707	0.01196	0.6941	0.09504	0.0002301	0.006952	0.1718	0.2453	0.01575	0.9571	0.4976	0.3002	0.2168	0.9186	0.9937	0.9999	0.5999	0.0571	0.9328	0.7707	0.01213	0.09745	0.4349	0.4738
ENSMMUG00000004903	ENSG00000136960	ENPP2	-0.5619	0.7884	0.8244	0.6996	0.5511	0.769	0.4667	1.425	-0.0201	0.217	0.139	0.2349	-0.3465	0.1201	-0.02474	0.4997	0.2422	0.05621	0.03547	0.09697	0.2839	0.04869	0.2703	0.0002354	0.9471	0.4715	0.6287	0.4252	0.2991	0.6862	0.9331	0.07774	0.7368	0.2361	0.1985	0.2871	0.5433	0.09785	0.9999	0.003003	0.9693	0.875	0.9122	0.6595	0.5349	0.8536	0.969
ENSMMUG00000004907	ENSG00000183508	TENT5C	-0.2017	-0.2181	-0.001565	-0.5027	-0.1344	-0.2835	0.7425	-0.1549	-0.291	-0.1903	0.3111	-0.2994	-0.3004	-0.1623	0.8339	-0.3775	0.3458	0.2749	0.9935	0.01519	0.5653	0.1429	0.0004189	0.421	0.06348	0.2559	0.04818	0.06365	0.08867	0.3353	1.062e-06	0.02032	0.8272	0.4583	0.9964	0.0981	0.7528	0.2251	0.1597	0.5544	0.1644	0.7928	0.7531	0.2351	0.2861	0.6083	0.002384
ENSMMUG00000004915	ENSG00000156411	ATP5MPL	-0.8337	-0.2405	-0.03979	-0.3785	-0.1669	-0.2901	0.2324	-0.08646	-0.7226	0.2947	-0.2353	-0.215	-0.296	-0.4369	-0.06894	-0.2743	0.002203	0.3176	0.864	0.1286	0.5572	0.2167	0.3447	0.7106	0.0002359	0.1352	0.2057	0.2656	0.1585	0.02968	0.7072	0.1519	0.07626	0.4964	0.9301	0.3368	0.7461	0.31	0.9999	0.7984	0.004673	0.7155	0.7924	0.5105	0.3834	0.1774	0.8475
ENSMMUG00000004930	ENSG00000107968	MAP3K8	0.4928	0.724	0.6569	0.532	0.6924	0.9416	-0.0854	0.3836	0.1026	0.2782	0.1633	0.01139	-0.0353	0.2386	-0.3482	-0.06314	0.02849	0.0006695	0.001335	0.01381	0.005094	6.706e-06	0.6914	0.05826	0.5071	0.09593	0.2933	0.9437	0.841	0.1474	0.03045	0.6941	0.2974	0.02979	0.07461	0.09363	0.09592	0.0001835	0.9999	0.133	0.6527	0.6581	0.8264	0.9763	0.9231	0.4071	0.1756
ENSMMUG00000004944	ENSG00000170852	KBTBD2	0.01576	0.4666	0.4472	0.6433	0.6337	1.009	0.03018	0.6194	-0.2409	0.1831	-0.007304	0.02454	-0.08219	0.3584	-0.3503	0.1829	0.9484	0.04256	0.04422	0.006641	0.01947	1.394e-05	0.8973	0.005808	0.1721	0.3331	0.9668	0.8922	0.6784	0.06018	0.04944	0.313	0.994	0.2165	0.2154	0.0603	0.2073	0.0002974	0.9999	0.02633	0.3174	0.8207	0.9935	0.9526	0.8323	0.2574	0.214
ENSMMUG00000004949	ENSG00000197461	PDGFA	-0.9356	-0.1115	-0.2672	-0.04544	-0.2114	-0.5702	-0.2714	-0.7598	-0.5958	-0.2803	-0.03435	-0.252	-0.07207	-0.485	-0.1081	-0.2691	0.007501	0.7019	0.3245	0.8769	0.5432	0.04505	0.3612	0.007572	0.004742	0.2061	0.862	0.2172	0.7502	0.03342	0.5839	0.1992	0.1486	0.8109	0.5481	0.9466	0.7382	0.09234	0.9999	0.03145	0.03207	0.7714	0.9723	0.4534	0.8747	0.1888	0.7661
ENSMMUG00000004968	ENSG00000162804	SNED1	-1.875	-0.7925	-0.09533	-0.8861	-0.7375	-0.505	-0.391	0.03053	-0.8345	-0.08193	-0.5321	-0.6036	-0.4933	-0.5027	-0.0219	0.1629	5.761e-05	0.03572	0.7888	0.03781	0.09326	0.1715	0.3068	0.9297	0.01155	0.8005	0.07927	0.07126	0.15	0.1321	0.9416	0.5728	0.007886	0.2095	0.89	0.1659	0.3594	0.2586	0.9999	0.9557	0.05586	0.96	0.767	0.2476	0.3707	0.3858	0.9728
ENSMMUG00000004974	ENSG00000132109	TRIM21	1.11	1.094	-0.2813	0.1358	1.262	0.8091	-0.174	-0.3037	1.184	1.05	0.2029	0.1443	0.9365	0.5611	-0.01449	0.1983	2.883e-05	1.12e-05	0.2202	0.5741	1.531e-05	0.0006019	0.474	0.1869	4.764e-09	6.502e-07	0.2715	0.447	1.587e-05	0.005089	0.9373	0.2962	0.005404	0.001351	0.4468	0.7668	0.001627	0.003894	0.9999	0.3103	2.464e-06	0.0001029	0.8201	0.6773	0.003791	0.06768	0.9712
ENSMMUG00000004983	ENSG00000151014	NOCT	0.2071	-0.1718	-0.7504	-0.3449	-0.3435	-0.7724	-0.008694	-0.395	0.698	0.002169	0.1531	0.1392	0.2139	0.2183	0.2817	0.1938	0.5203	0.5845	0.01468	0.2839	0.357	0.01171	0.9781	0.1882	0.002532	0.9931	0.5233	0.5673	0.412	0.3831	0.2272	0.4252	0.9082	0.7217	0.1539	0.5267	0.6018	0.03326	0.9999	0.3119	0.02159	0.9983	0.8842	0.7678	0.6363	0.6521	0.4524
ENSMMUG00000004984	ENSG00000109381	ELF2	0.02841	0.3133	0.5001	0.3959	0.3652	0.7459	0.07269	0.7208	-0.2692	0.07223	0.001139	-0.106	-0.1701	0.1782	-0.2481	0.2968	0.8998	0.1371	0.01487	0.06726	0.1404	0.0003576	0.7363	0.0005493	0.09829	0.676	0.9944	0.5257	0.3514	0.3027	0.1289	0.07576	0.9898	0.3227	0.1539	0.2341	0.4152	0.002694	0.9999	0.005176	0.2181	0.9288	0.9983	0.739	0.5829	0.5795	0.3366
ENSMMUG00000004994	ENSG00000079950	STX7	0.006499	0.4603	0.2826	0.3481	0.3269	0.7697	-0.1264	0.4017	-0.2736	-0.09632	-0.1336	-0.1491	-0.3982	0.09321	-0.3954	-0.0458	0.978	0.03852	0.1856	0.1231	0.2084	0.0005237	0.5734	0.06232	0.1106	0.6001	0.434	0.3975	0.04072	0.6159	0.02238	0.7952	0.9951	0.2126	0.4076	0.3287	0.4802	0.003535	0.9999	0.1399	0.2356	0.9075	0.8658	0.6352	0.2042	0.8111	0.1559
ENSMMUG00000005000	ENSG00000163867	ZMYM6	0.1225	0.415	0.4583	0.2113	0.4025	0.5724	0.106	0.6915	-0.3487	-0.0104	-0.1569	-0.3019	-0.363	0.01209	-0.3347	0.1522	0.6367	0.08483	0.04878	0.3943	0.1533	0.01344	0.6696	0.00297	0.05923	0.9569	0.3898	0.1176	0.07979	0.9495	0.07226	0.4074	0.946	0.2683	0.2213	0.6298	0.4277	0.0368	0.9999	0.01674	0.1568	0.9907	0.8566	0.3193	0.2712	0.9818	0.2552
ENSMMUG00000005001	ENSG00000119917	IFIT3	2.882	3.705	0.4084	0.7188	4.26	2.975	-0.6038	0.2238	2.226	3.082	-0.1166	-0.138	1.909	1.525	-1.292	0.2994	3.061e-07	2.675e-11	0.3532	0.1226	9.68e-11	6.398e-09	0.182	0.6106	7.327e-08	5.741e-11	0.746	0.7095	2.613e-05	0.0003413	0.000384	0.4253	0.0006215	1.059e-07	0.5751	0.3276	2.359e-07	2.051e-06	0.9999	0.7194	1.594e-05	2.152e-07	0.9453	0.8542	0.005126	0.01549	0.02805
ENSMMUG00000005006	ENSG00000171858	RPS21	-0.9675	-0.3649	0.2273	-0.494	-0.1637	-0.4705	0.3427	-0.254	-1.142	0.2367	-0.4324	-0.4176	-0.5602	-0.6645	-0.2371	-0.8127	0.004977	0.2532	0.4617	0.1262	0.6604	0.1266	0.2944	0.407	9.887e-06	0.3774	0.08172	0.1002	0.04513	0.01333	0.3384	0.001773	0.123	0.4372	0.6621	0.3333	0.817	0.2047	0.9999	0.5403	0.0004965	0.8369	0.7676	0.2946	0.2134	0.1177	0.5655
ENSMMUG00000005008	ENSG00000143578	CREB3L4	-0.351	-0.1904	-0.1958	-0.633	-0.1871	-0.6765	-0.2035	-0.887	0.1407	-0.02011	-0.08498	-0.1712	0.08716	-0.2268	0.09344	-0.3769	0.108	0.3568	0.3188	0.003877	0.4294	0.001031	0.3277	3.343e-05	0.3579	0.9025	0.5859	0.3024	0.6124	0.1809	0.5454	0.02458	0.5494	0.5326	0.5432	0.04263	0.6604	0.005728	0.9999	0.0007924	0.5171	0.9801	0.9017	0.5466	0.7895	0.4464	0.738
ENSMMUG00000005018	ENSG00000164219	PGGT1B	0.2588	0.811	0.7172	0.3468	0.7271	1.058	0.06787	0.8333	-0.3522	0.1354	-0.2941	-0.5052	-0.4643	0.3209	-0.5278	-0.2658	0.47	0.01419	0.02688	0.3214	0.06224	0.000887	0.8481	0.01021	0.1684	0.606	0.2479	0.06336	0.1056	0.2125	0.04612	0.3023	0.8882	0.1599	0.1812	0.5636	0.3213	0.005098	0.9999	0.03869	0.3129	0.9095	0.8111	0.2343	0.3084	0.4841	0.2091
ENSMMUG00000005023	ENSG00000164221	CCDC112	0.1168	0.5354	0.5929	0.2356	0.3499	0.6647	-0.04087	0.8419	-0.0886	0.1187	0.01788	-0.2859	-0.4562	0.2715	-0.241	0.4445	0.7414	0.1043	0.06114	0.4935	0.372	0.03406	0.9055	0.007236	0.7225	0.6512	0.9425	0.2821	0.1152	0.293	0.3475	0.07586	0.9684	0.2891	0.2428	0.7098	0.6149	0.07428	0.9999	0.03044	0.8224	0.9239	0.9893	0.5272	0.3221	0.5687	0.5752
ENSMMUG00000005029	ENSG00000165494	PCF11	-0.152	0.5019	0.5034	0.7246	0.7108	1.011	-0.02794	0.9379	-0.4633	0.1591	-0.2759	-0.106	-0.2018	0.2225	-0.4474	0.2899	0.5953	0.06233	0.05318	0.008906	0.02577	0.0001941	0.9182	0.0005093	0.02688	0.4757	0.1833	0.6191	0.3879	0.3283	0.03258	0.1835	0.9311	0.241	0.2291	0.0715	0.2329	0.001767	0.9999	0.004932	0.09589	0.8768	0.788	0.802	0.6156	0.6013	0.1796
ENSMMUG00000005032	ENSG00000196586	MYO6	0.1743	0.3756	0.5215	-0.07871	0.5599	0.5929	0.2356	0.6649	-0.1342	-0.1544	-0.002073	-0.398	-0.2608	0.3566	-0.02658	0.1151	0.5091	0.133	0.02965	0.7628	0.05427	0.01256	0.3556	0.00564	0.4642	0.4324	0.991	0.04434	0.2085	0.06606	0.8849	0.5363	0.9047	0.3193	0.1871	0.8842	0.3058	0.03506	0.9999	0.0258	0.616	0.8657	0.9982	0.1949	0.4407	0.2706	0.9459
ENSMMUG00000005034	ENSG00000198125	MB	-0.09305	0.5605	-0.502	-0.08184	0.2615	0.2369	-0.2328	-0.4357	1.277	0.372	-0.02257	0.6663	0.533	0.5876	0.7263	-0.3083	0.8996	0.422	0.4651	0.9095	0.7526	0.7245	0.7468	0.5265	0.006981	0.4752	0.9647	0.1925	0.3283	0.2649	0.1415	0.5572	0.9898	0.5905	0.6644	0.961	0.8723	0.7925	0.9999	0.6499	0.04058	0.8768	0.9932	0.4246	0.562	0.5404	0.352
ENSMMUG00000005042	ENSG00000196642	RABL6	-0.009009	-0.5484	-0.2932	-0.4598	-0.5429	-0.7194	0.0691	-0.4255	0.3229	-0.1695	0.04192	0.02982	0.1814	-0.242	0.1476	0.1068	0.9754	0.04655	0.2657	0.09998	0.09185	0.007391	0.8028	0.1084	0.128	0.4554	0.8422	0.891	0.4461	0.2865	0.4831	0.6232	0.9946	0.2247	0.4943	0.2922	0.3585	0.02365	0.9999	0.2091	0.2599	0.8699	0.9702	0.9526	0.6682	0.5626	0.6928
ENSMMUG00000005047	ENSG00000054148	PHPT1	-0.2207	-0.4409	-0.3587	-0.7375	-0.4123	-0.8366	0.1893	-0.5615	-0.1879	-0.06862	-0.07456	-0.2251	0.1553	-0.496	0.2132	-0.2161	0.4635	0.1207	0.1858	0.01312	0.21	0.003066	0.5027	0.04141	0.3892	0.7694	0.7336	0.3298	0.5262	0.04046	0.3212	0.34	0.8866	0.3061	0.4079	0.09056	0.4814	0.01237	0.9999	0.1041	0.5453	0.9534	0.9428	0.5723	0.73	0.2062	0.5497
ENSMMUG00000005048	NA	NA	-0.1087	-0.6047	-0.3227	-0.3957	-0.8062	-0.9909	-0.02192	-0.5596	0.1592	-0.4011	-0.1318	-0.3029	0.08323	-0.8183	-0.07029	-0.1527	0.7944	0.13	0.3877	0.3356	0.08211	0.01168	0.9551	0.1379	0.5838	0.2109	0.6574	0.3321	0.8036	0.0146	0.8115	0.6134	0.978	0.3167	0.6049	0.5751	0.3508	0.0332	0.9999	0.2483	0.7156	0.7732	0.9184	0.5741	0.9055	0.1228	0.9079
ENSMMUG00000005051	NA	NA	0.1444	-0.4041	-0.3409	-0.363	-0.4603	-0.8439	-0.05455	-0.4767	0.2083	-0.09567	0.1337	0.02866	0.1637	-0.2481	0.1864	0.01596	0.551	0.07558	0.1197	0.1164	0.0845	0.0002014	0.812	0.03106	0.2346	0.6103	0.4436	0.8736	0.4061	0.1881	0.2854	0.9294	0.9199	0.2561	0.3302	0.3177	0.3521	0.001816	0.9999	0.08505	0.3897	0.9098	0.8674	0.9448	0.6309	0.4567	0.5123
ENSMMUG00000005066	ENSG00000086717	PPEF1	-0.681	0.01219	0.01631	-0.7373	0.1378	-0.3262	0.06376	-0.5495	-0.5152	-0.0327	-0.2697	-0.453	0.09946	-0.2883	0.2528	-0.4552	0.01045	0.9591	0.9433	0.004402	0.6043	0.161	0.7901	0.02336	0.00482	0.8586	0.1264	0.01956	0.6066	0.1289	0.141	0.01559	0.1788	0.9786	0.9711	0.04618	0.7795	0.2469	0.9999	0.06982	0.0324	0.973	0.7791	0.1342	0.7854	0.3813	0.3516
ENSMMUG00000005068	ENSG00000162676	GFI1	0.7909	0.4461	0.8814	0.1769	0.8546	0.6913	0.8382	1.049	0.1366	0.3713	0.425	-0.06379	0.5725	0.6828	0.5456	0.3793	0.002815	0.06994	0.0003013	0.4894	0.002787	0.003911	0.001156	2.099e-05	0.4659	0.06644	0.02484	0.747	0.007259	0.0008292	0.004257	0.04906	0.08771	0.2503	0.04351	0.7071	0.06658	0.01471	0.2167	0.0005892	0.6172	0.5857	0.7078	0.8773	0.09903	0.02464	0.07729
ENSMMUG00000005070	ENSG00000067208	EVI5	-0.1661	0.5841	0.5489	0.9886	0.5539	1.507	-0.01352	1.202	-0.3231	-0.003679	-0.08801	0.07176	-0.3456	0.452	-0.4297	0.4708	0.6369	0.07045	0.07788	0.003048	0.146	1.661e-06	0.9682	0.0001068	0.1903	0.9887	0.716	0.7702	0.2144	0.06505	0.08661	0.04906	0.946	0.2512	0.2696	0.03688	0.4214	7.051e-05	0.9999	0.00173	0.3393	0.9981	0.9365	0.8922	0.4476	0.268	0.2779
ENSMMUG00000005072	ENSG00000122406	RPL5	-0.8584	-0.2292	0.3539	-0.5341	-0.04931	-0.1319	0.1008	0.3216	-1.382	0.4301	-0.6015	-0.5407	-0.9287	-0.6709	-0.5322	-0.2558	0.09012	0.6383	0.4518	0.2782	0.9305	0.7781	0.8374	0.4952	0.0002917	0.2929	0.111	0.1613	0.02971	0.1002	0.1584	0.5122	0.5032	0.7647	0.6536	0.5199	0.9664	0.8351	0.9999	0.6223	0.005281	0.8086	0.7754	0.3817	0.1759	0.3337	0.3728
ENSMMUG00000005076	ENSG00000148459	PDSS1	0.3353	0.7652	0.6932	0.8735	1.095	0.9987	0.2061	0.6279	-0.26	0.6944	-0.1414	0.1757	0.06984	0.205	-0.4424	0.1306	0.3403	0.01874	0.03045	0.009432	0.004433	0.001812	0.5516	0.04818	0.3016	0.009276	0.5732	0.495	0.8025	0.4341	0.0865	0.6097	0.8232	0.1755	0.1882	0.07409	0.08986	0.008474	0.9999	0.1161	0.4608	0.217	0.8988	0.7158	0.9049	0.6924	0.2779
ENSMMUG00000005078	ENSG00000136754	ABI1	0.12	0.5622	0.3419	0.489	0.738	0.7794	-0.03081	0.3577	-0.1595	0.03934	-0.1129	-0.1123	-0.09031	0.1811	-0.2936	-0.0374	0.5804	0.007103	0.08517	0.01989	0.002932	0.0001906	0.8808	0.07277	0.3145	0.8188	0.4761	0.4908	0.615	0.302	0.06415	0.8201	0.9286	0.1194	0.2808	0.1153	0.06909	0.001745	0.9999	0.1572	0.4738	0.9632	0.8753	0.7123	0.7913	0.5788	0.241
ENSMMUG00000005093	ENSG00000186231	KLHL32	-0.8357	-0.1181	0.06594	-0.321	-0.719	-0.3552	-0.1311	-0.01531	-0.8539	-0.4636	-0.6455	-0.6265	-1.013	-0.5833	-0.493	-0.5172	0.005024	0.6487	0.7885	0.2337	0.029	0.1559	0.6218	0.9502	2.848e-05	0.02118	0.0008399	0.002131	1.772e-05	0.004352	0.009402	0.007194	0.1232	0.7719	0.8899	0.4737	0.2446	0.2407	0.9999	0.9689	0.001084	0.3508	0.3628	0.04187	0.003998	0.06158	0.1084
ENSMMUG00000005098	NA	NA	-0.03389	-0.3798	-0.1723	-0.3811	-0.4565	-0.5891	-0.05773	-0.2672	0.05138	-0.1534	0.05832	-0.1294	-0.0249	-0.2913	0.07054	-0.004943	0.8345	0.01423	0.2415	0.01543	0.01197	0.0001219	0.7094	0.07088	0.6604	0.2264	0.6184	0.288	0.8509	0.02332	0.5468	0.9673	0.9825	0.1599	0.4687	0.09904	0.1644	0.001284	0.9999	0.1543	0.775	0.7796	0.9105	0.5328	0.9279	0.1564	0.7389
ENSMMUG00000005099	ENSG00000135090	TAOK3	0.08382	0.04173	0.03633	0.2572	0.2266	0.4587	0.02316	0.6086	0.03326	-0.03533	0.0548	0.09475	0.08953	0.3287	0.06869	0.6404	0.5066	0.7227	0.7493	0.03424	0.1034	0.0001146	0.8468	6.723e-07	0.7139	0.718	0.5469	0.3138	0.3839	0.001115	0.4495	1.067e-09	0.9038	0.8273	0.8662	0.1568	0.3727	0.001233	0.9999	5.184e-05	0.8161	0.9408	0.8909	0.5587	0.613	0.02917	0.6668
ENSMMUG00000005106	ENSG00000140553	UNC45A	0.02559	-0.5495	-0.4596	-0.4247	-0.6174	-0.6178	-0.01716	-0.7247	0.3695	-0.1621	0.149	0.2258	0.2655	-0.02031	0.321	-0.0948	0.914	0.01517	0.03451	0.06305	0.01968	0.004846	0.9394	0.00108	0.03294	0.3809	0.3848	0.2031	0.1714	0.912	0.06322	0.5921	0.9908	0.1624	0.1967	0.2248	0.2073	0.0173	0.9999	0.008296	0.1085	0.8387	0.8556	0.4374	0.3974	0.9665	0.2402
ENSMMUG00000005120	ENSG00000001629	ANKIB1	-0.1521	0.5598	0.566	0.1268	0.5562	0.9142	-0.0555	0.6502	-0.5508	0.01113	-0.3315	-0.5876	-0.4318	0.1318	-0.4733	-0.1702	0.6538	0.07459	0.06318	0.6947	0.1313	0.002623	0.8642	0.03235	0.02294	0.9645	0.1627	0.01964	0.1072	0.5926	0.05063	0.4798	0.9508	0.2555	0.2459	0.8443	0.4044	0.01105	0.9999	0.0875	0.08693	0.9929	0.7874	0.1344	0.3105	0.7976	0.2157
ENSMMUG00000005123	ENSG00000178150	ZNF114	0.04401	0.08869	-0.1652	-0.269	-0.2321	-0.4075	-0.352	-0.6592	0.08217	-0.06109	0.001738	-0.0649	-0.184	-0.3238	0.002113	-0.3102	0.7399	0.4774	0.172	0.03874	0.1192	0.001161	0.007441	6.055e-07	0.405	0.5637	0.986	0.5303	0.1061	0.00348	0.9831	0.003241	0.9683	0.6363	0.3914	0.1679	0.3886	0.00625	0.4625	4.821e-05	0.5612	0.9012	0.9975	0.7422	0.309	0.05542	0.9923
ENSMMUG00000005137	ENSG00000017260	ATP2C1	0.1359	0.4294	0.2946	0.5804	0.3604	0.6908	0.04083	0.4573	-0.03674	0.1265	-0.005989	0.08943	-0.1201	0.2018	-0.1815	0.1374	0.4236	0.007925	0.05649	0.0005135	0.05544	1.998e-05	0.8014	0.003549	0.7641	0.3382	0.9611	0.4799	0.3873	0.1269	0.142	0.2779	0.8672	0.1251	0.2345	0.0125	0.3087	0.0003768	0.9999	0.01873	0.853	0.8218	0.9931	0.7045	0.6149	0.3788	0.3526
ENSMMUG00000005140	ENSG00000165861	ZFYVE1	-0.0509	-0.2846	-0.03325	0.6974	-0.002757	0.3375	-0.06229	0.1172	0.2365	-0.2159	0.2468	0.69	0.2892	0.3561	0.1803	0.391	0.8149	0.168	0.8657	0.001102	0.9908	0.08844	0.7645	0.5518	0.138	0.2139	0.1235	5.501e-05	0.1094	0.03851	0.2586	0.01858	0.9787	0.3534	0.9311	0.01935	0.996	0.1546	0.9999	0.6715	0.2735	0.7749	0.7789	0.006503	0.3134	0.2022	0.4872
ENSMMUG00000005141	NA	NA	-0.8389	0.0708	0.4397	-0.4426	0.2402	0.2152	0.232	0.432	-1.206	0.6436	-0.6248	-0.3189	-0.7977	-0.4008	-0.4619	-0.2676	0.1461	0.9007	0.4167	0.4316	0.7123	0.6913	0.6819	0.4281	0.00504	0.1802	0.1509	0.4698	0.1034	0.3991	0.287	0.554	0.6198	0.9465	0.6285	0.6617	0.8482	0.7647	0.9999	0.561	0.03332	0.7604	0.7874	0.6962	0.3052	0.6662	0.5142
ENSMMUG00000005150	ENSG00000177575	CD163	0.3851	0.1372	-0.6709	0.535	0.1719	0.2646	-0.36	-0.1549	1.13	0.5971	0.198	0.7133	0.9795	0.6501	0.2475	0.8316	0.2408	0.6479	0.02148	0.08372	0.6314	0.3687	0.2377	0.5961	3.846e-06	0.01561	0.3755	0.00295	0.0002357	0.009296	0.2691	0.0005505	0.7362	0.7712	0.1713	0.2639	0.7964	0.4713	0.9999	0.7087	0.0002411	0.2948	0.8505	0.04981	0.01552	0.09637	0.4976
ENSMMUG00000005156	ENSG00000177463	NR2C2	-0.4808	0.4991	0.7578	0.8153	0.764	1.344	0.0632	1.265	-0.9264	0.1998	-0.4292	-0.1081	-0.1078	0.3681	-0.3819	0.1422	0.213	0.1345	0.02154	0.01897	0.05064	4.315e-05	0.858	0.000123	0.0007455	0.4537	0.09221	0.6759	0.7028	0.1567	0.1392	0.5713	0.7065	0.3207	0.1713	0.1123	0.2983	0.0006427	0.9999	0.001899	0.009895	0.8697	0.7698	0.8356	0.8472	0.4176	0.3496
ENSMMUG00000005159	ENSG00000106460	TMEM106B	0.08173	0.8308	0.942	0.2387	0.6473	1.02	-0.0173	0.8645	-0.3421	0.0878	-0.04008	-0.3657	-0.5216	0.16	-0.4653	-0.2046	0.8417	0.02891	0.01061	0.543	0.1489	0.005475	0.9654	0.01911	0.2391	0.7725	0.8882	0.2293	0.1124	0.594	0.1161	0.4868	0.9839	0.199	0.1416	0.7467	0.4245	0.01895	0.9999	0.06041	0.3942	0.9535	0.9764	0.4674	0.3176	0.7982	0.3197
ENSMMUG00000005188	ENSG00000121879	PIK3CA	-0.09701	0.5575	0.3909	0.3285	0.3555	0.8616	-0.2721	0.6508	-0.246	0.1466	-0.1875	-0.216	-0.4347	0.1709	-0.4862	0.1755	0.7298	0.03268	0.1211	0.2201	0.2485	0.0006942	0.3159	0.009771	0.2174	0.4847	0.3449	0.2966	0.056	0.4095	0.01766	0.3813	0.9667	0.205	0.3318	0.4582	0.5133	0.004282	0.9999	0.03742	0.3695	0.8802	0.8437	0.5401	0.2327	0.6748	0.142
ENSMMUG00000005191	ENSG00000111665	CDCA3	0.5516	-0.23	-0.7014	-0.6044	-0.8756	-0.3236	0.2434	-1.108	0.5629	0.01751	0.3183	0.501	0.7093	0.2468	0.7273	-0.3142	0.06831	0.4474	0.01616	0.04862	0.01187	0.2541	0.4054	0.0004934	0.0081	0.941	0.1541	0.02919	0.004429	0.2872	0.0007964	0.1971	0.4476	0.6117	0.156	0.1929	0.1638	0.3518	0.9999	0.004841	0.04469	0.988	0.7874	0.1592	0.07589	0.5632	0.03732
ENSMMUG00000005192	ENSG00000111667	USP5	0.293	-0.4143	-0.3692	-0.3262	-0.5228	-0.6537	0.006916	-0.5567	0.5145	-0.1579	0.2288	0.2435	0.2413	-0.006527	0.3635	0.02863	0.1951	0.04516	0.0669	0.1219	0.03268	0.00139	0.9738	0.006147	0.00201	0.3557	0.151	0.1394	0.1806	0.9695	0.02488	0.8613	0.682	0.2226	0.2516	0.3264	0.2562	0.007139	0.9999	0.02721	0.01873	0.8289	0.7874	0.3504	0.4084	0.9893	0.1631
ENSMMUG00000005200	ENSG00000132635	PCED1A	-0.01132	-0.3105	-0.2279	-0.322	-0.6058	-0.8406	-0.2117	-0.6163	0.08882	-0.3378	-0.0808	-0.2147	-0.1903	-0.5871	-0.02321	-0.3377	0.9588	0.14	0.2537	0.1325	0.01533	7.491e-05	0.3159	0.002822	0.5766	0.05414	0.6164	0.202	0.3	0.001244	0.8855	0.0453	0.994	0.3252	0.482	0.3432	0.1842	0.0009497	0.9999	0.01613	0.7108	0.5407	0.9105	0.4363	0.5358	0.03106	0.9461
ENSMMUG00000005209	ENSG00000110172	CHORDC1	-0.7023	0.1804	-0.01463	-0.09996	0.1009	0.3385	-0.4836	0.03823	-0.8269	-0.1836	-0.5354	-0.5477	-0.6463	-0.2284	-0.639	-0.5148	0.02318	0.5162	0.9567	0.7265	0.7581	0.2067	0.09722	0.8871	0.000237	0.4222	0.014	0.01531	0.008914	0.317	0.003861	0.02116	0.273	0.6684	0.979	0.8633	0.8752	0.2991	0.9999	0.9265	0.00468	0.8607	0.6824	0.1183	0.1109	0.592	0.07352
ENSMMUG00000005210	ENSG00000136643	RPS6KC1	0.4192	0.7406	0.1321	0.07492	0.8587	0.8529	-0.135	0.3711	0.4092	0.6578	-0.005643	-0.2028	0.3018	0.4078	-0.01361	0.08706	0.01467	8.743e-06	0.393	0.6496	1.031e-05	2.012e-07	0.4114	0.01715	0.0009231	1.285e-06	0.9632	0.113	0.02692	0.001754	0.9113	0.4852	0.2177	0.001121	0.6095	0.8201	0.001231	1.726e-05	0.9999	0.05599	0.01132	0.0001842	0.9932	0.3132	0.169	0.03769	0.9584
ENSMMUG00000005214	ENSG00000196465	MYL6B	-0.1196	-0.2608	-0.5424	-0.8255	-0.6562	-1.083	0.08919	-0.8277	-0.3013	-0.0548	-0.2203	0.03663	-0.04884	-0.4772	0.2006	-0.515	0.6587	0.3053	0.02869	0.00203	0.02976	4.813e-05	0.7231	0.001377	0.1141	0.7852	0.256	0.8557	0.8196	0.02685	0.2783	0.0123	0.9523	0.4852	0.1852	0.02887	0.2464	0.0007006	0.9999	0.009782	0.2406	0.9553	0.8136	0.9364	0.9129	0.1684	0.5057
ENSMMUG00000005217	ENSG00000044574	HSPA5	0.1305	-0.3568	-0.7039	-0.1237	-0.1463	-0.4596	-0.2823	-0.5476	0.4569	-0.04483	0.1666	0.2744	0.558	0.2313	0.3992	0.199	0.5372	0.06603	0.0002977	0.5315	0.529	0.01642	0.1573	0.004395	0.003373	0.7788	0.2602	0.07825	0.001579	0.1537	0.009092	0.1992	0.9162	0.2458	0.04351	0.7377	0.7282	0.04243	0.9999	0.0218	0.02579	0.9538	0.8152	0.2588	0.04219	0.4143	0.107
ENSMMUG00000005220	ENSG00000182253	SYNM	-0.1717	-0.4313	0.5295	-0.3497	-0.2935	0.8264	0.5521	0.8483	-0.1119	0.2079	-0.01584	0.2185	0.08524	0.6631	0.5736	0.7164	0.7017	0.3131	0.1766	0.4144	0.5323	0.02545	0.1641	0.02466	0.6854	0.4755	0.9527	0.4455	0.778	0.01083	0.0273	0.005754	0.9617	0.4926	0.3967	0.6475	0.7302	0.05952	0.9999	0.07261	0.7947	0.8768	0.9914	0.6757	0.8924	0.1061	0.1682
ENSMMUG00000005229	ENSG00000127946	HIP1	0.2224	-0.188	-0.2712	0.758	-0.1351	0.3141	-0.1536	0.235	0.6058	-0.06701	0.404	0.8491	0.4184	0.4663	0.3105	0.714	0.3903	0.4362	0.2468	0.002897	0.6331	0.1837	0.532	0.3211	0.001608	0.7397	0.03272	2.868e-05	0.04998	0.02214	0.09857	0.0003678	0.8537	0.6025	0.4742	0.03576	0.7968	0.2728	0.9999	0.4563	0.01617	0.9461	0.7329	0.004786	0.2239	0.1525	0.2964
ENSMMUG00000005232	ENSG00000106538	RARRES2	-0.05299	0.5299	0.5248	0.2011	0.4951	-0.04166	1.02	0.2145	-0.05484	1.426	0.46	0.09839	0.6554	-0.1515	0.4404	-0.1269	0.9023	0.1897	0.1799	0.6247	0.2969	0.9148	0.01456	0.5821	0.86	4.74e-05	0.1413	0.7594	0.06459	0.6508	0.1587	0.6927	0.9898	0.3754	0.401	0.8039	0.5551	0.9384	0.5778	0.6966	0.9155	0.003876	0.7859	0.8854	0.2459	0.8309	0.373
ENSMMUG00000005243	ENSG00000116903	EXOC8	-0.3824	0.6955	0.8865	0.5468	0.7093	1.72	-0.008592	1.443	-0.479	0.1388	-0.4223	-0.2932	-0.3218	0.4831	-0.6714	0.2595	0.3262	0.04848	0.01036	0.1343	0.08433	6.878e-07	0.9818	2.821e-05	0.07526	0.6129	0.1066	0.2821	0.2752	0.06622	0.0146	0.3099	0.8107	0.2263	0.1412	0.3458	0.3521	3.953e-05	0.9999	0.0007205	0.1843	0.9098	0.772	0.5272	0.5116	0.2708	0.1307
ENSMMUG00000005244	ENSG00000010072	SPRTN	-0.3436	0.5122	0.6314	0.6459	0.6749	1.151	0.04792	1.093	-0.3096	0.1391	0.06276	-0.04277	0.09228	0.5044	-0.1415	0.4118	0.2472	0.05622	0.01501	0.01974	0.02818	1.098e-05	0.8635	3.109e-05	0.1316	0.5105	0.7512	0.8352	0.6772	0.01399	0.4853	0.03836	0.7425	0.2361	0.1539	0.1149	0.2418	0.0002538	0.9999	0.0007617	0.2645	0.8877	0.9463	0.9271	0.8319	0.1201	0.6943
ENSMMUG00000005245	ENSG00000139626	ITGB7	0.2231	-0.4793	-0.5528	-0.4885	-0.5615	-0.8073	-0.1435	-0.8388	0.4851	-0.2123	0.05291	0.131	0.1797	-0.2161	0.1675	-0.3109	0.3478	0.0275	0.009962	0.0297	0.03042	0.000198	0.5169	0.0001078	0.005013	0.2332	0.7482	0.4433	0.3405	0.2201	0.3159	0.06866	0.8273	0.1946	0.1387	0.1451	0.2487	0.001795	0.9999	0.00174	0.03323	0.7839	0.9459	0.6739	0.5732	0.4925	0.5444
ENSMMUG00000005255	ENSG00000135148	TRAFD1	1.039	1.101	-0.01275	0.6121	1.484	1.15	-0.1279	-0.04423	1.197	1.038	0.3733	0.4639	0.9581	0.7686	-0.004679	0.3359	0.0001111	1.327e-05	0.9544	0.01076	1.178e-06	2.778e-06	0.5795	0.8424	4.437e-09	1.007e-06	0.0357	0.01282	1.278e-05	0.0001935	0.9785	0.06826	0.01158	0.001525	0.978	0.07993	0.0001993	0.0001019	0.9999	0.8958	2.464e-06	0.0001478	0.7429	0.1095	0.003419	0.01209	0.9904
ENSMMUG00000005260	NA	NA	-1.101	-0.5432	-0.1556	-0.7311	-0.4667	-0.6271	0.2072	-0.3232	-0.9558	0.2883	-0.1958	-0.204	-0.306	-0.4662	-0.03418	-0.3925	0.0002678	0.05321	0.563	0.01043	0.153	0.02013	0.4648	0.2278	1.931e-05	0.2268	0.3647	0.3557	0.2105	0.04654	0.8751	0.08081	0.02092	0.2325	0.739	0.07853	0.4277	0.0498	0.9999	0.3575	0.0008112	0.7796	0.8482	0.5967	0.4426	0.2226	0.9422
ENSMMUG00000005263	ENSG00000185753	CXorf38	0.3768	0.4392	0.3261	0.5136	0.4637	0.5969	0.05116	0.4693	0.1834	0.2179	0.1742	0.07275	0.09418	0.2567	-0.1471	0.2078	0.004728	0.0004961	0.006633	8.021e-05	0.001635	2.108e-06	0.6827	0.0001324	0.05354	0.03355	0.06723	0.4551	0.3765	0.01267	0.1235	0.03465	0.1195	0.02456	0.1228	0.004862	0.046	8.311e-05	0.9999	0.001982	0.1472	0.4379	0.7531	0.6843	0.6061	0.1145	0.3289
ENSMMUG00000005269	ENSG00000160218	TRAPPC10	-0.01439	0.009926	0.2442	0.1278	0.309	0.7551	0.1998	0.8629	-0.2486	-0.06678	-0.1522	-0.2027	0.09351	0.437	0.05936	0.3302	0.9214	0.942	0.06501	0.361	0.05087	7.236e-08	0.1512	1.787e-09	0.0177	0.5459	0.142	0.06114	0.4173	0.0001084	0.5624	0.002028	0.9922	0.9696	0.248	0.5997	0.2983	9.155e-06	0.9999	9.071e-07	0.07315	0.8969	0.7859	0.2294	0.641	0.009615	0.7497
ENSMMUG00000005280	ENSG00000162236	STX5	0.1323	-0.3497	-0.4767	-0.2724	-0.368	-0.6767	-0.1644	-0.738	0.3983	-0.07875	0.2413	0.2365	0.33	-0.06818	0.3262	-0.04939	0.5106	0.06688	0.009836	0.1571	0.09738	0.0003516	0.3911	0.0001106	0.007267	0.618	0.1022	0.1201	0.04735	0.6666	0.02715	0.7452	0.9047	0.2466	0.1383	0.3767	0.3646	0.00267	0.9999	0.001773	0.04178	0.9121	0.772	0.3234	0.2184	0.8402	0.1682
ENSMMUG00000005283	ENSG00000213064	SFT2D2	0.3512	0.6126	0.4115	0.2604	0.6735	0.6066	0.1391	0.1382	-0.1386	0.3904	-0.08303	-0.07117	-0.1469	0.07474	0.00559	-0.1294	0.1252	0.003716	0.04481	0.2353	0.007355	0.0031	0.5231	0.5008	0.3943	0.02295	0.6121	0.6765	0.4216	0.6604	0.9728	0.4429	0.5795	0.09073	0.2155	0.4755	0.121	0.01246	0.9999	0.6272	0.5502	0.3642	0.9096	0.8356	0.6452	0.8368	0.9877
ENSMMUG00000005293	ENSG00000204438	GPANK1	-0.003017	-0.2313	-0.3458	-0.27	-0.3829	-0.7221	-0.09995	-0.5377	0.1127	-0.1132	0.06465	-0.007257	0.01892	-0.3428	0.1259	-0.1021	0.9844	0.1156	0.01504	0.07178	0.02732	2.002e-06	0.5002	0.0002458	0.3146	0.3518	0.5677	0.9505	0.882	0.006483	0.2636	0.3831	0.996	0.3005	0.1539	0.2423	0.2387	8.13e-05	0.9999	0.003087	0.4739	0.8261	0.8979	0.9795	0.9423	0.07859	0.4919
ENSMMUG00000005294	ENSG00000263020	NA	0.2486	-0.2686	-0.3694	-0.1143	-0.2826	-0.7053	-0.05562	-0.5568	0.3242	-0.07657	0.2342	0.2485	0.2984	-0.1247	0.3131	-0.08013	0.2462	0.1704	0.05559	0.5691	0.2246	0.0003178	0.7816	0.00406	0.0358	0.6345	0.12	0.1117	0.08219	0.4374	0.04039	0.6038	0.7413	0.3555	0.2335	0.7645	0.4926	0.00249	0.9999	0.0207	0.1138	0.9194	0.7773	0.311	0.2753	0.6944	0.196
ENSMMUG00000005299	ENSG00000078549	ADCYAP1R1	0.07577	-0.1892	0.07613	-0.1383	-0.4039	-0.6047	0.08794	-0.1334	0.05369	0.06109	0.201	-0.2276	0.1788	-0.1303	0.3986	-0.1767	0.7589	0.426	0.732	0.5714	0.1497	0.009956	0.7119	0.5586	0.7737	0.7607	0.2854	0.264	0.3968	0.5297	0.03373	0.3686	0.9718	0.5942	0.8558	0.7655	0.4254	0.0295	0.9999	0.6773	0.8597	0.952	0.8236	0.5088	0.6234	0.757	0.1826
ENSMMUG00000005300	ENSG00000164086	DUSP7	0.1006	-0.07162	0.2252	0.3319	0.1674	0.2348	0.3149	0.6311	0.009731	-0.1108	-0.03101	0.1587	0.306	0.01106	0.1347	0.4389	0.6493	0.7321	0.2616	0.117	0.481	0.2413	0.137	0.001789	0.9513	0.5213	0.8466	0.3349	0.08934	0.9481	0.3978	0.007937	0.9495	0.8344	0.4903	0.3186	0.696	0.3376	0.9999	0.01184	0.9715	0.8907	0.9709	0.5768	0.2869	0.9815	0.6212
ENSMMUG00000005301	ENSG00000150967	ABCB9	-0.1329	-0.5454	-0.4019	-0.9231	-0.4188	-0.8337	-0.1283	-0.3617	-0.09107	-0.5294	-0.2864	-0.06838	-0.06077	-0.6239	0.06095	-0.4507	0.7023	0.1318	0.2145	0.01052	0.2979	0.01599	0.711	0.2715	0.7055	0.06281	0.2584	0.7997	0.8275	0.02753	0.8025	0.08188	0.9619	0.3183	0.442	0.07902	0.5562	0.04164	0.9999	0.4047	0.8109	0.5718	0.8147	0.9098	0.9166	0.1705	0.9021
ENSMMUG00000005303	ENSG00000204444	APOM	0.01959	-0.6521	-0.5338	-0.3774	-0.4833	-0.8713	-0.02003	-0.7949	-0.02616	-0.2577	-0.05609	-0.1868	-0.05245	-0.4385	0.3233	-0.3151	0.9289	0.003024	0.008855	0.0808	0.0522	5.425e-05	0.9227	0.0001819	0.8732	0.161	0.741	0.2901	0.7818	0.02095	0.05036	0.07606	0.9928	0.08232	0.1342	0.2579	0.3024	0.0007597	0.9999	0.002511	0.9243	0.743	0.9448	0.5349	0.8942	0.1472	0.2153
ENSMMUG00000005312	ENSG00000173221	GLRX	0.4843	0.7491	0.07252	0.4067	0.9889	0.7709	-0.004371	0.09406	0.4466	0.7285	0.1203	0.2002	0.5584	0.4187	-0.01881	0.1514	0.005485	9.794e-06	0.6334	0.01249	1.082e-06	2.752e-06	0.9779	0.5366	0.0004103	3.319e-07	0.3139	0.1087	0.0001078	0.002064	0.8741	0.225	0.1282	0.001218	0.7899	0.0878	0.0001883	0.0001013	0.9999	0.6587	0.006787	6.522e-05	0.8289	0.307	0.01047	0.04089	0.9416
ENSMMUG00000005314	ENSG00000118985	ELL2	-0.1146	0.4724	0.29	0.5252	0.3871	1.091	-0.1374	0.4731	-0.3615	-0.003938	-0.1618	-0.1034	-0.1957	0.1583	-0.4138	0.05738	0.6573	0.04892	0.2086	0.03336	0.1664	4.864e-06	0.5778	0.03986	0.05106	0.9838	0.3765	0.5822	0.3417	0.4037	0.0273	0.757	0.9523	0.2266	0.4342	0.1546	0.4406	0.0001482	0.9999	0.1013	0.143	0.9972	0.8513	0.7778	0.574	0.6699	0.1682
ENSMMUG00000005318	ENSG00000134028	ADAMDEC1	0.8781	1.244	-0.7767	0.1742	0.7095	0.2599	0.6511	-0.8049	1.029	0.6901	0.1636	0.357	1.091	0.1376	-0.1108	0.01476	0.06865	0.005648	0.09543	0.7275	0.1531	0.5612	0.1704	0.09482	0.007416	0.1014	0.7037	0.393	0.01348	0.7565	0.7893	0.9734	0.4482	0.1108	0.2955	0.8642	0.4277	0.6548	0.9999	0.1893	0.04231	0.6747	0.9328	0.6317	0.1277	0.8909	0.8958
ENSMMUG00000005327	NA	NA	-0.3031	-0.4562	-0.3966	-0.6598	-0.7294	-0.9951	-0.228	-0.8159	-0.2384	-0.333	-0.1684	-0.2178	-0.38	-0.611	-0.1343	-0.4838	0.123	0.01291	0.02708	0.0005657	0.0008388	1.397e-07	0.2207	1.013e-05	0.09373	0.02993	0.2317	0.1318	0.01723	8.536e-05	0.342	0.001132	0.5761	0.1531	0.1815	0.01309	0.02937	1.332e-05	0.9999	0.0003619	0.2119	0.4154	0.8001	0.3396	0.1409	0.008701	0.569
ENSMMUG00000005336	ENSG00000204519	ZNF551	-0.1567	0.5831	0.7007	0.5341	0.3849	0.9815	0.07387	0.7278	-0.4471	0.1365	-0.2362	-0.3112	-0.2509	0.1149	-0.4219	0.04792	0.5645	0.02071	0.004468	0.03966	0.1897	8.043e-05	0.7763	0.003039	0.02128	0.4995	0.2143	0.1164	0.2425	0.5634	0.03001	0.8033	0.9254	0.1809	0.1089	0.17	0.4618	0.0009954	0.9999	0.01704	0.0828	0.8859	0.7924	0.3177	0.478	0.7801	0.1749
ENSMMUG00000005339	ENSG00000178935	ZNF552	0.004292	0.1908	0.1937	0.05684	-0.4642	-0.0006584	-0.1868	-0.4498	0.01998	0.1024	-0.02046	-0.09747	-0.3894	-0.2858	-0.1551	-0.5812	0.9822	0.2875	0.2597	0.7583	0.03933	0.997	0.3181	0.01392	0.8815	0.4761	0.88	0.497	0.01315	0.05158	0.26	0.0001371	0.9955	0.4696	0.4882	0.8813	0.2717	0.998	0.9999	0.04811	0.9299	0.8771	0.9752	0.7172	0.1262	0.2354	0.4887
ENSMMUG00000005341	ENSG00000239900	ADSL	0.009293	-0.2225	-0.2775	-0.5002	-0.4578	-0.5578	-0.1586	-0.6111	0.01722	-0.02722	-0.05384	-0.1318	-0.09721	-0.1995	0.07035	-0.3182	0.9313	0.03104	0.00564	5.778e-06	0.0002216	1.896e-07	0.1303	2.107e-08	0.8246	0.7458	0.4933	0.1094	0.2749	0.01999	0.3687	0.0001802	0.9928	0.2013	0.1169	0.00138	0.01149	1.674e-05	0.9999	4.936e-06	0.8925	0.9479	0.877	0.308	0.5113	0.144	0.5949
ENSMMUG00000005344	ENSG00000112144	CILK1	-0.176	0.4007	0.4079	0.3819	0.2725	0.7076	-0.1366	0.6813	-0.4398	-0.07687	-0.0679	-0.1864	-0.3347	0.112	-0.2875	0.2495	0.5365	0.1295	0.1086	0.1578	0.3789	0.005542	0.6149	0.007407	0.03246	0.721	0.7357	0.3725	0.1452	0.5959	0.1595	0.2212	0.9159	0.3157	0.3146	0.3777	0.6212	0.01913	0.9999	0.03094	0.1075	0.9416	0.9429	0.6127	0.364	0.7989	0.3739
ENSMMUG00000005346	ENSG00000112419	PHACTR2	0.788	1.733	0.4416	0.9563	2.036	2.268	-0.4537	0.8571	0.5332	1.32	-0.3743	-0.1591	0.3913	0.9743	-0.7156	0.05378	0.1133	0.0001918	0.3555	0.05509	0.0001663	9.935e-07	0.4052	0.06469	0.1327	0.0004192	0.3264	0.6802	0.323	0.007335	0.08019	0.8837	0.5611	0.01211	0.577	0.2067	0.009648	5.07e-05	0.9999	0.1439	0.266	0.02364	0.8342	0.8374	0.5564	0.08462	0.268
ENSMMUG00000005353	ENSG00000170962	PDGFD	0.3395	0.4036	0.7887	0.2229	0.4377	0.4076	0.5067	0.7674	-0.2904	0.1373	0.06585	-0.2328	-0.2205	0.2556	0.01877	-0.0004603	0.3053	0.1865	0.009112	0.4996	0.2329	0.1709	0.1175	0.01113	0.2109	0.5746	0.7726	0.3395	0.4001	0.2929	0.9347	0.9984	0.7953	0.3727	0.1351	0.7151	0.499	0.2579	0.9999	0.04109	0.362	0.9027	0.9505	0.5811	0.6261	0.5686	0.9699
ENSMMUG00000005355	NA	NA	-0.4935	-0.3286	-0.03929	0.592	0.1063	0.2801	-0.1653	0.5087	-0.05968	-0.1978	0.06117	0.327	0.3274	0.1366	-0.08408	0.3951	0.02708	0.1145	0.8395	0.004559	0.652	0.1476	0.4304	0.008729	0.7216	0.2961	0.7148	0.05465	0.08596	0.4409	0.6166	0.02028	0.2918	0.2997	0.9171	0.04743	0.81	0.2307	0.9999	0.03455	0.8218	0.8095	0.9365	0.2169	0.2824	0.6969	0.7893
ENSMMUG00000005356	ENSG00000164941	INTS8	-0.00738	0.5367	0.4929	0.4973	0.4785	0.6045	0.06512	0.5637	-0.3866	0.08314	-0.1916	-0.1932	-0.3366	-0.03484	-0.298	-0.0267	0.9732	0.01031	0.0145	0.01946	0.04983	0.002956	0.7564	0.005444	0.01648	0.6255	0.2289	0.2402	0.06269	0.838	0.0628	0.8702	0.9943	0.1384	0.1539	0.1138	0.2963	0.01203	0.9999	0.02515	0.07022	0.9151	0.797	0.4818	0.2428	0.934	0.2397
ENSMMUG00000005357	ENSG00000069020	MAST4	-0.521	-0.1818	0.5362	0.075	0.1961	1.028	0.2973	0.9199	-0.7571	-0.1331	-0.2236	-0.3785	-0.3093	0.4736	-0.1319	0.2892	0.186	0.6003	0.09462	0.8314	0.6127	0.0009433	0.3866	0.003287	0.00376	0.6065	0.3456	0.1413	0.2537	0.04532	0.5769	0.2127	0.672	0.7358	0.2947	0.9235	0.7852	0.005341	0.9999	0.01785	0.02768	0.9095	0.8437	0.3528	0.49	0.2196	0.7607
ENSMMUG00000005377	ENSG00000124422	USP22	-0.4157	0.1644	0.4248	0.628	0.36	0.9403	0.1994	1.073	-0.5081	-0.06274	-0.348	0.01844	0.006743	0.2833	-0.08397	0.4057	0.0312	0.3456	0.01281	0.0005712	0.07818	1.361e-07	0.2628	3.802e-09	0.0002691	0.6593	0.01022	0.8918	0.964	0.04217	0.5261	0.002798	0.3098	0.5226	0.1492	0.01313	0.3457	1.328e-05	0.9999	1.597e-06	0.005065	0.9252	0.6824	0.9526	0.9837	0.2112	0.7243
ENSMMUG00000005378	ENSG00000240505	TNFRSF13B	-0.2361	-0.6304	-0.8212	-0.9173	-1.096	-1.239	-0.6561	-1.715	0.1167	-0.419	-0.221	-0.06687	-0.4086	-0.7467	-0.2838	-0.6575	0.3036	0.005849	0.0001628	8.383e-05	0.0001024	1.154e-07	0.004161	8.894e-12	0.4799	0.02423	0.1986	0.7064	0.03954	0.0001592	0.1001	0.0005672	0.7941	0.1133	0.03742	0.005004	0.006892	1.236e-05	0.3809	3.521e-08	0.6294	0.3717	0.7911	0.8524	0.2019	0.0109	0.2979
ENSMMUG00000005380	ENSG00000151612	ZNF827	-0.5773	0.1473	0.7538	-0.04477	0.5982	1.163	0.3571	1.626	-0.6422	0.3177	-0.1082	-0.4292	0.02111	0.6512	0.2101	0.7256	0.1644	0.6831	0.03111	0.9077	0.1469	0.0006463	0.3354	2.81e-06	0.02301	0.2522	0.6786	0.134	0.9418	0.01413	0.4189	0.004351	0.6448	0.7978	0.1888	0.9599	0.4224	0.004082	0.9999	0.0001469	0.08704	0.7925	0.9266	0.343	0.9724	0.1206	0.6411
ENSMMUG00000005382	ENSG00000151611	MMAA	0.2724	0.7126	0.9063	0.1387	0.6689	0.8047	0.5053	0.7187	0.0794	0.3981	0.2301	0.003691	-0.162	0.3741	0.06581	0.2685	0.3145	0.005152	0.000273	0.5964	0.02449	0.001044	0.05419	0.003471	0.6758	0.04575	0.2208	0.9854	0.4469	0.05735	0.73	0.1618	0.8009	0.1072	0.04305	0.7825	0.2269	0.005776	0.9813	0.01841	0.787	0.5031	0.7946	0.9954	0.6685	0.25	0.8626
ENSMMUG00000005383	ENSG00000132334	PTPRE	0.01999	0.09401	0.3673	0.9811	0.5451	0.6855	-0.02439	0.7144	0.1626	-0.01552	0.3245	0.5875	0.4453	0.4355	0.06515	0.7788	0.9253	0.6375	0.06227	7.904e-06	0.02462	0.0007714	0.9042	0.00052	0.2925	0.9249	0.03789	0.0004643	0.01228	0.01148	0.6713	7.159e-06	0.9928	0.7646	0.2445	0.001543	0.2272	0.004623	0.9999	0.004979	0.4514	0.9851	0.7429	0.01813	0.1239	0.1088	0.8237
ENSMMUG00000005389	ENSG00000151665	PIGF	-0.422	0.1645	0.4288	-0.2391	0.1784	0.2462	0.05571	0.1771	-0.8259	0.2317	-0.2513	-0.3593	-0.4467	-0.2016	-0.3988	-0.1522	0.2657	0.6197	0.1847	0.4976	0.6545	0.4436	0.8736	0.5829	0.002606	0.3914	0.3284	0.191	0.1295	0.4546	0.1285	0.5622	0.76	0.7507	0.4064	0.7131	0.8119	0.5449	0.9999	0.6972	0.022	0.8412	0.8357	0.4226	0.342	0.7055	0.3362
ENSMMUG00000005391	ENSG00000119729	RHOQ	0.1142	0.5281	0.5494	0.3743	0.5168	0.6138	-0.0504	0.4639	-0.1437	0.04101	0.003888	-0.198	-0.2797	0.149	-0.4223	0.09595	0.6263	0.01659	0.009839	0.09767	0.04577	0.003959	0.824	0.02847	0.3934	0.8188	0.9815	0.2588	0.1444	0.4036	0.01548	0.5766	0.9426	0.169	0.1383	0.2884	0.2868	0.01485	0.9999	0.07999	0.5494	0.9632	0.9969	0.5031	0.3633	0.6699	0.1348
ENSMMUG00000005406	ENSG00000145979	TBC1D7	-0.06674	-0.232	-0.1197	0.1276	-0.5831	-0.3094	-0.1874	-0.4234	0.09444	0.06824	0.2799	0.3161	0.1338	-0.03649	0.3037	-0.006903	0.6586	0.1058	0.3735	0.3713	0.0007492	0.02512	0.1935	0.002601	0.3741	0.5547	0.009815	0.004665	0.2761	0.7502	0.00525	0.9504	0.9523	0.2906	0.5921	0.6093	0.02717	0.05889	0.9999	0.01525	0.5322	0.8985	0.6809	0.06438	0.5125	0.8885	0.08449
ENSMMUG00000005410	ENSG00000116406	EDEM3	-0.3664	0.5621	0.9699	0.867	0.6973	1.407	-0.0114	1.247	-0.9306	-0.1897	-0.3892	-0.4307	-0.6451	0.1662	-0.7475	0.04159	0.4354	0.1932	0.02092	0.04919	0.168	0.0009308	0.9796	0.003156	0.006323	0.5903	0.2363	0.2047	0.08649	0.6353	0.02645	0.9016	0.8743	0.379	0.1702	0.194	0.442	0.005287	0.9999	0.01738	0.03806	0.9057	0.8044	0.4392	0.2828	0.8223	0.1671
ENSMMUG00000005417	ENSG00000100385	IL2RB	0.7836	0.007489	0.3758	0.09078	0.3051	0.1252	0.819	0.4301	0.5921	0.1093	0.4469	0.2409	0.7463	0.5275	0.7206	0.3263	0.006898	0.9767	0.1376	0.7277	0.3295	0.6181	0.002725	0.08913	0.004963	0.6132	0.02934	0.2452	0.00182	0.0182	0.0007257	0.1241	0.1435	0.9884	0.3512	0.8642	0.5789	0.7041	0.3205	0.1807	0.03302	0.9098	0.7169	0.4872	0.04591	0.1364	0.03565
ENSMMUG00000005431	ENSG00000100075	SLC25A1	0.08827	-0.3884	-0.301	-0.2396	-0.476	-0.7257	0.1028	-0.5927	0.2786	-0.09776	0.1542	0.08512	0.2023	-0.235	0.2299	-0.1416	0.7187	0.09926	0.1785	0.3118	0.08332	0.001789	0.6619	0.009882	0.1206	0.616	0.3934	0.6489	0.321	0.2333	0.2007	0.4505	0.9644	0.284	0.3994	0.5545	0.3521	0.008402	0.9999	0.03782	0.2494	0.9117	0.8568	0.8202	0.5541	0.5045	0.4217
ENSMMUG00000005432	ENSG00000070371	CLTCL1	0.2937	-0.6292	0.7197	3.302	-0.5032	0.9543	-0.6943	2.047	0.5321	-0.0278	1.282	2.981	0.7201	0.766	0.1746	2.395	0.6811	0.3751	0.2378	2.892e-07	0.5559	0.1224	0.3288	0.0006431	0.3295	0.9662	0.0168	3.615e-08	0.2856	0.1707	0.7617	6.101e-06	0.9571	0.5484	0.4654	0.0003523	0.7454	0.1994	0.9999	0.005821	0.4885	0.9935	0.6824	0.0002575	0.5218	0.4344	0.8809
ENSMMUG00000005434	ENSG00000112659	CUL9	-0.2043	-0.4467	-0.3616	-0.5274	-0.4479	-0.6413	-0.08859	-0.5394	0.05656	-0.325	-0.1016	-0.2208	0.03137	-0.2453	0.1845	-0.3297	0.2826	0.01447	0.03711	0.004788	0.03451	0.0003346	0.6235	0.002371	0.6789	0.03012	0.4603	0.1251	0.8391	0.09987	0.1775	0.02249	0.7775	0.1602	0.2017	0.04931	0.2595	0.002576	0.9999	0.01429	0.7893	0.4154	0.8722	0.3306	0.9217	0.3333	0.3966
ENSMMUG00000005437	ENSG00000137760	ALKBH8	0.1451	0.9249	1.296	0.2877	0.9481	1.303	0.2112	1.389	-0.6576	0.1129	-0.2902	-0.8298	-0.2094	0.1416	-0.6622	0.0777	0.7549	0.02616	0.001545	0.5227	0.04824	0.001153	0.6374	0.0005728	0.03726	0.7193	0.3341	0.01405	0.5308	0.6436	0.03844	0.795	0.9717	0.1929	0.0795	0.7307	0.2937	0.006224	0.9999	0.005331	0.1165	0.9413	0.8375	0.1139	0.7328	0.8277	0.1921
ENSMMUG00000005446	ENSG00000135317	SNX14	0.1399	0.6736	0.7271	0.2791	0.4187	0.7581	0.0748	0.8584	-0.4199	0.1349	-0.3052	-0.4505	-0.5702	-0.03523	-0.5844	0.03463	0.6815	0.03443	0.01883	0.3927	0.264	0.01416	0.8203	0.005723	0.08671	0.6033	0.2106	0.07791	0.04112	0.8918	0.01928	0.8894	0.9571	0.2071	0.165	0.6288	0.526	0.03815	0.9999	0.02609	0.2015	0.9084	0.7924	0.2582	0.205	0.9579	0.1472
ENSMMUG00000005447	ENSG00000061918	GUCY1B1	0.7911	0.9441	0.4634	0.3668	0.5119	1.225	-0.01452	0.9913	0.5755	0.6657	0.1938	0.05936	0.1511	0.7253	-0.09716	0.5079	0.002991	0.0001972	0.055	0.1553	0.07523	9.848e-07	0.9549	5.78e-05	0.001892	0.0007894	0.2922	0.7549	0.4599	0.0002225	0.6031	0.007517	0.0911	0.01232	0.2326	0.3741	0.3412	5.07e-05	0.9999	0.001132	0.01791	0.03942	0.826	0.8828	0.6796	0.01279	0.7797
ENSMMUG00000005452	ENSG00000145020	AMT	-0.0003729	-0.5613	-0.4377	-0.6257	-0.9367	-0.8628	-0.3805	-0.8529	0.2262	-0.3702	0.09333	-0.06094	-0.2246	-0.3149	0.06903	-0.2481	0.9987	0.01035	0.03239	0.00486	0.00039	6.317e-05	0.08032	7.345e-05	0.1649	0.04031	0.571	0.7226	0.2343	0.0807	0.6746	0.1494	0.9995	0.1384	0.1916	0.04992	0.01728	0.0008448	0.9999	0.001328	0.3085	0.4787	0.8982	0.8625	0.4689	0.2987	0.826
ENSMMUG00000005455	ENSG00000173821	RNF213	1.632	1.641	-0.4127	0.1215	2.152	1.645	-0.365	-0.3703	1.667	1.452	-0.01435	0.09672	1.467	1.102	-0.1598	0.2399	2.373e-05	6.096e-06	0.203	0.7212	7.384e-07	2.856e-06	0.2811	0.2538	1.013e-08	1.779e-06	0.9552	0.7161	3.894e-06	0.0001934	0.5312	0.3696	0.004739	0.0008439	0.4282	0.8603	0.0001406	0.0001042	0.9999	0.3859	3.981e-06	0.000252	0.9919	0.8583	0.002156	0.01209	0.7288
ENSMMUG00000005461	ENSG00000101596	SMCHD1	0.521	1.405	0.9336	0.9815	1.654	1.979	-0.04197	1.261	0.0331	0.6838	-0.1513	-0.05703	0.006894	0.7074	-0.6014	0.5025	0.1462	8.092e-05	0.004391	0.0044	8.474e-05	4.291e-08	0.8978	0.0002081	0.899	0.01893	0.5597	0.8314	0.9814	0.01626	0.01917	0.06948	0.62	0.006263	0.1079	0.04618	0.00604	6.873e-06	0.9999	0.002747	0.9413	0.3309	0.8943	0.9252	0.9913	0.1288	0.147
ENSMMUG00000005477	ENSG00000167904	TMEM68	0.1269	0.8097	0.7051	0.4035	0.4897	1.084	-0.1744	0.8034	-0.2294	0.246	-0.043	-0.182	-0.4889	0.2983	-0.2707	0.09479	0.6814	0.005233	0.01193	0.1726	0.1471	0.0001053	0.5653	0.004085	0.2866	0.2693	0.8392	0.416	0.04749	0.1724	0.219	0.6593	0.9571	0.1072	0.1461	0.3975	0.4224	0.00118	0.9999	0.02079	0.4452	0.8012	0.9689	0.6513	0.2187	0.4355	0.4424
ENSMMUG00000005482	NA	NA	-0.4175	0.3077	0.5557	0.1965	0.6208	1.081	0.2746	1.131	-0.754	0.1459	-0.4426	-0.4375	-0.09568	0.4034	-0.07312	0.1872	0.1962	0.2941	0.05276	0.5158	0.06902	0.0001709	0.3613	9.495e-05	0.001099	0.5312	0.04692	0.06003	0.6964	0.08029	0.7385	0.3968	0.6842	0.4762	0.2279	0.7259	0.3301	0.001626	0.9999	0.001585	0.01263	0.8915	0.7496	0.2274	0.8433	0.298	0.8674
ENSMMUG00000005483	ENSG00000175634	RPS6KB2	0.02728	-0.4614	-0.2544	-0.2942	-0.505	-0.779	0.02035	-0.5095	0.1896	-0.1196	0.08354	0.02304	0.1675	-0.3022	0.1888	-0.03483	0.9126	0.05094	0.2589	0.2171	0.06733	0.0008556	0.9316	0.02553	0.2937	0.5404	0.6445	0.9022	0.4127	0.127	0.2959	0.8522	0.9902	0.2299	0.4877	0.4541	0.328	0.004961	0.9999	0.07425	0.4527	0.8952	0.9162	0.9565	0.6368	0.3788	0.5237
ENSMMUG00000005493	ENSG00000172663	TMEM134	-0.149	-0.3193	-0.07436	-0.3585	-0.5038	-0.6317	0.08776	-0.2683	-0.1109	-0.1816	-0.188	-0.2533	-0.1442	-0.5381	-0.1606	-0.1463	0.5731	0.2034	0.7548	0.161	0.08655	0.01052	0.7279	0.2616	0.5621	0.3816	0.3306	0.2093	0.5096	0.01189	0.4033	0.4588	0.9269	0.3883	0.8701	0.3809	0.3529	0.03075	0.9999	0.3943	0.6992	0.839	0.8357	0.4441	0.7172	0.1105	0.6256
ENSMMUG00000005494	NA	NA	-0.5352	-0.3814	-0.05036	-0.5651	-0.3905	-0.6786	0.1158	-0.6671	-0.4554	0.08162	0.0705	-0.1195	-0.2088	-0.3577	0.07811	-0.6671	0.0007063	0.008885	0.7158	0.0001942	0.022	3.941e-06	0.4272	5.385e-06	7.904e-05	0.4928	0.5232	0.2948	0.09624	0.003272	0.4797	7.641e-08	0.03794	0.1303	0.8458	0.007251	0.2176	0.0001298	0.9999	0.000237	0.002184	0.8832	0.8842	0.5389	0.295	0.05322	0.6903
ENSMMUG00000005498	ENSG00000102125	TAZ	0.1184	-0.2998	-0.1997	-0.2537	-0.4136	-0.6345	-0.00449	-0.4905	0.234	-0.189	0.02228	0.01639	0.1173	-0.3532	0.1235	-0.1741	0.5429	0.1073	0.2607	0.1795	0.05789	0.000602	0.9808	0.006916	0.1004	0.2233	0.8764	0.912	0.4681	0.0255	0.3875	0.2417	0.9184	0.2917	0.4892	0.4081	0.3152	0.003894	0.9999	0.02951	0.2212	0.7774	0.9748	0.9616	0.6861	0.1644	0.6118
ENSMMUG00000005505	ENSG00000071859	FAM50A	0.3178	-0.4112	-0.3634	-0.2213	-0.3595	-0.7222	-0.04942	-0.6861	0.4937	-0.03076	0.2856	0.2471	0.246	-0.1252	0.3732	-0.01577	0.2114	0.09393	0.1183	0.368	0.2059	0.002733	0.8395	0.004251	0.009131	0.8804	0.1341	0.2081	0.2504	0.5432	0.04894	0.9362	0.7042	0.2789	0.3282	0.6056	0.4774	0.01136	0.9999	0.02132	0.04793	0.9766	0.7837	0.4429	0.4862	0.7663	0.213
ENSMMUG00000005507	ENSG00000130827	PLXNA3	-0.09111	-0.4796	-0.04203	-0.2287	-0.549	-0.721	-0.1016	-0.3805	-0.0268	-0.4319	-0.02528	-0.02683	-0.1089	-0.5654	-0.03661	-0.1702	0.7084	0.04274	0.8481	0.3294	0.04645	0.001859	0.6649	0.08892	0.8801	0.02892	0.8876	0.885	0.5931	0.004845	0.8379	0.3584	0.9636	0.2165	0.922	0.5701	0.2881	0.008641	0.9999	0.1805	0.9295	0.4082	0.9764	0.9499	0.7765	0.06614	0.9227
ENSMMUG00000005508	ENSG00000159128	IFNGR2	0.4739	0.2665	0.06508	0.6805	0.3062	0.5405	-0.1076	0.1852	0.422	0.1904	0.2669	0.4142	0.3546	0.2527	-0.01346	0.345	0.02062	0.1559	0.7191	0.0005768	0.1652	0.00389	0.5651	0.3094	0.004174	0.2143	0.06112	0.00615	0.02912	0.1066	0.9233	0.02143	0.259	0.3403	0.8477	0.01318	0.4394	0.01466	0.9999	0.4438	0.02967	0.7749	0.7531	0.07418	0.1741	0.3446	0.9645
ENSMMUG00000005515	ENSG00000114770	ABCC5	-0.406	-0.2534	0.2994	0.6629	-0.2187	0.1023	0.1113	0.3536	-0.462	-0.3093	0.01266	0.2695	-0.1114	0.03134	0.03679	0.1002	0.01692	0.1053	0.04276	4.041e-05	0.2287	0.4848	0.4755	0.01713	0.0002393	0.01917	0.9149	0.02812	0.412	0.8048	0.7567	0.4081	0.234	0.2903	0.2129	0.003443	0.4956	0.5839	0.9999	0.05599	0.00471	0.3332	0.9817	0.1566	0.6363	0.9157	0.8779
ENSMMUG00000005519	ENSG00000163751	CPA3	-0.5152	0.009656	-0.03594	-0.5414	-0.6331	-0.2325	0.02822	-0.2611	-0.9197	-0.2071	-0.3002	-0.5647	-0.895	-0.5048	-0.2673	-0.266	0.1162	0.9735	0.8972	0.07584	0.08369	0.4078	0.9243	0.3519	0.0002851	0.407	0.205	0.02718	0.001424	0.0519	0.2535	0.2736	0.5667	0.987	0.9479	0.2492	0.3521	0.5102	0.9999	0.4868	0.005223	0.8512	0.7924	0.1552	0.04059	0.2361	0.4822
ENSMMUG00000005527	ENSG00000100034	PPM1F	-0.2964	-0.1983	0.09498	0.8047	0.1211	0.1002	-0.1798	0.1688	-0.06731	-0.1133	0.1806	0.5853	0.179	0.05103	-0.1111	0.3547	0.1723	0.3299	0.6347	0.0002757	0.6153	0.6156	0.3846	0.4015	0.6643	0.496	0.2479	0.000609	0.31	0.762	0.4718	0.03249	0.6549	0.5081	0.7908	0.008584	0.7868	0.7018	0.9999	0.5353	0.7779	0.885	0.8111	0.02027	0.5451	0.8945	0.6843
ENSMMUG00000005550	ENSG00000172123	SLFN12	1.102	1.555	0.4389	0.189	1.885	1.823	-0.4483	0.5994	0.3308	1.405	-0.1699	-0.6704	0.4314	0.8555	-0.7621	0.4433	0.03069	0.0007719	0.3667	0.7379	0.0004736	7.461e-05	0.4377	0.198	0.3274	7.787e-05	0.6361	0.0937	0.2442	0.0126	0.05485	0.2061	0.3072	0.03243	0.5864	0.8697	0.02017	0.0009468	0.9999	0.3234	0.4866	0.005892	0.9126	0.2839	0.4802	0.1141	0.2242
ENSMMUG00000005552	ENSG00000006712	PAF1	0.08986	-0.5073	-0.5954	-0.1539	-0.4884	-0.5453	-0.2023	-0.6153	0.31	-0.2484	0.1526	0.3276	0.2858	0.0002938	0.3038	0.2578	0.7148	0.02988	0.008649	0.5114	0.07351	0.01578	0.3881	0.0068	0.08311	0.1978	0.3909	0.07616	0.1557	0.9988	0.08924	0.1614	0.9644	0.1991	0.1336	0.723	0.3385	0.04125	0.9999	0.02918	0.1963	0.7692	0.8567	0.2558	0.3792	0.9991	0.2821
ENSMMUG00000005553	ENSG00000099992	TBC1D10A	-0.2841	-0.5361	-0.3986	-0.3202	-0.5167	-0.6535	-0.08466	-0.5065	-0.03381	-0.2922	-0.03987	-0.07277	0.04299	-0.3309	0.1236	-0.1712	0.2369	0.02009	0.06756	0.1646	0.0527	0.003426	0.71	0.0217	0.8457	0.1237	0.819	0.6868	0.8271	0.08258	0.476	0.3422	0.732	0.1795	0.2524	0.3848	0.3025	0.01339	0.9999	0.06599	0.9058	0.6996	0.963	0.841	0.9164	0.301	0.6876
ENSMMUG00000005558	ENSG00000183808	RBM12B	-0.162	0.4506	0.5819	0.4537	0.2309	0.9118	-0.1368	0.76	-0.4058	-0.02617	-0.2523	-0.2885	-0.5254	0.1955	-0.4924	0.0537	0.5805	0.09617	0.02668	0.1029	0.4696	0.0005543	0.6289	0.003863	0.05197	0.9046	0.2198	0.1773	0.02715	0.361	0.02055	0.796	0.9286	0.2815	0.1812	0.2974	0.6884	0.003688	0.9999	0.01994	0.1446	0.9804	0.7946	0.404	0.1695	0.633	0.1511
ENSMMUG00000005570	ENSG00000162722	TRIM58	-0.3308	-0.7764	-0.2227	-0.8846	-0.9414	-0.1035	0.9542	0.5054	-0.09159	-0.6052	0.3764	-0.3299	-0.5853	-0.1238	1.171	0.3861	0.4933	0.1017	0.6011	0.06974	0.09375	0.8094	0.02704	0.2281	0.7641	0.07115	0.2181	0.3145	0.08977	0.7074	0.0001216	0.2143	0.8984	0.2862	0.7673	0.2385	0.3601	0.8588	0.7216	0.3578	0.853	0.5986	0.7946	0.5597	0.287	0.8636	0.01867
ENSMMUG00000005573	ENSG00000168216	LMBRD1	0.02195	0.6482	0.5823	0.5965	0.6432	0.8207	-0.08321	0.4702	-0.1334	0.2143	0.01608	-0.0001388	-0.3152	0.1544	-0.4517	0.03993	0.9285	0.005249	0.009341	0.01171	0.01793	0.0003184	0.7238	0.03467	0.4464	0.2554	0.9268	0.9994	0.1142	0.411	0.0122	0.8247	0.9928	0.1073	0.1357	0.08457	0.1998	0.002493	0.9999	0.09198	0.5995	0.7927	0.9854	0.9996	0.3206	0.6763	0.1209
ENSMMUG00000005585	ENSG00000143183	TMCO1	-0.2857	0.2172	0.3364	-0.09387	0.3499	0.4169	0.1523	0.4904	-0.7963	0.2963	-0.3333	-0.345	-0.3735	-0.04311	-0.3491	-0.002684	0.4291	0.5069	0.2917	0.7822	0.3651	0.1876	0.6527	0.1221	0.002583	0.2683	0.1891	0.1938	0.1922	0.8712	0.1703	0.9917	0.8699	0.661	0.5173	0.8964	0.6082	0.2773	0.9999	0.2276	0.02187	0.8008	0.7911	0.4259	0.4214	0.9505	0.3874
ENSMMUG00000005586	ENSG00000100784	RPS6KA5	0.5454	0.9245	0.4636	0.3721	0.9494	1.139	0.01331	0.611	0.2983	0.3854	0.1023	-0.05525	0.09926	0.4725	-0.1686	0.09085	0.01192	1.152e-05	0.01852	0.07454	8.91e-05	4.424e-08	0.9492	0.002118	0.05109	0.01901	0.5043	0.7298	0.5614	0.00382	0.2798	0.5618	0.1918	0.001376	0.1635	0.2471	0.006275	6.91e-06	0.9999	0.01319	0.1431	0.3318	0.881	0.8677	0.7534	0.05746	0.5069
ENSMMUG00000005593	ENSG00000260342	NA	-1.181	-0.01108	0.5626	-0.1498	0.3511	0.2949	0.3923	0.5801	-1.476	0.5276	-0.4111	-0.3828	-0.6591	-0.4229	-0.3369	-0.2736	0.009674	0.98	0.1872	0.7351	0.4987	0.4866	0.3775	0.1759	2.082e-05	0.1608	0.2324	0.2766	0.0896	0.2594	0.3279	0.4439	0.1714	0.9897	0.4096	0.8687	0.7078	0.5852	0.9999	0.2971	0.0008569	0.743	0.8009	0.5228	0.287	0.5341	0.5558
ENSMMUG00000005600	ENSG00000205744	DENND1C	0.2292	-0.4463	-0.3771	-0.2642	-0.422	-0.624	0.1129	-0.3239	0.3545	-0.2684	0.1653	0.1714	0.3466	-0.09191	0.4135	0.2004	0.388	0.06815	0.113	0.2885	0.1465	0.009326	0.6529	0.1731	0.06502	0.1857	0.3786	0.3778	0.1069	0.6499	0.03105	0.3052	0.8536	0.2474	0.3202	0.5317	0.4217	0.02814	0.9999	0.2936	0.1672	0.7652	0.8518	0.6184	0.3101	0.8306	0.1772
ENSMMUG00000005602	ENSG00000065328	MCM10	0.7318	0.5609	-0.3002	-0.007079	-0.4581	0.5018	1.116	-0.1743	0.3889	-0.06884	0.1543	0.4335	0.4411	0.4695	0.8454	-0.1594	0.01314	0.049	0.2771	0.9804	0.1693	0.05955	0.0001049	0.532	0.06009	0.7596	0.4759	0.04926	0.06747	0.0342	5.855e-05	0.4754	0.2055	0.2266	0.5046	0.9919	0.4428	0.114	0.1133	0.6549	0.1584	0.9516	0.8753	0.2062	0.2506	0.1905	0.01536
ENSMMUG00000005603	ENSG00000165623	UCMA	-0.8922	-0.0432	0.1277	1.158	0.4189	-0.5752	-0.4342	0.09029	0.4866	0.2113	0.9918	1.493	1.171	0.3874	0.1386	0.9925	0.173	0.9422	0.8106	0.03799	0.4915	0.3204	0.4821	0.8649	0.3149	0.6815	0.03244	0.001402	0.02803	0.454	0.7768	0.03196	0.6553	0.9697	0.9006	0.1662	0.703	0.4219	0.9999	0.911	0.4742	0.9304	0.7328	0.03233	0.1716	0.7051	0.8885
ENSMMUG00000005610	ENSG00000088179	PTPN4	0.322	0.306	0.6804	-0.3049	0.5968	0.5418	0.5189	0.845	-0.373	0.394	-0.04258	-0.4587	-0.03715	0.3553	0.02513	0.1905	0.3163	0.3031	0.01952	0.3333	0.08822	0.05945	0.09233	0.003716	0.1041	0.1046	0.8508	0.06002	0.884	0.1386	0.9115	0.4088	0.8023	0.4833	0.1674	0.5738	0.3542	0.1139	0.9999	0.01938	0.2262	0.6782	0.9709	0.2274	0.9431	0.3941	0.9584
ENSMMUG00000005612	ENSG00000115419	GLS	-0.3868	0.564	0.4019	0.0373	0.6872	1.027	-0.0669	0.5812	-0.58	0.1421	-0.3691	-0.4673	-0.3551	0.3596	-0.5565	-0.279	0.2356	0.05898	0.1668	0.9038	0.0502	0.0004221	0.8292	0.04531	0.01222	0.5496	0.104	0.04931	0.1619	0.1246	0.01604	0.2257	0.7299	0.2381	0.3862	0.9582	0.2973	0.003048	0.9999	0.1111	0.05782	0.8983	0.772	0.2063	0.387	0.3741	0.1373
ENSMMUG00000005613	ENSG00000115415	STAT1	1.376	1.69	-0.1283	0.3273	2.031	1.68	-0.287	-0.09189	1.369	1.381	0.06863	-0.2006	1.113	0.9345	-0.2474	0.0626	6.636e-06	1.158e-08	0.6149	0.2227	6.825e-09	4.826e-09	0.2795	0.7184	2.48e-09	1.711e-08	0.7332	0.3363	6.968e-06	6.059e-05	0.2175	0.7648	0.002262	5.039e-06	0.7775	0.461	3.198e-06	2.027e-06	0.9999	0.8051	2.014e-06	5.634e-06	0.9428	0.5781	0.002738	0.00777	0.4409
ENSMMUG00000005617	ENSG00000138378	STAT4	0.5026	-0.05366	0.1007	-0.1698	0.2662	-0.1315	0.4464	0.3199	0.3552	0.3008	0.4273	0.1856	0.4305	0.3809	0.7092	0.4182	0.01081	0.7691	0.567	0.3678	0.2108	0.4558	0.01775	0.07051	0.01253	0.04921	0.0031	0.2095	0.007652	0.01309	1.978e-06	0.004651	0.182	0.8598	0.7417	0.6054	0.4817	0.5567	0.6279	0.1537	0.05876	0.5159	0.4964	0.4442	0.102	0.1164	0.002535
ENSMMUG00000005618	ENSG00000114854	TNNC1	0.07827	-0.5558	-0.2277	-0.4669	-0.7424	-0.9552	-0.2681	-0.3978	-0.01052	-0.3971	-0.1316	-0.1652	-0.1225	-0.6348	0.07565	-0.2423	0.7561	0.02703	0.3255	0.0668	0.01152	0.0001595	0.279	0.0918	0.9526	0.04622	0.4692	0.3868	0.5546	0.002407	0.6733	0.1939	0.9717	0.1942	0.549	0.2331	0.1621	0.001561	0.9999	0.1846	0.9721	0.5049	0.875	0.6261	0.7492	0.04505	0.825
ENSMMUG00000005624	ENSG00000250479	CHCHD10	0.005937	-0.2429	-0.3861	-0.4756	-0.4041	-0.8585	-0.1705	-1.025	0.006937	-0.3207	-0.03198	-0.2609	-0.01899	-0.4592	0.06864	-0.7343	0.9821	0.3363	0.1108	0.06624	0.1712	0.0006876	0.5036	7.52e-05	0.9715	0.1343	0.8709	0.2072	0.9318	0.03582	0.7254	0.0007039	0.9955	0.5134	0.3169	0.2321	0.4449	0.004254	0.9999	0.001345	0.984	0.7139	0.9734	0.442	0.9675	0.1945	0.8595
ENSMMUG00000005627	ENSG00000138411	HECW2	-0.8554	0.4339	0.8339	1.11	0.4012	1.165	-0.1855	1.332	-0.4	0.1127	0.09055	0.5475	-0.1899	0.5866	-0.5043	0.6215	0.02963	0.201	0.0107	0.001279	0.3098	0.0003116	0.6136	4.403e-05	0.1389	0.681	0.7172	0.03287	0.5226	0.02419	0.0631	0.0128	0.3032	0.3862	0.1417	0.02145	0.5652	0.002454	0.9999	0.0009378	0.2747	0.9303	0.9365	0.1683	0.7269	0.1601	0.24
ENSMMUG00000005634	ENSG00000135828	RNASEL	0.2715	0.581	0.2356	0.5965	0.7293	0.9854	-0.1008	0.4478	0.2264	0.4012	0.03191	0.1282	0.2261	0.4256	-0.2166	0.248	0.1579	0.001565	0.1792	0.001585	0.0006845	1.322e-07	0.5901	0.01101	0.106	0.008237	0.8204	0.3768	0.1512	0.004754	0.1291	0.08595	0.6372	0.05152	0.3999	0.02454	0.02558	1.309e-05	0.9999	0.04075	0.2289	0.1999	0.9633	0.6173	0.3724	0.06544	0.3369
ENSMMUG00000005637	ENSG00000154240	CEP112	-0.03117	0.2136	0.1763	-0.3514	-0.06339	-0.1626	-0.05964	0.4255	-0.222	0.02279	-0.1924	-0.7337	-0.4659	-0.1667	-0.2161	0.03473	0.9071	0.3884	0.4556	0.1839	0.8296	0.4934	0.8131	0.06917	0.223	0.9041	0.293	0.0004356	0.02618	0.3951	0.2415	0.849	0.9898	0.56	0.6568	0.4131	0.9126	0.5918	0.9999	0.1514	0.3766	0.9804	0.8264	0.01751	0.1672	0.663	0.4689
ENSMMUG00000005652	ENSG00000178149	DALRD3	0.02151	-0.4315	-0.2376	-0.3508	-0.6543	-0.7794	-0.1309	-0.6644	0.03007	-0.276	-0.005912	0.03203	-0.174	-0.4282	0.08522	-0.3864	0.8938	0.006334	0.1061	0.02627	0.0005073	1.123e-06	0.3994	2.299e-05	0.7978	0.03455	0.9603	0.7947	0.2023	0.001317	0.4717	0.002428	0.9895	0.1171	0.3111	0.1356	0.02102	5.406e-05	0.9999	0.0006337	0.8751	0.4443	0.9931	0.907	0.4326	0.03235	0.6843
ENSMMUG00000005656	ENSG00000178035	IMPDH2	0.07875	-0.3573	-0.3753	-0.4133	-0.5015	-0.7684	-0.1262	-0.5267	0.2091	-0.1364	0.1306	0.06774	0.02528	-0.2319	0.2236	-0.1004	0.6168	0.01623	0.009418	0.006712	0.004351	4.968e-07	0.3995	0.0003501	0.07036	0.2663	0.2512	0.5634	0.8437	0.0603	0.05181	0.3931	0.9394	0.1673	0.1357	0.06064	0.08851	3.307e-05	0.9999	0.003825	0.1763	0.7999	0.8116	0.766	0.9239	0.2576	0.2178
ENSMMUG00000005662	ENSG00000176946	THAP4	-0.1183	-0.4252	-0.4105	-0.3645	-0.4924	-0.7536	0.2056	-0.4443	0.1312	-0.1223	0.09586	0.004559	0.06077	-0.2875	0.2476	-0.03012	0.6497	0.08639	0.08423	0.1472	0.08926	0.002097	0.4064	0.06225	0.484	0.5499	0.6127	0.9814	0.7767	0.165	0.1889	0.8772	0.9496	0.2703	0.2793	0.3634	0.3557	0.009427	0.9999	0.1398	0.6327	0.8983	0.9096	0.9939	0.8917	0.4287	0.4086
ENSMMUG00000005663	ENSG00000147133	TAF1	0.03024	0.09215	0.261	0.2179	0.2291	0.6225	0.01022	0.7011	-0.1742	-0.009823	-0.1277	-0.2114	-0.09788	0.3887	-0.005756	0.3284	0.8234	0.4678	0.035	0.09497	0.1246	1.757e-06	0.9371	1.186e-07	0.07464	0.9248	0.1892	0.03738	0.3712	0.0003201	0.9526	0.001413	0.9798	0.6286	0.1973	0.2846	0.3972	7.407e-05	0.9999	1.661e-05	0.1832	0.9851	0.7911	0.1796	0.6014	0.01504	0.9782
ENSMMUG00000005665	ENSG00000145569	OTULINL	0.0007622	0.5506	0.8269	0.1222	0.7041	0.6693	0.4469	0.9692	-0.3871	0.2812	-0.03014	-0.4027	-0.09759	0.2794	0.01855	0.2265	0.9979	0.04155	0.001856	0.6646	0.02667	0.01058	0.1089	0.0002814	0.06113	0.1911	0.8809	0.06118	0.6661	0.1914	0.9266	0.2703	0.9991	0.2156	0.08469	0.8283	0.2367	0.03087	0.9999	0.003364	0.1604	0.766	0.9755	0.2294	0.825	0.4607	0.9663
ENSMMUG00000005666	ENSG00000129219	PLD2	-0.03036	-0.3482	-0.2533	-0.2116	-0.5474	-0.7468	-0.1692	-0.5868	-0.04013	-0.3393	-0.09222	-0.1548	-0.1059	-0.6041	-0.004982	-0.4657	0.8664	0.04522	0.1238	0.223	0.007479	2.016e-05	0.3301	0.0006277	0.7616	0.0205	0.4903	0.2655	0.4837	8.032e-05	0.9701	0.001221	0.9874	0.2226	0.334	0.4614	0.1223	0.0003796	0.9999	0.00572	0.8518	0.3446	0.877	0.5105	0.698	0.008476	0.9864
ENSMMUG00000005668	ENSG00000117009	KMO	0.4824	0.7828	0.2219	0.1309	0.3728	0.4765	-0.1832	0.1494	0.1748	0.5371	-0.04041	-0.1894	-0.06578	0.02058	-0.3224	-0.2491	0.03049	0.0002162	0.2667	0.5382	0.1267	0.01776	0.3939	0.4554	0.2646	0.001546	0.7987	0.2515	0.7107	0.9017	0.04639	0.1303	0.3068	0.01337	0.495	0.7428	0.3996	0.04515	0.9999	0.5865	0.4223	0.06437	0.9585	0.4948	0.8514	0.9614	0.2095
ENSMMUG00000005669	ENSG00000054277	OPN3	-0.3541	0.1793	-0.03827	-0.104	-0.1804	-0.2481	-0.089	-0.188	-0.352	-0.04676	-0.2389	-0.4952	-0.5061	-0.2887	-0.7124	-1.014	0.1405	0.4153	0.8564	0.6474	0.4888	0.2459	0.7032	0.3968	0.03754	0.7907	0.155	0.00595	0.01111	0.1084	8.562e-05	1.566e-07	0.6072	0.5848	0.9262	0.8185	0.701	0.3428	0.9999	0.531	0.1171	0.9567	0.7874	0.07271	0.1191	0.3473	0.01657
ENSMMUG00000005670	ENSG00000071242	RPS6KA2	-0.2377	-0.2286	0.2256	1.085	0.263	0.8387	0.1161	0.9477	-0.1695	-0.2948	0.07628	0.4893	0.2716	0.3468	0.05482	0.7337	0.3936	0.3806	0.3511	4.026e-05	0.3748	0.0006464	0.6525	0.0001161	0.3795	0.1637	0.6886	0.01219	0.206	0.08295	0.7737	0.0001878	0.8545	0.5535	0.5735	0.003443	0.6176	0.004082	0.9999	0.001831	0.5365	0.7451	0.9298	0.1069	0.4375	0.3012	0.8871
ENSMMUG00000005673	NA	NA	0.2377	-0.1144	-0.2145	0.6522	0.06071	-0.2021	-0.2006	-0.1638	0.4245	-0.06377	0.341	0.6582	0.3787	0.1495	0.1481	0.3651	0.3331	0.6149	0.3324	0.006311	0.8211	0.3605	0.3873	0.4585	0.01735	0.7333	0.05306	0.0004748	0.05776	0.4272	0.3954	0.04597	0.8168	0.7468	0.556	0.05822	0.9086	0.4636	0.9999	0.5892	0.07219	0.9444	0.7531	0.01831	0.235	0.6877	0.6189
ENSMMUG00000005674	ENSG00000213066	CEP43	-0.2026	0.3628	0.5503	0.6572	0.2786	0.6516	-0.129	0.7816	-0.5496	-0.05983	-0.06011	-0.07618	-0.4898	0.002165	-0.2942	0.03357	0.4929	0.1795	0.03407	0.01702	0.3841	0.01195	0.6481	0.002743	0.009254	0.7827	0.765	0.7142	0.03909	0.9918	0.1564	0.8691	0.8984	0.3653	0.1958	0.1055	0.6259	0.03379	0.9999	0.01579	0.04828	0.9548	0.9494	0.8569	0.2016	0.9967	0.3705
ENSMMUG00000005675	ENSG00000024048	UBR2	-0.002024	0.3812	0.4019	0.8175	0.6984	0.9576	0.01408	0.6488	-0.1147	0.1146	0.08635	0.3122	0.1913	0.5087	-0.03906	0.5288	0.9929	0.08007	0.05743	0.0003711	0.007674	2.262e-05	0.9485	0.002924	0.4885	0.5231	0.6037	0.07355	0.3122	0.007087	0.8133	0.003231	0.9979	0.2627	0.237	0.01021	0.1245	0.0004119	0.9999	0.01654	0.6364	0.8907	0.906	0.2511	0.5472	0.08286	0.9084
ENSMMUG00000005682	ENSG00000112406	HECA	-0.5363	0.365	0.7635	0.7786	0.5434	1.66	0.09299	1.407	-0.6942	0.08356	-0.3989	-0.06839	-0.1529	0.6547	-0.5724	0.3944	0.1245	0.2384	0.01204	0.01512	0.1319	1.106e-07	0.7751	5.311e-06	0.004526	0.7357	0.08863	0.7741	0.558	0.006732	0.0175	0.09049	0.5789	0.4237	0.1464	0.09807	0.4048	1.205e-05	0.9999	0.0002361	0.03126	0.945	0.7698	0.8949	0.7515	0.0803	0.1417
ENSMMUG00000005685	ENSG00000162927	PUS10	-0.4289	0.638	0.8755	0.2435	0.4896	0.7662	0.143	0.6645	-0.4874	0.3231	-0.3829	-0.457	-0.3578	0.06174	-0.357	-0.04458	0.2335	0.04479	0.005691	0.4724	0.1963	0.01306	0.6739	0.03254	0.04628	0.1851	0.104	0.07014	0.1798	0.7982	0.1379	0.8503	0.7286	0.2223	0.1171	0.6942	0.4691	0.03614	0.9999	0.08782	0.1339	0.7646	0.772	0.246	0.4074	0.9121	0.3479
ENSMMUG00000005687	ENSG00000162928	PEX13	0.03457	0.4795	0.5419	0.134	0.3974	0.7365	0.03828	0.4123	-0.4774	0.2025	-0.1449	-0.2581	-0.2785	0.03866	-0.3152	-0.02839	0.9004	0.05747	0.0272	0.6084	0.1819	0.002576	0.884	0.09058	0.01499	0.3101	0.4457	0.1991	0.1967	0.8438	0.1054	0.8833	0.9898	0.2369	0.1817	0.7918	0.4553	0.01091	0.9999	0.1827	0.06651	0.8106	0.8686	0.4324	0.4263	0.9359	0.3051
ENSMMUG00000005688	ENSG00000171223	JUNB	-0.3846	-0.3619	0.4714	0.673	0.07494	0.5534	-0.02927	1.198	-0.1536	0.02227	0.02684	0.2699	-0.06943	0.04048	-0.6539	1.195	0.4348	0.4296	0.283	0.147	0.8888	0.2072	0.9505	0.007409	0.6701	0.9545	0.9402	0.4616	0.865	0.9155	0.07713	0.001423	0.8743	0.5965	0.51	0.3633	0.9449	0.2998	0.9999	0.03094	0.7828	0.9905	0.9892	0.6895	0.934	0.9679	0.2631
ENSMMUG00000005689	NA	NA	-0.3322	-0.7009	-0.2466	-0.9209	-0.6896	-1.002	0.5658	-0.226	-0.2593	-0.4445	0.3059	-0.1635	-0.2823	-0.6699	0.8627	0.1169	0.3987	0.0625	0.4794	0.01723	0.117	0.006397	0.1188	0.5188	0.3492	0.138	0.2663	0.5723	0.3635	0.02987	0.001878	0.6793	0.8552	0.241	0.6767	0.1063	0.3864	0.02134	0.9999	0.6432	0.5084	0.7181	0.8188	0.7716	0.5939	0.1778	0.05494
ENSMMUG00000005694	ENSG00000130818	ZNF426	-0.009729	0.283	0.2688	-0.09401	0.1228	0.5727	-0.1236	0.584	0.001225	0.3195	0.002775	-0.2119	-0.1055	0.3579	-0.215	0.3604	0.9648	0.1667	0.1762	0.6621	0.6087	0.003942	0.5647	0.003429	0.9937	0.05344	0.9857	0.1994	0.5476	0.02901	0.1757	0.02279	0.994	0.3521	0.3966	0.8271	0.7828	0.01479	0.9999	0.01828	0.996	0.5388	0.9974	0.4326	0.7452	0.1752	0.3943
ENSMMUG00000005700	ENSG00000138376	BARD1	1.09	0.9117	0.06074	-0.3489	1.033	0.8833	0.1956	0.107	1.1	1.402	0.442	0.02236	0.5127	0.714	0.036	0.001027	0.0005091	0.002109	0.837	0.2871	0.002906	0.002492	0.5454	0.7237	4.825e-07	4.647e-09	0.04398	0.9245	0.0312	0.001513	0.8702	0.9964	0.03086	0.06392	0.9159	0.5304	0.06861	0.01065	0.9999	0.8092	5.763e-05	2.299e-06	0.7429	0.9675	0.1801	0.03494	0.9398
ENSMMUG00000005713	ENSG00000101194	SLC17A9	-0.277	-0.3335	-0.3475	-0.2204	-0.5593	-0.4378	-0.1256	-0.7145	0.1313	-0.3077	-0.07682	0.04985	0.0859	-0.5022	0.08235	-0.4198	0.3218	0.2186	0.1725	0.4118	0.07107	0.0911	0.6372	0.006917	0.5158	0.1697	0.7105	0.8139	0.71	0.02727	0.686	0.05402	0.8074	0.4035	0.3917	0.6458	0.3335	0.1583	0.9999	0.02951	0.6597	0.7508	0.9356	0.9166	0.851	0.1697	0.8334
ENSMMUG00000005722	ENSG00000123146	ADGRE5	0.2423	-0.4443	-0.5391	0.2508	-0.1845	-0.3254	-0.1403	-0.3355	0.7865	-0.01281	0.3389	0.7594	0.6277	0.2226	0.1864	0.5801	0.4004	0.09929	0.03978	0.3602	0.5588	0.211	0.607	0.1977	0.0002544	0.9537	0.1017	0.0005859	0.008285	0.3163	0.3657	0.007691	0.8554	0.284	0.2078	0.599	0.7475	0.3038	0.9999	0.3231	0.004877	0.9905	0.772	0.01983	0.1074	0.5919	0.5919
ENSMMUG00000005723	ENSG00000123136	DDX39A	0.1755	-0.2725	-0.2882	-0.3678	-0.4008	-0.6228	-0.03551	-0.695	0.2035	-0.1609	-0.0121	-0.01981	0.1122	-0.2908	0.1306	-0.3078	0.4177	0.1726	0.1375	0.07196	0.09038	0.001668	0.8613	0.0004959	0.1921	0.3331	0.9373	0.9008	0.5195	0.08211	0.3976	0.05565	0.863	0.3579	0.3511	0.2424	0.3568	0.008032	0.9999	0.004845	0.3415	0.8207	0.9885	0.9565	0.7241	0.3008	0.621
ENSMMUG00000005732	ENSG00000002549	LAP3	0.795	0.8403	-0.4942	-0.2874	1.033	0.4296	-0.08259	-0.7419	0.9546	0.9039	0.05207	-0.07661	0.7639	0.3778	0.2554	-0.3017	0.00162	0.0003526	0.02173	0.2004	0.0002421	0.04873	0.7124	0.0007149	3.737e-07	5.82e-06	0.7571	0.66	0.0001802	0.04274	0.1318	0.08568	0.06514	0.0198	0.1718	0.4329	0.01209	0.09787	0.9999	0.006293	4.646e-05	0.0006884	0.9477	0.8278	0.01323	0.2124	0.3409
[truncated: 4,413 more rows]
[truncated: 1 more columns]
