# Supplementary material for: Interleukin-15 response signature predicts RhCMV/SIV vaccine efficacy
Source: PLoS Pathog. 2021 Jul 6;17(7):e1009278. doi: 10.1371/journal.ppat.1009278 (PMC8284654; doi:10.1371/journal.ppat.1009278)
Supplement: S7 Table — Data set includes Z score of each IL-15 response genes at baseline for each RM of the original subQ and oral cohorts. (XLSX) [file ppat.1009278.s007.xlsx]

## Sheet: ExtDataTable7.BL
Ensembl.RM.ID	Ensembl.HS.ID	HS.SYMBOL.ID	S01_28819_W0D0_Unpr	S02_28835_W0D0_Unpr	S03_29208_W0D0_Prot	S04_29211_W0D0_Prot	S05_29299_W0D0_Prot	S06_29341_W0D0_Prot	S07_29484_W0D0_Unpr	S08_29511_W0D0_Unpr	S09_29515_W0D0_Prot	S10_29523_W0D0_Unpr	S11_29558_W0D0_Prot	S12_30027_W0D0_Prot	S13_30028_W0D0_Prot	S14_30412_W0D0_Unpr	S15_30426_W0D0_Unpr	O01_28724_W0D0_Unpr	O02_28808_W0D0_Prot	O03_28810_W0D0_Unpr	O04_28885_W0D0_Prot	O05_28890_W0D0_Prot	O06_28949_W0D0_Prot	O07_29014_W0D0_Unpr	O08_29212_W0D0_Prot	O09_29215_W0D0_Prot	O10_29306_W0D0_Unpr	O11_29482_W0D0_Prot	O12_29483_W0D0_Prot	O13_29528_W0D0_Unpr	O14_30400_W0D0_Unpr	O15_30407_W0D0_Prot
ENSMMUG00000013460	ENSG00000166128	RAB8B	0.8514	0.2987	-0.6072	0.7202	0.08704	0.3931	0.9043	-0.306	-0.6835	-0.2445	-2.382	-2.162	-0.1768	1.605	0.3951	0.3094	-1.379	1.294	-0.5254	-1.61	1.061	1.707	-0.6404	0.08307	-0.1032	0.7978	-0.5201	0.7975	0.1436	-0.1088
ENSMMUG00000020612	ENSG00000175073	VCPIP1	0.5062	0.7372	0.005433	0.719	0.4821	0.8416	0.5689	-0.6626	-0.6804	-0.4233	-2.485	-1.603	-0.4411	1.621	0.1405	0.3273	-1.52	0.879	-0.1808	-2.179	1.331	1.097	-0.06563	-0.6257	-0.0168	0.8191	-0.1871	1.279	-0.04146	-0.2429
ENSMMUG00000006829	ENSG00000070190	DAPP1	0.3701	0.1283	-0.1787	1.499	-0.211	0.5965	0.8827	-0.1305	-1.11	-0.6937	-2.524	-0.7601	-0.6467	2.032	1.004	0.6758	-1.016	0.7805	-0.4848	-1.993	1.319	0.5232	-0.5099	-0.503	0.1042	1.008	-0.7446	0.7919	0.1093	-0.3189
ENSMMUG00000005461	ENSG00000101596	SMCHD1	0.616	0.3249	-0.724	1.095	0.4731	1.107	0.7495	-0.03656	-0.2179	-0.9228	-2.294	-0.8463	-0.3927	1.533	-0.502	0.3474	-1.048	1.126	-0.2176	-2.047	1.593	1.753	-0.1842	-0.5908	0.1304	-0.07927	-1.153	0.9396	-0.1119	-0.4209
ENSMMUG00000001680	ENSG00000136560	TANK	0.6856	-0.2675	-0.3932	0.697	0.4323	0.616	1.123	-0.2687	-0.6231	-0.3395	-2.517	-1.376	-0.7183	2.029	-0.2367	0.5798	-0.7433	1.156	0.1547	-2.046	1.168	1.292	-0.4978	-0.0952	0.2388	0.2851	-0.8912	1.221	-0.5853	-0.08077
ENSMMUG00000055568	ENSG00000127951	FGL2	0.003498	0.7125	-0.02875	0.8431	0.5912	0.6571	0.9866	0.4945	-0.7315	-0.6914	-1.683	-1.746	-0.7308	2.112	0.5865	-0.2659	-2.119	1.259	0.5937	-1.267	0.5621	1.309	-0.6893	-1.222	0.03862	0.7222	-0.5362	0.5766	-0.5239	0.1866
ENSMMUG00000023248	ENSG00000211455	STK38L	0.3833	0.1774	-0.3717	0.5158	1.216	0.5728	1.055	0.14	-0.735	-0.5048	-2.182	-1.019	0.06549	2.113	0.5513	-0.1047	-1.65	1.735	-0.8533	-2.057	0.7946	1.45	-0.1506	-0.3013	-0.2101	-0.478	-0.3905	0.3472	-0.1297	0.02042
ENSMMUG00000005314	ENSG00000118985	ELL2	-0.2429	0.1823	-0.2279	-0.01686	0.1052	0.888	1.589	0.8885	-1.23	-0.782	-1.956	-0.8069	-0.8683	1.559	0.4115	0.2472	-1.33	1.527	-0.7043	-2.026	1.182	1.365	-0.02571	-0.4327	-0.2142	0.5377	-0.4378	1.371	-0.2004	-0.3511
ENSMMUG00000011095	ENSG00000156273	BACH1	-0.1681	-0.1952	-1.193	0.5657	0.6554	0.9754	0.827	0.5768	-1.42	-0.6999	-1.748	-0.8801	-0.6517	1.79	0.1549	-0.09444	-1.866	1.745	0.2451	-1.38	0.6107	1.863	-0.1979	-0.5666	0.004399	0.4202	-0.5578	1.125	0.4459	-0.3859
ENSMMUG00000001611	ENSG00000164327	RICTOR	0.784	-0.385	-0.3824	0.9072	0.3111	1.122	1.348	-0.3131	-0.974	-0.3793	-2.039	-0.452	0.03624	1.635	0.2869	1.002	-0.6255	0.4136	-0.1083	-1.989	0.7731	1.656	-0.7857	-1.34	-0.517	-0.149	-1.365	1.502	0.2236	-0.1966
ENSMMUG00000005909	ENSG00000164463	CREBRF	0.5621	0.09513	-0.3459	1.252	1.051	1.112	1.138	0.1312	-0.5006	0.4837	-1.72	-0.1553	-0.1777	1.67	0.09724	0.01554	-1.2	0.2529	-0.2139	-2.714	0.7323	1.464	-0.6672	-1.149	-0.193	-0.9499	-1.188	1.141	-0.1113	0.08753
ENSMMUG00000058073	ENSG00000198604	BAZ1A	0.5437	0.4826	-0.15	0.8053	0.4146	0.7099	0.8708	0.153	-0.6459	-0.2075	-2.455	-1.518	-0.3645	1.472	-0.248	0.6179	-0.4651	1.083	-0.9363	-2.329	1.243	1.63	-0.4091	-0.858	0.375	0.4359	-0.6158	0.9355	-0.65	0.08085
ENSMMUG00000015324	ENSG00000065613	SLK	0.1428	0.272	0.3616	0.7127	0.3997	1.233	1.084	0.1827	-0.6685	0.06522	-2.347	-1.476	-0.3557	1.935	-0.3021	0.7398	-0.6032	1.042	-1.192	-1.856	1.014	1.156	-0.6161	-0.8625	0.2277	0.37	-0.7427	1.183	-0.8558	-0.2439
ENSMMUG00000017260	ENSG00000140030	GPR65	0.1528	0.5117	0.117	0.487	0.1473	0.6809	1.008	0.9877	-0.02956	0.3224	-2.195	-1.818	-0.4197	1.125	-0.4389	0.2229	-1.144	1.351	-1.375	-2.17	1.035	1.66	-0.4888	-0.6311	0.003629	0.413	-0.2244	1.151	-0.5601	0.118
ENSMMUG00000000170	ENSG00000205413	SAMD9	0.2669	0.4945	0.5536	0.8219	0.652	1.064	1.048	0.3145	0.08309	-0.4247	-1.951	-0.8679	-0.1881	1.632	-0.6869	0.4912	-1.036	0.7674	-0.7325	-2.308	1.492	1.528	-0.7649	-1.331	0.03149	-0.1832	-0.7676	1.072	-0.5555	-0.5162
ENSMMUG00000015814	ENSG00000102081	FMR1	0.5474	0.3931	-0.3138	0.7183	0.4275	0.8604	0.8463	0.08308	0.04548	0.202	-2.098	-1.541	-0.03212	1.38	0.3969	-1.473	-1.799	0.8053	-0.7276	-2.22	1.076	1.526	-0.2562	-0.1368	0.1778	0.6892	-0.2953	1.213	-0.5095	0.01436
ENSMMUG00000021246	NA	NA	0.266	-0.127	-1.158	0.4264	0.3201	0.8676	1.323	0.6965	-0.03394	0.001142	-1.919	-1.423	-0.2872	1.673	0.4332	-0.784	-1.485	1.659	-0.704	-2.087	0.7898	1.491	-0.4065	-0.3835	0.1219	0.3751	-0.6433	1.051	-0.3878	0.3347
ENSMMUG00000017206	ENSG00000108061	SHOC2	0.7415	-0.06796	-0.8711	0.7837	0.2872	0.7813	1.207	0.9502	-0.4184	-0.1324	-2.261	-1.323	-0.257	1.42	0.4825	-0.8083	-1.726	1.11	-0.8842	-2.279	0.9279	1.459	0.1609	-0.02847	0.406	0.5645	-0.4254	0.3185	-0.1664	0.04927
ENSMMUG00000007658	ENSG00000183735	TBK1	0.3322	0.5724	-0.3805	0.6044	0.7046	0.5403	0.9381	0.3477	-0.3767	-0.202	-2.356	-1.825	0.2305	1.633	-0.1354	-0.3602	-0.7742	0.7438	-1.282	-2.395	1.259	1.482	-0.3322	0.007125	0.2916	0.358	0.299	0.9798	-0.794	-0.1111
ENSMMUG00000014558	ENSG00000096968	JAK2	0.2854	0.6777	-0.28	0.7482	0.6195	0.3964	0.9246	0.1263	-0.6908	-0.2119	-2.077	-1.629	-0.4452	2.157	0.2919	0.1877	-1.209	1.278	-1.102	-2.15	0.8703	1.5	-0.05224	-0.7893	-0.2058	0.4205	-0.2436	0.921	-0.4816	0.1638
ENSMMUG00000014090	ENSG00000153922	CHD1	0.6454	0.1695	-0.1159	0.6161	0.6372	0.29	1.05	0.3816	-0.6961	-0.1006	-2.406	-1.038	-0.004392	1.737	0.2357	0.06764	-0.5552	0.8476	-1.67	-2.381	1.461	1.438	-0.463	-0.5557	0.1708	0.02171	-0.2716	1.146	-0.5894	-0.06809
ENSMMUG00000000955	ENSG00000135655	USP15	-0.01105	-0.262	0.01693	0.5501	0.3618	1.051	2.323	1.044	-0.1865	-0.01248	-2.341	-1.399	-0.592	1.407	-0.3533	-0.2424	-1.006	0.7978	-0.7214	-1.637	1.14	1.063	-0.657	-0.1208	0.1195	0.05677	-0.6561	1.348	-0.9586	-0.1223
ENSMMUG00000051358	NA	NA	0.2933	-0.248	0.06476	0.6806	1.037	1.165	1.089	1.037	-0.1672	-0.2731	-1.533	-1.156	-0.1333	1.31	0.0143	-0.9042	-2.306	0.8708	-0.5278	-1.919	1.154	0.8623	-0.2229	-0.832	0.4376	0.4741	-0.448	1.539	-1.221	-0.1386
ENSMMUG00000022643	ENSG00000116747	RO60	0.7687	0.2477	0.18	1.428	0.1831	-0.2821	0.9459	-0.8592	-0.04108	-0.06876	-2.192	-1.017	-0.331	1.703	1.184	-0.8096	-1.44	0.8011	-0.7371	-1.631	1.073	0.9734	0.291	-1.073	0.08481	0.8969	-1.26	1.169	-0.6333	0.4465
ENSMMUG00000021526	ENSG00000148154	UGCG	0.7355	-0.4104	0.04091	1.583	0.2005	0.06775	1.087	-0.3992	-0.6412	0.828	-1.852	-1.574	-0.7032	1.623	0.6474	-0.9697	-1.647	0.4031	-1.534	-1.604	1.037	1.211	0.5493	0.4654	-0.1423	1.297	-0.5224	0.2235	0.09319	-0.09396
ENSMMUG00000002025	ENSG00000028116	VRK2	1.039	0.201	-1.199	0.2088	1.428	0.4787	0.6244	0.1672	-0.02248	-0.3547	-1.803	-1.556	-0.0675	0.6506	0.08189	0.2983	-1.609	1.004	-0.2733	-2.729	0.988	1.58	-0.2723	-0.1854	0.2406	0.5991	0.1336	1.33	-0.4808	-0.5025
ENSMMUG00000014518	ENSG00000164823	OSGIN2	0.4603	-0.8079	-1.189	0.2894	0.8786	-0.07287	1.244	0.2896	-0.7239	-1.442	-1.971	-0.9346	-1.726	1.518	0.2853	1.07	-0.6049	0.5092	-0.03346	-0.8108	0.6317	1.493	0.01285	0.03542	-0.1242	1.764	-0.561	1.395	-1.017	0.1437
ENSMMUG00000009060	ENSG00000082269	FAM135A	0.3176	0.1448	-0.8629	1.042	0.2969	0.02759	1.042	-0.4807	0.04965	-0.08177	-2.368	-0.6117	-0.06181	0.109	0.62	1.174	0.1188	0.5162	-0.7051	-2.59	0.9852	2.301	-0.1738	-0.3182	0.3137	-0.07119	-1.545	0.7841	-0.6514	0.679
ENSMMUG00000047035	ENSG00000198162	MAN1A2	-0.1025	-0.4186	-1.791	1.989	-0.4698	1.098	1.224	-0.5076	-1.374	-0.4344	-1.11	-1.458	-0.5493	0.6267	0.4681	-0.2751	0.6442	0.7691	-0.9186	-1.31	1.603	1.134	0.278	-1.032	0.4023	1.184	0.2212	0.9507	-0.9719	0.1303
ENSMMUG00000005391	ENSG00000119729	RHOQ	0.1814	-1.252	-0.8136	0.8111	0.8815	1.073	1.309	-0.556	-1.44	-0.3554	-1.326	-0.3241	0.3623	1.187	0.2902	-0.8593	-0.6823	1.082	0.2827	-2.041	0.5425	1.756	0.1918	-1.862	-0.2993	0.9743	0.1158	0.7941	0.7794	-0.8032
ENSMMUG00000031279	ENSG00000169905	TOR1AIP2	-0.4353	-1.875	-0.4908	0.791	0.5461	1.19	1.465	0.1782	-0.9189	-0.3394	-1.802	-0.9866	-0.5033	0.7825	-0.6211	-0.3616	-1.335	1.027	0.7757	-0.727	0.9594	2.279	0.1432	-1.098	0.126	0.2699	0.03103	1.507	-0.02098	-0.5551
ENSMMUG00000001876	ENSG00000155629	PIK3AP1	0.19	0.1417	0.3428	1.775	0.1406	0.04534	0.2048	-0.3256	-0.8276	-0.8872	-1.351	-1.474	-0.5315	1.052	0.2561	-0.2857	-1.536	0.648	0.6828	-2.719	0.7193	1.65	0.6528	-1.002	0.6394	1.292	-0.155	0.861	0.3034	-0.5016
ENSMMUG00000017972	ENSG00000010539	ZNF200	0.2482	-1.562	-1.473	0.8042	0.8706	0.397	1.378	0.5781	-1.863	-0.7156	-1.411	-1.821	-0.7167	0.2312	0.4002	1.241	0.2131	0.8897	1.16	-1.12	-0.8259	0.912	0.7581	-0.7761	-0.1669	0.5248	0.244	1.269	0.8072	-0.4751
ENSMMUG00000032353	ENSG00000101966	XIAP	0.9916	1.332	-0.4769	0.6093	1.114	-0.1692	0.8383	0.6953	-0.6303	-0.6185	-1.548	-1.474	-0.0685	0.6802	0.09503	0.2597	-0.02394	1.373	0.3477	-1.62	1.148	0.9523	0.01618	-0.7771	-1.867	0.6284	-2.087	0.2503	0.8914	-0.8618
ENSMMUG00000022822	ENSG00000157600	TMEM164	-0.5093	0.6531	-0.7348	0.3124	0.2281	0.2579	0.7258	0.1471	-1.439	-0.7264	-1.066	-0.4586	-0.2049	0.5285	1.087	1.887	-0.3807	1.006	0.5972	-1.517	0.369	1.998	0.2297	-0.2329	-0.5138	-2.335	-1.562	1.318	0.1848	0.1506
ENSMMUG00000008126	ENSG00000006459	KDM7A	-0.05759	-0.1714	-1.313	0.2762	0.4189	1.085	1.163	0.2645	-0.9867	-0.561	-1.681	-0.6031	-0.8016	1.747	0.2276	1.241	-1.14	1.582	0.1028	-1.55	0.7165	2.149	-0.1862	-0.7435	-0.5685	-0.4259	-1.11	0.9596	-0.1395	0.1051
ENSMMUG00000062089	ENSG00000137393	RNF144B	-0.02149	0.5449	-1.058	0.2137	0.3778	1.31	1.221	0.01091	-1.412	-1.008	-0.9799	-0.4218	-0.3755	1.83	0.2949	1.186	-1.77	1.325	0.3225	-1.188	0.3394	2.099	-0.2319	-1.573	-0.8443	-0.4137	-0.6647	0.3988	0.214	0.2731
ENSMMUG00000011584	ENSG00000171316	CHD7	0.3922	-0.6337	0.8302	0.6774	-0.06255	0.5458	-1.463	-0.1731	-0.8708	0.4363	-1.505	-1.013	-0.5665	1.042	0.6163	2.385	0.3465	0.491	-0.009996	-2.801	0.6762	1.043	-0.4636	-1.471	0.6166	0.2083	-0.2788	0.6085	0.3184	0.07771
ENSMMUG00000002533	ENSG00000083535	PIBF1	0.868	-0.02337	-0.6609	0.01802	-0.3957	0.555	0.9657	0.2711	-0.3242	-0.2366	-2.253	-0.9805	-1.865	1.378	0.1418	1.087	0.6446	0.4755	-1.534	-2.037	1.134	1.024	-0.5276	0.4694	0.9405	0.8627	0.209	0.8511	-1.087	0.02944
ENSMMUG00000052506	ENSG00000205659	LIN52	1.228	0.8843	-0.9179	-0.2333	0.2137	0.6882	-0.9142	-0.2755	-0.7286	-0.3132	-2.349	-1.389	-0.2966	1.374	0.5497	1.832	0.4126	0.5555	-1.088	-2.241	0.07104	0.9118	0.6711	0.4042	0.819	0.9448	-0.4024	0.5524	-0.6235	-0.3401
ENSMMUG00000009439	ENSG00000109689	STIM2	-0.1667	0.6897	0.4693	0.9192	-0.2473	0.462	-0.3648	-0.1161	-0.5981	0.2393	-2.326	-1.947	-0.5542	-0.2797	0.7444	-0.1582	-1.131	0.6518	0.3761	-2.741	0.8742	0.9977	-0.1636	0.3987	1.23	1.797	0.3971	0.2384	0.4002	-0.09282
ENSMMUG00000064953	NA	NA	-0.4412	-0.04518	-1.559	0.1584	-0.4794	2.021	1.37	2.317	-0.9192	-0.01544	0.05724	-1.525	-1.163	1.725	0.6089	-0.6589	-0.5688	-0.6534	0.3837	-1.076	1.024	0.5946	-0.9015	0.7437	-0.9586	0.2116	-0.5942	0.3812	-0.3324	0.2955
ENSMMUG00000023600	ENSG00000136021	SCYL2	0.5223	-0.4512	-2.197	-0.000864	0.1985	0.7035	2.214	0.7865	-0.5817	-0.8322	-1.969	-1.697	-0.3984	0.9842	0.3316	-0.1548	-0.8798	1.159	-0.4137	-1.569	0.9412	1.512	0.05331	0.1486	0.2056	0.6044	0.1416	0.2141	0.01301	0.4122
ENSMMUG00000019926	ENSG00000113742	CPEB4	0.2075	-0.6737	-0.9915	0.505	0.144	0.9691	1.592	1.677	-0.5345	-0.3127	-1.836	-0.9201	-0.3572	0.8921	0.5171	-0.7637	-2.549	1.041	0.1343	-0.8035	1.33	1.714	-0.4562	0.3705	-0.3565	-0.5271	-0.434	0.7358	-0.3853	0.07304
ENSMMUG00000064421	NA	NA	0.3212	0.08715	-0.5963	0.6382	0.3408	1.107	1.002	0.5977	-0.1602	0.4543	-1.806	-1.473	-0.8039	0.5761	0.6286	-1.374	-1.085	0.7189	-1.287	-2.674	1.538	1.544	-0.1604	-0.1896	0.07071	-0.01365	0.2338	0.7924	0.5928	0.3789
ENSMMUG00000015182	ENSG00000266412	NCOA4	-0.582	-0.5921	-0.9981	0.4678	-0.142	1.111	1.685	1.692	-0.6683	-0.6251	-1.738	-0.5488	-1.235	1.127	-0.5655	0.7776	-1.604	1.357	0.2748	-0.994	1.128	1.685	-0.8923	0.5571	-0.6176	0.2774	-0.7843	0.6721	-0.1856	-0.03974
ENSMMUG00000003523	ENSG00000153561	RMND5A	-0.548	-0.5461	-1.09	0.4113	-0.06304	1.104	1.939	1.873	-1.638	-0.8082	-1.347	-1.361	-0.6034	1.029	-0.2193	0.1532	-1.241	0.6903	0.4026	-1.114	1.563	1.006	-0.7391	1.005	-0.2817	0.6123	-0.6331	0.8188	-0.299	-0.07781
ENSMMUG00000062243	NA	NA	-0.4261	-0.8651	-1.36	-0.03502	-0.3974	1.366	2.398	1.833	-1.111	-0.2946	-1.523	-0.2672	-1.275	1.125	-0.9268	0.576	-0.402	0.7295	0.2363	-0.186	1.481	0.6403	-0.7846	0.843	-0.1102	-0.0377	-0.8964	0.917	-0.8955	-0.3516
ENSMMUG00000011711	NA	NA	-0.1711	-1.191	-0.5925	0.003415	-0.1448	0.293	2.128	2.089	-1.141	-1.032	-1.871	-0.1176	-1.223	1.096	-0.485	0.6863	-0.6269	1.855	-0.4285	-0.6819	0.6733	1.393	-0.5881	0.4126	-0.1043	0.6672	-0.7971	0.4934	-0.3812	-0.2134
ENSMMUG00000023775	ENSG00000154822	PLCL2	-0.2414	-0.4038	-0.6184	0.3627	-0.3535	0.6013	2.2	1.541	-1.239	-0.2359	-1.984	-1.081	-0.5936	0.4711	-0.6721	1.401	0.2778	0.9117	-0.2866	-1.776	1.162	1.369	-1.405	0.06853	0.4107	0.7608	-0.2307	0.5278	-0.5307	-0.4129
ENSMMUG00000006714	NA	NA	-0.7523	-0.5647	-1.257	-0.4865	0.207	1.566	2.766	2.16	-0.9734	-0.1542	-1.9	-0.8062	-0.5444	0.7061	-0.4714	0.05123	0.06532	0.214	0.1164	-0.469	0.8412	0.9456	-1.187	0.2318	0.6417	0.1598	-0.7091	0.3283	-0.8985	0.173
ENSMMUG00000009394	ENSG00000149212	SESN3	-0.5733	-1.345	-0.8042	0.09424	-0.9293	1.045	2.854	2.383	-0.05647	0.06131	-1.501	-0.9284	-1.256	0.03439	-0.04192	0.006277	-0.2654	-0.4066	-0.1111	-0.3478	0.7287	0.9881	-1.349	0.3502	0.3163	0.5659	-0.3236	0.4164	-0.555	0.9504
ENSMMUG00000022944	ENSG00000196323	ZBTB44	-0.8995	-1.092	-0.998	-0.1271	-0.7079	1.234	1.962	3.06	-0.241	-0.04885	-1.592	-0.8521	-1.708	0.1155	-0.3559	0.7009	-0.228	0.5076	0.4712	-0.2344	0.7215	0.7744	-0.6973	0.8905	0.01619	0.3573	-0.7182	-0.2772	-0.3072	0.2731
ENSMMUG00000011675	ENSG00000158691	ZSCAN12	0.5567	-0.7795	-2.785	0.6903	-0.631	0.4773	1.009	1.72	0.05806	0.559	-0.4888	-1.047	-0.7824	-0.007365	-0.594	0.6403	0.3827	-1.137	0.05447	-1.255	0.6312	1.927	-1.03	0.6358	0.8305	0.9201	0.1615	-1.275	-0.09657	0.6547
ENSMMUG00000008311	ENSG00000169018	FEM1B	-0.5316	-1.076	-1.342	0.1638	-0.7406	0.6958	1.439	1.885	0.4314	1.017	-1.664	-0.5519	-0.5525	1.833	-0.5043	0.337	1.011	-0.5208	-0.9481	-0.247	-0.1908	1.447	-1.269	1.271	0.2424	0.483	-1.338	-0.4572	-0.7906	0.469
ENSMMUG00000005861	ENSG00000149177	PTPRJ	-0.8764	0.6055	-0.4239	0.3916	-0.5178	-0.4246	0.5825	0.1509	-1.045	-0.3249	0.1194	-0.9971	2.2	2.141	-0.7504	0.2208	0.1324	-0.2074	1.439	0.9326	0.2625	0.8711	-0.9819	-2.207	-0.3366	-0.9477	-1.607	0.6723	0.8774	0.04909
ENSMMUG00000051397	ENSG00000188215	DCUN1D3	-0.3844	-0.3845	0.5527	0.4052	-0.4375	-1.511	0.6296	-0.4391	-1.442	0.9476	-0.3635	-0.1073	0.1948	1.016	-0.4484	0.8885	0.3081	0.7849	-0.1357	-1.849	-0.6415	1.554	0.4038	0.7135	0.7643	-2.573	-1.205	1.405	0.04881	1.306
ENSMMUG00000016004	ENSG00000014257	ACP3	-0.6481	0.3094	1.981	1.058	-0.2548	0.3175	0.5503	1.936	-0.7129	0.1551	-0.4161	0.6711	-1.679	0.1455	-0.465	1.479	-0.5239	1.567	-0.753	-1.334	0.2277	1.262	-0.2962	-1.675	0.2079	-1.305	-0.5964	-0.4875	0.1921	-0.9119
ENSMMUG00000020721	NA	NA	-0.03625	0.1715	0.4687	0.8838	0.7652	-0.5516	-0.3572	-0.268	-1.164	-0.8021	-0.3797	-1.006	-1.693	0.8581	-0.1823	1.733	-1.098	2.264	1.021	0.5516	-0.4242	1.49	-0.2755	-0.1848	0.2029	0.8111	-1.535	-0.875	1.031	-1.42
ENSMMUG00000010274	ENSG00000166801	FAM111A	-0.07927	1.113	0.1521	0.2463	0.3774	1.146	-0.1491	-0.2132	-0.3666	-0.6709	-1.896	-1.231	-0.02389	1.688	-0.6601	1.419	-1.578	0.9372	1.494	-2.147	0.02838	0.7883	-0.4525	-0.808	0.7586	0.3804	-0.4729	1.346	-0.3675	-0.7579
ENSMMUG00000038018	ENSG00000180628	PCGF5	0.01032	0.7878	0.7696	0.3011	0.5118	0.8842	0.4155	-0.2001	-0.3249	-0.4053	-2.075	-1.354	-0.7	1.458	-0.1723	0.2577	-2.372	0.7964	0.6338	-2.071	0.9999	0.9175	-0.109	-0.07133	0.3041	0.3343	-1.078	1.762	-0.02717	-0.183
ENSMMUG00000008040	ENSG00000102524	TNFSF13B	0.1492	0.9943	1.241	1.076	0.8992	0.6856	0.1707	0.009112	0.8782	-1.137	-1.413	-0.7045	-0.9539	1.884	-0.5864	1.046	-1.576	0.1715	1.082	-1.282	0.268	0.9962	-0.5009	-1.396	-0.3742	-0.0859	-1.695	1.15	-0.2716	-0.7246
ENSMMUG00000003572	ENSG00000105835	NAMPT	0.2558	0.1829	0.00545	0.3273	0.185	0.1651	0.6868	1.298	-0.3737	-0.186	-2.202	-0.9307	-1.107	1.258	-0.4728	1.414	-1.84	1.825	0.08289	-1.157	1.639	1.709	-0.3872	-0.9832	-0.6811	-0.3205	0.08702	0.2127	-0.2895	-0.4048
ENSMMUG00000015114	ENSG00000251201	TMED7-TICAM2	-0.2738	0.3692	0.628	0.3111	-0.06559	-0.12	0.211	0.5299	-0.8028	-1.184	-0.9823	-1.783	-1.047	0.8845	-0.9722	1.671	-1.76	2.148	0.8163	-1.008	0.871	1.288	-0.2787	-1.073	-0.009952	0.9972	-0.4681	1.362	-0.1411	-0.118
ENSMMUG00000016823	ENSG00000145012	LPP	-0.1323	0.2291	0.2339	0.08425	1.05	0.6174	0.1985	0.6968	-0.9473	-0.7361	-1.293	-1.093	-0.3816	1.373	-0.8633	0.9397	-2.758	1.626	1.737	-0.5322	0.6086	1.098	-0.6072	-0.7134	-0.6297	0.07717	-0.4578	1.289	0.07205	-0.7836
ENSMMUG00000042077	ENSG00000136048	DRAM1	-0.8389	-0.235	0.2052	0.1133	0.4508	0.9975	0.4469	0.8442	0.1394	-0.472	-1.601	-0.9844	-0.4935	1.663	0.3289	1.114	-1.892	1.844	0.6043	-1.689	0.7828	1.512	-0.2389	-1.468	-0.1052	0.5521	-0.9517	0.6366	-0.3078	-0.9561
ENSMMUG00000014038	ENSG00000114127	XRN1	-0.4002	0.199	0.7509	0.2704	0.1729	0.8874	0.9912	0.3099	-1.243	-1.056	-1.689	-0.823	-0.6522	0.9981	0.1668	1.902	-0.74	1.473	0.7552	-1.864	0.9681	1.157	-0.7114	-1.374	0.01318	-0.2298	-1.392	1.101	0.459	-0.4002
ENSMMUG00000005346	ENSG00000112419	PHACTR2	-0.6499	0.4557	1.293	0.3777	-0.7931	0.7306	-0.7381	-0.2638	-0.8271	-1.149	-1.739	-0.4725	-0.6843	1.224	-0.5853	1.249	-0.7447	1.639	0.931	-0.5349	2.111	1.571	-1.049	-1.022	0.08755	0.5979	-0.655	0.6196	0.0286	-1.008
ENSMMUG00000006701	ENSG00000186088	GSAP	-0.6913	-0.2484	-0.1533	0.7403	0.634	1.193	0.6769	0.6849	-0.5799	-0.6483	-2.257	-0.5339	-0.4138	1.293	-0.1038	1.117	-1.031	2.104	-0.826	-1.692	0.7935	1.905	-0.6242	-0.8339	-0.2082	0.1328	-0.5554	0.9167	-0.3666	-0.4252
ENSMMUG00000008431	NA	NA	-0.06354	-0.4877	0.008265	0.4087	0.4805	0.1741	1.32	0.7486	-0.8268	-0.1865	-2.785	-0.5809	-0.3985	1.701	-0.1481	0.7605	-1.365	1.75	-0.09281	-1.374	0.9523	1.387	-0.4907	-0.5962	-0.2915	0.509	-0.7495	1.331	-0.4109	-0.6834
ENSMMUG00000008801	ENSG00000135049	AGTPBP1	-0.6747	-0.3572	-0.6058	0.09145	0.413	1.151	1.621	1.154	-0.702	-0.5331	-2.091	-0.218	-0.368	1.849	-0.4387	1.01	-0.836	0.8843	-0.1651	-0.921	1.348	1.769	-0.7408	-0.5683	-0.8506	-0.01211	-1.061	1.262	-0.6249	-0.7852
ENSMMUG00000018237	ENSG00000136040	PLXNC1	-0.3888	-0.2114	-0.7313	1.144	0.7719	0.7564	0.5345	0.4556	-1.522	-0.5488	-1.641	-0.1141	-0.1148	1.24	-0.3593	1.87	-1.515	1.492	0.7069	-1.17	0.8069	1.675	-0.5349	-1.132	-0.7486	-0.1289	-0.7028	1.157	-0.05813	-0.9883
ENSMMUG00000062571	ENSG00000166900	STX3	-0.6322	-0.5087	-0.6418	0.3116	0.0181	0.9998	1.44	0.4593	-1.599	-0.6047	-1.01	-0.09541	-0.6378	1.453	-0.3055	1.627	-1.226	1.81	0.8141	-0.7395	1.221	1.793	-0.1948	-1.025	-0.9927	-0.7754	-0.8773	0.8146	-0.1859	-0.7079
ENSMMUG00000003961	ENSG00000142166	IFNAR1	-0.104	-0.7799	-0.8016	0.9847	0.3674	0.9015	1.255	0.1313	-1.264	-0.9722	-1.411	-0.09768	-0.4405	1.887	-0.3172	0.9164	-1.772	2.111	0.04853	-0.367	0.7264	1.458	-0.08958	-0.6969	-0.3933	0.09132	-1.367	0.7802	0.3684	-1.153
ENSMMUG00000000754	ENSG00000104093	DMXL2	0.1259	0.117	-0.4809	1.372	1.223	1.32	0.3863	0.1296	-0.6014	-1.229	-0.8599	-0.7332	-0.2967	1.519	-0.3254	1.516	-1.167	1.492	0.4623	-1.775	0.4554	1.608	-0.5283	-1.088	-0.3435	-0.3625	-1.625	0.8347	-0.7365	-0.4082
ENSMMUG00000000338	ENSG00000132274	TRIM22	-0.5201	-0.1166	0.35	0.8103	0.3288	0.4191	0.539	0.3865	-0.6448	-1.018	-1.821	-0.4147	-0.6836	1.71	-0.776	1.369	-1.925	1.341	1.317	-0.9218	0.6133	1.671	-0.6455	-0.3006	-0.2588	0.1727	-1.174	1.495	-0.4493	-0.8535
ENSMMUG00000020803	ENSG00000177409	SAMD9L	-0.2869	0.3741	0.7237	0.5431	0.4434	0.9176	0.7228	1.078	-0.3435	-0.8704	-1.715	-0.3333	-0.598	1.432	-0.8907	1.66	-1.808	1.594	0.3299	-0.8301	0.694	1.325	-1.009	-1.231	-0.2151	0.02001	-1.096	1.099	-0.7632	-0.9653
ENSMMUG00000016149	ENSG00000170571	EMB	-0.4746	-0.4249	-0.08457	1.144	0.75	0.4513	1.039	1.103	-0.05887	-0.6535	-1.754	-0.1937	-0.4456	1.286	-0.5162	0.9381	-2.898	1.685	0.4029	-0.5239	0.5311	1.541	-0.5228	-0.8922	-0.1951	-0.3116	-0.811	0.9244	-0.3063	-0.7285
ENSMMUG00000009112	ENSG00000136869	TLR4	-0.4701	-0.4127	0.7328	0.9416	0.5277	1.041	1.167	0.7152	-0.1672	-0.5677	-1.951	-0.2999	-0.7821	2.153	-0.625	0.6678	-1.924	1.661	0.324	-0.8726	0.1542	0.8214	-0.7066	-0.7786	-1.012	0.02868	-1.059	1.438	-0.3476	-0.3964
ENSMMUG00000015262	ENSG00000025039	RRAGD	-0.7509	-0.01796	0.3518	0.7219	0.4231	0.5243	1.766	0.4988	-0.7446	-0.003846	-1.938	-0.6055	-1.186	1.255	-0.4799	1.28	-0.9829	1.979	0.5219	-0.5332	0.2391	1.839	-0.8815	-0.8018	-0.9403	-0.2198	-1.028	1.017	-1.018	-0.2851
ENSMMUG00000019177	ENSG00000115339	GALNT3	0.336	0.3498	0.2632	0.4742	0.3994	0.707	0.01216	1.168	-0.5946	-0.2514	-2.722	-0.3442	-0.5281	1.425	-0.06129	1.008	-1.935	1.781	0.09297	-0.9861	0.2136	1.777	-0.7031	-1.054	-0.6744	0.2142	-0.8178	1.001	-0.5436	-0.005379
ENSMMUG00000020560	ENSG00000123684	LPGAT1	-0.4292	-0.1413	-0.03763	0.6817	0.2654	1.034	0.7727	0.7728	-0.758	-0.6129	-1.999	-1.14	-0.4491	1.629	-0.2688	1.116	-1.388	1.208	0.3573	-1.161	0.8056	2.23	-0.7761	-1.175	-0.05876	-0.4082	-1.016	1.294	0.1252	-0.4708
ENSMMUG00000015857	ENSG00000188906	LRRK2	0.1013	0.211	0.05824	0.8142	0.3862	1.001	0.5385	0.4462	-0.6742	-0.5825	-2.452	-0.7341	-0.386	1.219	-0.158	1.372	-1.162	1.558	0.01325	-1.808	1.214	1.761	-0.8218	-1.334	-0.08974	-0.1185	-0.6049	0.9583	-0.1354	-0.5894
ENSMMUG00000023335	ENSG00000082996	RNF13	0.1151	-0.04461	-0.5892	0.7108	0.6124	0.8243	1.171	0.6692	-0.5629	-0.3268	-2.177	-0.5507	-0.2452	1.799	-0.07754	0.7375	-2.197	1.175	0.5485	-1.23	0.8028	1.589	-0.4014	-1.394	-0.4447	-0.01026	-0.8295	1.176	-0.3217	-0.5281
ENSMMUG00000003401	ENSG00000083223	TUT7	-0.09226	-0.1142	-0.1053	0.9383	0.6055	1.099	1.069	0.8105	-0.5915	-0.6262	-2.214	-0.4268	-0.366	1.645	-0.7393	0.4309	-1.982	1.303	0.3165	-0.8406	1.242	1.367	-0.585	-0.9239	-0.09088	-0.4006	-0.8732	1.54	-0.7154	-0.679
ENSMMUG00000011845	ENSG00000159399	HK2	-0.848	0.5275	-0.1023	-0.06406	0.1771	0.469	0.3117	0.8858	-1.214	-0.3641	-0.5453	-0.2825	-0.8213	0.9269	-0.01658	1.857	-1.361	2.282	1.137	-0.7415	0.4492	2.256	-1.108	-1.482	-1.049	-0.06085	-0.6422	0.4415	-0.3744	-0.6457
ENSMMUG00000014873	ENSG00000143337	TOR1AIP1	-0.2775	-0.1539	-0.7044	0.4775	0.301	-0.05929	0.8995	0.6951	-1.264	-1.3	-1.468	-0.4956	-0.6104	1.069	-0.6434	1.803	-1.272	2.23	1.27	-0.6178	0.5751	1.866	-0.3378	-0.7994	-0.1456	-0.3319	-0.8952	0.7943	0.4141	-1.019
ENSMMUG00000010731	ENSG00000137177	KIF13A	-0.267	-0.1713	0.131	0.1348	0.1317	0.3309	0.4406	1.002	-1.026	-0.5291	-1.438	0.285	-0.4049	1.097	-0.9496	2.031	-1.758	1.778	0.9295	-0.566	0.8254	2.245	-0.8682	-1.153	-0.2265	-0.4564	-0.7781	0.6311	-0.3997	-0.9999
ENSMMUG00000008666	ENSG00000051382	PIK3CB	0.1435	-0.04455	-0.787	0.4017	0.3899	0.3226	0.5633	1.029	-1.415	-0.8424	-1.672	0.1455	-0.2612	1.745	0.1131	1.61	-1.284	1.929	0.7971	-0.5454	0.1967	1.956	-0.7444	-1.044	-0.689	-0.5499	-1.003	0.8032	-0.255	-1.009
ENSMMUG00000023275	ENSG00000188786	MTF1	-0.5448	0.1033	-0.05658	0.4938	0.1499	0.8823	0.1576	0.7197	-1.084	-0.9508	-0.9888	-0.03945	-0.7939	0.5771	-0.8764	2.748	-1.827	1.322	0.05642	-0.2604	0.6034	1.664	-0.5809	-0.566	-0.4258	-0.735	-0.9566	1.897	0.06782	-0.7559
ENSMMUG00000001508	ENSG00000163635	ATXN7	-0.2876	0.1685	-0.3581	0.7965	-0.2431	1.344	0.7913	0.01599	-1.33	-0.2781	-2.191	0.1253	-0.4912	2.173	0.2724	1.592	-0.5247	0.5846	0.5216	-1.078	0.1533	1.691	-0.8163	-1.009	-0.8661	-0.0465	-1.406	1.265	0.09922	-0.6681
ENSMMUG00000004188	ENSG00000068366	ACSL4	-0.523	-0.008285	-0.6187	0.9127	0.3936	1.104	1.45	0.416	-1.818	-0.8075	-1.97	-0.2147	-0.09571	1.927	0.3026	1.118	-0.9607	0.7914	0.6816	-1.415	0.297	1.694	-0.5108	-0.9053	-0.7288	-0.07319	-0.8962	1.136	-0.3442	-0.3334
ENSMMUG00000013625	ENSG00000068650	ATP11A	-0.3539	0.04057	-0.004561	0.9209	0.4943	0.5206	0.6549	0.6453	-1.352	-0.1852	-0.9973	1.105	-0.03054	1.592	-0.1085	1.486	-1.779	1.061	0.4739	-0.9104	0.6176	1.724	-1.039	-1.811	-0.9195	-0.8552	-1.53	0.8732	-0.03068	-0.3015
ENSMMUG00000014076	ENSG00000172493	AFF1	-0.1724	0.2609	0.06476	1.044	0.2143	1.024	0.5045	0.659	-0.774	-1.1	-1.016	-0.02051	-0.1172	1.812	-0.6751	1.315	-0.9146	0.757	0.9701	-1.289	0.7448	1.517	-0.7126	-1.286	-0.6235	-1.204	-1.841	1.711	-0.1486	-0.7041
ENSMMUG00000011819	ENSG00000131873	CHSY1	-0.04828	0.03607	-1.107	0.7258	0.4982	-0.5669	0.8584	-0.2211	-1.268	-1.423	-0.8757	-0.07643	-0.1261	1.48	-0.6714	2	-0.4745	1.069	1.564	-1.724	0.6882	2.212	-0.2609	-1.124	-0.03248	-0.5991	-0.7097	0.4989	0.1358	-0.4582
ENSMMUG00000021218	ENSG00000082074	FYB1	0.1775	0.521	-1.586	-0.1327	0.3292	0.709	0.504	0.383	-0.4986	-0.4225	-1.151	-0.3506	-0.873	1.33	-1.183	1.575	-1.117	1.289	1.498	-0.4557	1.458	2.082	-1.805	-0.0973	-0.2845	-0.4844	-0.9225	0.423	-0.3666	-0.5498
ENSMMUG00000056497	NA	NA	0.3887	-1.976	-0.111	0.8284	0.8265	0.8931	1.089	-0.03221	-0.5599	-0.9616	-1.248	0.2724	-0.1853	1.7	0.7617	0.5757	-2.093	1.561	0.407	0.4659	0.4959	0.8039	-0.3623	-0.3171	-0.6502	-1.134	-1.489	1.335	-0.544	-0.7411
ENSMMUG00000020608	ENSG00000165029	ABCA1	0.07689	-0.5132	-0.1199	1.452	1.071	1.796	1.249	0.1908	-0.9523	-0.7717	-2.088	0.5117	0.2784	1.298	0.08261	0.8183	-1.42	0.8435	0.9736	-0.3732	0.1218	0.2056	-0.4684	-1.906	-0.7448	-1.26	-0.9987	1.06	-0.2119	-0.201
ENSMMUG00000051078	NA	NA	-0.05509	-0.7435	0.9333	-0.1606	-0.7572	0.4902	0.01569	0.6574	-0.644	0.6796	-2.258	0.3944	-0.03365	1.41	-0.2058	0.6787	-0.7736	0.9828	0.2132	0.3106	-0.6568	1.808	-2.103	-1.981	0.0369	0.3662	-0.1207	1.67	0.6209	-0.7741
ENSMMUG00000010927	ENSG00000123610	TNFAIP6	-0.5064	0.3837	0.9216	0.6941	-0.3287	0.3796	0.753	0.4815	-0.02858	-0.174	-2.276	0.1954	-0.3579	1.581	0.01746	1.553	-2.338	0.7537	0.1219	-1.101	0.3692	1.019	-1.117	-0.8124	-1.623	0.426	-0.3916	1.551	-0.3838	0.2369
ENSMMUG00000056768	ENSG00000123700	KCNJ2	0.5197	0.2545	-0.05788	-0.3242	0.06332	1.065	1.812	0.4788	-0.4456	-0.4997	-1.662	0.1113	0.5009	2.22	-0.2823	1.131	-1.26	0.9024	0.8275	-0.937	-0.1968	0.2362	-1.992	-1.44	-0.5889	0.4575	-1.147	1.144	-0.9288	0.039
ENSMMUG00000019216	ENSG00000204138	PHACTR4	-0.2917	0.6217	-0.1293	0.1213	-0.04169	-0.478	0.2104	1.79	-1.841	-0.4377	-0.8638	-0.1752	-0.6748	0.04194	-0.6717	1.982	-1.104	1.292	2.133	0.2347	-0.3161	1.179	-0.8754	-1.323	0.006278	0.1822	-0.7566	1.091	0.5773	-1.482
ENSMMUG00000007309	ENSG00000070540	WIPI1	-0.6759	-0.1833	0.2445	-0.2287	-0.01993	0.4608	0.4595	1.735	-0.6902	-1.543	-0.7821	0.477	-0.7973	0.5512	-0.09343	2.101	-0.8734	1.879	0.5979	0.6257	0.129	1.77	-1.051	-0.611	-0.6515	-0.3121	-2.017	0.7865	-0.9555	-0.3319
ENSMMUG00000012310	ENSG00000003402	CFLAR	-0.5041	-1.082	0.5291	-0.09654	-0.4494	0.7585	0.8225	1.26	-0.8867	-0.7961	-1.763	0.2332	0.03257	1.331	-0.05679	2.159	-1.707	0.5065	1.331	0.9327	0.1409	0.8265	-1.173	-0.8082	-0.8352	-0.5682	-0.9239	1.381	0.3044	-0.8989
ENSMMUG00000010427	ENSG00000196233	LCOR	-0.1966	-0.246	-0.2478	0.5901	-0.07033	0.7763	-0.6527	1.603	-1.159	-1.261	-1.301	0.0473	0.06033	1.485	-0.3715	1.421	-1.56	1.68	1.404	-0.09838	0.4948	1.551	-1.025	-0.2016	-0.9515	-0.6751	-1.087	0.9803	0.1853	-1.175
ENSMMUG00000001217	NA	NA	-0.3838	-0.2686	-0.5921	-0.0343	0.6548	0.4605	-0.0002725	0.6897	-1.182	-0.5604	-1.261	0.3166	-1.123	2.003	0.06057	1.913	-1.147	1.479	1.444	0.05411	-0.2254	1.555	-0.3082	-0.7358	-0.6245	-0.2721	-1.339	1.268	-0.3206	-1.521
ENSMMUG00000020369	ENSG00000118689	FOXO3	-0.4274	-0.4081	-0.7221	0.236	-0.06346	0.9228	0.7737	1.862	-0.7208	-0.4093	-1.271	0.2989	-0.6909	0.7724	-0.6434	1.91	-1.501	2.123	1.008	-0.6984	0.4061	1.491	-0.7218	-0.6775	-1.04	-0.5393	-1.159	0.8187	-0.1686	-0.7608
ENSMMUG00000042699	ENSG00000143751	SDE2	-0.6299	-0.3796	-0.9035	0.2923	0.001929	0.572	1.134	0.8817	-1.095	-1.537	-1.908	0.3127	-0.7582	1.531	-1.006	1.219	-1.465	1.165	1.055	-0.1605	0.9539	1.361	-0.3764	0.3253	-0.1665	-0.5554	-0.6812	1.814	-0.1742	-0.8228
ENSMMUG00000006550	ENSG00000105939	ZC3HAV1	-0.4479	-0.8407	0.5001	0.2989	0.05889	1.275	-0.06521	0.7193	-0.4534	-1.034	-1.448	-0.1543	-1.206	1.258	-1.29	1.669	-1.277	1.507	1.802	-0.2413	0.05982	1.101	-0.4778	-0.451	-0.3255	-0.4129	-0.8674	1.968	-0.2839	-0.9396
ENSMMUG00000005452	ENSG00000145020	AMT	0.9763	-0.4516	1.536	-0.1733	-0.02171	-1.373	-2.578	-0.0299	1.296	0.02778	1.475	1.529	-0.9204	-1.658	0.5328	-0.7191	0.7664	-0.7536	-0.2465	1.249	-0.1878	-0.7796	-0.7659	0.009638	1.183	0.04908	0.8244	-0.3797	-0.1219	-0.2948
ENSMMUG00000022161	ENSG00000063180	CA11	0.1594	-0.9359	0.9289	0.03489	-0.1474	-1.015	-1.386	0.4775	1.17	-0.2703	0.9293	0.5889	-1.03	-2.573	-0.5545	-1.587	1.032	-0.9185	0.9258	1.997	0.001686	-1.194	0.3496	0.5777	1.334	0.2834	0.3653	0.3061	0.3374	-0.1868
ENSMMUG00000007802	ENSG00000102901	CENPT	0.7573	-0.8059	0.1516	0.3268	0.1173	-1.429	-1.204	-0.5128	0.8281	-0.1504	1.504	0.8564	0.4759	-1.708	0.6009	-1.022	1.182	-3.355	0.6133	0.3509	0.6285	-0.2307	0.6593	0.3169	0.6748	-0.3578	0.7342	0.1403	-0.4823	0.3394
ENSMMUG00000007257	ENSG00000159164	SV2A	-0.1689	-1.249	0.04528	-0.5713	0.2654	-1.305	-0.9269	-0.5642	0.4963	0.7977	1.026	0.3565	-0.5078	-1.145	-0.5543	-1.118	1.772	-2.665	0.3073	1.42	0.775	0.613	-0.4502	1.534	1.303	-0.7133	-0.2246	0.4937	0.2538	0.7054
ENSMMUG00000018318	ENSG00000142733	MAP3K6	0.7966	-0.9487	0.8934	-1.91	-0.094	0.5299	-0.9353	-0.5572	0.01739	-0.3655	1.666	0.9101	-0.1079	-2.33	-0.1924	-1.214	1.719	-1.181	0.54	1.015	0.5363	-0.6685	0.5576	-1.327	0.4721	0.2443	-0.07055	0.4196	1.367	0.2171
ENSMMUG00000021096	ENSG00000141577	CEP131	0.4062	0.7665	0.6655	-0.2232	-0.7163	-0.9986	-0.6705	-1.211	0.6102	-0.4151	2.463	1.321	0.2023	-1.345	-0.5826	-0.6883	1.135	-2.716	0.5222	0.7584	0.2368	0.464	-0.3645	-1.232	-0.7961	0.5084	0.6287	0.4706	0.5473	0.2526
ENSMMUG00000006407	ENSG00000167925	GHDC	0.549	0.8712	0.2249	-1.563	-0.7078	-0.7298	-1.869	-0.8808	1.484	0.09253	1.38	0.9479	0.9477	-1.869	1.483	-0.6432	0.2995	-0.6213	-0.09079	1.042	-0.8039	-1.301	0.6896	-0.713	0.558	-0.6919	-0.1004	-0.1207	1.328	0.8093
ENSMMUG00000014101	ENSG00000100429	HDAC10	0.5516	0.428	-0.2959	-0.01855	-0.3783	-1.028	-0.7507	-0.9298	1.454	0.3233	2.034	1.393	0.2532	-1.107	1.103	-0.9685	1.49	-1.826	-0.1783	1.214	-0.5214	-0.9457	0.4931	-1.255	-0.6039	-1.166	-0.02446	-0.6562	1.051	0.8677
ENSMMUG00000012940	ENSG00000149743	TRPT1	0.008686	0.3015	0.275	-1.379	0.7234	-0.1956	-1.058	-0.908	0.482	0.8069	1.666	1.188	-0.3244	-1.179	0.8741	-2.023	0.9583	-1.215	-1.962	0.8456	-0.5569	-0.8226	-0.1022	0.6104	0.3721	-0.05318	0.937	-0.7545	1.191	1.292
ENSMMUG00000020459	ENSG00000164896	FASTK	1.071	0.2039	0.3862	-0.116	-0.3834	-1.125	-0.6976	-1.431	0.3365	0.4118	1.779	0.5738	1.017	-1.662	0.1004	-1.771	1.123	-2.14	-0.8393	1.702	0.3232	-0.5691	0.8576	-0.4628	0.3895	-0.4649	0.3934	-0.3306	0.08642	1.237
ENSMMUG00000015274	NA	NA	0.1132	0.6812	-1.036	-0.8171	-0.1343	-1.752	-1.552	-1.225	0.7068	0.7527	1.49	0.6263	0.2419	-1.231	-0.2173	-0.3135	0.9022	-2.065	-0.4402	1.423	1.114	-0.9558	0.6292	0.141	-0.5065	-0.05733	1.124	-0.05918	1.018	1.399
ENSMMUG00000055756	NA	NA	-0.3105	1.045	-0.6459	-0.9952	-0.8225	-1.235	-1.03	-0.2634	1.493	0.168	1.543	0.9838	1.279	-1.242	0.2845	-0.9588	1.448	-1.098	-0.9685	0.3525	0.9296	-2.48	0.9596	0.1841	0.5613	-0.2649	0.4892	0.3621	0.4073	-0.1739
ENSMMUG00000001347	ENSG00000161395	PGAP3	0.4555	-0.1277	0.631	-0.8786	-0.553	-1.045	-1.472	-1.037	0.9427	0.2852	2.057	0.9357	0.9886	-1.237	-0.2226	-1.266	1.034	-1.494	0.04465	1.723	-0.7319	-1.673	0.9715	0.294	0.5306	-0.1882	0.9935	-0.6258	0.6301	0.03574
ENSMMUG00000019039	ENSG00000006025	OSBPL7	0.7705	0.1154	0.623	-0.5543	-0.6384	-0.9831	-1.321	-1.28	0.5245	0.1461	2.31	0.7644	0.4383	-1.974	-0.05931	-0.834	0.9798	-1.186	0.4561	2.1	-0.1714	-1.755	0.4159	-0.1815	0.5732	-0.3916	0.5379	-0.517	0.5616	0.5299
ENSMMUG00000022123	ENSG00000182173	TSEN54	0.5997	0.5735	0.3352	-0.9366	-0.5461	-1.206	-0.9076	-1.609	1.198	0.8164	2.069	0.1432	0.5382	-1.507	-0.7605	-0.2471	1.17	-1.232	0.4853	1.383	-0.3492	-2.35	0.1244	0.4096	0.89	-0.2303	0.7317	-0.178	0.53	0.06141
ENSMMUG00000021486	ENSG00000141295	SCRN2	-0.3461	0.3271	0.8567	-1.232	-0.9472	-0.7549	-2.191	-1.095	0.8365	0.2522	1.817	0.9672	0.5681	-1.258	-0.8228	-0.326	1.241	-0.8944	0.2638	1.991	-0.9712	-1.236	0.5307	0.6732	0.5552	-0.4136	0.6232	-0.2989	0.5991	0.6846
ENSMMUG00000007013	ENSG00000114388	NPRL2	0.2149	0.7364	0.5419	-1.488	-0.06741	-1.615	-1.59	-0.677	0.8192	-0.04361	2.145	0.248	0.03265	-1.347	0.01932	-0.3927	1.225	-1.179	-0.168	1.113	0.4448	-2.174	0.007495	1.025	1.406	-0.224	0.8842	-0.1075	0.2191	-0.009628
ENSMMUG00000048888	NA	NA	0.3063	0.1884	-0.5621	-1.693	-0.3529	-0.7508	-1.457	0.02143	1.449	0.05756	1.986	1.461	0.06554	-0.7181	-0.3111	-0.9154	1.709	-2	0.04553	1.581	-0.1147	-1.408	-0.1288	0.6125	0.5541	-0.7621	0.0442	0.05799	0.5244	0.5101
ENSMMUG00000007723	ENSG00000166313	APBB1	1.013	0.4501	0.2405	-0.9559	-0.9412	-0.7267	-1.395	-0.5894	1.512	0.7711	1.421	1.146	0.03894	-1.659	-0.667	-0.5202	1.18	-2.012	-0.3119	1.172	-0.1587	-1.881	1.075	0.9019	0.2095	-0.3679	0.07549	0.4896	0.7026	-0.2131
ENSMMUG00000017610	NA	NA	0.1073	-0.521	1.165	-0.3188	-0.9081	-1.039	-1.737	0.03207	-0.1945	0.5828	1.723	1.41	0.4045	-2.066	-0.233	-1.593	1.159	-0.8801	0.3613	0.9473	0.1251	-1.501	1.566	0.1626	0.2794	-0.0255	0.9549	-0.8338	0.3318	0.5367
ENSMMUG00000009517	ENSG00000100445	SDR39U1	0.6313	-0.01906	0.8156	-0.6148	-0.6511	-1.68	-1.726	-1.315	0.6831	0.657	1.279	1.059	0.6073	-1.392	0.2206	-0.8766	0.5001	-0.9071	0.2163	1.501	-0.3893	-2.122	1.153	0.2973	1.116	0.3798	1.151	-0.4925	-0.4965	0.4154
ENSMMUG00000022225	ENSG00000170037	CNTROB	1.486	0.1247	0.4701	-0.748	-1.294	-0.4644	-1.533	-0.9236	0.487	-0.2028	1.474	0.8134	0.1445	-2.828	0.1335	0.1508	0.8992	-0.7427	0.4441	1.515	0.4993	-1.452	0.8795	-0.4604	0.1426	-0.1399	1.035	-0.9176	0.6945	0.3142
ENSMMUG00000002496	ENSG00000174080	CTSF	0.4133	0.0702	0.7778	-0.5155	-1.598	-1.317	-1.26	-1.663	1.13	-0.1947	1.852	1.108	-0.01489	-1.198	-0.3047	0.3042	1.573	-0.3082	-0.5782	1.098	-0.2149	-1.356	1.492	0.3409	0.9129	-0.7358	0.738	-1.066	0.5683	-0.05352
ENSMMUG00000018895	ENSG00000102312	PORCN	-0.1399	0.09693	0.6991	-1.48	-0.9989	-0.09227	-1.428	-1.704	0.04561	0.1604	1.395	0.8419	1.202	-1.138	1.321	-0.8479	1.553	-1.792	-0.3161	1.707	0.1388	-1.177	0.1647	0.6077	0.09018	-0.7455	0.4718	-0.08137	1.025	0.4187
ENSMMUG00000023675	ENSG00000178922	HYI	-0.4154	-0.2115	0.4509	-0.4099	-0.07257	-1.569	-1.355	-1.016	1.179	0.3643	2.188	1.192	0.8412	-1.782	1.185	-0.3163	1.024	-1.624	-0.398	0.6352	-0.7504	-1.228	0.5901	-0.234	0.7907	-0.06822	1.327	-0.8411	0.2813	0.2435
ENSMMUG00000007728	ENSG00000110171	TRIM3	0.02853	-0.2215	-0.01423	-0.005267	-0.2076	-1.013	-1.928	-1.512	0.759	0.4668	2.3	0.7598	0.2317	-2.347	0.3555	-0.3029	1.237	-1.079	0.5914	1.175	0.2733	-1.591	-0.1249	0.09074	0.2364	0.0972	1.259	-0.3487	0.7789	0.0549
ENSMMUG00000050313	NA	NA	-1.019	-0.7342	-0.04656	-1.424	-0.1249	-1.796	-0.7874	-0.4839	0.07299	-0.425	-0.53	-0.1342	-0.258	-0.8567	-0.8263	-0.998	-0.4118	-0.03556	1.251	2.151	0.4766	-0.6823	2.034	1.508	0.9249	0.5308	1.002	-0.4871	1.421	0.6887
ENSMMUG00000014106	ENSG00000188130	MAPK12	-0.27	-0.9614	0.8786	-0.009881	0.5167	-1.578	0.1271	0.5444	-1.546	-0.2917	0.09325	0.8084	0.02988	-0.5169	1.072	-0.8866	1.479	-2.722	0.7291	1.315	0.141	-1.762	0.9287	1.333	0.4866	-0.01047	-0.3912	-0.5341	0.3908	0.608
ENSMMUG00000002719	ENSG00000005448	WDR54	-0.2796	-0.4975	0.4298	-0.977	0.4221	-0.6743	-1.225	-0.5069	0.4839	-0.1285	2.103	0.8128	-0.6859	-0.6319	0.6492	-0.4858	1.642	-2.483	0.4174	1.513	-0.0305	-1.756	0.04825	1.434	0.5793	0.007129	-0.6301	-0.6338	0.3237	0.7601
ENSMMUG00000011670	ENSG00000112655	PTK7	-0.8248	0.1039	0.4616	0.1389	-0.1786	0.5672	-1.269	-1.055	1.371	0.6441	-0.7688	-0.3878	1.966	-1.562	0.1852	0.261	0.8946	-0.7915	1.287	2.252	-1.045	0.08868	0.03272	-1.143	-1.349	-1.137	0.9834	-0.05629	-0.4895	0.818
ENSMMUG00000012859	NA	NA	0.4703	-0.05671	0.9469	0.7023	-0.1412	0.7448	-1.279	-0.03584	1.119	-0.8998	0.6578	-1.258	1.488	0.04655	0.7976	0.3801	0.5364	-0.6546	0.2895	1.059	-0.6386	-1.127	0.4623	0.2287	-0.2573	-1.404	1.105	-2.833	-1.418	0.969
ENSMMUG00000008899	ENSG00000139182	CLSTN3	-0.8556	0.1026	-0.05555	-0.003127	-0.03091	-0.3979	-2.32	-0.9022	-0.4064	1.201	2.405	1.217	0.5906	-1.23	-0.9274	0.9539	0.2127	-1.424	0.006003	1.672	0.5078	-1.065	-0.01193	1.189	-0.7213	-0.195	-0.1686	-0.5482	0.3727	0.8332
ENSMMUG00000022914	NA	NA	0.5226	0.08016	0.3189	0.5595	-0.02152	-0.6671	-0.8816	-0.9528	1.414	0.1944	0.796	0.4468	0.2631	-0.4797	-0.1683	0.4531	0.711	-1.751	1.109	1.418	-0.7999	-3.407	0.7949	0.6659	0.6975	0.0899	0.1662	-1.426	-0.2605	0.1145
ENSMMUG00000008923	ENSG00000154096	THY1	0.2909	0.02302	0.1627	-1.766	-0.7568	-0.1992	-0.4161	-1.376	0.679	0.02209	0.9366	0.9193	0.7995	-1.498	-0.2114	0.512	0.06833	-0.5979	0.7208	1.917	-0.03606	-0.7495	1.041	1.186	0.7251	-2.172	0.9029	-0.05859	-1.853	0.7835
ENSMMUG00000008854	ENSG00000204475	NCR3	0.5358	-0.0519	-0.7297	-0.7086	-0.5163	-0.5668	-1.299	-0.7487	1.647	-0.1709	1.071	0.633	1.22	-1.573	-0.07795	0.5518	0.3732	-0.9728	-1.108	1.714	-2.157	-0.7601	1.392	0.8042	0.7295	-0.6553	1.135	-0.6269	0.1873	0.7304
ENSMMUG00000019294	ENSG00000092009	CMA1	0.1523	0.3234	-0.9811	-0.9013	-0.1275	0.01241	-0.6628	-0.509	0.5596	-0.3057	2.177	0.3478	0.8811	-0.5714	0.08515	1.502	-0.1274	-0.2715	0.1618	1.889	-2.132	-2.271	0.793	0.8564	0.003467	-0.6706	0.5235	-1.394	0.089	0.5683
ENSMMUG00000008649	ENSG00000172543	CTSW	-0.08879	0.7157	0.1976	-1.656	-0.2662	-1.168	-1.536	-1.824	0.8164	1.193	1.028	0.8372	0.3681	-1.834	-0.1303	0.2784	0.5165	-0.875	0.9985	1.578	-0.1557	-1.755	1.059	0.9923	-0.1427	0.06249	0.9063	0.2762	-0.6481	0.255
ENSMMUG00000010917	ENSG00000027869	SH2D2A	-0.01095	0.4472	0.03786	-1.42	-1.342	-1.415	-1.437	-1.009	1.312	0.2262	1.422	0.1821	0.4247	-0.2579	-0.7125	0.397	0.8921	-1.024	0.03362	2.086	-0.2014	-2.195	0.8236	0.7241	-0.5038	-0.08758	0.9003	0.1583	0.2267	1.323
ENSMMUG00000008710	ENSG00000156453	PCDH1	0.7463	0.8008	0.01315	-0.3555	-0.6088	-0.233	-1.461	-1.32	0.2396	0.3764	1.945	-0.1864	1.584	-1.167	-0.4194	0.2026	0.4568	-0.611	0.2916	1.671	-0.8564	-2.59	0.5585	0.3723	-0.3069	-1.27	1.32	-0.1059	0.6033	0.3092
ENSMMUG00000064708	ENSG00000180644	PRF1	0.5559	0.8114	0.03069	-0.9108	-0.5738	-0.32	-0.8681	-1.035	0.4056	0.08073	2.125	-0.2516	1.256	-1.294	-0.447	0.02279	0.3265	-0.5535	-0.2221	2.051	-1.209	-2.48	0.8417	0.7722	0.1983	-0.8446	1.12	-0.7056	0.6763	0.4395
ENSMMUG00000015369	ENSG00000105374	NKG7	0.7539	0.8229	-0.4405	-0.7369	-0.5488	-0.6366	-0.9397	-1.502	0.5373	0.1971	1.958	0.03955	1.393	-1.437	-0.5265	0.1888	0.2985	-0.2287	0.3999	1.945	-0.9862	-2.458	0.6977	0.6342	-0.1275	-0.6965	0.8699	-0.6893	0.9443	0.2747
ENSMMUG00000015602	ENSG00000110514	MADD	0.2812	0.4885	0.2688	-0.933	-0.7508	-0.44	-1.621	-0.9395	0.03119	-0.1478	2.502	-0.3401	0.3731	-1.296	-0.4293	0.3665	1.056	-1.312	0.3802	1.851	-0.7004	-2.228	0.7374	0.3632	0.5832	0.09341	1.237	-0.3485	0.5208	0.3543
ENSMMUG00000063452	NA	NA	-0.1259	0.9479	-0.8261	-1.208	-0.7744	-0.7938	-1.539	0.197	1.759	0.833	1.368	0.7894	0.6868	-0.9475	-0.3661	-0.3738	0.8713	-0.6982	-0.2186	0.9892	-0.7717	-2.265	0.325	2.137	0.737	-0.7644	0.4682	-0.4834	-0.2296	0.2776
ENSMMUG00000058459	NA	NA	-0.04635	0.5197	-0.7982	-1.811	-0.3471	-0.9647	-1.126	0.7589	1.242	-0.2125	1.325	0.3527	1.438	-0.7725	-0.7014	-0.01647	1.058	-0.5696	-0.7511	1.761	-0.675	-2.044	-0.08364	1.729	1.013	-0.5768	0.9501	-0.4798	0.06705	-0.2387
ENSMMUG00000018081	ENSG00000160185	UBASH3A	0.6319	0.2717	-0.07829	-1.83	-0.5527	-0.7881	-0.4041	-0.8205	0.9659	0.415	1.779	0.6448	0.9754	-1.403	-1.341	-0.1859	1.247	-1.262	0.06076	1.288	-0.4598	-2.033	0.4626	1.374	0.6379	-1.216	0.7229	0.4311	0.3034	0.1633
ENSMMUG00000040694	ENSG00000182866	LCK	0.3116	0.6987	0.08214	-1.95	-0.5676	-1.056	-1.007	-0.9818	1.252	0.5046	1.798	0.42	0.4772	-1.438	-1.357	0.1383	1.138	-1.371	0.3491	1.586	-0.05157	-1.757	0.5894	1.023	0.5175	-0.8208	0.3061	0.3435	0.5119	0.3106
ENSMMUG00000005417	ENSG00000100385	IL2RB	0.3885	0.7112	-0.9368	-1.311	-0.3915	-0.6704	-1.36	-1.15	0.4534	0.218	1.866	0.03281	1.534	-1.686	-0.7695	0.2798	0.9298	-1.353	0.5495	1.794	-0.4635	-1.749	0.4942	0.9338	0.4186	-0.5354	0.9582	-0.01447	0.2669	0.5604
ENSMMUG00000050742	ENSG00000141293	SKAP1	0.1711	0.3144	-0.3676	-1.527	-0.536	-1.385	0.02386	0.2704	0.6343	-0.003627	0.7442	-0.1898	0.4288	-0.9886	-1.544	0.445	1.551	-0.8925	0.1688	1.301	-0.141	-2.271	0.1003	2.727	0.5259	-0.663	0.9397	0.01154	-0.2619	0.4134
ENSMMUG00000007494	ENSG00000033011	ALG1	1.667	-0.0824	-0.09245	1.074	-0.7393	1.204	-1.486	-1.347	-0.2168	-0.003671	0.5382	0.3609	-0.09962	-1.666	-0.02289	0.9103	2.461	-0.7939	-0.6054	0.5388	-1.095	-0.6624	0.274	1.834	-0.4872	-0.6525	0.6554	-1.16	0.005714	-0.3112
ENSMMUG00000043342	ENSG00000167613	LAIR1	1.454	-0.0606	0.01718	0.4667	0.2475	-2.557	-1.606	-0.4335	0.2622	0.8458	0.992	0.3536	0.9084	-0.9291	0.7162	0.5371	1.737	0.1148	-0.6716	0.2142	-0.5417	-0.8519	1.272	-0.2263	-0.003185	-2.145	0.6318	-1.112	-0.2593	0.6279
ENSMMUG00000015099	ENSG00000152969	JAKMIP1	0.9575	-0.07215	-1.191	-0.4224	0.1307	0.3051	-1.004	-2.926	0.01318	1.128	0.7671	0.3276	1.572	-1.305	-0.2914	-1.059	0.7279	-0.6219	0.5118	1.073	-0.2785	-1.217	0.1791	1.194	1.073	0.5366	0.6547	-1.333	-0.09468	0.6662
ENSMMUG00000002494	ENSG00000248746	ACTN3	0.2329	0.1467	-0.313	0.5066	-0.0343	-0.782	-1.761	-1.604	0.165	0.1379	1.933	-0.2362	2.071	-2.148	0.02624	-0.9082	0.9093	-1.022	-0.1392	1.202	0.456	-1.585	0.03376	1.03	-0.08107	0.7109	0.7288	-0.4778	0.3607	0.4421
ENSMMUG00000048302	ENSG00000106351	AGFG2	0.8478	0.5167	0.06934	-0.2383	-0.5719	-0.5452	-1.354	-1.375	0.2004	1.175	2.325	-0.4117	1.554	-1.252	0.4182	-0.682	0.229	-1.172	-0.01911	0.808	-0.193	-2.78	-0.04374	-0.08764	0.3217	0.3154	0.937	-0.3441	0.5939	0.7593
ENSMMUG00000057231	ENSG00000073861	TBX21	0.9577	0.4441	0.2675	0.5346	-0.9192	-0.3993	-1.469	-1.183	-0.3254	0.2095	1.199	-0.7081	1.569	-1.515	0.2726	0.05231	-0.0652	-0.9823	-0.08918	1.161	-0.07361	-3.046	0.8692	0.003642	0.4866	0.5319	1.448	-0.4442	0.866	0.3458
ENSMMUG00000012933	ENSG00000157483	MYO1E	1.212	0.05994	0.4613	-0.2314	-0.1068	0.7873	-0.704	-0.8572	0.388	-1.563	1.428	0.05298	1.209	-1.433	0.007123	0.07723	0.4465	-0.2594	-0.9301	0.6585	-1.751	-1.092	1.394	0.4965	0.6948	0.1522	1.164	-2.25	1.289	-0.8014
ENSMMUG00000065286	ENSG00000168329	CX3CR1	0.896	1.648	-0.3845	-0.4835	-0.2405	0.08688	-0.8132	-1.31	-0.03869	-0.1477	2.036	-1.009	1.755	-0.9097	-0.08907	0.4552	-0.3019	-0.307	-0.03014	0.9278	-1.176	-2.215	-0.0144	0.5482	1.17	-0.0213	0.7984	-1.737	0.823	0.08404
ENSMMUG00000054796	ENSG00000271503	CCL5	0.5951	0.5044	-0.7316	-1.331	-0.5231	-0.3073	-0.7943	-0.0635	0.6616	-0.1652	2.34	-0.005399	0.7705	-2.122	-0.6225	0.7556	-0.7798	0.2854	0.2297	1.537	-0.3796	-2.219	0.678	1.298	0.3309	0.1431	0.8488	-1.022	0.7031	-0.6132
ENSMMUG00000037816	ENSG00000124570	SERPINB6	0.5259	0.4285	-0.449	-0.2606	0.3023	-0.2431	-0.1267	-0.0287	0.7495	0.3505	1.163	0.01022	1.751	-1.058	-0.91	0.8059	0.1897	-0.2288	-0.7207	1.568	-2.109	-2.728	0.477	1.366	1.084	-0.8937	0.5007	-0.9797	-0.1705	-0.3666
ENSMMUG00000063583	NA	NA	0.5443	1.119	-0.3269	-0.6505	-0.5262	-0.8063	-0.4305	-0.8866	0.5982	0.3154	1.436	0.3442	1.087	-0.8103	-0.2414	1.619	-0.4126	0.7033	-0.6311	2.153	-1.238	-2.005	0.5434	0.6864	0.8821	-1.117	0.4131	-1.643	0.231	-0.9504
ENSMMUG00000014381	ENSG00000100453	GZMB	0.9738	1.063	0.03459	-0.8464	-0.2984	-0.3494	-0.1878	-0.91	0.8487	-0.03132	1.755	-0.5973	1.687	-1.165	-0.157	0.7567	-0.3737	-0.1698	-0.7957	1.647	-1.225	-2.442	0.4659	0.8498	0.9062	-0.9794	0.612	-1.423	0.2587	0.09378
